# Supplementary material for: Single-cell RNA-seq analysis of mouse preimplantation embryos by third-generation sequencing
Source: PLoS Biol. 2020 Dec 30;18(12):e3001017. doi: 10.1371/journal.pbio.3001017 (PMC7773192; doi:10.1371/journal.pbio.3001017)
Supplement: S1 Table — (XLSX) [file pbio.3001017.s007.xlsx]

## Sheet: stage-specific genes
Group1	Group2	Group3	Group4	Group5	Group6
Tex30	Cd2ap	Dfna5	Mtmr3	Cdk1	Ppfibp2
Rimkla	Arpc1b	Apoo	Ttf1	Mybpc2	Taf1a
Orai1	Gnai2	Cyp51	Vhl	Epas1	Tomm34
Gm17177	Mras	Tmc4	Aspg	Gpr137b-ps	Kif23
Tcf12	Ier3ip1	Papolg	Cmtm4	Zfp706	Frrs1
Cd24a	Ap1s1	Vamp1	Stac2	Cdk2ap1	Tnrc6a
Cyp11a1	Poldip3	Cab39l	Scand1	Sox15	Mta2
Zfp773	Egln2	Lamtor5	Dcaf13	Pdha1	Prpf8
Yy2	Suclg2	Mri1	Ppt2	Sfn	Fxr2
Dip2b	Hadh	Akr7a5	Sppl3	Bhmt	Gm13323
Myo5a	Ndufa6	Bnip1	Cops3	Isyna1	Cdc37
Syt11	Fam129a	Abcg2	Adam9	Dnaja1	Fbxl20
Dynlt3	Ap1m2	Ythdc1	Rhoc	Plbd1	Ctsd
Zfp760	Gm9844	AC155245.1	Adipor2	Naca	Steap3
Cul4b	Dynll1	Tuba3a	Sap30bp	Lsm5	Yy1
Ing1	Pgk1	Gatsl2	Rnf40	Tyms	Cab39
Rfx7	Mpped2	Idua	Adarb1	Timm23	Ulk1
Wdr26	Atox1	Trim36	Phkg1	C1qbp	Tfrc
Fstl1	Nagk	Atxn7l1	Ube2o	Eif1ax	Cux2
Gm10033	Efr3a	Lin37	Borcs6	Nt5c	Gm10110
Thap7	Ss18	Txndc9	Ldhc	Syngr1	Akap10
Otub2	Kif1c	Thsd7b	Nampt	Erh	Znhit2
Wrap53	Gmppa	Oog2	Igfbp6	Mpc1	Cic
Dnajb14	Nedd4	Sar1b	Ciita	Ost4	Cars2
Ippk	Shank1	Ywhae	Ifnar1	Rpl9	Cxcr2
Suco	Thrap3	Ccdc47	Atg9a	Chchd2	Gcn1l1
Dcaf8	Ybx3	Me1	Mcl1	Ddx39	Gm7502
Gzf1	Morf4l1	Ube2i	Akap1	Surf2	Abcc3
Ppme1	Lama1	Gemin7	Gucy2e	Tomm20	Satb2
Pcyt1b	4930558C23Rik	Ccnb2	Snrpd2	Map1lc3b	Ube2j2
Snx11	Pdia6	Swi5	Clptm1	Nhp2	Phldb3
Kif1b	Zfhx3	Prdx2	Ubtf	Rnf7	Zfp1
Shroom4	Plxna1	Necab2	Spns1	Cd63	Polq
Zbtb18	Rnf187	Tmem60	Cd320	Mrpl22	Pim3
Prr14l	Add1	Fam229b	Mon1a	Mcrip2	Tnfsf10
Gdap1	Olfr893	Nhej1	Sgpp1	Gm12617	AC175538.2
Brca2	Tuba1b	1110012L19Rik	Mybbp1a	Tmem56	Fyb
Limd1	Flnb	Gm11545	Slc25a36	Ctsc	Smim20
Dgke	Hsp90b1	Med28	Pcyt2	Timm17a	Noct
Psg23	Mlec	AC125149.1	Ptdss2	Tsr2	Sgip1
Ccdc88a	Ccni	Tm2d1	Dmrtb1	Gcsh	Myc
AF067063	Ctdsp2	Enox1	Mier3	Impdh2	Zdhhc20
Fam193a	Gnb2	Tctex1d1	Slc16a6	Psat1	Sptbn2
Mllt10	Ubqln4	Ston1	Wsb1	Pemt	1110059E24Rik
Fbxo18	Pbx2	Setd4	Nolc1	Timd2	Ctnnal1
Ap1s2	Fbxo10	Ccdc105	Llph	Sugt1	Net1
Cgnl1	Dcaf11	Map3k6	Zfp296	Cnbp	Smim15
Tapt1	Tatdn3	Tex26	Trmt61a	Npm1	Fbxo42
Ubqln2	Atxn2l	Ninj2	Tmem120a	Eif5	Pkd1l2
Dse	Slc9a1	Arhgap20	Sgta	Sumo2	Slc44a3
Uhrf1	Arfgef1	Lsm10	Psmd4	Hprt	Gm5380
Fbxo21	Lims1	Dpys	Pced1a	Eloc	Pkib
Rcn2	Gm11427	Gm13058	Exosc5	Sumo1	Kmt5a
Carmil1	Fez2	0610009B22Rik	Ptpn2	H3f3a	Sap18
Esrp1	AC115034.1	Sdhaf4	Mios	Exosc3	U2af2
Rab8b	Dad1	Polr2d	Tmem229b	Ly96	Olfr825
1190002N15Rik	Dap3	Mrps33	AC125149.3	Cthrc1	AC131120.2
Dclk2	Fam162a	Rhbdf1	Bola2	Nudc	Acss3
Slc45a3	Tmbim6	Rasl2-9	Smarce1	Eif3h	Asb18
Wdr20	Cdk5	Il4ra	H2afj	Psmb7	Ano9
Trim75	Wasf2	Nr1d1	Unkl	Coq7	Slc12a7
Sytl4	Ncoa1	Rab3b	Atf7ip	Tmem59	Arhgap18
Cnot6l	Cdyl	Hist2h3c2	Gm11546	Rnaset2b	Btbd9
Smc4	Yeats4	Oser1	Fam83d	1500009L16Rik	Prl3b1
Fnbp1l	Ly6e	Arg2	Slc25a21	Rnasek	Rxra
Birc3	Rttn	Igfbp7	Clp1	Lrpap1	Pax6
Pde3a	Stk31	Birc5	Tmem11	Rpl8	Ccdc94
Mfsd9	Gm43712	Sptssb	Grpel2	Rpl15	Fam120a
Lsm14b	Gm15198	Krt12	Ppm1l	Rps20	Arntl2
Slc23a2	Gm8797	Gm13103	BC030867	Eef1a1	Jade2
Tet3	Tmed9	Cox6a2	Rusc1	Rpl13a	Sel1l
Kdm1b	Rbmxl2	Ctnna3	Ncmap	Rps18	Pold3
Jag1	Ly6a	Gstm5	Tex2	Rps16	Rbm17
Kbtbd7	U2af1l4	4930451I11Rik	Gm13102	Rpl3	Nepro
Steap2	Pigp	Slco1a5	Ddx3x	Ppia	Pim1
H60c	Gm6169	Pdzph1	Lbr	Rpl6	Gucd1
Ern1	Msi2	Casp8	Trim43c	Rpl10a	Zfpl1
Vwa2	Npepps	C87977	AC168977.1	Gm2000	Spag7
Smad3	Ptprf	Cldn8	Nipal1	Rps26	Aimp1
Abhd13	1190007I07Rik	Fbxw15	Obox6	Rps23	Taf1c
Trp53bp1	Basp1	Fbxw27	Gm11517	Rpl27a	Olfr552
Cmtr2	Snx17	CAAA01090811.1	Rab20	Rpl32	4932438A13Rik
Plat	Ndufaf3	Eif1b	D8Ertd738e	Crxos	Stx5a
Sap30	Ndufs2	Cldn25-ps	Supt4a	Gabarapl2	Serhl
Dcp1a	Tmem256	Sgcd	L2hgdh	Rps11	4933427I04Rik
Amfr	Gpa33	Ifitm6	Zfp12	Rpl21	Rundc1
Tshz1	Emc9	Tcte2	Kpna2	Ruvbl2	Lmod1
Klhl18	Snx10	Lyplal1	Slc25a41	Snx5	Lrrc51
Edc4	Rnf130	Gm5434	Stam2	Rpl41	Nsun5
Gm5776	C77370	Vps29	Gm38393	Rack1	Flad1
Pdcd5-ps	Sgpl1	Atp6v1g1	Nabp1	Rpl19	Cast
Pard6b	Txndc12	Scfd1	C1d	Rps27a	Olfr839-ps1
Slc12a5	Pex12	Glrx	Kpna1	Rps14	Luc7l3
Lrp11	Nln	Myl12a	Slfn4	Rpl18	Pdcd7
Add3	Ppp1r35	Crbn	Gm16026	Rps3a1	G2e3
Hsd17b7	Rad1	Mdh1	Alox12	Rps19	Llgl2
Gas2l3	Rida	Calm1	Rpp14	Rps24	Tnrc6c
Tcea1	Ccdc71	1810037I17Rik	Paip2	Rpl26	Zc3hav1
Akap7	Tbc1d7	Pdcl3	Nubp2	Gm10076	Mapk14
Ampd3	Fam168a	Ndufab1	Ube2v2	Rplp0	Trim71
Abi3bp	Cars	Psmd10	Casp6	Nme2	Rassf7
CAAA01216754.4	Mrpl24	Ppp1r7	Gadd45gip1	Rpl29	Urm1
Sh3kbp1	Tbl1xr1	Psma2	Rnf213	Rpl23	Zc3h12c
Nlrp4e	Ywhaz	Sap18b	Cdc20	Rps5	Hk1
Srek1ip1	Akap12	Mocos	Mrpl28	Rpl13	Crtap
Lpin2	Peli1	Tax1bp3	Timm13	Rps3	Nck2
Trim61	Smad4		Mrps18b	Fbxo31	Vat1
Ipo8	Shc1		Senp3	Hnrnpc	Mrm2
Tiparp	Sall4		Phrf1	Stmn3	Ppp6r1
Rapgef5	Heatr5a		Xab2	Naalad2	Gm9985
Scml2	Ammecr1		Pomp	Hand1	Map7d2
Paip1	Bcl9l		Dirc2	Tspan4	Ubald2
Cfap97	Gm10925		Fdps	Hcrt	Copz1
Ccdc34	Dab2ip		Spata21	Ctsa	Pou5f1
Fam133b	Gm29216		AC115880.2	Ipo5	Eif4a1
Bcar3	Galnt1		Slc15a1	Chka	Psmd2
Sorbs2	Polm		Zbtb5	Pdxk	Psmc5
Bmp5	Mbip		Tmem222	Cited1	Anp32a
Wee2	Nsdhl		BC031181	Ppm1a	Napa
Mcu	2020-03-02		Zc3hc1	Gm5745	Ncaph2
Omt2b	Mrpl10		Tmigd1	Odc1	0610010K14Rik
Omt2a	Ptgfrn		Kazn	Slc5a6	Dynlrb1
Mllt3	Trim2		Rasl10a	Nub1	Nol11
Oog1	Whamm		Zbtb17	Mat2a	Cops4
Pld1	Fat1		Pnpla7	Set	Tra2a
Cul1	Pltp		Rab11fip4	Pramel7	Rps13-ps1
Rasa2	Gjb5		Pbxip1	Rsl24d1	Cdc5l
Mdm4	Slc13a5		Heatr3	Prps1	Lasp1
Rrm2b	Prss35		Fdft1	Mpc2	Vcp
Dcun1d1	Ccnd3		Ppat	Ccdc124	Pabpc1
Prkar2b	Nanog		Rad21	Eif6	Nucks1
Pla2g4c	Slc38a4		Metap2	Arih2	Ap2s1
Agtpbp1			Glul	Erdr1	Hip1
Sspn			Rnf11	Gulo	Cct4
Pak7			Ddx54	Alppl2	Mdh2
Fam8a1			Usp22	Gpd1l	Uqcrc1
Fndc3b			Nop16	Mlf2	Krtcap2
Sorl1			Ctsl	Grn	Arl14epl
Piwil1			Snrpc	Nudt4	Ostf1
Tm7sf3			Atg2b	Fbxo15	Tpp1
Rab6a			AC207128.2	Larp4	Zwint
Stard7			Pik3cb	Trim43b	Hspe1
Insig1			Tubg1	Dnajb6	Tpt1
Nus1			Gar1	Stip1	Gjb3
Gatad2b			Gm10131	Hspa8	Khdc3
Nab2			Rarg	Hsp90ab1	Nudt1
Itga6			BC055324	Folr1	Abhd17a
Ubqln1			Ccna2	Phgdh	Sympk
Alkbh5			Dnajb9	Ubxn1	Mrps34
Nup62			Larp1b	Eef2	Ufd1
Map2k4			D17Wsu92e	Eef1d	Pramel6
Arfgef3			Jpt1	Rpl24	Mrpl55
Stk36			D030056L22Rik	Rps10	Rnf181
Peak1			Aup1	Rps15	Sod2
2010107G23Rik			Gm11960	Kcnh3	Cyc1
Siah2			Dok6	Btg1	Atxn7l3b
Ssfa2			Mrpl2	S100pbp	Pet100
Taf4			Tmem259	Atn1	Ptov1
Lonrf1			Pigl	Tnrc18	Ano6
Reps1			Ydjc	Btrc	Surf1
Arid2			Zc3h12a	Ptma	Ctdsp1
Trps1			Arx	Eif5a	Ankrd54
Mcc			Setdb2	Sord	Aplp2
Plekha3			Sirt6	Mkrn1	Pgrmc2
Osbpl8			Vpreb3	Rcc2	Pin1
Fam117a			Dph3	Pcbp1	Gpi1
Clock			Tmcc1	Hnrnpa2b1	Rnaseh2b
Atp11a			AC127302.1	Trim28	Ppp1r11
Nipbl			Bicd1	Gja1	Nedd8
Flcn			Fgd4	Olfr1459	Lsm6
Tmprss11a			Olfr1307	Sfpq	Med9
Slco3a1			Slfn9	Fbl	Spc24
E2f5			CT010444.2	Ptbp1	Ube2a
Akap2			Arhgap39	Hdgf	Calm2
Dnaja4			Bend3	Hnrnpab	Gm10177
Nrp1			Casc3	Gata6	Fkbp3
Dock7			Kars	Tbx3	Atp5g3
Fyn			Chtf8	Sf3b4	Gapdh
Herpud2			Agpat5	Zfp217	Cox7b
Lrrc8b			Srsf1	Ago2	Apoc1
Ttyh3			Kcnk6	Dmgdh	Hint1
Tmcc3			Ube2g2	Nop2	Dppa5a
Kcnh1			Zfp707	Slc39a4	Uqcr11
Trip12			Rpap3	Xpr1	Gsta4
Tnrc6b			Gm12896	Sun1	Txn1
B4galt6			Slc38a6	Ppm1g	Trap1a
Ubash3b			Cd209c	Rrp9	Alkbh7
Smco4			Olfr1372-ps1	B4galt3	Apoe
Ddi2			Drosha	Gpr161	Alkbh6
Elavl3			Safb	Tmem145	Ppic
Yap1			Eif2b5	Ptrh2	Pdgfa
Lrp6			Ccar1	Tnfsf12	Spats1
Ibtk			Crtc3	Acot9	Kmt2a
Zcchc2			Gls	Ube2d-ps	Gm17132
Phf13			Alyref	Apoc2	Fam111a
Ofd1			Rexo4	Tatdn1	Mettl26
Ccno			Gm6480	Spryd4	Ift46
Lrrfip1			Klhdc4	Cyba	Zfp934
Tmtc1			Dolk	Vrk2	Eif4e2
Map1b			Gm9864	Vamp8	Nudt16l1
Fam199x			Tbl3	Wtap	Lap3
Sfmbt1			Bcl7a	Stard4	Selenoh
Angel2			Tnip1	Csrp1	Klf4
Khdc1b			Grin1	Ddah1	Sod1
Iqgap2			Pdp2	Aldoa	Wiz
Parp12			Smg7	Rpl17-ps8	Olfr1388
Rhpn2			Paqr3	Rpl38	Zfp36l1
Rnf38			Mrgprc2-ps	Rps17	Fn1
Klhl8			Eif5b	Rps26-ps1	Acaa1a
Chsy1			Agfg2	Rps21	Snrnp70
Fhod3			Tnfsf13b	Rpl23a-ps3	Nisch
Unc5c			Acad12	Atp5o	Park7
Naa30			Aff1	Atp5e	Fzd5
Rragc			Papd5	Rps27	Wdr4
Mapk8			Il1f9	Jarid2	Plxnb2
Slain1			Dapk3	Atp6v0c	Rcn1
Poc1b			Trim39	Mien1	Sox17
Zfyve9			Anks3	Fam96a	Epop
Paqr4			Ccpg1os	Nipsnap3b	B3gnt7
Abcb9			Ncoa2	Ndufa8	Pmepa1
Mesp2			Tfb2m	Gprc5a	Ube2l6
Dnal4			Syap1	Crip2	Olfr718-ps1
Dlgap4			Iqub	Aqp3	Ephb3
Tbc1d2b			AC154576.1	Smpdl3a	Acaa2
Txndc11			Pprc1	Slc46a1	Slc29a1
Lrrc8d			P4hb	Klf5	Tes
Fbxl12			Klhdc7a	Pramel5	Scd2
Errfi1			Ppp4r3a	Cdc14a	Dsg2
R3hdm4			Bod1l	Tmprss2	Rabl6
Coro2b			Ankrd10	Vgll3	Ube2r2
Usp13			Syncrip	Gm20594	Eif4ebp2
Tspan5			Wdr77	Alg8	Skida1
Ybx2			Stag2	9030624G23Rik	Tcf7l1
Pnrc1			Eif4e	Psmc6	Src
Fam187b			Zmat5	Ppp2ca	Erf
Sipa1l1			Fcf1	Hmga2	Mcts2
Cd300lf			Tomm5	Hnrnpa3	L1td1
Ptpra			Anapc7	Atp6v1a	Kifc2
Klhl20			Gm6211	Tfcp2l1	Ephb2
Usf2			Pank3	Ak4	Miga1
Becn1			Polr2f	Hsp90aa1	Adal
Ptpdc1			Heatr1	Calcoco2	Exosc2
Pskh1			Tnfrsf10b	Eif2s2	Cyp4f16
Glrx5			Mrps18a	Itga3	Arid3a
Agap1			Wdr18	Nectin2	Zfp599
Tmbim1			Ubl7	Slc30a6	Upp1
Tbck			Anpep	Uck2	Spp1
Epb41l4b			Wipi2	Fam118b	Ezr
Nedd9			Rrp1	Pdcd10	Sdhd
Tnks			Chd4	Vbp1	Pkm
Shoc2			Tcerg1	Selenow	Fam25c
Nhsl1			Tmem200a	Phf5a	Calr
Rbm27			Kif24	Timm8a2	Hspa5
Snx9			Sap130	Zfp978	Rrbp1
Ice1			Strada	Stx8	Fam189a2
Man1c1			Gm12481	Sh3bgrl3	Shkbp1
Krtap4-13			Prrc2a	Lsm3	Tubb5
Arhgef11			Olfr506	Gins4	Asns
Fam222a			Map1lc3a	Psmb2	Slc1a3
Tab2			Ppp4c	Cfl1	Marcks
Tcf20			Pias4	Aptx	Creb3l2
Egr1			F11r	Triap1	Dnmt3b
Gm12621			Pdrg1	Pop7	Serpinh1
Gm2888			Impdh1	Aven	Sparc
Lpar6			Gm21887	Gm6871	Ckap4
AC211878.2			Rbm14	Ppp2r2c	Kctd5
Pik3c2b			Polrmt	Pqlc2	Prr14
Tmem265			Gm15920	AC155805.2	Szrd1
Arid1a			Hnrnpl	Nmt1	Rtca
Ticrr			Tk1	Gm6136	Pros1
Rheb			Mllt6	Smim7	B3galnt1
Commd2			Plaa	Galnt16	Psmf1
Snrpb2			Cit	Porcn	Ttc33
Mitd1			Ankrd13c	Rnf5	Akip1
Spcs2			Ahctf1	Tram1	Rras2
Smu1			Usp1	Pyurf	Pdlim7
Orc5			Nup155	Tceal9	Mtpn
Clk1			Wdr31	Bex3	Dnajc4
Psma7			Sirt5	Iqgap3	Sac3d1
Zcrb1			Myo9a	Cdkn1a	Pxn
Pak1ip1			Crebrf	Frmpd1	Msto1
Fbxw4			Ddb1	Mrpl37	B2m
Cd164l2			Fus	Foxe1	Cyb5a
Nkd1			Srrm2		Rsu1
Grm4			Noc2l		Abhd12
Stard3nl			Pelp1		Isca1
Tsc22d1			Rpl10a-ps1		Cdk14
H1foo			Smarcc1		Mapre3
Zar1			Gm13092		Fmnl2
Diras2			Gm4149		Atxn10
AU022751			Tomm40		Tmem144
Bpgm			Gm9843		Acsl6
Riok1			Rplp1		Tdg
C87499			Rplp2		Cyb561a3
Degs1			Rpsa		Wdr34
Zbed3			Gm7536		Klf10
Hmces			Gm10163		Tmem245
Bcl2l10			Cct7		Zfp993
Oas1d			Rpl38-ps2		Uba2
Dsn1			Eif3d		Lztr1
Ncapg			Rangap1		Rpn2
2700049A03Rik			Ncl		Aldh1a3
Pecr			Eif4g1		Mettl3
Oas1e			Knop1		Arl15
Neil3			Mdn1		Dlg1
Pkd2l2			E4f1		Rbm5
Meis2			Trmt1l		Olfr655
Ccdc69			Lamtor1		mt-Nd1
Itga9			Adgrl3		Gm28661
D6Ertd527e			Akap8		mt-Nd6
Bbs4			Amd1		mt-Co3
Slbp			Foxj3		Gm28437
Rbbp7			Fem1c		Trmt1
Dazl			Pwp2		Ugdh
Gdpd1			Olfr1224-ps1		Phkb
Aurkc			Pi4k2a		Zcchc11
Nectin3			Purb		Gm10499
Arfip1			Fam57b		Mbnl3
Depdc7			E130309D02Rik		Prss8
Pole4			Abcf1		Havcr1
Asf1a			Mafg		Slc39a2
Fermt2			Etnk1		Reep5
Fxr1			C1qtnf4		Slc2a3
Fndc3a			Elp5		Gm2a
Gtf2a2			Fkbpl		Adh1
Emp2			Guca1a		Dusp6
Mgst3			Ecsit		Mt2
1110059G10Rik			Elac2		Mt1
Spin1			Bysl		Elf5
Oog3			Ccne1		Gstk1
Srgn			C130026I21Rik		Sri
Unc50			A530032D15Rik		Enpep
Mcur1			Jmy		Enpp1
Cenph			Nemp1		Glipr1
Ggct			Stk11		Cldn4
Oosp1			Gan		Tspan8
Gm5946			Rnf125		BC053393
Smim11			Ifi35		Wfdc2
Obox5			Foxr1		Arpc5
Rgs17			Cpsf6		S100a10
Btg4			Pigq		Myl12b
Rbm18			Tgs1		Tmsb10
Eps8			Sema6c		Krt18
Slc9b1			Tmem87b		Ank
Usp46			Cog4		Krt8
A430033K04Rik			Irgq		Ptgr1
Clcc1			Ptcra		AA467197
Baiap2l1			Unc13b		Tpi1
Ccdc73			Cttnbp2nl		Dppa1
Dnajb4			Lrrc40		Tacstd2
Chek1			Efnb2		Lgals1
Zcchc10			Sipa1l2		Cstb
Tbc1d15			Smarcd2		Dstn
Mat2b			Wdr43		Fabp3
AI987944			Zfp622		Dap
Slc39a10			Nr6a1		Fam213b
Fam13c			Dnajc21		Tmsb4x
Cnot4			Csde1		Actr3
Ergic2			Ncbp1		Hectd1
Npm2			Plekhf2		Wdr1
Rgs2			Polr2h		Clic4
Itpr2			Gm16427		Ahnak
Ap3m1			Rpp40		Myh9
Mindy3			Utp23		Cfc1
Appl1			Ei24		Top2b
Dnajc8			Sult2b1		Tfap2a
Copb1			Abhd6		Stat3
Zfp616			Hmgb3		Sh3bgrl2
Snrnp27			Slu7		Jund
Obox2			Usp54		Adam15
Rdx			Dyrk3		Csta1
Mphosph8			Rdh9		Mbp
Txnip			Zfp101		Psap
Edrf1			Noa1		Arpc2
Trmt112			Tmem150c		Slc44a1
Srp14			Sat2		Iqgap1
2700062C07Rik			Grin2d		Capns1
Sbds			Apom		Dag1
Lrr1			Eloa		Ptms
Ccnb1			Slc35e3		Sdc4
Smn1			Pfkfb3		Actb
Nup35			Fkbp6		Lsr
Dppa3			Stk38		Iqsec1
Cks2			Ncbp2		Ptbp3
Dpy30			Pfdn6		H2afy
Arl6ip1			1700017B05Rik		F2rl1
Eif2b1			Shbg		Neu1
Nup37			Mogs		Ptprk
Rpa3			Slc25a42		Pdcd4
Cmtm8			H2-Q7		Wnt6
Adk			Mak16		Cnn2
Mob4			Med29		Ndrg1
Sfr1			Zscan5b		Hk2
Ssb			Tpr		Cpne8
Fbxw18			Bclaf1		Sfmbt2
Pcgf1			Zfp644		Mfsd13a
Fbxw19			Pla2g16		St6galnac4
Fbxw22			Tor1b		Cndp2
Fbxw14			Rtn2		Akr1b8
Fbxw28			Exoc3l2		Tpm4
Fbxw24			Rbm6		Snx2
Zfp97			Slc25a44		Klf6
Oas1c			Dpep2		Slc15a2
Camkmt			Ift52		Msn
Cbx3-ps6			Kremen1		Capg
Fbxw20			Dll3		Elob
Noto			1110008L16Rik		2610528J11Rik
Defb8			Gm28285		Bmyc
Gyg			Fam32a
Ldhb			Srf
Gm12633			Isg20l2
Cpb2			Phf23
Ndufaf4			4930548H24Rik
Oog4			Id1
Kcnn2			AC153856.6
Fbxw21			Arl2bp
Oas1h			Lmx1a
Tdrd12			Nrarp
Abraxas1			Gtf3c5
Uchl3			Eid2
Prdx1			Dpp9
Tmem230			Card6
Gm7145			Gfod2
Sub1			Tnfaip8l2
Psenen			Usp36
Gckr			Fam109a
Tex12			Phkg2
Mphosph10			Rbm10
Pinx1			Eid2b
4921524J17Rik			Prr11
Cks1b			E030030I06Rik
H3f3b			Trub2
Med10			1700084M14Rik
Inip			Sbno1
Ica1			Kdm5b
Ypel5			Gtf2f1
Orc6			Plcd4
3110001I22Rik			Gadd45a
E330021D16Rik			Rpp25
Rfpl4			Slc30a1
E330034G19Rik			Sbk1
Pttg1			Ahrr
Hpf1			Cbln1
Eny2			Fam53a
Mphosph6			Ptprs
Vta1			Prl8a1
Med30			Gm10720
Rsl1d1			Gm10801
Magoh			Zfp54
Esco2			Bambi
Mad2l1			Fam166a
Pfdn4			mt-Co2
Oxct1			Nsd1
Nudt5			Hmgn5
Pex11b			AC153546.1
Ktn1			Sap30l
Lpl			Dot1l
Arid5b			Luzp1
Itga4			Klf17
Dlgap5			Mdm2
Gm44133			Bod1
Trim13			Ppp1r15a
Dnmt1			Usp31
Ccdc62			Gpbp1
Dnah7c			Ankrd44
Nusap1			Zfp212
Wdr76			Ep400
Ophn1			Zdhhc8
Fbxo34			Socs7
Dicer1			Tmem201
Srp54a			Dtx2
Gng12			Ppp1r10
Nuf2			Eea1
Immp1l			Phf14
Ehf			Hook1
Tnfaip8			Nexn
Arhgap26			Akap17b
Tgfb2			Trp53inp2
Srpk1			Rph3a
Hsdl2			Bcl7c
Tdrd1			Rbm38
Bmp15			Bri3
Taf9b			Fmnl3
Gm13084			Fbrsl1
Dync1i2			Nup214
Skp1a			Acer3
Cenpq			Bicd2
Aspm			Rcan3
Mpv17l			Ston2
Ildr1			Olfr624
Dbi			Gm20826
Fmc1			Olfr1173
Adh5			Ccdc82
Tbca			Ddx46
Lurap1l			Zfp91
Lcp1			Ppfia1
Hibadh			Chd8
Lrrc36			Cdc42bpb
Iqcf5			Chd7
Bbip1			Foxk2
Igsf23			Pou2f2
Atp10b			Ubn1
Slc7a14			Pak2
Irf1			Phc2
Mpzl1			Zranb1
Hist1h1a			Rock1
Gmpr			Usp34
Ube2t			Dhx33
Prm2			Cdk16
Sec22a			Dcdc2c
Ooep			Gm7102
Miox			Prom1
Zfp57			Gm13769
Gpr1			Hddc3
Hist2h2aa2			AC125374.2
Vmn1r139			Gga3
Gm4558			Intu
Cd7			Rbpms2
Tmem255b			Lars2
Pde6d			Mapk3
Elobl			Zfp352
AC133103.6			Gm4027
AC132444.2			Gm10717
AC132444.4			Gm21738
Psg17			Gm10715
Rab32			Gm10718
Tmem108			Gm11168
Cpne9			Gm10719
Prelp			Gm10721
AC112259.1			Phf1
Gm10436			Mark2
Gm13023			Gm11238
Gm2042			Gm10800
Tcl1b3			Gm6189
Lmo1			Uhrf2
Tcl1			Trim41
Tcl1b4			Olfr328
Tcl1b2			Gm32983
Tcl1b1			Pglyrp1
Syce2			Gm6902
Nsun4			Gm21731
Kif17			Tmem92
AA792892			Gm21762
Tcstv1			Gm5662
Hexdc			Gm5117
Gna14			B020031M17Rik
Umodl1			BC147527
Fam204a			Gm8994
Nap1l4			Gm8300
Casp8ap2			Gm5039
Smarca2			Gm21818
Daam1			Gm20767
Ccdc186			Pkn2
Rspo2			Rnf220
Tesc			Fbxo11
Hist1h2bh			Esrrg
Fars2			Gpr50
Phospho2			AC171206.1
Tubg2			AC158600.4
Slc39a6			Gm13695
Unc13c			Gm13696
Siva1			Gm13694
Th			Gm13697
Smagp			Gm13698
Dpysl3			Gm13693
Accsl			Pcbp3
Ninj1			Marf1
Lhx8			Pik3r1
Me2			Krcc1
Skap2			Igf2bp3
Myo5b			Specc1l
Dcaf7			N4bp2
Derl3			Rcor1
Mfsd2a			Crebbp
Reep2			Fbxo33
Cpsf4l			Dbf4
Svopl			Ipmk
Pdlim2			Rfwd2
Adm2			Jak2
G6pdx			Ccdc6
Samd10			Gna12
Mok			Ahdc1
Cdk20			Zfp513
Car9			Elavl2
Asgr2			Ube2d2a
Gtsf1			Spast
Olfr976			Gda
Tubb2a			N4bp1
Dnajc14			Wwc2
Efcab6			Dusp7
Gng4			Abl2
Cflar			Psip1
Pigc			Cdc42se2
E330014E10Rik			Papd7
Thegl			Prickle1
Gm29797			Pde3b
Rdh11			Tob2
Cfap36			Gtf2a1
Zscan4-ps1			Wapl
Katnbl1			Plekha8
Spc25			Arap2
Gm18186			Ajap1
Eif4enif1			Josd1
Epb41			Pik3cd
Nin			Gm10696
Gmcl1			Arsk
Cwf19l2			Gm5157
Serpine2			Gm21761
Lamtor3			Dhtkd1
Ik			Prkcq
Auh			Spz1
Nae1			Antxr1
Ccdc117			AC153856.2
Tcea3			Platr25
Acbd3			B020004J07Rik
Brca1			Tmem72
D10Wsu102e			Obox3
Dhdh			Usp17lb
Usp19			Fcgr3
Mkln1			Gm12627
Homer2			Tob1
Max			Gm13078
2610524H06Rik			Rfpl4b
Fut8			Gm4850
Chchd3			Msx1
Atp11b			Nup62cl
Tyw5			Parp10
Ece2			Gm9043
4932415D10Rik			Gm12789
Dusp10			Olfr118
Khdc1a			AC211878.11
Eif2ak3			Cdh3
Nptx2			Bmt2
Upk3bl			Tulp3
Nmu			Ccser1
Hist1h3g			Fam220a
Fam177a			Slain2
Sema4d			Fam117b
Mettl9			Pou4f1
Ptger4			Cggbp1
Ankrd37			Pabpn1
Cyth1			Klhl11
Fam46b			Sfi1
Ankrd36			Pip5k1a
Tbp			Ppp1r15b
D5Ertd577e			Rbbp6
Gm3055			Ttc3
Pinlyp			Wipf2
Elof1			Gm13140
Mis18a			Luc7l2
Snai3			Ttc14
Gm364			Esf1
Tmem29			Rprd1b
Mea1			Ppp1r2
Mapk1ip1			Unc119b
Xdh			Slc34a2
B4galt4			Uspl1
Htr5a			Sqle
Gng3			Ep300
Suv39h1			Ficd
Stxbp6			Gm5612
Ccdc115			Ubtfl1
Cript			Sesn2
Gm21411			Gm12622
			Gm12613
			Gm12615
			Slc19a3
			B020004C17Rik
			Selenos
			Olfr1175-ps
			Krit1
			Psg16
			Gabpa
			Prmt6
			Bap1
			Armc9
			1600012H06Rik
			Sp6
			Stk40
			Arglu1
			Setx
			Hic2
			Sertad1
			Slc29a2
			Pcsk1n
			Ppp1r8
			Ap1ar
			Prkaca
			Akt1
			Clcn5
			AC117226.2
			Mgll
			Egfr
			Sh3bp1
			Med13l
			Nras
			AC164164.2
			Kdm6b
			Diaph1
			Ncf2
			Pde5a
			Hfe
			Elmod2
			Kdm5d
			AC159326.1
			Amer1
			Ier5l
			Fam131a
			Ppp2r5d
			Ubac2
			Id4
			Mapkbp1
			Pard3
			Midn
			Fam173b
			Gabbr1
			Usp26
			U2surp
			Matr3
			Ncor1
			Sptbn1
			Tpk1
			Fam198b
			Lamb1
			Lamc1
			1700025G04Rik
			Hook2
			Utp14b
			Wac
			Rb1cc1
			Ube2s
			Psmb6
			Mcrs1
			Diaph3
			Senp7
			Brwd1
			Srpk2
			4931406P16Rik
			Gm37515
			Olfr1385
			AC159625.1
			Rbm25
			Cenpc1
			Emc6
			Zc3h11a
			Gm13083
			Tlk2
			Wnk1
			Cep57l1
			Bub3
			Smchd1
			Zufsp
			Hus1
			Ttk
			Ext1
			Slc4a7
			Bmp6
			Nckap1
			Tiprl
			Tmem189
			Rab10
			Atic
			B3gnt5
			Hnrnpa0
			Cltc
			Pcmtd1
			Atxn2
			Gm37102
			Olfr1033
			Pds5a
			Btbd7
			Mrps17
			Gsto1
			Bok
			Vps25
			Capzb
			Cmtm7
			Rogdi
			Pcsk6
			Nme6
			Znrd1
			Syde2
			Baz1a
			Spop
			Crk
			Sgms1
			Cpd
			Slc20a1
			Bcl2l1
			Ryk
			Gtpbp3
			Coq4
			Cdk9
			Mknk2
			Elp2
			Zfp444
			Erc2
			Sptlc2
			Atp1b1
			Hist1h2bk
			Atp2b1
			Nabp2
			Cyb5r3
			Mypop
			Man2a1
			Lama5
			Ppp3ca
			Abhd2
			Cspp1
			Msmo1
			Ndufv3
			Amotl2
			Paxip1
			Mbtps1
			Furin
			Cdh1
			Tjp2
			Fgfr2
			Trim26
			Mtmr4
			Auts2
			Ssbp3
			Klhdc3
			Brd8
			Hn1l
			Sec31a
			Atad5
			Rnf111
			Stk35
			Dst
			Zfp318
			Cdc37l1
			Socs6
			Ptp4a2
			Zfp664
			Fkbp5
			Haspin
			Ncoa6
			Zfp280b
			Thap11
			Arhgef12
			Kctd13
			Slc16a10
			Synj1
			Rab3gap2
			Fbxo43
			Kif2c
			Prkar2a
			Zc3h13
			Mms19
			Rad54l2
			Ppp1cc
			Tmem37
			Arhgef19
			Polr1e
			Mrpl41
			Dnaaf5
			Slc43a2
			Maml1
			Gm11544
			Mis12
			Pkn3
			Zcwpw1
			Tmed6
			Exd1
			Aldh16a1
			Dnajc30
			Ppp2cb
			Hipk1
			Rwdd4a
			Tsc22d2
			Btbd18
			Spata2
			0610012G03Rik
			Zpr1
			Rab43
			Mgat2
			Rtfdc1
			Ppcs
			Lsm2
			Timm17b
			Brd3
			Rpia
			Tsc2
			Amigo3
			Sik2
			Tcirg1
			Pin1rt1
			Sesn3
			Kctd18
			Prkcd
			Marveld1
			Gorasp1
			Txnrd2
			Zkscan14
			Vmn2r-ps69
			Paf1
			Smg6
			Ash1l
			Afdn
			Nab1
			Dnm1l
			Btk
			Smyd5
			Mgat4b
			Pigyl
			Grsf1
			Fnip2
			Ppm1b
			Mpdz
			Scap
			Kif5c
			Svip
			Mfn2
			Upf1
			Gtf3c2
			Slmap
			Kdm3a
			Zfand2a
			Acp7
			Zfp628
			Rimklb
			Rbsn
			Fbxo45
			Zfp592
			Ptpn11
			Gm4858
			Gm6641
