# Supplementary material for: Single-cell RNA-seq analysis of mouse preimplantation embryos by third-generation sequencing
Source: PLoS Biol. 2020 Dec 30;18(12):e3001017. doi: 10.1371/journal.pbio.3001017 (PMC7773192; doi:10.1371/journal.pbio.3001017)
Supplement: S2 Table — (XLSX) [file pbio.3001017.s008.xlsx]

## Sheet: Rpg10k of novel transcript
Transcript ID	Gene name	Oocyte_1	Oocyte_2	Oocyte_3	Oocyte_5	Oocyte_8	Oocyte_9	Oocyte_10	Zygote_1	Zygote_2	Zygote_3	Zygote_4	Zygote_5	Zygote_6	Zygote_7	Zygote_8	Zygote_10	2-cell_early_1_1	2-cell_early_2_1	2-cell_early_2_2	2-cell_early_3_1	2-cell_early_3_2	2-cell_early_4_1	2-cell_early_4_2	2-cell_early_5_2	2-cell_early_7_1	2-cell_early_8_2	2-cell_early_9_1	2-cell_early_9_2	2-cell_early_11_1	2-cell_late_1_2	2-cell_late_2_1	2-cell_late_2_2	2-cell_late_3_1	2-cell_late_3_2	2-cell_late_4_1	2-cell_late_4_2	2-cell_late_5_1	2-cell_late_5_2	2-cell_late_6_1	2-cell_late_6_2	2-cell_late_7_2	2-cell_late_8_1	2-cell_late_8_2	2-cell_late_9_1	2-cell_late_9_2	2-cell_late_10_1	2-cell_late_10_2	4-cell_1_1
TCONS_00066275	Samd5	0.0486251	0.074897	0.0848425	0.0273303	0.0130772	0.0543863	0.0887815	0	0	0	0	0	0.071099	0	0	0	0	0	0	0.0510158	0.021558	0	0	0.0509289	0	0	0	0	0	0.419779	0	0.0814944	0.0595493	0.0362896	0	0.0110124	0	0	0	0	0	0	0	0	0	0	0	0
TCONS_00805736	Zfp599	0	0	0	0	0	0	0	0	0	0	0	0	0	0	0	0	0	0.339486	0	0	0.320454	0	0	0	0	0	0	0.503443	0	0.277228	0.194139	0	0.130218	0.378328	0	0	0	0.0797531	1.34487	0	0	0	0	0.661694	0.608702	0.34926	0	0
TCONS_00145533	Pitpna	0	0	0	0	0	0	0	0	0	0	0	0	0	0	0	0	0	0.0857394	0.277769	0.0505168	0	0	0	0.0597699	0	0	0	0.014285	0	0	0	0.00354217	0.107232	0.0104968	0	0.0846964	0	0	0	1.16967	0.153308	0	0.0395304	0	0.0627842	0	0	0
TCONS_00646103	Uvrag	0	0.189457	0	0.0146345	0.0475739	0.00704005	0	0.0227191	0	0	0.0589372	0.00556516	0	0.00410629	0	0	0	0	0	0	0	0.0572014	0	0.0919077	0	0	0	0.563751	0	0	0.0441626	0	0	0	0	0	0	0	0	0	0	0	0	0	0	0	0	0
TCONS_00211288	Uqcrfs1	0.0283694	0	0	0	0	0	0	0	0	0	0	0	0	0	0	0	0	0.012131	0.194229	0	0	0.2717	0.285717	0.0346607	0	0	0.686057	0	0	0	0	0.143017	0.328539	0.517127	0.0381607	0.704794	0	0	0	0.110284	0.300973	0	0.573855	0.642722	0.204261	0	0.146841	0.072293
TCONS_00041045	Slc4a3	0	0	0	0	0.00342603	0	0	0	0	0	0.00764525	0	0.0050978	0	0	0	0	0	0	0	0.0393514	0	0	0	0	0	0	0	0.239723	0.0554456	0.0226222	0.00919248	0	0	0.0252553	0.109045	0	0.00359767	0	0.330852	0.282162	0	0	0.175451	0	0.00971543	0.0163157	0
TCONS_00008308	Ptprn	0	0	0	0.00874284	0	0	0	0	0	0	0	0	0.0152934	0	0.0123219	0	0	0	0	0	0	0.00679352	0	0	0.0080723	0	0	0	0	0	0	0	0	0	0	0	0	0	0	0	0	0	0	0	0	0	0	0
TCONS_00841599	Erdr1	0.0149507	0.0243325	0.0169554	0	0.0467105	0.0309625	0.0221438	0.106894	0.080649	0.0734453	0.206735	0.115732	0	0.210862	0.0246276	0.24209	0	0	0.142585	0.0352963	0.361929	0.0709175	0	0.114026	0.118848	0.510956	0	0	0	0	0.297414	0.171988	0.403582	0.131069	0	0.0607885	0.0189953	0	0	0	0	0	0	0	0	0.0415043	0.11421	4.44349
TCONS_00223429	Kif13b	0	0	0.285896	0.030499	0	0.215607	0.12724	0.0644623	0	0.219054	0	0	0	0.0233947	0	0	0	0	0	0	0.02041	0	0	0	0	0	0	0	0	0	0	0	0.115369	0	0	0	0.144788	0	0	0	0	0	0	0	0	0	0	0
TCONS_00637286	Pcyox1	0.0959735	0.0697547	0	0	0.0578006	0.0258368	0.0223754	0	0	0	0	0	0	0	0.0407742	0	0	0.0733483	0	0	0	0	0	0.113776	0	0	0	0.0142707	0	0	0	0	0.022894	0.127014	0	0	0	0	0	0	0	0	0	0.0350901	0	0	0	0
TCONS_00587023	Slc4a2	0.0267949	0.0241994	0.00916668	0.0238678	0.0259282	0.00541917	0.0273736	0	0	0.00770119	0	0.0183525	0	0	0.0163097	0	0	0	0.0319912	0.0332712	0	0.10191	0	0.0173303	0.0565061	0.437963	0	0	0	0	0	0.0551549	0.00541358	0.045362	0	0	0.0344118	0.0683557	0	0	0.0564323	0	0	0.0701802	0	0	0.0652628	0
TCONS_00840244	Rbm3	0	0	0	0	0	0	0	0	0	0	0	0	0	0	0	0	0	0	0	0	0	0	0	0	0	0	0	0	0	0	0	0	0	0	0	0	0	0	0	0	0	0	0	0	0	0	0	0
TCONS_00396275	Nop56	0	0	0	0	0.0985053	0	0	0	0	0	0	0	0	0	0	0	0	0	0.110082	0	0	0	0	0	0	0	0	0	0	0	0	0	0	0	0.232449	0	0	0	0	0	0	0	0	0	0	0	0	0
TCONS_00382482	Mrpl21	0	0	0	0	0.0596506	0	0.162424	0	0	0.256733	0	0.068101	0	0	0	0	0	0	0	0.26105	0	0.104552	0	0	0	0	0	0	0	0	0	0.0530958	0	0.508073	0	0	0	0	0	0	0	0	0	0	0.0712873	0.200186	0	0
TCONS_00363699	Cyb561a3	0.035366	0	0.0592902	0.148785	0	0	0.0142182	0.0286014	0.0396226	0	0.214908	0.0844912	0.110189	0.0946995	0.0362564	0.136459	0	0	0.457015	0	0.00504727	0	0	0	0	0	0.342986	0	0	0	0	0	0	0	0	0	0	0	0	0	0	0	0	0	0	0	0	0
TCONS_00016341	Gm31925	0.0476818	0.0250826	0.0753615	0.164779	0.113333	0.124577	0.131832	0.510053	0.454926	0.318998	0.469372	0.577564	0.470598	1.00448	0.14978	0.473531	0	0.150446	0.0848512	0.0433524	0.106125	0	0	0.315843	0.297658	0	0	0.120259	0	0	0	0	0	0	0	0	0	0	0	0	0	0	0	0	0	0.0802591	0	0
TCONS_00119965	Unc119	0	0	0	0	0	0.00152053	0.00280799	0	0.0115065	0	0	0	0	0	0	0	0	0.169326	0.0319912	0.0666267	0	0	0.0357147	0.0544668	0	0	0	0.0142707	0.0599308	0.110891	0.0275276	0.00306416	0.0216543	0	0.101021	0.23126	0.0344118	0.00359767	0	0	0.24454	0	0.0327917	0	0.0618411	0.116585	0.179473	0.072293
TCONS_00051977	Nos1ap	0	0.0336613	0	0	0.0130155	0	0.00389608	0	0	0	0	0	0	0.0110758	0	0	0	0	0	0	0	0.0152922	0	0	0	0	0	0	0	0	0.026677	0.0204931	0	0	0	0	0.0754651	0	0	0	0	0	0	0	0	0.0424661	0	0
TCONS_00051975	Uap1	0	0.139751	0	0	0.115053	0	0	0	0	0	0	0	0	0	0	0	0	0	0.0318845	0	0	0	0.0480362	0	0	0	0	0	0	0	0	0	0	0	0	0	0	0	0	0	0	0.0967794	1.28216	0.196411	0	0	0	0
TCONS_00044792	Txndc9	0	0.0433169	0	0	0	0	0	0	0	0.00497561	0	0	0	0	0	0	0	0	0	0	0	0	0	0	0	0	0	0.242645	0	0	0	0	0	0	0	0	0.373471	0	0	0.661704	0	0.734277	0	0	0	0	0.279488	7.9403
TCONS_00400954	Slc25a12	0.0323978	0.0908202	0.0148571	0.0136598	0.0237835	0.0251526	0.0125433	0.0133405	0	0	0	0	0	0	0	0	0	0	0	0.0114165	0.0700635	0	0	0	0	0	0	0	0	0	0.00414016	0.0919248	0.0108272	0.0344751	0	0.0660744	0.0300587	0.0258348	0.0631126	0.220568	0.0564323	0	0.0327917	0.0116967	0	0.0662009	0.0163157	0
TCONS_00358909	Snx2	0	0	0	0	0	0	0	0	0	0	0	0	0	0	0	0	0	0	0	0.0757518	0	0	0	0	0	0	0	0	0	0	0	0	0	0	0	0	0	0	0	0	0	0	0	0	0	0	0	0
TCONS_00619463	Pzp	0	0	0.00334469	0.00106868	0	0.00304106	0	0	0	0.0261021	0.0229357	0	0.0101956	0.0104023	0.0163097	0	0	0.187468	0.159956	0.250738	0.0816105	0.0543481	0.428576	0.0512805	0.145301	0	0	0	0	0.277228	0.181682	0.474081	0.422259	0.185894	0.0892647	0.0440496	0.275294	0.111528	0	0	0.0188108	0	0.147563	0.0116967	0.0463808	0.00971543	0.195788	0
TCONS_00395190	Knl1	0	0	0	0	0	0	0	0	0	0	0	0	0	0	0	0	0	0	0	0	0	0	0	0.0864338	0	0	0	0	0	0	0	0	0	0	0.251808	0	0	0	0	0	0	0	0	0	0	0	0	0
TCONS_00218198	Lncenc1	0	0	0	0	0	0	0	0	0	0	0	0	0	0	0	0	0	0.174013	0.074646	0.0394131	0	0.0407611	0	0	0	0	0	0	0	0	0.0288985	0.158583	0.0163219	0	0.151532	0.0220248	0.189265	0	0	0	0	0	0	0.10527	0	0	0	0
TCONS_00052281	Cenpf	0.467435	0.645639	0.627051	0.51912	0	0.204467	0.434682	0.263688	0.147329	0.217126	0	0.128372	0.258555	0.134753	0.0763048	0.0949801	0	0	0	0	0	0	0	0.340105	0	0	0	0	0	0	0	0	0	0	0	0.699078	0	0	0	0	0	0	0	0	0	0	0	0
TCONS_00731059	Cdc37	0.0327843	0	0.0172486	0.0377574	0	0	0	0.0206873	0.0883296	0.0619397	0	0.0699842	0.0491632	0.157688	0.0960394	0.254957	0	0	0	0.0302324	0.0326658	0.133839	0	0	0	0	0	0	0	0.651098	0.320774	0	0	0	0	0.382009	0	0.0289036	0	0	0	0	0	0	0	0	0	0
TCONS_00319873	Tcp1	0	0	0	0	0	0	0	0	0	0	0	0	0	0	0	0	0	0.0803028	0	0	0	0	0	0	0.125072	0	0	0	0	0.0924278	0	0	0	0.365046	0	0	0	0.360835	0	0	0	0	0.746504	0	0.305402	0.016147	0	0
TCONS_00307369	Rrp1b	0.296747	0.225296	0	0	0.11691	0.0779591	0	0	0	0	0	0.00279348	0	0	0	0	0	0.116901	0	0.0157839	0	0	0	0	0	0	0	0.0856244	0	0	0	0	0	0.126751	0	0	0	0	0	0	0	0	0.129232	0	0	0	0	0
TCONS_00064403	Atp2b1	2.67363	0	0	0	0	0	0	0	0	0	0	0.168288	0	0	0.134245	0	0	0	0	0.0975046	0.351756	0	0	0	0	0	0	0.356768	0	0	0.21354	0	0.337877	0	0	0	0.345976	0.347603	0.715192	0	0	0	0.904347	0	0	0	0	0
TCONS_00464388	Ak5	0.0390079	0.0241994	0.0490688	0.0300565	0	0.0490295	0.0185692	0	0	0	0	0	0.0204881	0.00926321	0	0.0145207	0	0.0725682	0.0213274	0.0234473	0.0350317	0	0	0.297091	0.161446	0	0.257239	0.410883	0	0	0	0.104181	0	0	0	0	0	0.158297	0	0	0	0	0	0	0	0	0	0
TCONS_00651183	Vmn2r-ps69	0	0	0.00222979	0.00640137	0	0	0.00421198	0.0306769	0.0345195	0.039391	0.0208639	0.040624	0.117249	0.12704	0.0480238	0.0424664	0	0	0	0	0	0	0	0	0	0	0	0	0	0	0	0	0	0	0	0	0	0	0	0	0	0	0	0	0	0	0	0
TCONS_00562487	Rpap2	0	0	0	0.00859323	0	0.041994	0.0580481	0.110638	0.0976786	0.183983	0.111651	0.132155	0.0743769	0.132959	0.221868	0.0891759	0	0	0.266604	0	0	0	0	0	0	0	0	0	0	0	0	0	0	0	0	0	0	0	0	0	0	0	0	0	0	0	0	0
TCONS_00654206	Lsp1	0	0	0	0	0.0891145	0.0342606	0	0	0	0	0	0	0	0	0	0	0	0.57064	0.451555	0.120322	0	0	0.042429	0.115692	0.0357199	1.1679	0	0	0	0	0.0715719	0	0	0	0	0.0880992	0	0.0913196	0	0	0.0232877	0	0	0	0	0	0	0
TCONS_00139937	Rangrf	0	0	0	0	0	0	0	0	0	0	0	0	0	0	0	0	0	0	0	0	0	0	0	0	0	0	0	0	0	0	0	0	0	0	0	0	0	0	0	0	0	0	0	0	0	0	0	0
TCONS_00721022	Gm21092	0	0	0	0	0	0	0	0	0	0	0	0	0	0	0	0	0	0	0	0	0	0	0	0	0	0	0	0.0142707	0	0	0	0	0	0	0	0	0	0	0	0	0	0	0	0	0	0.00971543	0	0
TCONS_00345017	Tmed7	0	0	0	0.013989	0.0080683	0	0	0	0.0563818	0.0258556	0	0	0	0	0.0706861	0	0	0.488959	0.286396	0.316842	0.305568	0.841384	0.465791	0.272656	0.252945	0	0	0.109428	0	0.230875	0.12012	0.154863	0	0.376958	0.217536	0.337519	0.197541	0.246365	0.233517	0	0	0	0.253201	0.82553	0	0.105296	0.968385	0
TCONS_00345013	Tmed7	0.208756	0.459594	0.198795	0.0733144	0.117951	0.190387	0.104183	0.014548	0	0.0246667	0.0177981	0	0	0.00885492	0	0.0135583	0	0	0	0	0	0	0	0	0	0	0	0	0	0	0	0	0	0	0	0	0	0.111528	0	0	0	0	0	0	0	0	0	0
TCONS_00721025	Gm21092	0	0	0	0	0	0	0	0	0	0	0	0	0	0	0	0	0	0	0	0	0	0	0	0	0	0	0	0	0	0	0	0.00306416	0	0	0	0	0	0	0	0	0	0	0	0.0116967	0	0	0.0326314	0
TCONS_00681704	Atxn2l	0	0	0.11909	0.173827	0	0.0803037	0	0	0	0	0	0	0	0	0	0	0	0	0.3631	0.11662	0.113592	0	0	0.0490473	0	0	0	0	0	0	0	0.341734	0	0	0	0.0536745	0	0	0	0	0	0	0	0	0	0	0	0
TCONS_00474903	Ttc14	0	0	0	0	0	0	0	0.00484934	0	0	0.0213455	0	0	0	0	0	0	0.0748904	0	0	0	0	0.990082	0.0135919	0	0	0.428732	0.290067	0.652946	0	0	0	0	0	0	0	0	0.111261	0	0	0.476797	0	0	0	0	0	0	0
TCONS_00072422	Gm16145	0	0	0	0	0	0	0	0	0	0	0	0	0	0	0	0	0	0	0	0	0.0896408	0	0	0.0107225	0	0	0	0.0829843	0.657561	0	0	0	0	0	0	0.120498	0.0172059	0	0.631126	0	0.0925114	0	0	0.0420145	0	0	0	0
TCONS_00072420	Gm16145	0	0	0	0	0	0	0	0	0	0	0	0	0	0	0	0.00246719	0	0.235847	0	0.174847	0.406735	0.127494	0.0357147	0.00263174	0	0	0	0	0	0.0554456	0.224177	0.0594478	0.108272	0.325472	0.412848	0.0116511	0	0.0450967	0	0	0	0	0.0163959	0.0515591	0	0.0390171	0.11421	0
TCONS_00653762	Lhpp	0.0709234	0	0	0	0.0142489	0	0	0	0	0	0.0502293	0	0	0	0	0.00794156	0	0.0725682	0.106637	0.0975955	0	0	0.500005	0	0.0565061	0	0.857464	0	0.71917	0	0.00550553	0.0735399	0	0.145158	0	0	0.137647	0.0143907	0	0	0	0	0.0163959	0.0116967	0	0.00971543	0.0163157	0
TCONS_00072425	Dnajc12	0	0	0	0	0	0	0	0	0	0	0	0	0	0	0	0	0	0	0	0.0694325	0.043116	0	0	0	0.129157	0	0	0	0	0	0	0	0.0516618	0	0.317194	0.183786	0.258088	0	0	0	0	0	0.273385	0	0.184472	0	0.181039	0
TCONS_00729206	Ip6k2	0.177209	0	0.0481647	0.306982	0	0.42732	0	0	0	0.266125	0	0	0	0.0495641	0	0	0	0	0	0	0	0	0	0	0	0	0	0	0	0	0.0201172	0	0.0462211	0	0.126276	0	0	0	0	0	0	0	0	0	0	0	0	0
TCONS_00729207	Ip6k2	0	0	0.0523689	0.0815817	0.220595	0.0360031	0.332675	0.463311	0.316745	0.272712	0.054029	0	0.174029	0	0.472801	0.0826283	0	0	0	0.0975955	0	0	0	0	0	0	0	0	0	0	0	0	0	0	0	0	0	0.0490758	0	0	0	0	0	0	0	0.212826	0	0
TCONS_00072428	AC153512.3	0.00358163	0	0	0	0	0	0	0	0	0	0	0.00289432	0	0.00789531	0	0	0	0.0650877	0.0968053	0.0755367	0.0570559	0.137107	0	0.0993226	0.0903532	0	0	0.031995	0	0	0.0100861	0.0311656	0.0318751	0.036462	0	0.0202738	0.0345322	0.0213881	0	0.22123	0.0567333	0	0	0.0408098	0	0.00977372	0	0
TCONS_00484602	Rnf13	0	0	0	0	0	0	0	0	0	0	0	0	0	0	0	0	0	0	0	0	0	0	0	0.0743199	0	0	0	0	0	0	0	0.151685	0	0	0	0	0	0	0	0	0	0	0	0	0	0	0	0
TCONS_00397106	Tpx2	0	0	0	0	0	0	0	0	0	0	0	0	0	0	0	0	0	0	0	0	0	0	0.725401	0	0	0	0	0	0	0	0	0	0	0	0	0	0.906286	0	0	0	0	0	0	0.129705	0	0	0	0
TCONS_00484601	Rnf13	0	0	0	0	0	0	0	0	0	0	0	0	0	0	0	0	0	0.0135219	0	0	0	0.0951092	0	0	0	0	0	0	0	0	0	0	0	0.0272172	0.0757658	0	0.0172059	0	0.126225	0	0	0	0	0	0	0	0.0326314	0
TCONS_00818810	Atrx	1.22493	0	0.313622	0.226569	0.266956	0.309346	0.140281	0	0	0.395015	0.274403	0.123085	0.301331	0.679699	1.05289	0.890934	0	0	0.385899	0	0	0	0	0	0	0	0	0	0	0.261814	0.460226	1.13094	0	0.395112	5.38552	0	0	0	0	2.25277	0	0	0.848289	0.590134	0	5.32128	0	0
TCONS_00140340	Med31	0	0	0	0	0	0	0	0	0	0	0	0	0	0	0	0	0	0	0	0	0	0	0	0	0	0	0	0	0.787431	0.385291	0	0	0	0	0	0	0	0	0.393696	0.110284	0.0664961	0	0	0	0	0	0	0.276087
TCONS_00698123	Wdr83os	0	0	0	0	0	0	0	0	0	0	0	0	0.00530171	0	0	0	0	0	0	0	0.100347	0.013587	0	0.054447	0	0	0	0.0142707	0	0	0.0330332	0	0	0	0	0	0	0	0	0.110284	0.319783	0.0542182	0.146874	0	0	0.068008	0.0163157	0
TCONS_00307119	Cdkn1a	0	0	0	0	0	0	0	0	0	0	0	0	0	0	0	0	0.568904	0	0.0264993	0	0	0	0	0	0	0	0	0.0558128	0	0	0	0	0.0343654	0.025693	0	0.16327	0.045957	0.0110125	0.185614	0.110284	0	0	0.123658	0	0.0659226	0	0.165115	0
TCONS_00838737	Tsr2	0	0	0	0	0	0	0	0	0	0	0	0	0	0	0	0	0	0	0	0	0.0512002	0	0	0	0	0	0	0	0	0	0	0	0	0	0	0.385434	0	0.010793	0.126225	0	0	0	0	0	0.293745	0	0	0
TCONS_00424088	Med19	0.0186032	0	0.0243493	0	0	0	0	0	0	0.036159	0	0	0	0	0	0	0	0	0	0.0114386	0	0	0	0	0	0	0.372397	0	0	0	0	0	0	0	0	0	0	0	0	0	0	0	0	0	0	0	0.202935	0
TCONS_00144147	Vps54	0	0	0	0.0116828	0	0	0	0	0	0	0	0	0	0	0	0	0	0	0	0	0	0	0	0	0.177591	0	0	0	0	0	0	0	0	0	0	0	0	0	0	0	0	0	0	0	0	0	0	0
TCONS_00002183	9830004L10Rik	0.523535	0.600906	0.49716	0.358375	0.442383	0.324746	0.483319	0.377346	0.283848	0.580834	0.528814	0.279302	0.490653	0.243207	0.673124	0.398501	0.577567	0.766937	1.09835	0.623234	0.933847	0.812178	0.250967	0.7722	0.983787	3.94166	0.877786	0.741222	0.539378	0.0554456	0.544645	0.587133	0.756396	1.12789	0.858679	0.768236	0.429631	1.24914	0.568013	0	1.35438	0.325309	0.228427	0.608228	0.897655	0.952568	0.652758	0
TCONS_00752215	Hexa	0.00354617	0	0	0	0	0	0	0	0	0	0	0	0	0	0	0	0	0	0	0	0	0	0	0	0	0	0	0	0	0	0.00275276	0.0153208	0	0.0090724	0.0126276	0	0	0	0	0.330852	0	0	0.0491876	0	0	0	0.0163157	0.361465
TCONS_00199899	Eef1e1	0	0.0241994	0	0	0	0	0	0	0	0	0	0	0	0	0	0	0	0	0	0.0723892	0.0874635	0.00679352	0	0.0220912	0.0915802	0	0	0	0	0.0554456	0	0	0.0608323	0.0285327	0.0757658	0.255146	0.0860295	0	0.0631126	0	0.0188108	0	0.0655834	0	0.185523	0.0654528	0	0
TCONS_00798396	Birc3	5.98459	6.56374	3.79251	1.69077	3.3867	3.9768	2.15642	0	0	0	0.24357	0	0	0	0	0	0	0.179806	0.262434	0.25716	0.675787	0	0.863045	1.29053	0.281949	0.217594	0	1.09274	0.479447	0	0	0	0.507469	0	0	0	0.136787	0.632894	0	0	0.24454	0	0	0	0.247364	0.535883	0	0
TCONS_00499922	Mad2l2	0	0	0	0.00603909	0	0	0	0	0	0	0	0	0	0	0	0	0	0	0.057872	0	0	0	0	0	0.0986435	0	0	0.184249	0	0	0.13537	0.0601556	0	0	0	0	0	0	0.126225	0	0	0	0.768786	0.189112	0	0	0	0
TCONS_00679353	2200002D01Rik	0	0	0	0	0	0	0	0	0	0	0	0	0	0	0	0	0	0	0	0	0	0	0	0	0.020213	0	0	0	0	0	0.0192611	0	0	0	0.157113	0	0	0	0	0	0	0	0	0	0	0	0	0
TCONS_00547182	Kmt2e	0.0979381	0.244159	0.0449303	0.0087375	0.0698499	0.0385272	0.0455792	0.0119197	0	0.0730182	0	0	0	0	0	0	0	0.20561	0	0	0.00746715	0	0	0.0445637	0	0.0729938	0.0857464	0.128437	0.0405732	0.0554456	0.01119	0.0281259	0.334532	0.0997964	0.412229	0	0	0.049252	0	0	0	0	0.203768	0.182714	0.045345	0.1304	0.0183878	0
TCONS_00412811	Atp5c1	0	0	0	0.00127921	0	0	0	0	0	0	0.00843271	0	0	0	0	0	0	0.144024	0.366011	0	0	0.24831	0.107144	0	0.416611	0	0	0.214061	0	1.32022	0	0	0.553251	0.903847	0.631382	0.145914	1.39368	0	0.504901	0	0.263351	0.325309	1.04911	0.431491	0.432888	0.564942	0	0
TCONS_00276015	Pabpc1	0	0	0	0	0	0	0	0	0	0	0	0	0	0	0	0	0	0	0	0	0.303046	0	0	0	0	0	0	0	0	0	0	0	0	0	0	0	0	0	0	0	0	0	0	0	0	0	0	0
TCONS_00747127	Me1	0	0	0.0225008	0	0	0.00865637	0	0	0	0	0	0	0.0207684	0.0114477	0	0	0	0	0	0	0	0	1.15283	0	0	0	0	0	0	0	0	0	0	0	0.128966	0	0	0	0	0	0	0.737042	0	0.238133	0.43482	0	0	0
TCONS_00240803	Sugt1	0	0	0	0	0	0	0	0	0	0	0	0	0	0	0	0	0	0	0	0	0	0	0	0	0	0	0	0.904365	0	0	0	0	0	0	0	0.2801	0	0	0	0	0	0	0	0	0	0	0	0
TCONS_00613117	Hmces	0	2.65773	0	0	1.92567	0.554761	0	0	0	0	0	0	0	0	0	0	0	0.766442	0	0.401668	0.60865	0.490424	1.59784	0.24009	1.08521	0	0.662391	0	1.61723	0	0.0806477	0	0.21075	0	0	0.792023	0.223677	0.127242	0	0	0.037979	0	0	0	0.432888	0	0.668943	0
TCONS_00603256	4921529L05Rik	0.00729802	0	0.0493007	0.164446	0	0	0.0603197	0.195496	0.0418548	0.0792795	0	0.0727286	0.0762427	0.145543	0	0.393083	0	0	0	0	0	0	0	0	0	0	0	0	0	0	0	0	0	0	0	0	0	0	0	0	0	0	0	0	0	0	0	0
TCONS_00625972	Pradc1	0.0141882	0	0	0	0	0	0	0	0	0	0	0	0	0	0	0	0	0	0	0.170872	0	0.0427244	0	0	0	0.510956	0	0	0	0.110891	0	0	0	0.239412	0.1744	0.055062	0.0344118	0.175573	0	0	0.112865	0	0.131167	0.0701802	0.200984	0	0	0
TCONS_00603250	Creb5	0.271069	0.328071	1.51133	0.404929	3.77883	2.34357	6.39264	3.88057	1.15014	2.18047	1.76572	0.646161	11.0007	4.98845	0.97332	2.10806	0	0.399343	0	2.31764	1.24591	0	0	0.464156	0	0	0	0	0	0	0	0.73998	0	0	1.45837	0	0.56936	1.55497	0	0	2.62029	0	0.485367	2.85566	0.926828	3.37041	0	0
TCONS_00007185	Fam178b	0	0	0	0.0341218	0	0	0	0	0	0	0	0	0	0	0	0	0	0	0	0	0	0.176631	0	0	0	0	0	0	0	0	0	0	0.139567	0	0	0	0	0	0	0	0	0	0	0	0	0	0	0
TCONS_00626449	Mkrn2os	0	0	0.00248399	0.0012963	0	0	0	0	0	0.00655195	0	0	0	0	0	0	0	0	0	0	0	0	0	0.0264312	0	0	0	0.0856244	0	0	0.00275276	0	0	0.0181448	0	0.121136	0.0688236	0	0	0	0	0	0	0	0	0	0	0
TCONS_00363907	Gna14	0	0	0	0	0	0.0328343	0	0	0	0	0	0	0	0	0	0	0	0	0	0.0924806	0.140992	0.080639	0.599542	0.202448	0.180876	0.106571	0	0	0	0	0	0	0.149961	0	0.0693131	0	0	0.0513099	0	0	0	0	0	0	0.0928853	0.212029	0	0
TCONS_00743920	Ccdc84	0.451881	0.0989875	0.494287	0.629212	0.247096	0.376857	0.296148	0.286242	0.358231	0.239886	0	0.480702	0.307148	0.585962	0.364178	0.500854	0	0	0	0	0.0628443	0	0	0.184083	0	0	0	0	0	0	0	0	0	0	0	0	0	0	0	0	0	0	0	0	0	0	0	0
TCONS_00450988	Hspa5	0	0	0	0	0	0	0	0	0	0	0	0	0	0	0	0	0	0.904865	0	0	1.14671	0.766574	0	0	0.493459	0	0	0	0.607039	1.69564	0	0	2.39845	0	0	0	0	0	0	0	0	0	0	0	0	0	0	0
TCONS_00127565	H3f3b	0	0	0	0	0	0	0	0	0	0	0	0	0	0	0	0	0	0	0.16436	0	0	0.0114267	0	0	0	0	0	0	0	0	0	0	0	0	0	0	0	0	0	4.60789	0	0	0.493794	0	0	0	0	0
TCONS_00294539	Tomm70a	0.00354617	0	0	0	0.00685206	0	0.00458684	0	0.0172597	0	0	0	0	0	0	0	0	0.0772187	0	0.131612	0.103786	0.00682069	0.0357147	0.042088	0	0	0.171493	0.0428122	0	0	0.190021	0.163672	0.259852	0.0794924	0.0126276	0.218431	0.0562117	0.316595	0.126225	0.110284	0.0376216	0	0.393501	0	0.524242	0.0874388	0.136448	0.795223
TCONS_00647455	Th	0.268651	0	0.0740024	0.345325	0	0.171923	0.141588	0.185851	0.204085	0.317902	0.275275	0.314557	0.2184	0.306112	0.233978	0.599302	0	0	0	0	0.225842	0	0	0	0	0	0	0	0	0	0.0265064	0	0	0	0	0	0	0.385083	0	0	0	0	0	0	0	0	0	0
TCONS_00284705	Tbccd1	0	0.0356941	0.024278	0.00980938	0.117074	0.128468	0	0	0	0	0	0	0	0.0032065	0	0.00344322	0	0	0	0	0	0	0	0	0	0	0	0	0	0	0	0	0	0	0	0	0	0.0110232	0	0	0	0	0	0	0	0	0	0
TCONS_00119347	Rnf167	0	0	0.0480208	0	0	0	0	0	0.155338	0	0.207805	0.171697	0	0.166197	0	0	0	0	0	0	0	0	0	0	0	0	0	0	0	0	0	0	0	0	0	0	0	0	0	0	0	0	0	0	0	0	0	0
TCONS_00589118	Gm3286	0	0	0	0	0	0	0	0	0	0	0	0	0	0	0	0	0	0	0	0	0	0	0	0	0	0	0	0	0	0.103683	0	0	0	0	0	0	0	0	0	0.213951	0	0	0	0	0	0.807439	0	0
TCONS_00309239	Ppm1b	0.0183692	0	0	0	0	0	0	0	0	0	0	0	0	0	0	0	0	0	0	0	0	0	0	0	0	0	0	0	0	0	0.0106312	0	0.129135	0	0	0	0	0	0	0	0	0	0	0	0	0	0	0
TCONS_00391454	Med27	1.76079	0.891529	1.59818	2.73872	1.30738	1.57912	2.84632	3.16664	4.09915	3.1078	2.89763	4.55198	2.88185	2.95695	2.87189	2.81338	0	0.420303	0.18267	0.526479	0.380143	1.27033	0	0.943659	0	0.663659	0	0.105418	0	0	0	0.15239	0	0	0	0	0	0	0	0	0	0	0	0	0	0	0	0
TCONS_00309230	Ppm1b	0.0138974	0	0.068497	0.267477	0.0135911	0.102073	0.00559491	0	0	0.0996355	0.0614143	0.149273	0.0405734	0.0698355	0	0.255117	0	0	0	0	0.0500981	0	0	0	0	0	0	0	0	0	0	0	0	0	0	0	0	0	0	0	0	0	0	0	0	0	0	0
TCONS_00391452	Med27	3.05864	1.93398	3.9009	5.38137	3.9028	3.35261	4.2622	5.17046	4.3469	6.70147	5.70524	7.6957	4.46129	4.77288	7.56843	4.78465	0	1.95908	4.87375	0.421843	0.575572	2.84938	2.02788	3.83011	1.24449	0	0.736476	1.49376	0	0.240024	0.524938	0	0.283076	0	0.0495508	0	0	0.829615	0	0	0	0	0	0	0	0	0	0
TCONS_00368637	Chka	0	0	0	0	0.00685206	0	0	0	0	0	0	0	0.0152934	0	0	0	0	0.477953	0	0	0	0	0	0	0	0	0.140453	0	0	0.887129	0	0	0.894225	0.619273	0	0	0.567451	0	0.777547	1.54398	0	0	1.96973	0	1.39715	0.838499	0.433345	4.85737
TCONS_00001728	Eef1b2	0.425345	0.30513	0.544886	1.08529	0.365866	0.457526	0.55202	1.8279	0.825746	0.752352	0.507453	1.22843	1.30303	1.34917	0.289562	0.972989	0	1.07786	0.84269	0.977798	1.02039	0.812579	0.310146	1.11548	0.992626	0	0	0.95123	0	0.274234	2.15864	0.900251	1.91971	0	2.25502	0.869947	0	1.81977	0	0	0.510318	0.129744	4.13176	0.242484	1.02245	1.32522	0.0943699	3.32822
TCONS_00001729	Eef1b2	0.210611	0.260385	0	0	0.162928	0	0	0	0	0	0	0	0	0	0	0	0	0	0.571618	0	0	0.395077	0	0	0.351992	0	0	0.95895	0	1.55547	0	0	0	0.831495	0	0.951912	0.755253	0	1.57744	0	1.18916	0.249783	0	0.682491	0	0	0	0
TCONS_00001726	Eef1b2	0	0.35129	0.468562	0.0787155	0.367449	0.249341	0.435163	0.616506	0.730789	0.643496	0.151414	0.790828	0.581929	0.767902	0	0.428013	0	0	0	0	0	0	0	0.195843	0.268824	0	0	0	0	0	0	0	0	0.619409	0	0	0	0	0	0.131348	0	0	0	0.186223	0	0	0	3.09949
TCONS_00559438	Cenpa	0	0	0	0	0	0	0	0	0	0	0	0	0	0	0	0	0	0	0	0	0	0	0	0	0	0	0	0	0	0	0	0	0	0	0	0	0	0	0.475048	0	0	0.216818	0	0	0	0	0	0
TCONS_00559435	Cenpa	0.0831754	0	0.115002	0.11007	0.0101513	0.0369397	0.126508	0.0909445	0.0194747	0.0784649	0.0276223	0.128914	0.0738569	0.0978436	0	0.18996	0	0	0	0	0.731007	0.0179892	0	0	0.0182192	0	0	0	0	0	0.417388	0.199011	0	0	0	0	0	0	0	0	0	0	0	0	0	0	0	0
TCONS_00585765	Hmgb1	0	0	0	0	0	0	0.00319689	0	0	0	0	0	0	0	0	0	0.433176	0.0783314	0.0733131	0.00714	0	0.03392	0	0	0	0	0	0.093459	0	0.424214	0	0	0.00631764	0	0	0	0.23388	0	2.84209	1.77215	0.10946	0	0.204047	0	0	0	0.132092	0
TCONS_00033745	Sp110	0	0	0	0	0	0	0	0	0	0	0	0	0	0	0	0	0	0.179594	0	0	0	0	0	0	0	0	0	0.295718	0.41622	0	0	0	0	0	0	0	0	0	0	0	0	0.241379	0	0	0	0	0	0
TCONS_00033744	Sp110	0	0	0	0.00526537	0	0	0.00274761	0	0	0	0	0	0	0	0	0	0	0.338664	0	0.0241615	0	0	0.454969	0	0	0	0.473149	0.853161	0	0	0	0.0391661	0	0	0	0.129968	0	0.209435	0.425189	0	0	0	0	0	0.368403	0	0.650099	0
TCONS_00033749	Sp110	0	0.606291	0	0	0	0	0	0	0	0	0	0	0	0	0	0	0	0.340569	0	0.30757	0.311836	0.81921	0	0	0.710265	0	0	0	1.34587	0	0.26162	0.0883551	0.142891	1.37871	2.0136	0	0	0.214309	0	0	0	0	0	0.574495	0.556106	0	0	0
TCONS_00033748	Sp110	0	0	0.00338929	0	0	0	0	0	0	0	0	0	0	0	0	0	0	0.0887993	0	0	0.690559	0	0	0	0	0	0	0	0	0	0	0	0	0	0	0	0	0	0	0	0	0	0	0.106007	0	0	0	0
TCONS_00815296	Kif4	0	0	0	0	0.0111586	0	0	0	0	0	0	0	0	0	0	0	0	0	0	0	0	0.318942	0	0	0.137576	0.0729938	0.287765	0.941868	0	0.435414	0	0	0	0	0	0	0.135634	0	0	0	0	0	0	0.120418	0	0.333744	0	0
TCONS_00299810	Eif4g1	0	0	0	0	0.0202341	0	0	0	0	0	0	0.00697144	0	0	0	0	0	0.634845	0	0	0.0436549	0	0	0	0	0	0	0	0	0	0	0	0.245197	0	0	0.964202	0.542881	0	0	0	0	0	0	0.0575244	0	0	0	0
TCONS_00479540	E130311K13Rik	0	0.0846978	0	0	0	0	0	0	0	0	0	0	0	0	0	0	0	0	0	0	0	0	0	0.0895978	0	0	0	0.238921	0	0	0	0	0	0	0	0.0880992	0	0	0	0	0	0	0	0.314454	0	0	0.0326314	0
TCONS_00398130	Tshz2	0.212898	0.0693312	0.117606	0.0778435	0.0550837	0.0666965	0.117386	0.0309873	0.0236458	0	0.0818118	0.0178619	0.101956	0	0.0163423	0	0	0	0	0.0741282	0.0905867	0	0	0.120614	0	0	0	0	0	0	0	0	0.0974768	0	0	0	0	0.113974	0	0	0	0	0	0	0	0	0	0
TCONS_00631989	Chd4	0.124208	0	0	0.0885901	0	0	0.0884543	0	0	0.297273	0	0	0	0	0.270463	0	0	0	0	0	0	0	0	0.560636	0	0	0	0	0	0	0	0	0.211644	0	0	0	0	0	0	0	0	0	0	0	0	0	0	0
TCONS_00631986	Chd4	0	0	0	0	0	0	0	0	0	0	0	0	0	0	0	0	0	0	0	0	0	0	0	0	0.49178	0	0	0	0	0	0	0.0103507	0	0	0	0	0	0	0	0	0.196686	0	0	0.864936	0	0	0	0.434987
TCONS_00196013	Nol8	0	0	0	0	0	0	0	0	0	0	0	0	0	0	0	0	0	0	0	0.175248	0.180098	0.321259	0	0.11312	0	0	0	0	0	0.21402	0.123715	0.13881	0	0	0	0.171441	0	0.0905065	1.08812	0	0	1.93467	0.384335	0	0	0.127923	0	0
TCONS_00630394	Nagk	0	0.0725981	0	0	0	0	0	0	0	0	0	0	0	0	0.0244645	0	0	0	0	0	0	0	0	0	0	0	0	0	0	0	0	0	0	0	0	0	0	0.0575627	0	0	0	0	0	0	0	0	0	0
TCONS_00465816	Supt20	0	0	0	0	0	0	0	0.020149	0	0	0	0	0	0	0.035237	0.00455934	0	0	0	0	0	0	0	0	0	0	0	0	0	0	0	0	0	0	0	0	0	0.0338289	0	0	0	0	0	0.0518632	0	0.136094	0	0
TCONS_00796195	Trim43a	0.00807108	0	0	0	0	0	0	0	0	0	0	0	0	0	0	0	0	0	0.300322	0	0	0	0	0	0.0253954	0	0	0	0	0	0	0	0	0.595739	0	0.102041	0	0	0	0	0	0	0	0	0	0	0.136497	0
TCONS_00837743	1810030O07Rik	0.0158762	0	0.047576	0.00784088	0.0290733	0.0451171	0.0143165	0.0161919	0	0.0102682	0	0	0.0198508	0.0282707	0	0	0	0.10321	0.254714	0.132723	0.0653369	0.099294	0.0559649	0.100306	0.19275	0.20555	0.320263	0.102949	0.0999047	0.116269	0.080678	0.238677	0.229189	0.119211	0.266582	0.913633	0.410309	0.10521	0.471514	0.877861	0.484265	0.400239	0.900444	0.287306	0	0.425147	0.276241	0
TCONS_00837748	1810030O07Rik	0.0290219	0	0.0237116	0.0112179	0	0.0258672	0.0175457	0.030963	0	0.0230419	0.0199694	0.00964501	0	0	0.035392	0.0260727	0	0.123039	0.117759	0.0359573	0.0583063	0	0	0.0725176	0.123676	0.634973	0	0.0438254	0.1044	0.456705	0.0571033	0.0413509	0.0163923	0.105603	0.0158477	0.0194809	0.0955272	0.0162147	0	2.14116	0.503677	0	0	0.496993	0.146548	0	0.600205	0
TCONS_00570257	Evi5	0	0	0	0	0	0	0	0	0	0	0	0	0	0	0.123105	0	0	0	0.500438	0	0	1.34534	0	0	1.52603	1.27564	0	1.44954	1.35737	4.49442	0.279681	0	1.57031	0.595694	0.737315	0.319778	0.366847	0	0	0.808382	0.642708	1.91244	3.29727	0.323121	1.11782	0	2.17441	0.146104
TCONS_00257102	Mtss1	0	0	0	0	0	0	0	0	0	0	0	0	0	0	0	0	0	0	0	0	0	0	0	0	0	0	0	0	0.0599308	0	0.0478375	0	0	0	0	0	0	0.16441	0	0	0	0	0	0	0	0.159051	0	0
TCONS_00437350	Dclre1c	0	0	0	0	0	0	0	0	0	0	0	0	0	0	0	0	0	0	0	0	0	0	0	0	0	0	0	0	0	0	0	0	0	0	0	0	0	0	0	0	0	0	0	0	0	0	0	0
TCONS_00473583	Gm29811	1.20215	0.61366	1.09582	1.0596	0.931216	0.927707	0.82117	1.04271	0.535512	0.743783	0.711115	0.78078	0.712265	1.0524	0.751566	2.02354	1.15513	0.647067	0.853098	0.278506	0.544981	0.726071	1.72866	1.14376	0.87988	0.503949	0.600225	0.262396	0.299654	0	0	0	0.0108272	0.498982	0.176787	0.0880992	0.309706	0.133171	0	0.110284	0	0.0542182	0.377105	0.0701802	0.0773014	0.00971543	0.0163157	0
TCONS_00336044	Sgo1	0	0	0	0	0	0	0	0	0	0	0	0	0	0	0	0	0	0.136936	0	0	0	0	0	0	0.215337	0.364969	0	0	0	0	0	0	0	0	0	0	0.091002	0	0	0.125613	0	0	0	0	0	0	0	0
TCONS_00055038	Tmem263	0	0	0.000817219	0	0	0.0140345	0	0	0	0	0	0	0	0	0	0	0	0.0496548	0	0	0.0609472	0	0	0.00879391	0.0069341	0	0	0.185634	0	0	0.0779253	0.0765918	0.137662	0	0	0	0	0	0.0638699	0	0	0.0423986	0	0.0145741	0	0	0	0
TCONS_00055037	Tmem263	0	0	0	0	0.0207823	0	0	0	0	0	0	0	0	0	0	0	0	0.0402754	0	0.124403	0	0	0.0357147	0	0	0	0	0	0	0	0.0289921	0.0353665	0.036298	0.0888097	0.148892	0.192574	0	0.0446506	0	0	0	0	0	0	0	0	0	0
TCONS_00641875	Ilk	0	0	0	0.053966	0	0	0	0	0	0	0	0.0154364	0	0	0	0	0	0	0	0	0	0	0	0	0	0	0	0	0	0	0	0	0	0	0	0	0	0	0	0	0	0	0	0	0	0	0	0
TCONS_00641870	Gm45272	0.854247	0.426248	0.625744	0.468717	0.728361	0.545472	0.653095	0.491742	0.396761	0.632484	0.412033	0.548405	0.547545	0.382785	0.270602	0.332739	0	0.0812401	0.0756698	0.0618223	0.0495241	0.171312	0.10493	0.233779	0.0393524	0.145988	0.171493	0	0	0.0554456	0.0340765	0.122563	0	0.224442	0.0339557	0.0777586	0.0516177	0	0	0.110284	0.0376216	0	0.0327917	0	0.0768221	0.0194309	0.0294988	0
TCONS_00112169	Nup88	0	0	0	0	0	0	0	0	0	0.0403068	0	0	0	0	0	0	0	0	0	0	0	0	0	0	0	0.755194	0	0	0	0	0	0	0	0	0.03364	0.101556	0	0.0933378	0	0	0	0.271091	0.180354	0	0	0	0	0.289172
TCONS_00650134	Nosip	0	0	0	0	0	0	0	0	0	0	0	0	0	0	0	0	0	0	0	0	0.0810985	0	0	0	0.0892634	0	0	0	0	0.132903	0	0	0.0786755	0.121978	0	0	0.54892	0	0.12591	0	0.0450142	0	0	0	0.78566	0	0.20238	0
TCONS_00314818	Fer	0	0.155626	0	0	0	0	0	0	0	0	0	0	0	0.00282681	0	0	0	0.0304968	0	0	0	0.013587	0.321432	0	0	0	0	0.366915	0.539378	0	0.00550553	0	0	0.0181448	0.0126276	0.0110124	0	0	0	0	0.0940539	0	0	0.0233934	0	0	0	0
TCONS_00562726	Mtf2	0.0762497	0.133096	0	0	0	0	0	0	0	0	0	0	0	0	0	0	0	0	0	0	0	0	0	0.0380747	0	0	0	0	0	0	0	0	0	0	0	0	0	0	0	0	0	0	0	0	0	0	0	0
TCONS_00332170	Rab5a	0.0455222	0.0165645	0.0717737	0	0.120833	0.0562733	0.0406035	0	0	0	0	0	0	0	0	0	0	0	0	0	0	0	0	0.150905	0	0	0	0	0	0	0	0	0.532079	0	0	0	0	0.319494	0	0	0	0	0	0	0	0	0	0
TCONS_00051970	Ddr2	0.0693985	0	0.0622436	0	0	0.00506792	0	0	0.0445128	0	0	0.0332193	0.0205339	0.033113	0.0574508	0	0	0	0	0	0.169071	0	0	0	0	0	0	0	0	0	0.100498	0	0	0	0	0	0	0	0	0	0	0	0.348232	0.425351	0	0	0.107765	0
TCONS_00571397	Ift81	0.31046	0.278293	0.611802	0.507418	0.27795	0.804836	0.982518	1.15256	0.993769	1.24074	0.902002	0.595704	1.2824	0.772799	0.948994	0.327886	0	0	0	0	0	0	0	0.0553704	0	0	0	0	0	0	0	0	0	0	0	0	0	0	0	0	0	0	0	0	0	0	0	0
TCONS_00070765	Tmem5	0.085374	1.57094	0	0	0.640514	0	0	0	0	0	0.0324235	0.0112666	0	0	0	0	0	0.365351	0	0	0.0276589	0.131719	0	0.00551352	0.220584	0	0	0.285415	0	0	0	0	0.102858	0.117941	0	0.143161	0.103235	0	0.504901	0	0	0	0	0	0.355988	0	0.253856	0
TCONS_00281397	Bfar	0.0544621	0.556585	0.10788	0	0.346896	0.0926808	0.0686637	0	0	0	0	0	0	0	0	0	0	0.394741	0	0	0	0	0	0	0	0.145988	0	0.0998951	0.898963	0.376309	0	0	0.101418	0	0.178921	0	0	0.136711	0	0	0	0	0	0.323425	0	0	0.130526	0
TCONS_00331482	Ddx39b	0.25537	0.181459	0.12192	0.162733	0.0774454	0.208609	0.0791908	0.0497445	0.109162	0.0868618	0.296987	0.203229	0.120538	0.157066	0.273684	0.100868	0	0.119744	0.294436	0.210263	0.177218	0.259818	0.11718	0.115853	0.108742	0	0.398035	0.278936	0.288447	0.559224	0.279334	0.178089	0.297287	0.562679	0.551878	0.336231	0.375828	0.141547	0.128245	0.230604	0.276274	0.176914	0.29383	0.549511	0.315111	0.250629	0.208498	0.072293
TCONS_00453345	Ergic3	0	0	0	0	0	0	0	0	0	0.004412	0	0	0	0	0	0	0	0.0907103	0	0.0243989	0	0	0	0.00498123	0.0726507	0	0.0857464	0	0	0	0	0.126053	0.216543	0.0997964	0	0.0440496	0.0172059	0.00719533	0	0	0	0	0.0169697	0.0237794	0.0618411	0	0	0
TCONS_00624535	Gm28809	0	0	0	0	0	0	0	0	0	0	0	0	0	0	0	0	0	0.00604735	0	0	0.0678942	0.0815222	0	0	0	0.656944	0	0	0	0	0	0.0391937	0	0	0	0.318358	0	0	0	0	0	0	0	0	0	0.0291463	0	0
TCONS_00448063	Cdan1	0.0319155	0.0604984	0.00524002	0.00661511	0.0205562	0.0052808	0.0137605	0	0.0232431	0	0	0	0	0	0	0	0	0.438258	0	0.351554	0.0318304	0.335871	0.645543	0.0811406	0.107103	0.715047	1.17704	0.556558	0.286529	0.110891	0.0825829	0.238588	0.518853	0.834661	0.0252553	0.275134	0.361324	0.34702	0.126225	0.220568	0.659092	0.108436	0.401076	0.116967	0.261634	0.320337	0.706567	2.60255
TCONS_00142643	Nsf	0.86262	2.02852	1.37412	0.278688	2.00926	0.909017	0.584488	0	0	0.0634148	0	0	0	0	0	0	0	0	0	0	0	0	0	0.171112	0	0	0	0	0.539378	0	0	0.206083	0	0	0.0925732	0.126334	0.0868726	0.266429	0.126225	0	0	0	0	0.0535826	0.12192	0.899075	0	0
TCONS_00680330	Klf13	0	0	0	0	0	0	0	0	0	0	0	0	0	0	0	0	0	0	0	0.0390515	0	0	0	0	0	0	0	0	0	0	0	0	0	0.0430485	0	0.0294141	0	0	0	0	0	0	0	0	0	0	0	0
TCONS_00679633	Pdcd5	0	0	0	0	0	0	0	0	0	0	0	0	0	0	0	0	0	0	0	0	0	0	0	0	0	0	0	0	0	0	0	0	0	0	0	0	0	0	0	0	0	0	0.0668951	0	0	0	0	0
TCONS_00400955	6430710C18Rik	0.570146	0.629183	0.842248	1.10592	0.592237	0.468655	0.827364	0.741663	0.32293	0.456153	0.447178	1.11044	0.550563	0.809017	1.09442	0.799657	0	0.640372	0.432254	0.170792	0.00274326	0.190218	0.607149	1.15872	0.145301	0.437963	0.171493	0.627912	0.0599308	0	0.170671	0.0582191	0.0343708	0.045362	0.0126276	0.0110124	0.120441	0.233848	0	0.220568	0	0	0	0.0116967	0	0.116585	0	0
TCONS_00148092	2310058D17Rik	0	0	0	0	0	0	0	0	0	0	0	0	0	0	0	0	0	0	0	0	0	0	0	0	0	0	0	0	0	0	0	0	0	0.0479476	0	0.0220248	0.0344118	0	0	0	0	0	0	0	0	0	0	0
TCONS_00592988	Polr1d	0.00719518	0	0	0	0	0	0	0	0	0	0	0	0	0	0	0	0	0	0	0	0	0	0	0	0	0.0729938	0	0	0	0	0	0	0	0	0.151532	0	0.189265	0	0	0	0.0566393	0.759055	0.243052	0.121318	0	0	0.293682	0
TCONS_00143515	Usp36	0.19339	0.0283254	0.0623227	0.0573035	0.0239068	0.0777964	0.0533784	0.0193974	0	0	0.0117966	0	0	0	0	0	0	0.28887	0.420641	0.162548	0.0860811	0	0	0.00516939	0	1.54754	0	0.235924	0	0.927272	0.162322	0	0.401953	0.401735	0.833878	0.638907	1.03961	0.341465	1.62818	0	1.14326	0.600792	1.67351	0.838689	1.48287	0	0.605377	0
TCONS_00071601	Bclaf1	0	0	0	0	0.171182	0	0	0	0	0	0	0	0	0	0	0	0	0	0.26494	0.0548442	0	0	0	0	0	0	0	0	0	0	0	0.0562488	0	0	0	0	0.253701	0	0	0	0	0	0	0.31174	0	0	0	0
TCONS_00795388	Fam96a	0	0	0	0	0	0	0	0	0	0	0	0	0	0	0	0	0.577567	0.135195	0.0981062	0	0	0.193792	0	0	0.0360751	0	0	0.0142707	0.0599308	0	0	0	0	0.0090724	0.0378829	0.121136	0.206471	0.0467697	0.0631126	0	0.0188108	0	0.901772	0	0.52483	0	0.0565502	2.68265
TCONS_00746158	Usp3	0.526177	0.610804	1.48753	1.32081	0.997897	1.22246	2.36259	2.28932	1.47596	1.7102	1.06388	1.52921	1.76809	1.54806	1.6106	2.85183	0	0	0	0.291522	0.0618634	0.123744	0	0.394867	0	0	0	0.906948	0	0.521798	0	0	0	0.125317	0.251669	0	0.207847	0.0632218	0	0	0	0	0	0.265515	0	0	0	0
TCONS_00752396	Snapc5	0.0219685	0.0136484	0.0246225	0.0230685	0.0415098	0.0597507	0.0201361	0.0204885	0.0128873	0.0144645	0.0510932	0.0490372	0.0297559	0.0404622	0.0258427	0.0260253	0	0.0939759	0.20822	0.23867	0.139362	0.127127	0.180252	0.0260822	0.134436	0.153579	0	0.320606	0	0	0.0471493	0.158717	0.114297	0.175832	0.0306094	0.0871852	0.0826399	0.0581023	0.378928	0	0.130942	0	0.116542	0.445422	0.0668193	0.246869	0.0975189	0.144586
TCONS_00622394	Gm44172	0	0	0	0	0	0	0	0	0	0	0	0	0	0	0	0	0	0.00621063	0.170076	0.0234762	0.0727394	0	0	0.0228166	0	0	0	0	0	0.444895	0.115467	0	0.0588889	0	0	0.0111225	0.0224537	0.0109333	0	0	0.0380542	0	0	0	0	0.227564	0	0
TCONS_00622393	Gm44172	0	0	0	0.00106868	0	0	0	0	0	0	0	0	0	0	0	0.00476268	0	0.171588	0.155914	0.343807	0.157293	0.0800616	0	0.179671	0.0492733	0	0	0.357724	0.0616089	0	0.114933	0.102352	0.224604	0.103643	0.0437042	0.0504919	0.133604	0.109481	0.14497	0	0.204661	0.0764476	0.0966208	0.136033	0.0828362	0.113564	0	0
TCONS_00673299	Xrcc1	0	0	0	0	0	0	0	0	0	0	0	0	0	0	0	0	0	0	0	0.00232455	0	0	0	0.00990305	0	0	0	0	0	0	0	0	0	0	0	0	0	0	0.128055	0.110284	0	0	0	0	0	0	0	0
TCONS_00092631	Esyt1	0.123697	0.106126	0.109345	0.0507525	0.222394	0.0922125	0.0297155	0.0430282	0.0422518	0.00880639	0.0153669	0.0133896	0	0	0	0	0	0.42115	0.223938	0.207282	0.0331266	0.116869	0	0.313189	0.0539068	0.276281	0	0	0.478428	0.750456	0.259602	0.12704	0.0108272	0.603033	0.054905	0.558142	0.141501	0.10398	0.490259	0.220568	0.112865	0.0542182	0.414914	0	0.0734982	0.182456	0.456839	0.144586
TCONS_00086507	Qrsl1	0	0	0	0	0	0	0	0	0	0	0	0	0	0	0	0	0	0.106814	0	0	0.0508903	0.0423644	0	0	0	0	0	0	0	0	0	0.00860723	0.0144218	0	0.21467	0	0	0	0	0	0	0	0	0	0	0	0	0
TCONS_00395191	Knl1	0	0	0.00193881	0	0	0	0	0	0	0	0	0	0	0	0	0	0	0.0483425	0	0	0	0	0	0	0	0.262705	0	0	0	0	0	0	0	0	0	0.25965	0	0	0	0	0	0	0.190815	0	0	0	0	0
TCONS_00678117	Brsk2	0	0	0	0	0	0	0	0	0	0	0	0	0	0	0	0	0	0	0	0	0	0	0	0	0	0.900305	0	0	0	0	0	0	0	0	0	0	0	0	0	0	0.122985	0	0	0.17152	0	0	0	0
TCONS_00633899	Shq1	0.0930976	0	0.0450697	0.0333801	0	0.048736	0.0530976	0	0.0619394	0.0123333	0	0.0347972	0.0291492	0.0536288	0	0.0547662	0	0	0	0	0	0	0	0	0	0	0	0	0	0	0	0	0	0	0	0	0	0	0	0	0	0	0	0	0	0	0	0
TCONS_00028275	Gm6264	0	0	0	0	0	0	0	0	0	0	0	0	0	0	0	0.00248979	0	0.301067	0	0	0	0	0	0	0	0	0	0	0	0	0	0	0	0	0	0	0	0	0	0	0	0	0	0	0	0	0	0
TCONS_00274013	Cyp2d9	0	0	0	0	0	0	0	0	0	0	0	0	0	0	0	0	0	0	0	0	0	0	0	0	0	0	0	0	0	0	0	0	0	0	0	0	0	0	0	0	0	0	0	0	0	0	0	0
TCONS_00651798	Lamtor1	0	0	0	0	0	0	0	0	0	0	0	0.00337126	0	0	0	0.0084002	0	0	0.273311	0.0060487	0.0210676	0	1.07301	0	0	0	0	0	0	0	0	0.144696	0	0	0	1.43761	1.08158	0.0669454	0.114676	0	0.638946	0	0	0	0.304397	0.0322164	1.38683	0
TCONS_00839894	Cstf2	0	0	0	0.00320603	0	0	0	0	0	0	0	0	0	0	0	0	0	0.0483788	0	0.0243989	0	0.00679352	0	0	0	0	0	0	0	0	0	0	0	0	0	0	0	0	0.126225	0	0	0	0	0	0.0179803	0	0	0
TCONS_00116842	Ppia	0	0	0	0	0	0	0	0	0	0	0	0	0	0	0	0	0	0	0	0	0	0	0	0	0	0	0	0	1.0558	0	0.0044347	0	0	0	0	0	0	0	0	0	0	1.04733	0	0	0	0	0	0
TCONS_00116846	Gm11973	0	0	0	0	0	0	0	0	0	0	0	0	0	0	0	0	0	0.0847416	0.021562	0.36719	0.31067	0.0339676	0.0357147	0.125449	0	0	0	0.0142707	0.364379	0	0.148264	0.0373429	0.0712372	0.119429	0.21741	0.0963695	0	0	0	1.00546	0.0376216	0.495392	0	0.011802	0.259253	0.00971543	0.15048	0
TCONS_00784610	Cep295	0	0	0	0	0	0	0	0	0	0	0	0	0	0	0	0	0	0	0	0	0	0.100598	0	0.0550808	0	0	0	0	0	0	0.0129793	0	0	0	0	0	0	0.0209924	0	0	0	0	0	0	0	0	0	0
TCONS_00784611	Cep295	0	0	0	0.00488065	0	0	0.00360265	0	0	0	0	0	0	0.00273319	0	0.00250786	0	0	0	0	0	0.14068	0	0	0	0	0	0	0	0	0	0	0.182113	0	0	0	0.0201137	0	0	0	0	0	0	0.123236	0	0	0	0
TCONS_00502135	Dock7	1.63232	0.92271	0.777086	0.484175	1.33787	1.03564	0.603547	0	0.184656	0.101806	0.155795	0	0.087723	0	0	0	0	0.47606	0.256409	0.402442	0.642498	0.0702925	1.10715	0.702522	0.435403	0.291975	0.0857464	0.171249	0	0	0.0883114	0.277353	0.0607728	0.172376	0.176787	0.712954	0.361324	0.729337	0.0631126	0.180866	0.0940539	0.0542182	0.295126	0.0497812	1.23712	0.272032	0.193374	0
TCONS_00734516	Tex264	0	0	0.0317957	0.004964	0.0158625	0	0	0.0201248	0	0	0	0.0131907	0	0	0.0108378	0	0	0	0	0	0	0	0	0	0	0	0	0	0	0	0	0	0	0	0	0	0	0	0	0	0	0	0	0	0	0	0	0
TCONS_00460166	Bcar3	0	0	0	0.0352033	0	0	0	0	0	0	0	0	0	0	0	0	0	0	0	0.122678	0.00378343	0	0	0.12769	0	0	0	0.027043	0	0	0	0	0	0	0	0	0	0	0	0.110284	0	0	0	0	0	0	0	0
TCONS_00734511	Tex264	0	0	0	0	0.110901	0	0	0	0.0120991	0	0	0	0	0	0.0229069	0	0	0.221539	0	0	0	0	0	0.177289	0	0	0	0	0	0	0	0	0	0	0.473764	0	0	0	0.126225	0.360518	0.150486	0.162655	0.147563	0.315811	0.510189	0.213739	0	0
TCONS_00734512	Tex264	0.114499	0	0	0.0283584	0	0.042438	0	0	0.027535	0	0	0.0431913	0	0.0952509	0	0.0630512	0	0	0	0	0	0	0	0	0	0	0	0	0	0	0	0	0	0	0	0	0	0	0	0	0	0	0	0	0	0	0	0
TCONS_00399146	Trdmt1	0.0593026	0	0.0802469	0.1246	0	0.0544213	0.18395	0.141722	0.0621811	0.0923922	0.192423	0.0956025	0.16941	0.156957	0.0980863	0.0782633	0	0	0	0	0	0	0	0	0	0	0	0	0	0	0	0	0	0	0	0	0	0	0	0	0	0	0	0	0	0	0	0
TCONS_00119736	Blmh	0	0	0	0	0	0	0	0	0	0	0	0	0	0	0	0	0	0	0	0	0.224731	0	0	0	0	1.94069	0	0	0	0	0	0	0	0	0	0	0	0.259903	0	0	0	0	0	0	0	0	0	0
TCONS_00559801	Yes1	0	0	0	0	0	0	0	0	0	0	0	0	0.035445	0	0	0	0	0	0.149292	0	0	0	0	0	0	0	0	0	0	0	0	0	0	0.0272172	0.113649	0.110124	0.124502	0	0	0	0	0	0	0.108709	0	0	0.0652628	0
TCONS_00547854	Rnf4	0	0	0	0	0.590172	0	0	0	0	0	0	0	0	0	0	0	4.62054	0.425963	0	0	2.05071	1.92667	3.7709	0.303127	0	0	0	0	0	1.13231	0.763314	1.08868	2.32124	3.19042	0.658215	1.31409	2.61815	0	2.17126	0	2.33722	0	0	1.40062	0.999507	0	0.825378	0
TCONS_00831435	Rlim	0	0	0	0	0	0	0	0	0	0	0	0	0	0	0	0	0	0	0	0	0	0	0	0	0	0.0729938	0	0	0	0	0	0	0	0	0	0	0	0	0	0.441136	0	0	0	0	0	0	0	0
TCONS_00831431	Rlim	0	0	0	0	0	0	0	0	0	0	0	0	0	0	0	0	0	0.1149	0	0	0	0	0	0	0	0	0.514478	0	0	0	0	0.0411517	0.158141	0	0	0	0	0	0.0710017	0	0	0	0	0	0	0	0	0
TCONS_00070405	Nup107	0.448126	1.20769	0.148321	0.231902	0.371012	0.258245	0.259089	0	0	0	0	0	0	0	0	0	0	0.042906	0.279411	0.0969855	0.447924	0	0.504255	0.233239	0.286034	0	0	0.178113	0.119862	0	0	0.376996	0.99907	0.640339	0	0.814918	0.275294	0	0	0	0	0.162655	0.244118	0.252649	0.300084	0.210028	0.358945	0
TCONS_00690197	Gadd45gip1	0	0	0	0	0	0.00905323	0	0	0.0210799	0	0.048081	0.00304694	0.0310966	0.0154421	0.0204686	0.00252819	0.577567	0	0.136165	0.0753859	0.0389364	0.295042	0	0.00276543	0	0	0	0.297445	0	0	0.0163322	0	0.293443	0	0	0	0	0.00401859	0	0	0	0	0	0	0	0.139766	0	0
TCONS_00118461	Zcchc10	0	0	0	0	0	0	0	0	0	0	0	0	0	0	0	0	0	0	0	0	0	0	0	0	0	0	0.257239	0	0	0	0	0	0	0	0	0	0	0	0	0	0	0	0	0	0	0	0	0
TCONS_00255400	Cox14	0	0	0.00172698	0.0165239	0	0	0	0	0	0	0	0.00439326	0	0	0	0.00295973	0.577567	0	0.0227244	0.0904755	0.145414	0	0	0	0	0	0.109498	0	0.0888774	0	0.179533	0.0687353	0	0	0.448773	0	0	0	0	0	0	0	0.0272663	0	0.129217	0.918069	0	0.375924
TCONS_00255401	Larp4	0.00357454	0	0	0	0	0	0	0	0	0	0	0.00282891	0	0	0	0	0	0	0	0	0	0	0	0	0	0	0.0857464	0.0900198	0	0	0	0.0179499	0	0	0	0	0.0344118	0	0	0.110284	0	0	0	0	0	0	0	0
TCONS_00255402	Larp4	0	0	0.0575354	0.0440786	0	0.00879018	0.00205685	0.0211383	0	0.00575497	0.0112844	0.0131198	0	0.00466281	0	0.0219494	0	0.112735	0	0.235775	0.0759165	0	0.571435	0.00367651	0	0.145988	0	0	0	0	0	0	0	0	0	0	0	0	0	0	0	0	0	0.0233934	0	0	0	0
TCONS_00255403	Larp4	0	0	0.334423	0.132191	0	0.136048	0.0888011	0.468946	0.814659	0.322803	0.152286	0.0470831	0.797602	0.239827	0.817766	0.850748	0	0	0.133691	0.0596419	0.303806	0.217657	0	0.152814	0	0	0	0	0	0	0.234015	0	0	0	0.0215806	0	0.17889	0	0	0	0	0	0	0	0	0.0360539	0	0
TCONS_00342758	Napg	0.137205	0.0120997	0.351796	0.199345	0.294368	0.486913	0.452799	0.351524	0.376699	0.713991	0.313287	0.196942	0.339045	0.265466	0.377487	0.377761	0	0	0.0332175	0.0310309	0.133404	0.310667	0	0.0142827	0.0267435	0.0729938	0	0.0509608	0	0.166337	0.0638311	0	0	0	0.176787	0	0	0	0.126225	0	0.0376216	0.793971	0.125018	0	0	0	0	0
TCONS_00554011	Pds5b	0.102782	0	0	0.02759	0	0	0	0	0	0	0	0	0	0	0	0	0	0.407501	0.393075	0.059795	0	0.309207	0	0	0.14095	0	0	0.428507	0	0.776238	0	0	0	0	0.127994	0.127193	0	0.0840451	0	0	0	0	0	0.514772	0	0.568741	0.30897	0
TCONS_00285756	Cct8	0	0	0.143437	0	0	0.0711684	0	0	0	0	0	0	0.269852	0.106269	0	0.108649	2.88784	0	0	0	0	0	0	0	0	0	0	0	0	0	0	0	0	0	0	0	0	0	0	0	0	0	0	0	0	0	0	0
TCONS_00609643	Kras	0.131045	0.287549	0.490989	0.118701	0.617261	0.487448	0.349131	0.0805863	0	0	0.14974	0.00599304	0.23299	0	0	0.017302	2.31027	0.502481	0.539808	0.500816	0.623395	0.381103	0	1.016	0.514488	0.14971	0	0.938643	0	0.221782	0.411208	1.1804	0.812502	0.997937	0.43184	0.363564	1.24321	0.865739	1.05228	3.50494	0.780817	0.18998	1.7157	0.515626	0.806965	0.142885	1.11927	0.433758
TCONS_00816033	Eif1ax	0.11929	0.0540372	0.0259581	0.0231411	0	0.0419697	0	0	0	0	0	0.0503072	0	0.0520347	0.0422339	0	0	0.050447	0.168828	0.0313437	0	0.123717	0.395754	0.126301	0.181368	0	0	0	0	0.154471	0.0355272	0.119389	0.116711	0	0.298088	0.301795	0.267018	0	0.581456	0	0.808864	0	0	0.216787	0.0200984	0	0	0
TCONS_00609641	Kras	0.258778	0.857396	0.133891	0.0340021	0.107571	0.106772	0.0599084	0.0435277	0.0847913	0.131479	0.0654663	0.078242	0	0.0656018	0	0.00869392	0	0	0	0	0.0281413	0.0829217	0	0	0.434984	1.27878	1.00503	0.298044	0.659239	0	0	0	0.142117	0.0844005	0	0.299758	0.24613	0.0515689	0.317267	0	0.0620191	0.939547	0.511682	0.230448	0.109165	0	0	0
TCONS_00155254	AC122302.1	0	0	0	0	0	0.0359255	0	0	0	0	0	0.0175512	0	0.00490986	0	0	0	0	0	0	0	0	0	0	0	0	0	0	0	0	0	0	0	0	0	0.358134	0	0	0.217802	0	0	0	0	0.910892	0	0.0625576	0	0
TCONS_00155255	AC122302.1	0	0	0.046635	0.0427043	0.0885869	0.155436	0.509703	0.309756	0.0800219	0.291725	0	0.476541	0	0.0780143	0.069944	0.022564	0	0	0	0.00877029	0	0	0	0.532591	0.423247	0	0	0	0	0	0	0	0	0.0612569	0	0	0	0	0	0	0	0	0	0	0	0	0	0
TCONS_00155256	AC122302.1	0	0	0	0	0	0	0	0	0	0	0	0	0.230334	0.350733	0	0.0715102	0	0.0833446	0	0	0.0930308	0.533468	0.141537	0	0	0	0	0	0	0	0.0520603	0.222743	0	0	0	0	0	0	0.302814	0	0	0	0	0.0761923	0	0	0.187614	0
TCONS_00592036	Hspb1	0	0.0120997	0	0	0	0	0	0	0	0	0	0	0	0.00479544	0	0	0	0	0.0620522	0	0	0	0	0	0	0	0.171493	0	0	0.816325	0	0	0	0	0	0	0.098607	0	0.223229	0	0	0	0.0680756	0	0	0	0.226054	0
TCONS_00335169	Gtf2h4	0	0	0	0	0	0	0	0	0	0	0	0	0	0	0	0	0	0	0	0	0	0	0	0	0	0	0	0	0	0	0	0	0	0	0	0	0	0	0	0	0	0	0	0	0	0	0	0
TCONS_00609649	Itpr2	4.52807	4.21519	5.76589	7.32306	5.61045	5.07043	7.83092	7.99815	5.11626	5.41261	3.2496	7.9126	5.99969	4.66962	2.80473	5.30424	0	0.198317	0.208508	0.152369	0.139259	0.413535	0	0.287409	0.377824	1.1679	0	0	0.239723	0	0.0527705	0	0.133813	0.186828	0.175739	0.308347	0.361324	0	0.189338	0.110284	0.238878	0.308122	0.360709	0.299424	0.522604	0.184593	0.492946	0
TCONS_00014524	Ppp1r7	0.0733632	0	0.246188	0.182185	0.114601	0.24193	0.481386	0.188828	0.606242	0.255614	0.39422	0.343901	0.778424	0.0533818	0.650609	0.309947	0	0	0	0	0	0	0	0.162269	0.0243783	0	0	0	0	0	0	0	0	0	0	0	0	0	0	0	0	0	0	0	0	0	0	0
TCONS_00014525	Ppp1r7	0	0	0.103123	0	0.154	0.0473128	0	0.820852	0.217668	0.766763	0.250221	0.18948	0.122072	0.352137	0	0	0	0	0.341239	0	0	0	0	0	0	0.0364969	0	0.157435	0	0	0	0.0524309	0	0	0	0	0	0	0	0	0.0376216	0	0	0	0	0	0	0
TCONS_00014520	Sned1	0.0390079	0	0.00530802	0.0144977	0.0102781	0	0.016101	0	0	0	0	0	0.025489	0	0	0.006778	0	0	0	0	0.0270256	0	0	0	0.0645784	0	0	0	0	0.332674	0	0.104378	0	0	0.0126276	0	0	0	0	0	0	0	0	0	0	0.00971543	0	0
TCONS_00352579	2010110K18Rik	0	0	0	0.0166917	0	0.00641055	0	0	0	0	0.0189908	0	0	0	0	0	0	0.528206	0	0	0	0.283371	0	0.0649491	0.0617369	0.0729938	0	0	0.0599308	0	0	0	0.134565	0	0	0.27531	0.0688236	0	0	0	0.119317	0	0.0163959	0	0.0773014	0	0.0163157	0
TCONS_00076022	Gtf3c6	0	0	0.00253528	0.00852804	0	0	0.00595012	0.0156779	0	0	0	0.00525447	0	0.0201284	0	0.0223855	1.41966	0.00713588	0.417847	0.490349	0.235761	0.129457	0	0.0108042	0.177001	0	0.109755	0.41515	0	0	0	0.100606	0	0.0233705	0.222751	0.0202078	0	0.197839	0	0	0.0577679	0.402841	0	0	0	0	0.350053	0
TCONS_00568031	Gm35191	0.0354865	0	0	0	0	0	0	0	0	0	0	0	0	0	0	0	0	0.108852	0	0	0.00593923	0.0360396	0	0.136541	0	0	0.0857464	0.0285415	0	0	0	0	0	0.0181448	0.21467	0	0	0	0	0	0	0	0	0	0.108222	0	0.0815784	0
TCONS_00568036	Rab28	0.00354617	0	0	0	0.00342603	0	0.00561597	0.00484934	0	0	0	0.0054507	0	0	0	0	0	0	0	0	0.043116	0.0203805	0	0.0371364	0	0	0	0	0	0	0	0.0122566	0.102858	0.0272172	0	0.0440496	0.0172059	0.212435	0	0	0	0.0542182	0.0163959	0.0467868	0.247364	0	0	0
TCONS_00006066	Dusp10	0	0	0	0	0.0469195	0	0	0	0	0	0	0	0	0	0	0	0	0	0	0.0482832	0.130485	0	0	0	0	0	0	0	0	0.0554456	0	0.00306416	0	0.28432	0.0378829	0.175494	0	0.0127393	0.0631126	0	0	0	0.377105	0.116967	0	0.0769365	0	0
TCONS_00752628	Oaz2	0	0	0	0	0	0	0	0	0	0	0	0	0	0	0	0	0	0	0	0	0	0	0	0	0	0	0	0	0	0	0	0	0	0	0	0	0	0	0	0	0	0	0	0	0	0	0	0
TCONS_00301738	Gspt1	0	0	0	0	0	0	0	0	0	0	0	0	0	0	0	0	0	0	0	0	0	0	0	0	0	0	0	0	0	0	0	0	0	0	0	0	0	0	0	0	0	0	0.0226591	0	0	0	0	0
TCONS_00286178	Lca5l	0	0	0	0	0	0	0	0	0	0	0	0	0	0	0	0	0	0	0	0	0	0	0	0	0	0	0	0	0	0	0	0	0.111325	0.0569838	0	0.0220248	0	0	0	0	0	0.0542182	0	0.0944976	0	0	0	0.433758
TCONS_00452734	Nop56	0	0	0	0	0	0	0	0	0	0	0	0	0	0	0	0	0	0	0	0	0.0111805	0	0	0	0	0	0	0.354257	0	0	0	0	0	0	0.179085	0	0	0	0	0	0	0	0	0	0	0	0	0
TCONS_00755394	AC117245.2	0	0	0	0	0	0	0	0	0	0	0	0	0	0	0	0	0	0.187468	0.149292	0.00221808	0.132043	0.0543481	0	0	0	0	0	0	0	0	0.00275276	0	0	0	0.555616	0.0991116	0	0.0719533	0	0	0	0	0	0	0	0.0194309	0	0
TCONS_00724672	Ilf3	0	0	0.238911	0.160082	0.197209	0.255574	0.417289	0.124361	0.0638898	0.0691389	0.104725	0	0	0.157589	0	0.151195	0	0	0	0	0	0	0	0	0	0	0	0	0	0	0	0.0467959	0	0.299389	0	0	0	0	0	0	0	0	0	0.116429	0	0.0729628	0	0
TCONS_00215962	CT009718.3	0	0	0	0	0	0	0	0	0	0	0	0	0	0	0	0	0	0	0	0	0	0	0	0	0	0	0	0	0	0	0.0470145	0	0	0	0.0327813	0	0.191244	0	0	0	0	0	0	0	0	0	0	0
TCONS_00215967	CT009718.4	0	0	0.0160779	0.00401822	0	0	0	0	0	0	0	0	0	0	0	0	0	0	0	0	0	0.014083	0	0	0.0499191	0	0	0.0285415	0	0	0	0.00628153	0	0.179933	0.0313039	0.0842669	0.103235	0	0	0	0	0	0.364136	0	0	0	0	0.216879
TCONS_00609494	Slc15a5	0.18678	0.0172299	0.0214361	0.178326	0	0	0.105072	0.0812701	0.0162011	0.0776679	0.133585	0.0940381	0.0638245	0.0740329	0.145857	0.150661	0	0	0	0	0.0134737	0	0	0	0	0	0	0	0	0	0	0	0	0	0	0	0	0	0	0	0	0	0	0	0	0	0	0
TCONS_00626810	Rimklb	0	0	0	0.00439654	0	0	0	0	0	0	0	0	0	0	0	0	0	0.718081	0.385632	0.287015	0	0.0587231	0	0.186128	0.351637	0.946145	0.717783	0.381499	0	0	0.187499	0.306971	0	0	0	0	0	0.0929421	0	0	0.135174	0	0	0	0	0.502589	0	0
TCONS_00626812	Rimklb	0	0	0	0	0	0	0.00151631	0	0	0	0	0	0.0384017	0	0	0	0	0	0.0817268	0	0	0	0	0	0.15879	0	0	0	0	0	0.222718	0	0	0	0	0	0	0	0	0	0.68159	0	0	0	0	0.031818	0	4.33433
TCONS_00207246	Gm29502	0	0.0466201	0	0.00225491	0.0416777	0.0130522	0	0.0180153	0	0.00667524	0	0	0	0	0	0	0	0.196352	0	0	0	0.129016	0	0.00624882	0	0.285406	0.0819735	0.0953998	0.361263	0.487256	0	0	0.0422367	0.301177	0.407721	0.262844	0.351603	0	0.139921	1.00193	0.335171	0.276458	0.841304	0.879791	0.371433	0	0.862154	0
TCONS_00321393	Agpat1	0.164064	0.108897	0.0699776	0.105274	0.162586	0.0832231	0.0694724	0	0	0.0132096	0	0.0118117	0	0	0.0163097	0	0	0.658647	0	0.240291	0.457609	0.353378	0.821437	0.364019	0.371326	0.218981	0.514478	0.649903	1.01882	0.166337	0.294642	0.25739	0.750354	0.299389	0.126289	0	0.533383	0.32379	0	0.771988	0.639567	0.921709	0.33782	1.82469	0.304181	0.92929	0.767376	0
TCONS_00409406	Sema6d	0.0592069	0	0.0500054	0.0135818	0	0.110355	0.11776	0.0718042	0	0.0724457	0	0.0357811	0.12642	0.099781	0.130241	0.0429951	0	0	0.0256889	0	0	0	0	0	0.0136018	0	0	0.0380743	0	0	0	0	0	0.145158	0	0	0	0	0	0	0.0188108	0.162655	0	0	0	0	0.0163157	0
TCONS_00036669	Sp140	0	0	0	0.00320603	0	0	0	0	0	0	0	0	0	0	0	0	0	0	0	0.00232455	0	0	0	0.0698115	0	0	0	0.0428122	0	0.221782	0.0199383	0.0352501	0.00561929	0.0461604	0.0293087	0.0300749	0.173384	0	0	0.110284	0	0	0.25207	0.0124687	0.0194954	0.311671	0.0189751	0
TCONS_00247746	Klf5	0	0	0	0	0	0	0	0	0	0	0	0	0	0	0	0	0	0	0.0333561	0	0	0	0	0	0	0	0	0	0	0	0.00895474	0	0	0.0119665	0	0.0129616	0	0	0	0	0	0	0	0.112546	0	0	0	0
TCONS_00247747	Klf5	0	0	0	0	0.00342603	0	0	0	0	0	0	0	0	0	0	0	0	0	0	0.0111214	0	0	0	0	0	0	0.155544	0	0	0.0696397	0	0	0	0.068043	0	0.0785405	0.0999319	0	0.276244	0.380811	0.129437	0.163414	0	0	0	0	0.105954	0
TCONS_00149489	Strada	0	0	0	0	0	0	0	0	0	0	0	0	0	0	0	0	0	0	0	0	0	0	0	0.00742481	0	0	0	0	0	0	0	0	0	0	0	0	0	0	0	0	0.0286864	0.0649534	0	0.0854795	0	0	0.159877	0.274135
TCONS_00329543	Ermard	0	0	0	0	0	0	0.00304245	0	0	0.00440319	0	0	0	0.0027826	0	0	0	0	0	0	0	0	0	0	0	0	0	0	0	0	0	0	0	0	0	0	0	0	0	0	0	0	0	0	0	0	0	0
TCONS_00667570	Cib1	0	0	0	0	0	0	0	0	0	0	0	0	0	0	0	0	0	0	0	0	0	0	0	0	0	0	0.387574	0	0	1.02264	0	0	0	0	0.126276	0	0	0.12567	0.504901	0.55142	0	0	0	0	0.143518	0	0	0
TCONS_00057823	Stxbp5	0	0	0	0	0.136349	0	0	0	0	0	0	0	0	0	0	0	0	0.188599	0	0	0	0	0	0	0	0	0	0	0	0	0	0	0	0	0.107954	0	0	0	0	0	0	0	0	0	0	0.251202	0	0
TCONS_00784704	Fbxl12	0	0	0	0	0	0	0	0	0	0	0	0	0	0.0126283	0	0	1.58253	0.657783	0.739753	3.70536	4.51726	0	0.265181	3.6729	1.15348	0.679353	0	0.245642	0.179972	0	1.36991	1.72062	0.881471	0	0	0	0.390677	0.469823	0.51361	0	0.216757	0	0.38104	0.738062	0.6491	0	0.199655	0.590128
TCONS_00057824	Stxbp5	0	0	0.055533	0	0.0876516	0.0886134	0	0	0	0	0	0	0	0	0	0	0	0	0	0	0.0535878	0.365009	0	0.0849929	0	0	0	0	0	0	0	0	0	0	0	0	0	0	0	0	0	0	0	0.106674	0	0	0.140609	0
TCONS_00712895	Tsnax	0	0	0	0	0	0	0	0	0	0	0	0	0	0	0	0	0	0.00604735	0	0	0	0	0	0.00468662	0	0.0694901	0	0.0142707	0	0	0	0	0.021362	0	0	0	0.0172059	0	0	0.107858	0	0	0	0	0	0	0	0
TCONS_00712897	Gm32856	0	0.0358998	0	0	0	0	0	0	0	0	0	0	0	0	0	0	0	0	0	0	0	0	0	0	0	0	0	0	0	0	0	0	0	0	0	0	0	0	0	0	0	0	0	0	0	0	0	0
TCONS_00489459	Sycp1	0	0	0	0	0	0	0	0	0	0	0	0	0	0	0	0	0	0.00872633	0.199209	0.165074	0.103594	0.0709515	0.78833	0.0340987	0.133766	0	0	0	0	0	0.184936	0.0917961	0.0244044	0.10935	0.113649	0.038136	1.05211	0	0	0.152964	0	0	0.192815	0	0	0.0474501	0.277611	0
TCONS_00047563	Ahctf1	0	0	0.00831267	0	0	0	0	0	0	0	0	0	0	0.0241644	0	0	0	0	0	0.0829783	0	0.0424595	0	0.125558	0	0	0	0.185519	0	0	0.0326836	0	0	0	0	0	0	0.0913591	0	0	0	0	0	0	0.286185	0	0	0
TCONS_00401408	Ndufs3	0	0	0.0166276	0	0	0	0	0.0179959	0	0	0	0.0695509	0.0307397	0.0467295	0.0309476	0.0595809	0	0	0	0	0	0.0180164	0	0	0	0	0	0	0	0	0.243521	0	0.271929	0.271319	0	0	0	0.12254	0	0	0	0	0	0	0	0	0.0163157	0
TCONS_00323538	Psmb1	0	0	0	0	0	0	0	0	0	0	0	0	0	0	0	0	0	0.0137093	0	0	0	0	0.0357147	0.00240149	0	0.139199	0.346501	0.0701834	0	0.9189	0	0	0.0840782	0.104523	0.295878	0.23789	0.17316	0	0.523266	0.532782	0.345291	0	0	0.0410671	0	0.232374	0.394889	0
TCONS_00707396	Polr2c	0	2.75023	0	0	1.16637	0.20187	0	0	0	0	0	0	0	0	0	0	0	0.954212	1.26584	0	0	0	0.941153	0	0	2.23412	3.58471	1.07902	5.34697	0	0	0	0	0	0	0.212407	0.773388	0	2.64221	1.06049	0	0.300043	0	0.329987	0.333509	0	0	0.0727267
TCONS_00210290	AC159301.1	0.0112307	0.0604984	0	0.00353198	0.0179421	0.00320071	0.0225369	0	0.0669447	0.0384443	0.0714066	0.0260216	0.0694219	0.0677551	0.0278977	0.093132	0	0.0519347	0	0.0494543	0.0652803	0.128642	0.0807509	0.126237	0.0278736	0	0.0917486	0.0204928	0	0	0.119665	0.0649449	0.0429513	0.0186166	0.107335	0.0552052	0	0	0	0.180535	0.225334	0.540447	0.194242	0.269012	0.0524103	0	0.15712	0
TCONS_00786737	Fam46a	0	0	0	0.00965122	0	0	0	0	0	0	0	0	0	0	0	0	0	0	0	0.00953774	0	0	0	0	0	0	0	0	0	0	0	0	0	0	0.233434	0	0	0	0	0	0	0.0432661	0	0.0935736	0.0223401	0	0	0
TCONS_00176214	Papola	0.499996	0.424517	0.31783	0.0595189	0.571448	0.544784	0.18461	0	0	0	0	0	0	0	0	0	0	0	0	0.0890315	0.0201648	0.172399	0	0.0799127	0	0	0	0.114166	0	0.744246	0	0.0621259	0.0986841	0.237588	0	0	0.13997	0	0	0	0.681834	0	0.108754	0.0723441	0	0	0	0
TCONS_00488327	Pgrmc2	0.245657	0.367177	0.258485	0.116067	0.469401	0.30999	0.22586	0.0606264	0	0.0381052	0	0.0230428	0.0867238	0.0139494	0.00815483	0.0195161	0	0.253989	0.252144	0.24809	0.0858898	0	0.0714293	0.0272334	0	0	0	0.0570829	0.71917	0	0.449094	0.502268	0.407859	0.598778	0.397947	0.528695	0	0.370139	0.227268	0.661704	0.451459	0.162655	1.26248	0.569653	0.259516	0.340001	0.376126	0
TCONS_00697697	Zfp961	0	0	0	0.002054	0	0	0	0	0	0	0	0	0	0	0	0	2.31027	0	0	0	0	0	0.572828	0	0	0.145988	0.600225	0.471291	0	0	0	0	0	0	0	0.0220248	0	0	0.256111	0.220568	0.0239085	0.216873	0.0327917	0	0.885781	0	0.310488	0
TCONS_00098747	Sfi1	0	0	0	0	0	0.025849	0	0.00484934	0	0	0	0	0	0	0	0	0	0.294095	0	0.0617114	0.133579	0	0	0	0	0	0	0	0	0	0	0	0.112104	0.28755	0	0.486264	0.113714	0.0287957	0.326797	0	0.0237016	0	1.66103	0	0.0728334	0.405988	0.0517534	0
TCONS_00830157	Gm14635	0	0	0	0	0.00355279	0.0170527	0.00150368	0.00587255	0	0	0.00935778	0	0	0.00771067	0.109829	0.00636454	0	0.0604735	0	0.00221808	0	0.0339676	0	0.0980154	0.235122	0	0	0.0471648	0	0	0	0	0	0	0	0	0	0	0	0	0	0.379527	0	0	0	0	0	0
TCONS_00162059	AC149586.1	0.0345078	0.00958295	0.0400237	0.0287538	0.0269526	0.0216265	0.0237078	0.114076	0.250375	0.0626795	0.109969	0.104018	0.122898	0.108724	0.0849815	0.0673055	0	0.0150519	0	0	0	0.0535193	0	0.122231	0.0113981	0	0	0.0838548	0	0	0	0.0198496	0	0.0362896	0	0	0	0	0	0	0	0	0	0	0	0	0	0
TCONS_00662017	Sirt2	0	0	0.00668938	0	0.0171302	0	0	0	0	0	0	0	0	0	0	0	0	0.108852	0	0	0	0.0340083	0	0.0198061	0.0322892	0	0	0	0	0.166337	0.112863	0.0428983	0	0.0090724	0.0757658	0.0110124	0	0	0	0	0.0188108	0	0	0.116967	0	0	0	0
TCONS_00427122	Top1	0	0	0	0.00117554	0	0	0	0	0	0	0	0	0	0	0	0	0	0	0.0913454	0	0	0	0	0	0	0	0.989599	0	0	0	0	0	0	0	0	0	0	0	0	0	0	0	0	0	0	0	0	0
TCONS_00573353	Fam133b	0.0712816	0	0.0783338	0.228107	0.128089	0	0.0504609	0	0.080344	0	0	0	0	0	0	0	0	0	0	0	0.0829309	0	0	0	0	0	0	0	0	0	0	0	0	0.0573376	0	0	0	0	0.407455	0	0	0	0	0	0	0	0	0
TCONS_00582636	Atp2a2	0.00354617	0	0.00451422	0.00108684	0	0.00154486	0.0110593	0	0	0.022016	0	0	0	0	0	0.00225933	0	0.104843	0	0.0275131	0.0446736	0.0139471	0	0	0	0.0729938	0	0	0	0.0554456	0	0	0.0270679	0.14788	0	0	0	0.00359767	0	0	0.225729	0	0	0	0	0.00971543	0.0683954	0
TCONS_00335201	Mrps18b	0	0	0	0	0	0	0	0.0244843	0.0220579	0	0	0.00773999	0.0275842	0.0100954	0	0.00266827	0	0	0	0	0	0	0	0	0	0	0	0	0	0	0	0	0	0	0	0	0	0	0	0	0	0	0	0	0	0	0	0
TCONS_00157905	Dpf3	0.671286	0.360099	0.688477	0.316265	0.133478	0.953703	0.673498	0.553387	0.204372	0.367627	0.29409	0.152985	0.127058	0.338084	0.204882	0.222492	0	0	0	0	0	0	0	0	0	0	0	0	0	0	0	0.148832	0	0	0	0	0	0	0	0	0	0	0	0.137296	0	0	0	0
TCONS_00157902	Dpf3	0	0	0	0	0	0	0	0	0	0	0	0	0	0	0	0	0	0	0	0	0	0	0	0	0	0	0	0	0	0	0	0	0	0	0	0	0	0	0.189338	0	0	0	0	0	0	0.154398	0	0
TCONS_00335209	Mrps18b	0	0	0	0	0	0	0	0	0	0	0	0	0	0	0	0.00460226	0	0	0	0	0	0	0	0	0	0	0	0	0	0	0	0	0.330548	0	0	0	0.791471	0	0	0	0	0	0	0.975072	0	0	0	0
TCONS_00636649	Plekha5	0.367429	0.110773	0.473202	0.236445	0.220619	0.282104	0.390481	0.308976	0.312804	0.395724	0.163111	0.301039	0.382819	0.281009	0.157168	0.468712	0	0	0	0	0.305808	0	0	0.335065	0	0	0	0	0	0	0	0	0.47129	0	0	0	0	0	0	0	0	0	0	0.0317098	0	0	0	0
TCONS_00636648	Plekha5	0	0	0	0	0	0	0	0	0	0	0	0	0	0	0	0	0	0	0	0	0	0	0	0	0	0	0	0	0	0	0	0	0	0.0362896	0	0	0	0	0	0	0	0	0	0.0822746	0	0	0	0
TCONS_00699934	Gm44621	0	0	0	0.00537331	0.00617371	0.0207339	0	0.0746944	0	0	0.235451	0.108815	0.23432	0.233772	0	0.0807757	0	0	0	0.00439845	0.0606103	0.0336007	0	0.0655508	0	0	0	0	0	0	0	0	0	0	0	0	0	0	0	0	0	0	0	0	0	0	0	0
TCONS_00699938	Gm44621	0.030451	0	0.0485448	0.0166885	0.00663622	0.0312134	0	0.0512333	0.150436	0.194634	0.195917	0.0664058	0.150941	0.262327	0	0.0704279	0	0.071383	0	0	0	0	0	0.0459823	0	0	0	0.122628	0	0	0	0.0505158	0	0	0	0.0182145	0	0	0	0	0	0	0	0	0	0	0	0
TCONS_00565600	Zkscan5	0.0344475	0.0725981	0.0368485	0.0248692	0.0753727	0.102722	0.053172	0	0	0.0220072	0	0	0	0	0	0	0	0.326563	0.138884	0.0934055	0.375821	0.00679352	0.357147	0.0891274	0.121383	0.0729938	0	0.128437	0	0	0.12938	0.260457	0.0108272	0.0181448	0	0.198223	0	0.032379	0	2.0954	0.0752431	0	0.0983752	0.0116967	0.0154603	0.0582926	0.0978941	0
TCONS_00334150	Mcrip2	0	0	0	0	0	0	0	0	0	0	0	0	0	0	0	0	0	0	0	0	0	0	0	0	0	0	0	0.018395	0	0	0	0	0	0.337076	0	0	0.120441	0	0	0	0.119411	0	0	0	0	0	0	0
TCONS_00637997	Ints13	0	0	0	0	0	0	0	0	0	0	0	0	0	0	0	0	0	0	0	0	0	0	0	0	0.171488	0	0	0	0	0	0	0	0	0.26085	0	0	0	0	0.0867798	0	0	0	0	0	0.0249838	0.427343	0	0
TCONS_00339777	Slc29a1	0	0	0	0	0.0376863	0	0	0	0	0	0	0	0	0	0	0	0	0	0	0	0	0	0	0	0	0	0	0	0	0.0554456	0.00275276	0	0.0216543	0	0	0	0	0	0	0	0	0	0	0	0	0	0	0
TCONS_00537704	Plekhf2	0.00354617	0	0.0291088	0.0278006	0	0	0	0.0242467	0	0	0.0229357	0.0109014	0	0	0	0	0	0.134021	0.537068	0.503502	0.304986	0.544996	0.714365	0	0.234613	0.363655	1.20045	0.656454	0.239723	0	1.60854	1.35253	0.47705	1.89861	0.686426	3.33318	1.39375	1.2414	0.946689	0	2.6147	0	0.41957	0.653998	1.87969	2.48622	0.60368	0
TCONS_00075910	Zufsp	0.0923139	0.164326	0.156956	0	0.213445	0.113605	0.0175738	0	0	0	0	0	0	0	0	0	0	0.120947	0.0213274	0	0	0.0944435	0	0	0	0	0	0	0	0	0	0	0	0	0	0.0190294	0.0172059	0.0305514	0	0	0.0376216	0	0.0163959	0	0	0	0.0489471	0
TCONS_00788923	Gm27226	0	0	0	0	0	0	0	0	0	0	0	0	0	0	0	0	0	0.00604735	0	0	0	0	0	0.0148546	0	0	0.257239	0.0318523	0	0	0.00825829	0	0	0	0.0126276	0	0	0	0	0	0.0214067	0	0	0	0	0	0.0188283	0
TCONS_00068574	R3hdm4	0.594434	0.317169	0	0	0	0.0433199	0	0	0	0.15409	0	0.0156053	0	0	0	0.00378664	0	0.0248607	1.05154	0	0	0	0	0	0	0	0	0	0	0	0	0	0	0	0	0	0	0	0	0	0	0	0	0	0	0	0	0
TCONS_00064313	Cep83	0.397139	0	0.177597	0.137046	0.0575642	0.256259	0.138307	0.227201	0.176256	0.386477	0.305948	0.101075	0.36276	0.162283	0.246472	0.120411	0	0	0	0.044559	0	0	0	0	0	0	1.02896	0	0	0	0.0673959	0	0.0892374	0	0.189415	0	0	0	0	0	0	0	0.187962	0	0	0.0349561	0	0
TCONS_00151995	Gm26973	0.146205	0	0.0536812	0.186836	0.105775	0.0692677	0.118866	0.452535	0.929695	0.504853	1.17621	0.410702	0.774891	0.576098	0.0712977	0.290259	0	0.0891803	0.0426762	0.00444281	0	0	0	0.321418	0.00808844	0	0	0.0310816	0	0	0.0082638	0	0.0433303	0	0	0	0.0236065	0	0	0	0	0	0	0	0	0.0194406	0	0
TCONS_00590388	Cit	0	0	0	0	0	0	0	0	0.0515721	0	0	0	0	0	0	0	0	0	0.156639	0	0	0.342611	0	0	0.180706	0	0.407467	0	0	0	0	0.0562396	0	0.148415	0	0	0	0.0326128	0	0	0.449277	0	0.224869	0.456312	0	0	0	0
TCONS_00302162	Clcn2	0	0	0	0	0	0	0	0	0	0	0	0	0	0	0	0	0	0	0	0	0	0	0	0.0105963	0	0	0	0	0	0	0.0634319	0	0	0	0	0	0	0.116813	0	0	0	0	0	0.432778	0	0	0	0
TCONS_00554196	Dmtf1	0.402182	0.57632	0.0941319	0	0.381101	0.0942865	0.13238	0	0	0.0726747	0	0	0	0	0	0	0	0	0.40664	0	0	0.795541	0.0357147	0.0747383	0.170487	0	0	0.230815	0	0	0.220306	0.0910056	0	0	0	0	0.196595	0	0	0	0.205752	0.487964	0	0	0	0.855404	0	0
TCONS_00155195	D130020L05Rik	0	0	0.0167235	0	0.00685206	0.00304106	0.00140399	0.00484934	0.0345195	0	0.030581	0.0109014	0.0101956	0.0130028	0	0.0228712	0	0	0	0	0.053895	0.00679352	0	0.0717971	0	0	0	0.0142707	0	0	0.0110111	0.0888607	0	0	0	0	0.0172059	0	0	0	0.0376216	0	0	0.0467868	0	0	0	0
TCONS_00656595	Ruvbl2	0	0	0	0.0184144	0	0	0	0	0.284256	0.089561	0.3211	0.290866	0	0.445924	0.00815483	0.18194	0	0	0	0	0.089684	0	0	0	0	0	0	0	0	0	0	0	0	0	0	0	0	0.133114	0	0	0	0	0	0.046857	0.0957919	0	0	0
TCONS_00659817	Cox6a2	0.0264828	0.16648	0.0458769	0.0890229	0.0712375	0.0602434	0.0238215	0.257544	0.336053	0.22971	0.571819	0.222827	0.480697	0.580732	0.234419	0.279857	0	0	0.033964	0.0946499	0	0	0	0.298609	0.0866399	0	0	0.0142707	0	0	0	0	0	0.0725792	0	0	0	0	0	0	0	0	0.147563	0	0	0	0	0
TCONS_00139225	Canx	0	0	0	0	0	0	0	0	0	0	0	0	0.00862548	0.0032507	0	0	0	0	0	0	0	0	0	0	0	0.336939	0	0	0	0	0	0	0	0	0.662648	0	0	0	0	0	0	1.50092	0	0	0.350036	0	0	0
TCONS_00103057	Jmjd6	0	0	0	0.160316	0	0	0.0210444	0.363618	0	0.265715	0.0884708	0.230758	0.0409251	0.333689	0.134612	0.351573	0	0	0	0.128025	0.101005	0	0	0.146444	0	0	0	0	0	0	0.111465	0	0	0	0	0	0	0	0	0	0	0	0	0	0	0	0	0
TCONS_00185372	Ppp2r3c	0	0	0	0	0	0	0	0	0	0	0	0	0	0	0	0	0	0	0	0	0	0	0	0	0	0	0	0	0	0	0	0	0	0	0	0	0	0	0	0	0	0	0	0	0	0.0215974	0	0
TCONS_00693303	Gm45405	0.0863563	0.0393845	0.22146	0.238706	0.130203	0.194771	0.146824	0.296818	0.248454	0.413491	0.27701	0.453999	0.370146	0.474941	0.213991	0.317052	0	0.0889082	0.393801	0.392458	0.289748	0.246795	0.13843	0.284935	0.271964	0	0	0.0557129	0	0.0784001	0.242626	0.0906134	0	0	0.041507	0	0	0.0715504	0	0	0	0	0	0	0.0516837	0	0	0
TCONS_00712308	4921524J17Rik	0	0	0	0	0	0	0	0	0	0	0	0	0	0	0	0	0	0	0.297059	0	0	0	0	0	0	0.145988	0	0	0	0	0	0	0	0	0	0	0	0.463671	0	0	0	0	0	0	0	0	0	0
TCONS_00694657	Psmd7	0	0	0	0	0	0	0	0	0	0	0	0	0	0	0	0	0	0	0	0	0	0	0.621721	0	0	0	0	0	0.33837	1.30658	0	0	0	0	0	0	0	0	0	0.559912	0	0	0	0	0	0	0	0
TCONS_00484015	Gm38025	0	0	0	0	0	0	0	0	0	0	0	0	0	0	0	0	0	18.2422	10.9764	0	0	0	10.5104	0	14.006	61.5973	27.5753	7.53804	14.9479	0	0	0	0	0	0	7.86207	0	0	8.82049	11.7675	5.15062	0	0	10.6111	8.38698	6.12901	0.879367	0
TCONS_00539572	Smap2	0	0	0	0	0	0	0	0	0.0690389	0	0.107033	0	0.107054	0	0	0	0	0	0	0	0	0	0.857152	0	0	0	0.342986	0.727807	0	0	0.396398	0	0.552217	0.0725792	0.353574	0	0.172059	0.133114	0.25245	0	0.0376216	0.0542182	0	0.0584835	0	0	0.391577	0
TCONS_00719716	Cnot1	0	0	0	0	0	0	0	0	0	0	0	0	0	0	0	0	0	0	0	0	0	0	0	0	0	0	0	0	0	0	0	0	0	0	0	0	0	0	0	0.378384	0	0	0	0	0	0	0	0
TCONS_00667701	Cpeb1	0	0	0	0	0.00416948	0	0	0	0	0	0	0	0	0	0	0	0	0	0	0.0450958	0	0.0344363	0	0	0	0	0	0.167567	0	0.808009	0.074966	0.135853	0.0623969	0.150212	0.0800971	0.32861	0.147799	0.162453	0	0	0.356145	0.157233	0.217147	0.090205	0	0.389851	0.203114	0
TCONS_00411607	Zfas1	0	0	0.00649985	0	0.0205562	0	0	0	0.0143716	0	0	0.006688	0.0050978	0.0164096	0.00815483	0.00225933	0	0	0	0	0.0083672	0	0	0	0.0379156	0	0	0	0.0599308	0	0	0	0.111281	0.0952511	0	0	0	0	0	0.110284	0	0.0542182	0.0309062	0	0	0	0	0
TCONS_00719713	Cnot1	0	0	0	0	0	0	0	0	0	0	0.150527	0.0166519	0	0	0	0	0	0.551216	0	0	0	0	0	0	0	0	0	0	0	0	0	0	0.189237	0	0	0	0	0	0	0	0	0	0	0	0	0	0	0
TCONS_00793787	Prkcsh	0	0	0	0	0.0171302	0	0	0	0	0	0.030581	0	0	0	0	0	0	0.0907103	0	0.00239553	0	0	0	0.051991	0	0	0	0.185519	0	0.388119	0.0432239	0.0735399	0	0	0	0	0	0.158297	0	0	0	0	0	0	0	0.422699	0	0.300233
TCONS_00741480	Wdr48	0.0568203	0	0.525347	0.204814	0.174015	0	0.143852	0.125132	0.145574	0.149576	0	0	0.057335	0.236287	0	0.120129	0	0	0	0	0	0.0732545	0	0	0	0	0	0	0	0	0	0	0	0	0	0	0	0	0	0	0	0.487964	0.602876	0	0	0.388617	0.289783	0.072293
TCONS_00514707	Cpt2	0.191493	0	0	0	0.0222898	0.0406194	0.0361191	0	0	0	0	0	0	0	0	0	0	0	0	0.0925094	0	0	0	0	0	0	0	0.0998951	0	0	0.110111	0	0	0	0	0	0.0516177	0	0	0	0	0	0	0	0	0	0	0
TCONS_00515977	Thrap3	0	0	0	0.116019	0	0	0	0.304897	0.128579	0	0	0.0444913	0	0	0.219031	0.698213	0	0	0	0	0	0	0	0	0	0	0	0	0	0	0	0	0	0	0	0	0	0	0	0	0	0	0	0	0	0	0	0
TCONS_00181413	Ddx1	0	0	0	0	0	0	0	0	0	0	0	0	0	0	0	0	0	0	0	0.00998136	0	0	0	0	0	0	0	0	0	0.0944793	0	0	0.056128	0.0425133	0	0	0	0.00720972	0	0	0	0	0.0327917	0.0701802	0	0	0	0
TCONS_00403891	Sycp2	0	0	0	0	0	0	0	0	0	0	0	0	0	0	0	0	0	0	0	0	0	0	0	0	0	0.424459	0	0	0	0	0	0	0	0	0	0	0	0	0.378675	0	0	0	0	0	0	0	0	0
TCONS_00277935	Racgap1	0	0	0	0	0	0	0	0	0	0	0	0	0	0	0	0	0	0	0.569965	0.437226	0.543008	0	2.28688	0	0	0	0	0.295347	0	0	0.398636	0	0	0.468526	0.959397	0	0.28025	0	0.160748	1.2107	0.0882414	0	0	0.0935736	0.439103	0.351436	0	0
TCONS_00454683	Strbp	0	0	0	0	0	0	0	0	0	0	0	0	0	0	0	0	0	0.401907	0	0	0	0	0	0.0446578	0.347222	0	2.45295	0	0.119862	0.339272	0	0	0	0.0914226	0.529262	0.144108	0	0	0	0	1.29251	0.352581	0.933597	0.28933	0	0	0.112513	0.289172
TCONS_00529586	Cdk11b	0.134559	0	0	0	0	0	0	0	0	0	0	0	0	0	0	0	0	0	0	0	0	0	0.142859	0	0	0	0	0	0	0	0	0	0	0	0	0	0	0	0.568013	0	0	0	0	0	0	0.175752	0	0
TCONS_00181414	Ddx1	0	0	0	0	0	0	0	0	0	0	0	0	0	0	0	0	0	0	0	0	0	0.0675887	0	0	0	0	0	0	0	0	0	0	0	0.175224	0	0	0	0	0	0	0	0	0	0	0	0	0	0
TCONS_00339438	Rnf5	0	0	0	0	0	0	0	0	0	0	0	0	0	0	0	0	0	0	0	0	0	0	0	0	0	0	0	0	0	0	0	0	0	0	0	0	0	0	0	0	0	0	0	0	0	0	0	0
TCONS_00101023	Nlk	0	0	0	0	0	0	0	0	0	0	0	0	0	0	0	0	0	0.598543	0.247697	0	0	0	0	0	0	0	0	0	0	0	0	0	0	0	0	0	0	0	0	0	0	0	0	0	0	0	0	0
TCONS_00833031	Bcap31	0	0	0	0	0.178462	0	0	0	0	0	0	0	0	0	0	0	0	0.0279206	0.0934035	0	0	0.0894502	0.0357147	0	0.211615	0.145988	0.0857464	0.384782	0.119862	0.301125	0	0	0	0.114394	0.0807285	0.537879	0.204303	0	0.49171	0.510615	0.139745	0.216873	0.661671	0.144864	0	0.309679	0	0
TCONS_00401280	Sestd1	0	0	0	0.00943855	0	0	0	0	0	0	0	0	0	0	0	0	0	0	0	0	0	0	0	0	0	0	0.171493	0	0	0.051509	0.027112	0	0.0265861	0	0	0	0	0	0	0	0	0.521091	0	0	0.0302558	0	0	0
TCONS_00483387	Krtcap2	0	0	0.00508504	0.00859537	0	0.00237507	0	0	0.00890602	0.022016	0	0.007214	0	0.0032455	0	0	0	0	0	0	0.00408255	0	0	0	0	0	0	0	0	0	0.0493323	0.0444977	0.0385934	0.0121479	0	0	0	0.0192043	0	0	0	0	0	0	0	0.0144177	0	0
TCONS_00663261	Prc1	0	0	0	0	0	0	0	0	0	0	0	0	0	0	0	0	0	0	0	0	0	0	0	0	0	0	0	0	0.614531	1.02286	0.0452417	0	0	0.29713	0	0	0	0	0	0	0	0.133431	0	0	0	0	0	0
TCONS_00662858	Gtf2h1	0	0	0	0	0.156419	0	0	0	0	0	0	0	0	0	0	0	0	0	0	0.0551481	0.0738523	0	0	0	0	0	0	0	0	0	0	0	0	0	0	0	0	0	0	1.76664	0.11057	0	0	0	0	0	0	0
TCONS_00198979	AC154816.2	0.00709234	0.0483987	0.130383	0.111139	0.0239822	0.0244577	0.0917158	0.0607865	0.139177	0.172174	0.191131	0.223315	0.205406	0.24153	0.0244645	0.205177	0	0.00604735	0	0	0	0	0	0.0297091	0	0	0	0	0	0	0	0	0	0	0	0	0	0	0	0	0	0	0	0	0	0	0	0
TCONS_00323872	Gfer	0	0	0	0.00655206	0	0	0	0	0	0	0	0	0	0	0	0	0	0	0	0.0405709	0	0.0418888	0	0	0	0	0	0	0	0	0.0237453	0	0.140412	0	0	0	0	0	0	0	0.0633735	0	0.434966	0.0679812	0.131227	0	0	0
TCONS_00081920	Ccdc138	0.0248409	0	0.00178941	0	0	0.0042514	0.00767703	0	0.0510255	0.00843652	0	0.0037092	0.0247294	0	0	0.00248979	0	0.0984449	0.138596	0.114258	0.072513	0.0788252	0.197466	0.135543	0.0473844	0	0	0.0946578	0	0	0.0356786	0.0498999	0.027371	0.0299571	0.11399	0.116599	0	0.0449636	0.121429	0	0.0270499	0.204186	0.116361	0.195744	0.0292818	0.0544161	0.407191	0
TCONS_00501217	Ctnnal1	0.465843	0.0987092	0.493849	0.741472	0.217413	0.304992	0.359547	0.523826	0.500981	0.428875	0.763332	0.695315	0.420288	0.390873	0.847719	0.745668	0	0	0.237673	0.408524	0.595976	0	0	0.708883	0	0	0	0.834438	0	0	0	0.225614	0	0	0	0	0	0.026558	0	0	0	0	0	0	0	0	0	0
TCONS_00754728	Col7a1	0	0	0	0	0	0	0	0	0	0	0	0	0	0	0	0	0	0	0	0.0110904	0	0	0	0	0	0	0	0	0	0.110891	0.0220221	0	0	0.136086	0.0215933	0.0110124	0.2558	0	0	0	0	0.0542182	0	0.0116967	0	0.0194309	0	0
TCONS_00545247	Caap1	0	0	0	0	0	0	0	0	0	0	0	0	0	0	0	0	0	0	0	0	0	0	0	0	0	0	0	0	0	0	0	0	0	0	0	0	0	0	0	0	0	0	0	0	0	0	0	0
TCONS_00545244	Caap1	0	0	0	0	0	0.00467259	0.00280939	0	0	0	0	0	0	0.00261097	0	0	0	0.038056	0.0484346	0.150042	0.0206472	0.0104484	0	0.0679597	0.00889567	0	0	0	0	0	0.00396949	0.0495015	0	0	0	0.260664	0	0.0335698	0.102684	0	0.0658001	0.117111	0.0691086	0.223536	0	0	0	0
TCONS_00785195	Chek1	0	0	0	0	0	0	0	0	0	0	0	0	0	0	0	0	0	0	0	0	0	0	0	0	0	0	0	0.372823	0.539378	0	0.144124	0	0	0.284338	0.0491468	0.494259	0.0796289	0	0	0	0	0.507862	0.363693	0	0	0	0	0
TCONS_00254905	Zbed4	0.016667	0	0	0	0	0	0	0	0	0	0	0	0.0130249	0	0	0.00347034	0.548112	0.0317909	0	0	0	0	0	0	0	0	0	0.103506	0	0.40126	0	0	0.0494097	0.0455344	0	0	0.0389886	0	0.0516261	0	0	0.135871	0	0.132336	0	0	0	0
TCONS_00225820	Gm8094	0	0.0132734	0.00404039	0.0116272	0.0044093	0.0108079	0.0171329	0	0	0	0	0	0	0.00280861	0	0.0051671	0	0	0	0	0.0282787	0.00931391	0.214288	0	0	0	0	0	0	0	0	0.0640195	0	0	0.0241819	0	0	0	0	0	0.131675	0	0	0	0	0	0.0978941	0
TCONS_00644477	Nlrp9c	0.154095	0.662385	0	0	0	0	0	0	0	0.00471582	0	0	0	0.0027774	0	0	0	1.12912	0.215407	0.0769097	0	0.523916	0.877259	0.335414	1.1634	0	0	0.370939	0	0	0	0	0	0.0133001	0	0	0.0344118	0	0	0	0.0594233	0	0.245938	0.0233934	0.0215207	0.0625771	0	0
TCONS_00188296	Caml	0	0.0241994	0	0	0	0.0313153	0	0	0	0	0	0	0	0	0	0	0	0.0302368	0.0319912	0	0	0.0271741	0	0	0.0484338	0	0	0.0953713	0.0599308	0	0	0	0.0974444	0.097365	0.0378829	0.0880992	0.189265	0.152793	0.0631126	0	0.0940539	0.216873	0.131167	0.0116967	0.432888	0.0702328	0.179473	2.00526
TCONS_00188292	B4galt7	0	0	0.00183178	0.00320603	0	0	0	0	0	0	0	0	0	0	0	0	0	0	0	0	0	0	0	0.0371364	0	0	0	0.0500474	0	0	0.0275276	0	0.0172855	0	0.0126276	0	0	0	0.0631126	0	0.0564323	0	0.0819793	0.0283528	0	0	0.0163157	0
TCONS_00040107	Wdr75	0	0	0	0	0	0	0	0	0	0	0	0	0	0	0	0	0	0	0.136218	0	0.109994	0.166061	0	0.0673977	0	0	0	0.230743	0	0.554456	0.0517134	0	0	0.770138	0.524211	0.264606	0	0.31308	0.318403	0.416874	0.861797	0	0.703284	0.401595	0	0.0954832	0.659643	0
TCONS_00176392	Snx6	0	0	0	0	0	0	0	0	0	0	0	0	0	0	0	0	0	0	0.154635	0	0	0	0	0	0	0	0	0	0	0	0	0	0	0	0	0	0	0	0	0	0	0	0	0	0	0	0	0
TCONS_00577888	Bri3bp	0.00780157	0	0	0	0.0171302	0	0.00421198	0	0	0	0	0	0	0	0	0	0	0.051209	0.0746567	0.0418618	0.292238	0.23098	0.068465	0	0	0.0729938	0.603054	0	0.599308	0.933537	0.14125	0.139612	0.632771	0.217837	0.59778	1.67068	1.12253	0.43036	1.24565	0.330852	0.554467	0.111689	1.19801	0.366037	0.891084	1.32112	0.770835	2.96401
TCONS_00689065	Sorbs2	0	0	0	0	0	0.0109052	0.180775	0	0.124368	0	0	0.125192	0.130183	0.0415206	0	0.0992729	0	0	0	0	0	0	0	0.0809153	0	0	0	0	0	0	0	0	0	0	0	0	0	0	0	0	0	0	0	0	0	0	0	0
TCONS_00360954	Mppe1	0	0	0	0	0	0	0	0	0	0	0	0	0	0	0	0	0	0	0	0	0	0	0	0	0	0	0	0	0	0	0.114944	0.0794353	0	0	0	0	0	0	0	0	0	0	0	0	0	0	0	0
TCONS_00796351	Gk5	0.00354972	0.0314471	0.00829929	0.00723601	0.00732828	0.0151658	0.0170318	0	0.0118689	0.00440319	0.0173394	0.00830141	0.0152934	0.00893034	0	0.0094282	0	0.0241894	0.0533186	0.0394419	0.00270283	0.0135938	0	0.123753	0.305819	0	0	0.0142707	0	0	0.022658	0.0217617	0.0130142	0.01027	0.037946	0.0330372	0.0359603	0.010793	0	0	0.0412332	0	0.164106	0.0296043	0	0.0227438	0.0188936	0
TCONS_00229023	Dennd6a	0	0	0	0	0	0	0	0	0	0	0	0	0	0	0	0	0	0.297639	0	0.225077	0	0	0	0	0	0	0	0	0	0	0	0	0	0.137129	0.0757658	0.151784	0	0.286338	0	0	0	0.181902	0	0	0	0.0274655	0	0
TCONS_00321805	H2-Q10	0	0	0	0	0	0	0	0	0	0	0	0	0	0	0	0	0	0.0786156	0	0	0	0	0	0	0.0484338	0	0.0857464	0	0	0.0554456	0	0	0.00892699	0.116707	0.150155	0.130673	0.0344118	0	0.0631126	0.220568	0	0.216873	0	0.0467868	0	0	0.181316	0
TCONS_00734913	Fbxw16	0	0	0.0152596	0.0138308	0	0	0.0293392	0.0229859	0.0257918	0.0535516	0.0498776	0.0373155	0.0296947	0.0116765	0.0837501	0.0368994	0	0	0.15071	0	0	0	0	0.275745	0	0	0	0	0	0	0.305978	0	0.311909	0	0	0	0	0	0	0	0	0	0	0	0	0	0	0
TCONS_00749553	Fbxw26	0.056033	0.0789262	0	0	0	0	0	0	0.786601	0.460283	1.11493	0.378464	0.646549	0.553379	0.241008	0.728043	0	0	0	0.0643243	0	0	0	0.15039	0	0	0	0.0143278	0	0	0	0.076604	0.135339	0	0	0	0	0	0	0	0	0	0	0	0	0	0	0
TCONS_00637419	Uba3	0	0.0242478	0	0	0	0	0	0	0	0	0	0	0	0	0	0	0	0	0	0	0	0	0	0	0	0	0	0	0	0	0	0	0	0	0	0	0	0	0	0	0	0	0	0	0	0	0	0
TCONS_00637412	Tmf1	0	0	0	0	0	0	0	0	0	0	0	0	0	0	0	0	0	0	0	0	0	0	0	0	0	0	0	0	0	0	0	0	0	0	0	0.0518354	0	0.018492	0	0	0	0	0.330393	0	0	0	0	0
TCONS_00532725	Mier1	0.0370823	0	0	0	0	0	0	0	0	0	0	0	0	0	0	0.00260275	0	0	0	0.00735071	0.0508203	0	0	0	0	0	0	0	0	0	0	0	0	0	0	0	0	0	0	0	0	0	0	0	0	0	0	0
TCONS_00706207	Nek1	0.522507	0.752854	0.600978	0.241784	0.894622	0.633845	0.447837	0	0	0	0	0.0360782	0	0	0	0	0	0.320274	0.501195	0.321111	0.71824	0.328779	1.27301	0.636717	0.605422	0	0	0.19187	0.0599308	0	0.149797	0.746019	0.45539	0.0272172	0.0126276	0.132149	0	0.414368	0.315563	0	0.0376216	0.108436	0.192241	0.116967	0.0463808	0.0485771	0.22842	0
TCONS_00444358	Ctsa	0	0	0	0	0	0	0	0	0	0	0	0	0	0	0	0	0	0.223111	0	0	0	0	0.0433933	0	0	0	0	0	0	0	0.293618	0	0.0126407	0	0	0	0	0	0	0	0	0	0	0.0273703	0	0	0	0
TCONS_00091368	Ccdc28a	0	0.0265709	0.0287253	0.0403511	0.00736597	0.00830513	0.0703232	0	0.0299284	0	0	0	0.04248	0	0	0	0	0.0236149	0.234602	0	0	0	0	0	0.231174	0	0	0	0	0	0	0	0	0.013409	0	0.0152632	0.223677	0	0	0	0	0	0	0	0	0	0	0
TCONS_00378499	Ndufv1	0	0	0	0	0	0	0	0	0	0	0	0	0	0	0	0	0	0.220027	0	0	0	0.047772	0	0	0	0	0	0	0.379242	0	0.0105238	0	0	0	0.101046	0.110851	0	0	0	0	0	0.0542182	0	0.0818769	0	0	0	0
TCONS_00378498	Ndufv1	0	0	0	0	0	0	0	0	0	0	0	0	0	0	0	0	0	0	0.223938	0	0	0.0832342	0	0	0	0	0	0	0	0	0	0	0	0	0	0	0	0	0	0	0	0	0	0	0	0	0.11421	0
TCONS_00101797	Med1	0.176936	0	0.12007	0	0	0.22735	0	0	0	0	0	0	0	0	0	0	0	0.769762	0.493784	0.190642	0.395101	0.362611	0	0.510084	0.476661	1.45988	0	0.66483	0	0.370432	0.346144	0.516893	0.391266	0	0.0841632	0.409254	0.233329	0	0.296377	0	0.438348	0.162655	0	0.0669051	0.334746	0.13075	0.444766	7.66783
TCONS_00300057	Eif4a2	0	0	0	0	0	0	0	0	0	0	0	0	0	0	0	0	0	0	0	0	0	0	0	0	0	0	0	0	0	0	0	0	0	0	0	0	0	0	0	0	0	0	0	0	0	0	0	0
TCONS_00300054	Eif4a2	0.0650048	0.216415	0.0998959	0.0551159	0.025476	0.0659864	0.0404603	0	0	0.0371585	0	0	0	0	0.164883	0	0	0.0228409	0.255748	0	0	0.0255436	0	0	0.0476265	0.591396	0	0	0	0	0	0	0.0302998	0	0	0	0	0.0124371	0.441788	0	0	0.108436	0.0442032	0	0	0	0.0219772	0
TCONS_00589410	BC005561	0	0	0	0	0	0	0	0	0	0	0	0	0	0	0	0	0	0	0	0	0	0	0	0	0	0	0	0	0	0	0	0	0	0	0	0	0	0	0	0	0	0	0	0	0	0	0	0
TCONS_00717694	Grtp1	0	0	0	0	0	0	0	0	0	0	0	0	0	0	0	0	0	0	0	0	0	0	0	0	0	0	0	0	0	0	0	0	0	0	0	0	0	0	0	0	0	0	0	0	0	0	0	0
TCONS_00403695	Znfx1	0.158925	0	0	0.0131052	0	0	0	0	0	0	0	0	0	0.00804094	0	0	0	0.164603	0.0959735	0	0	0.0752586	0	0	0	0.510956	1.37194	0.0856244	0.619325	0	0	0	0.037895	0	0	0.0951251	0	0.070669	0	0.220568	0	0	0.0829959	0	0	0.17719	0.0489471	0
TCONS_00795846	Mto1	0	0	0	0	0	0	0	0	0	0	0	0	0	0	0	0	0	0	0	0	0	0	0	0	0	0	0	0	0	0	0	0	0	0	0	0	0	0	0	0	0	0	0	0	0	0	0	0
TCONS_00795843	Mto1	0	0	0	0	0	0	0	0	0	0	0	0	0.0152934	0	0	0	0	0	0	0	0	0	0	0	0	0	0	0	1.31848	0	0	0	0	0	0	0	0.0172059	0	0	0	0	0	0	0	0.0472775	0	0	0
TCONS_00495364	Ccdc171	0.17878	0	0.320855	0.0917758	0	0.375659	0.250281	0.356111	0.291666	0.133531	0.0701757	0.137843	0.281475	0.160307	0.24153	0.438164	0	0	0	0	0	0.147548	0	0	0	0	0	0	0	0	0.00910064	0	0	0	0	0	0	0	0	0	0	0.342713	0.112279	0	0	0.0534931	0	0
TCONS_00031792	Tmem206	0	0	0	0.00106868	0	0	0	0	0	0	0	0	0	0	0	0	0	0.0786156	0	0.117642	0.0404212	0	0	0.00247576	0	0	0.0857464	0	0	0	0	0.076604	0	0	0	0	0	0.244785	0	0	0	0	0.0208227	0.118242	0	0	0	0
TCONS_00180591	Ak7	0	0	0	0	0	0.00582211	0	0	0	0	0	0	0	0	0	0.0100405	0	0	0	0	0	0	0	0	0	0	0	0	0	0	0	0	0	0	0	0	0	0	0	0	0	0	0	0	0	0.009764	0	0
TCONS_00180590	Ak7	0	0	0	0	0	0	0	0	0	0	0	0	0	0	0	0	0	0	0	0	0	0	0	0	0	0	0	0	0	0	0	0	0	0	0	0	0	0	0	0	0	0	0	0	0	0	0	0
TCONS_00180593	Ak7	0	0	0	0	0	0	0	0	0	0	0	0	0	0	0	0	0	0	0	0	0	0	0	0	0	0	0	0	0	0	0	0	0.0510284	0	0	0	0	0	0	0	0	0	0	0	0	0	0	0
TCONS_00577418	Brap	0	0	0	0	0	0	0	0	0	0	0	0	0	0	0	0	0	0	0	0	0	0	0	0	0	0	0	0	0	0	0	0	0	0	0.19069	0	0	0	0	0	0	0.0542182	0	0	0	0	0	0
TCONS_00577412	Brap	0.0747249	0	0.0921161	0.270818	0	0.17777	0.0631305	0.0806106	0	0.14354	0.0818118	0.170462	0.276688	0.28239	0.197404	0.0845194	0	0	0	0.0530498	0.467046	0	0	0	0	0	0	0	0	0	0.0341095	0.255024	0	0	0.0243713	0	0	0	0	0	0	0	0	0	0.0715965	0.470703	0	0
TCONS_00147485	Actr2	0	0	0	0	0	0	0	0	0	0	0	0	0	0	0	0	0	0	0	0.0313614	0	0	0	0.00250795	0	0	0	0.0156835	0	0.0554456	0.00298124	0.0769595	0.00550561	0.0635068	0	0	0	0	0	0	0	0.0542182	0	0	0.0463808	0.0619747	0	0
TCONS_00578348	Zp3	0	0	0	0	0	0	0	0	0	0	0	0	0	0	0	0	0	0	0.131324	0	0.0440106	0.26259	0	0	0	1.45988	0	0.214318	0	0	0	0	0	0	0	0.321838	0	0	0	0	0.27507	0	0	0	0.0818622	0	0	0
TCONS_00578340	Zp3	0	0	0	0	0	0	0	0	0	0	0	0	0	0	0	0	1.15513	0	0	0	0.038896	0	0	0.197281	0.331029	0	0	0	0	0	1.16225	0.0561783	0	0	0	0	0	0.290958	0	0	0.0724779	0	0	0	0	0	0.155276	0
TCONS_00578345	Zp3	0	0	0	0	0	0	0	0	0	0	0	0	0	0	0	0	0	0.0534526	0.0716602	0.428997	0	0.134641	0	0.0314026	0	0	0	0	0	0	0	0.413714	0	0.843924	0.0344229	0.0236657	0.0218343	0.872528	0	0.140281	0.0416283	0.0714053	0	0.0186796	0	0.462085	0	0
TCONS_00754809	Smarcc1	0	0	0.0504491	0.0162738	0	0	0.0449404	0	0	0.0400999	0	0	0	0	0	0	0	0	0	0.410997	0	0.233153	0	0	0.726063	0	0	0	0	1.7701	0.616248	0.525458	0.688558	2.99931	0	1.92407	0	0	0	0	0.279002	0	0	0.232296	0	0	0.993528	0
TCONS_00660845	Rps9	0	0	0	0	0	0	0	0	0	0	0	0	0	0	0	0	0	0	0.434429	0.0238665	0.0655821	0.0452448	0	0.0202542	0.112528	0	0.181439	0.088607	0	0.118598	0	0.0634312	0	0	0.184578	0.460043	0.321131	0.0146245	0	0.43474	0.49066	0	0	0.386015	0.0209023	0	0.0624401	0
TCONS_00727478	Myo5a	0.0339652	0	0.0740949	0	0	0.0440589	0	0	0	0	0	0	0	0	0	0	0	0	0	0	0	0	0	0	0	0	0	0	0	0	0	0	0	0	0	0	0	0	1.45159	0	0	0	0	0	0	0	0.732509	0
TCONS_00445295	Zgpat	0	0	0	0	0	0	0	0	0	0	0	0	0	0	0	0	0	0	0	0.0153269	0.0674765	0	0.136787	0.00247576	0	0	0.0857464	0	0	0	0.0275276	0	0	0	0.0378829	0	0	0	0.0631126	0	0	0	0	0.0350901	0	0	0	0
TCONS_00752210	Hexa	0	0	0	0	0	0	0	0	0	0	0	0	0	0	0	0	0	0	0	0.0354893	0	0	0	0	0	0	0	0	0	0	0	0	0	0	0	0	0.275294	0.00359767	0	0	0	0	0	0	0	0.234822	0	0
TCONS_00102206	Nsf	0	0	0	0	0	0	0.0100484	0	0.0677502	0	0	0.0595434	0.0807441	0.124375	0.0401299	0.083819	0	0.152248	0	0	0	0	0	0	0	0	0	0	0	0	0	0	0	0	0	0	0	0	0	0	0	0	0	0.285271	0	0	0	0
TCONS_00496043	Lepr	0	0.0798337	0.0959915	0.0978993	0.0422121	0.0865896	0.184493	0.198319	0.0429767	0.123875	0.0682568	0.191881	0.101492	0.18116	0.128504	0.141468	0	0.00738382	0.110647	0.31243	0.386222	0.0971201	0.554077	0.167993	0.114538	0.0729938	0	0.0305822	0	0.11699	0.0687118	0.362729	0.0601178	0.0761084	0	0.0482453	0.0176705	0.00432439	0	0.111277	0	0.0590436	0.185126	0.0535592	0.0413717	0.0137279	0.0676122	0
TCONS_00027347	Bzw1	0	0	0	0	0	0	0	0	0	0	0	0	0	0	0	0	0	0	1.2169	0	0	0	0	0	0	0.103724	0	0	0	0	0	0	0	0.657667	1.60488	0	0	0	0	0	0	1.10556	0	0	0	0	2.35724	0.084149
TCONS_00525825	Mysm1	0	0	0	0	0	0	0	0	0	0	0	0	0	0	0	0	0	0	0	0	0	0	0	0	0	0	0	0.230444	0	0	0	0	0	0	0	0	0	0	0	0	0.427118	0	0	0	0	0	0	0
TCONS_00546461	Tardbp	0	0	0	0	0	0	0	0	0	0	0	0	0	0	0	0	0	0	0	0	0	0	0	0	0	0	0	0	0	0	0	0	0	0	0	0.17328	0	0	0	0	0	0	0	0	0	0	0	0
TCONS_00667104	Prrg2	0	0	0.0100341	0.00534338	0	0	0.00280799	0	0	0	0	0.0054507	0	0	0	0	0.577567	0.441457	0.223938	0.0870507	0.0324825	0.195368	0.321432	0.0379955	0.0968675	0	0.514478	0.19979	0.659239	1.27525	0.0571832	0.343186	0.37895	0.771154	0.568244	0.517583	0	0.174771	0.883576	0	1.29006	1.7892	1.08213	0.462324	0.54111	0.618018	0.277416	0
TCONS_00424619	Platr14	0	0	0	0	0	0	0	0	0	0	0	0	0	0	0	0	0	0	0	0	0	0	0	0	0	0	0	0	0	0	0	0	0	0	0	0	0	0	0	0	0.133632	0	0	0	0	0	0	0
TCONS_00424612	Platr14	0.154333	0	0	0.0132345	0.0718302	0.162177	0.0627795	0	0	0	0.0223241	0	0.0559229	0.116224	0	0	0	0	0.0918999	0.0476155	0	0.102181	0	0	0.161833	0	0	0.0285415	0	0	0.466591	0.59685	0.23758	0	0	0.0616695	0	0.0106923	0	0	0.229454	0.162655	0.360709	0.0421081	0.200257	0.227506	0.33005	0
TCONS_00288932	Crebbp	1.46114	1.37771	0.319125	0	0.417513	0.179657	0	0	0	0	0	0	0	0	0	0	0	1.15946	2.05659	0.132204	0.503139	1.80221	0	1.13305	3.60063	0	0.616345	1.08126	1.88417	0	0.594457	0	1.54423	1.43816	2.51405	1.80536	3.89208	0	0	0.808602	0.778428	2.41065	0.617944	0.967762	1.14973	2.55275	1.40176	0
TCONS_00591765	Sumf2	0	0	0	0	0	0	0	0	0	0	0	0	0	0.0032221	0	0	0	0	0	0	0	0	0	0	0	0	0	0	0	0.0554456	0	0	0	0	0	0	0	0	0	0	0	0	0	0	0	0	0	0
TCONS_00174678	Tgfb3	0.0672141	0.120997	0.0148872	0	0.0285937	0.0345586	0.042263	0	0	0	0	0	0	0	0	0	0	0.320709	0.285414	0.0278391	0.0398985	0.0951092	0	0.266848	0.0474247	0.291975	0.171493	0	0	0	0.0412915	0.022733	0.0974444	0.0635068	0.0252553	0.110124	0.0344118	0.245969	0	0	0.0188108	0	0.110606	0.187709	0.0618411	0.068008	0	0
TCONS_00174671	Erg28	0	0	0	0	0	0	0	0	0	0	0	0	0	0	0	0	0	0	0.28181	0	0	0.42397	0	0	0.0171536	0.196645	0	0	0	0	0	0	0.244607	0	0	0	0	0	0.189338	0	0	0	0	0.760426	0	0	0	0
TCONS_00798505	Naalad2	0	0.114015	0	0.102423	0	0	0	0	0	0	0	0	0	0	0	0	0	0	0	0	0	0	0	0.196476	0	0	0	0	0	0	0	0	0.425772	0	0	0	0	0	0.0920813	0	1.05337	0	0	0	0	0	0	0
TCONS_00798506	Naalad2	0	0	0	0	0	0	0	0	0	0	0	0	0	0	0	0	0	0	0	0	0	0	0	0	0.231465	0	0	0	0	0	0	0	0	0	0	0	0	0	0.412819	0	0	0	0	0	0	0	0	0
TCONS_00798508	Naalad2	0	0	0	0	0	0	0	0	0	0	0.14568	0.0127465	0	0	0	0	0	0	0	0	0	0	0	0	0	0	0	0	0	0	0	0	0	0	0	0	0	0	0	0	0	0	0	0	0	0	0	0
TCONS_00139580	Flcn	1.01114	0.663885	0.634012	0.0231347	0	0.3692	0.306326	0	0	0.036159	0	0.0160196	0.103271	0.0107481	0	0.0370598	0	0.530044	0	0	0.586073	0	0	1.04195	0	0	0	0	0.20772	0	0	0.417391	0	0	0	0.447742	0.481765	0.32515	0	0	0.64711	0	0	0	0.200999	0	0	0
TCONS_00731326	Dpy19l1	0.0403661	0	0.0705306	0.0473734	0.0624291	0.172334	0.105801	0	0	0.0980107	0	0.0568862	0	0.0482639	0.0244645	0	0	0	0	0	0	0	0	0	0	0	0	0	0	0	0	0.0103538	0.0514723	0	0	0	0.0172059	0	0	0	0.0188108	0	0	0	0	0.230984	0	0
TCONS_00143865	Wdr45b	0	0	0	0	0	0.0466696	0	0	0	0	0	0	0	0	0	0	0	0.120947	0.387776	0.215575	0	0	0	0.107706	0.200346	0	0	0.39841	0	0.849149	0.311863	0.514473	0.334765	0	0.686198	0.199963	0.170098	1.10175	0.628475	0	1.09972	0	0.617976	0.56791	1.3306	0.24375	0.528579	0
TCONS_00143866	Wdr45b	0	0	0	0	0	0	0	0	0	0	0	0	0	0	0	0	0	0	0	0	0	0	0	0	0	0	0	0	0	0	0	0.175524	0	0	0	0	0	0.0729643	0	0.132561	0	0	0	0	0	0	0	0
TCONS_00344767	Diaph1	0	0	0	0	0	0	0	0	0	0	0	0	0	0	0	0	0	0	0	0	0	0	0	0	0	0	0.305514	0	0	0	0	0	0.0287732	0	0	0	0	0	0	0	0.0188108	0	0	0.128792	0	0	0	0
TCONS_00078078	Tmem19	0	0	0	0	0	0	0	0	0	0	0	0	0	0	0	0	0	0	0	0	0	0.107086	0	0	0	0	0	0.0285415	0	0.166337	0	0	0	0	0	0	0	0	0	0	0	0	0	0.424286	0.161235	0	0	0
TCONS_00663733	Fchsd2	0	0	0	0	0	0	0	0	0	0	0	0	0	0	0	0	0	0	0	0	0	0	0	0	0	0	0.493813	0	0	0.133236	0	0	0	0	0	0	0	0	0	0	0	0	0	0	0.108748	0	0	0
TCONS_00415177	Baz2b	0	0	0	0	0	0	0	0	0	0	0	0	0	0	0.0745188	0	0	0	0	0	0	0	0	0	0	0	0	0	0.0599308	0	0	0	0	0	0.10611	0	0	0	0	0	0	0	0	0	0	0	0	0
TCONS_00415173	Baz2b	0.130914	0	0.166465	0	0.180172	0	0	0	0	0	0	0.0040962	0	0	0	0	0	0	0	0	0	0	0	0	0	0	0	0	0	0	0	0.205749	0	0	0	0	0	0.161809	0.131779	0	0	0	0	0	0	0	0	0
TCONS_00242438	Hnrnpc	0	0	0	0	0	0	0	0	0	0	0	0	0	0	0	0	0	0	0	0	0	0	0.0666079	0	0	0	1.8053	0	0	1.39906	0	0	0	0.270929	0.322421	0.232791	0.599023	0	0.61276	0	0.455992	1.98536	0.242478	0.265808	0.295523	0	0.327162	0
TCONS_00672284	Cnot3	0	0	0	0	0	0	0	0	0	0	0	0	0	0	0	0	0	0	0	0	0	0	0	0	0	0	0	0	0	0	0	0	0	0	0	0	0	0.672904	0	0	0	0	0	0	0	0	0	0
TCONS_00833174	Txlng	0	0	0	0	0	0	0	0	0	0	0	0	0	0	0	0	0	0	0	0	0	0	0.230824	0	0	0	0	0.0613071	0	0	0	0	0	0	0	0	0	0	0	0	0	0	0	0	0	0	0.0583286	0
TCONS_00745919	Zwilch	0	0	0.0157869	0.0199041	0.0186068	0.0073472	0	0	0.0212467	0.0393601	0	0.00442051	0	0.0179517	0	0.0128759	0	0	0	0.0167354	0	0	0	0	0	0	0	0.171249	0	0	0	0.0495015	0	0	0	0.28858	0	0	0	0	0	0.114671	0	0	0	0	0	0
TCONS_00295875	Ube2l3	0.0061597	0	0	0	0	0	0	0	0	0	0	0	0	0	0	0	0	0.132921	0	0	0	0	0	0.0264981	0.0680817	0	0.171493	0	0.299654	0.747351	0.0243042	0	0	0.768451	0	0.416886	0.391555	0	0.792568	0.433196	0.283478	0.750488	0.513207	0.314477	0.433553	0.419998	0.683986	0
TCONS_00295874	Ube2l3	0	0	0	0	0	0	0	0	0	0	0	0	0	0	0	0	0	0	0	0	0	0	0	0	0	0.218981	0	0	0	0.118099	0.00676905	0	0	0	0.015191	0	0	0	0	0	0.021275	0	0	0	0	0	0	0
TCONS_00638877	Ceacam20	0.0981225	0	0.341377	0.23859	0.0201588	0.0825647	0.191811	0.140422	0.201283	0.125495	0.137423	0.197233	0.132211	0.226356	0.298173	0.418406	0	0	0	0	0	0	0	0.0937992	0	0	0	0	0	0	0	0.171596	0	0	0	0	0	0	0	0	0	0	0	0	0	0	0	0
TCONS_00455694	Idh3b	0	0	0	0	0	0	0	0	0	0	0	0	0	0	0	0	0	0.133042	0	0	0	0	0	0	0	0	0	0	0	0	0.0746935	0	0.0600528	0	0	0	0.0201137	0	0	0	0	0	0	0	0	0	0	0
TCONS_00412810	Atp5c1	0	0	0	0	0	0	0.00505859	0	0	0	0	0.00627648	0	0	0	0	0	0	0	0	0.00850732	0	0	0	0	0	0	0	0.16493	0	0	0	0	0	0	1.17557	0	0	0	0	0	0	0	0	0	0	0	0
TCONS_00095420	Ube2g1	0.773944	1.01623	0.316496	0.296665	0.185585	0	0	0	0	0	0	0	0	0	0	0	0	0.82085	0.94889	0	0.894422	0	0	0	0	0.327961	0	0.914682	0	0.277228	0.30611	0.931428	0.252197	0.353824	0	0	0	0.720515	0.694238	0.441136	0.460356	0.542182	0.266384	0.397302	0.550525	0.351456	0.757913	0
TCONS_00095422	Ube2g1	0	0	0	0	0	0	0	0	0	0	0	0	0	0.00338333	0	0	0	0	0	0.0478218	0	0	0	1.12042	0.613817	0.620958	0	0.343368	0	0	0	0.107353	0.537974	0	0.143702	0	0	0	0	0	0	0	0	0	0.28433	0.0740995	0.335238	0
TCONS_00323933	Nubp2	0	0	0	0	0	0.0245885	0	0	0.3106	0	0.128884	0	0	0	0	0	0	0	0	0	0	0	0	0	0	0	0.428732	0	0	0	0	0	0.252256	0	0	0	0	0	0	0	0	0	0	0	0	0	0	0
TCONS_00683187	Paf1	0	0	0	0	0	0	0	0	0	0	0	0	0	0	0	0	0	0	0	0.24644	0	0	0	0	0.71778	0	0	1.364	0	0	0	0.123283	0.989174	0	0	0	0	0	0	0	0	0	0	0	0	0	0	0
TCONS_00291643	Arl13b	0.597221	0.112503	0.425519	0.207715	0.313297	0.303093	0	0	0	0	0	0	0.152863	0	0.171251	0	0	0	0	0.110904	0.0159179	0	0	0.116361	0	0	0	0	0	0	0	0	0	0	0	0.138844	0	0	0	0	0	2.22295	0	0	0	0	0	0
TCONS_00153708	Syne2	0.2974	0.253428	0	0	0.266552	0.322433	0.138536	0	0	0	0.0181345	0	0	0	0	0	0	0.115686	0.300045	0.0410833	0.110161	0.318949	0.106537	0.0530209	0.613575	0	1.26939	0.377832	0.677398	0.472951	0	0	0	0	0.0453711	0.284461	0.225793	0.0426539	0	0.0940723	0.187148	1.21611	0.114148	0.292897	0.0904117	0.484557	0.316019	0.0725099
TCONS_00684869	Phkg2	0	0	0	0	0	0	0	0	0	0	0	0	0	0	0	0	0	0	0	0.0403358	0	0	0	0.0757014	0	0	0	0	0	0	0	0.141019	0	0.36765	0	0	0	0.103462	0	0	0	0	0	0	0	0	0	0
TCONS_00531972	Clta	0	0	0	0	0	0	0	0	0	0	0	0	0	0	0	0	0	0	0	0	0	0	0	0	0	0.437963	0	0.0258871	0.334834	0.542979	0	0	0.147807	0	0.223029	0.685897	0.610397	0	0	0.55142	0.276218	0	0	0.208038	0	0	0.600548	1.08194
TCONS_00037738	Gm26683	0	0	0	0	0	0	0	0	0	0	0	0	0	0	0	0	0	0.0397251	0	0	0.00364869	0	0	0.0130671	0	0	0	0	0	0	0.00305557	0	0.00624185	0	0	0.0696645	0	0	0	0	0.0626775	0	0	0.0349147	0	0.0203635	0	0
TCONS_00620078	C2cd5	6.15417	8.70745	3.89703	4.19783	4.78205	4.11452	3.68589	2.4527	3.37818	2.99046	3.87698	2.22293	2.17021	2.00004	2.47024	2.70915	0	3.52478	1.88277	1.25679	0.865872	1.79496	2.08981	2.56617	3.45103	2.62778	1.36603	3.11476	6.40247	0.814939	0.222008	0.382968	2.32773	0.725302	0	1.93943	0.944002	1.86623	1.64648	0.55142	0.822652	0.891618	3.73112	1.1316	1.46149	1.66997	2.1663	0.072293
TCONS_00741909	Birc3	0	0	0	0.254092	0	0.320605	0.120543	0	0.186405	0.0870115	0.0939295	0.0454697	0.697553	0.00556781	0	0.0183932	0	0	0	0.384655	0.226499	0.438256	0	0	0	0	0	0	0	0	0.200767	0	0	0	0	0	0	0	0	0	0	0.197679	0	0	0	0	0	0
TCONS_00096305	Psmd11	0.624353	0	0.0716243	0.477603	0	0.0674446	0.314396	0	0	0.166084	0	0.366589	0.138976	0.22265	0	0.726005	0	0	0	0.70605	0.129011	0	0	0	0	0	0	0	0	0	0	0.0798888	0	0	0	0	0	0	0	0	0	0	0	0	0	0	0	0
TCONS_00096306	Psmd11	1.03431	0.772674	0.778874	1.33965	0.181038	0.867571	0.519152	0.88771	0.594218	0.684842	0.663806	0.494659	0.343954	0.597441	0.562683	1.0978	0	0	0	0	0.461991	0	0	0.153081	0	0	0	0	0	0	0.732524	0.137213	0.33117	0	0	0	0	0.491197	0	0	0	0	1.30183	0.438275	0	0.240573	0	0
TCONS_00665396	Ptdss2	0	0	0	0	0	0	0	0	0	0	0	0	0	0	0	0	0	0	0	0	0.0908427	0.217392	0	0.028652	0	0	0	0	0.119862	0	0	0	0.0510392	0	0.176648	0	0	0	0	0	0.080623	0	0.0655834	0.187627	0.0997806	0	0.0326314	0
TCONS_00446003	Surf6	0	0	0	0	0	0	0	0	0	0	0	0	0	0	0	0.00746484	0	0	0	0.0408526	0	0	0	0	0	0.620447	0	0	0	0	0	0	0	0	0.589407	0.165208	0	0.0990078	0	0	0.020579	0	0.0541227	0.0121997	0	0	0.0620649	0
TCONS_00043971	Parp1	0	0	0	0	0	0	0	0	0	0	0	0	0	0	0	0	0	0	0	0	0	0	0.153395	0.0717971	0	0	0	0	0	0	0	0.521189	0	0	0	0	0	0	0	0	0	0	0	0	0	0	0	0
TCONS_00121137	Snf8	0	0	0	0.00473531	0	0	0	0	0	0	0	0	0	0	0	0	0	0.0543355	0	0	0	0	0	0	0	0	0	0	0	0	0	0	0	0.144396	0	0	0.593139	0.102634	0.488491	0	0	0	0	0	0	0.172089	0	0
TCONS_00121135	Snf8	0	0	0	0	0	0	0	0	0	0	0	0	0	0	0	0	0	0	0.0291439	0	0	0	0	0	0	0	0	0	0	0.394662	0.0299033	0	0	0	0	0	0	0	0	0.992556	0.326273	0	0	0	0	0	0.0697659	0
TCONS_00722821	6820431F20Rik	0	0	0	0	0	0	0	0	0	0	0	0	0	0	0	0	0	0	0	0	0	0	0	0	0	0	0	0	0	0.167834	0	0	0	0	0	0	0.0524608	0	0	0	0	0	0	0	0	0	0.0716911	0
TCONS_00127335	Nol11	0	0	0	0	0	0	0	0	0	0	0	0	0	0	0	0	0	0.0603707	0.0265207	0.026841	0.0028241	0.0679352	0	0	0	0	0	0	0	0	0.0868139	0.156248	0	0.0635068	0.0631382	0.0111446	0.0172059	0	0.676441	0	0	0	0.131167	0.0148431	0.0463808	0.0596236	0	0
TCONS_00534453	Trappc3	0	0.239138	0	0	0	0.024628	0	0	0	0	0	0	0	0	0	0	0	0.13745	0.0106637	0	0.0234066	0	0	0.0222819	0.0080723	0	0	0.0428122	0.299654	0	0	0.0122566	0	0	0	0.0991116	0.0688236	0	0.0631126	0	0.0564323	0	0.0163959	0	0.108222	0	0.0978941	0
TCONS_00534457	Clspn	0.771125	0	0.289199	0.145571	0.155371	0.276379	0.364822	0.316313	0.13706	0.37118	0	0.139442	0.245204	0.157417	0.151835	0.258497	2.31027	0.321084	0	0.126739	0	0	0	0	0.116822	0	0.628864	0	0.306786	0	0.208497	0	0	0	0.413302	0	0	0.162226	0	0	0.0821467	0	0.309685	0	0	0.278687	0	0
TCONS_00362639	Kctd1	0.00450718	0	0.00308826	0.00631588	0.0154411	0.00564725	0.00335835	0	0.0060294	0.021743	0	0.00388635	0	0.00935943	0	0.00507898	0	0	0.0533186	0.0729637	0	0	0	0.0188232	0.0110833	0	0	0.105004	0	0	0	0.0318857	0.0171394	0.0220459	0.0505105	0.042651	0.37853	0	0.0631126	0	0.0752431	0	0.297355	0.298453	0	0.00971543	0.162749	0
TCONS_00521103	Gm12823	0	0	0	0	0	0	0	0	0	0	0	0	0	0	0	0	0	0.0504228	0.187031	0.0491926	0.0351045	0.215273	0	0.164636	0.0511299	0.121316	0	0.0316953	0.161334	0.0998575	0.0726014	0.0632412	0.0660023	0.0729058	0.0227045	0	0.0332074	0.0187942	0.198615	0	0.173379	0	0.0505976	0.16311	0.0896541	0.157672	0.167986	0
TCONS_00480398	Prpf3	0	0	0.0960205	0.0765547	0.0211557	0	0.308473	0.24093	0.150862	0.0865272	0.0962231	0.208813	0.166509	0.073804	0	0.173603	0	0	0	0.0388341	0	0	0	0	0	0	0	0	0	0	0	0	0	0	0	0	0	0	0	0	0	0	0.173075	0	0	0	0	0
TCONS_00240484	Esd	0.0138336	0	0	0	0	0	0	0	0	0	0	0	0	0	0.0163097	0	0	0	0	0	0	0	0	0	0	0	0	0	0	0	0	0	0	0	0	0	0	0	0	0	0	0	0	0	0.229802	0.0132616	0	0
TCONS_00576217	Ptpn13	0	0.175966	0.0213659	0	0	0	0.0264063	0	0	0	0	0	0	0	0	0	0	0	0.173008	0.0163894	0.0592225	0	0	0	0	0	0	0	0.479447	0	0	0.0238943	0	0	0	0	0	0.0251837	0	0	0	0	0	0	0	0.0777234	0	1.30127
TCONS_00526457	Kif2c	0.0860053	0.146043	0	0	0.293882	0	0	0	0	0	0	0	0	0	0	0	0	0.403286	0.28984	0.273119	0	0.167487	1.78573	0.236079	0.16126	0	0.771717	0.566662	0	0	0.159949	0	0.0717515	0.327178	0.896171	0.51744	0.782266	0	0.703642	1.91067	1.45699	0.271091	0.289567	0	1.23682	0.454128	0.929603	3.25318
TCONS_00691392	Zfp1	0	0	0	0.00413792	0	0	0	0	0	0	0.0152905	0	0	0	0	0	0	0	0	0	0	0	0.107144	0	0	0.510956	0	0.78489	0	0	0	0	0	0.517626	0	0	0.189007	0.115874	0.189338	0	0	0.921709	0.154761	0	0	0.219792	0	0
TCONS_00064341	Eea1	1.02861	0.775759	0.767777	1.31147	0.34051	0.699532	0.56283	0.511654	0.128372	0.365566	0.483937	0.498022	0.661088	0.615722	0.643905	0.545148	0	0.476501	0.346038	0.20427	0.103683	0	0	0.542279	0.438059	1.01629	1.76175	0.419502	0	0	0.0693724	0	0	0.0661378	0	0	0.383571	0	0.616042	0	0	0.613533	0.252513	0	0.247596	0	0.228191	0
TCONS_00537906	Zfp292	0	0	0	0.0114242	0.0171302	0	0	0	0	0	0	0	0	0	0	0	0	0	0	0	0	0	0	0	0	0	0	0	0	0	0	0	0	0.202632	0	0	0	0	0	0	0	0	0	0	0	0	0	0
TCONS_00445722	Arrdc1	0	0	0	0.0220938	0	0	0	0	0	0	0	0.0386618	0.0384068	0	0	0.15943	0	0	0	0	0	0	0	0	0	0	0	0	0	0	0	0.216002	0	0	0	0	0	0	0	0	0	0	0	0	0	0	0	0
TCONS_00445721	Arrdc1	0	0	0	0	0	0	0	0	0	0	0	0	0	0	0	0	0	0	0	0	0.143059	0	0	0	0	0	0	0	0	0	0.104016	0	0	0	0	0	0	0	0	0	0	0	0	0	0	0	0	0
TCONS_00363584	Bscl2	0	0	0.00737727	0	0	0	0.00614387	0	0	0	0	0	0.00585737	0	0.0261933	0	0	0	0	0	0	0	0	0	0	0	0.114729	0	0	0	0	0	0	0	0	0	0.330439	0	0	0	0	0.952288	0.384335	0	0	0	0	0
TCONS_00093426	Gm12068	0	0	0	0	0	0	0	0	0	0	0	0	0	0	0	0	0	8.49076	0	0	0	0	6.11599	0.517288	0	0	0	0	0	0	0	0	0	0	0	0	8.94545	0	0	0	0	0	0	0	0	0	0	0
TCONS_00093424	Gm12068	0	0	0	0	0	0	0	0	0	0	0	0	0	0	0	0	0	0	0	0	0	0	12.0122	0	4.32821	0	0	11.0059	0	10.8935	0	0	6.1548	9.99204	10.7246	10.9862	2.58347	0	0	0	19.1269	0	1.57263	14.1448	6.34344	1.54865	18.1217	0
TCONS_00093425	Gm12068	0	0	0	0	0	2.76481	0	0	0	0	0	0	0	0	0	0	0	0	0	0	0	0	0	0	0	0	4.71528	0	0	5.76024	0	0	0	6.44564	0	0	0	0	0	0	1.16584	35.4411	0	0	0	0	0	0
TCONS_00039896	Eif5b	0	0	0	0	0	0	0	0	0	0	0	0	0	0	0	0	0	0	0	0	0	0	0	0	0	0	0	0	0	0	0	0	0.189703	0	0	0	0	0	0	0	0	0	0	0	0	0	0	0
TCONS_00496537	Ssbp3	0.239072	0.847825	0.115823	0.0543337	0.486435	0.25053	0.0286667	0	0	0	0	0	0	0	0	0	0	0.3788	0	0	0	0	0	0.263211	0.130779	0	0	0	0	0	0	0	0	0.278985	0	0	0	0	0	0	0	0	0.360299	0	0	0.169728	0.607727	0
TCONS_00379641	Smc5	0	0	0	0	0	0	0	0	0	0	0	0	0	0	0	0	0	0.0967577	0	0	0.0621086	0	0	0	0	0	0	0.0285415	0	0	0	0	0	0.217629	0.0788596	0	0	0.00719533	0.126225	0	0	0	0.50514	0.1072	0	0.161538	0	0
TCONS_00379640	Smc5	0	0	0	0	0	0	0	0	0	0	0	0	0	0	0	0	0	0	0	0	0	0	0	0	0	0	0.171493	0	0	0.443565	0	0	0	0	0	0	0.516177	0	0	0	0	0.325309	0	0	0	0	0	0
TCONS_00172479	Tcl1b1	0	2.46535	0	0	2.37852	0	0	0	0	0	0	0	0	0	0	0	2.92422	10.2689	8.83658	0	0	4.9595	0.752008	0	7.74049	5.71716	12.0607	9.46228	14.1304	0.493466	0	0	0.235063	1.04686	0.660463	0.938587	1.20099	0	1.2856	1.92534	2.91503	0.0661462	0.789034	1.66855	2.18744	1.60807	0.354491	0
TCONS_00386761	Taf6l	0	0	0	0	0	0	0	0	0	0	0	0.0113456	0	0	0	0	0	0	0	0.0195701	0	0	0	0	0	0	0	0	0	0	0	0	0	0	0	0	0	0.0935717	0	0	0	0	0	0	0	0	0	0
TCONS_00303267	Bfar	0	0	0	0	0	0	0	0	0	0	0	0.00969679	0.0113477	0	0	0	0	0	0	0	0	0	0	0	0	0.948919	0	0	0	0	0	0	0.11369	0	0	0	0.206471	0.00359767	0	0	0	0	0	0	0	0	0	0
TCONS_00729606	Clasp2	0	0	0	0	0	0	0	0	0	0	0	0	0	0	0	0	0	0	0	0	0	0	0	0	0	0	0	0.166126	0	0	0	0	0	0	0	0	0	0	0	0	0	0	0	0	0	0	0	0
TCONS_00123518	Ranbp17	0	0	0	0	0	0	0	0	0	0	0	0	0	0	0	0	0	0	0	0.0260358	0	0	0	0	0	0	0	0	0	0	0	0	0	0	0	0	0	0	0	0	0	0	0	0	0	0	0	0
TCONS_00123519	Ranbp17	0	0	0	0	0	0	0	0	0	0	0	0	0	0	0	0	0	0	0	0.00780099	0	0.168853	0	0	0	0	0	0	0	0	0	0.0190805	0	0	0.0697929	0	0	0	0	0	0	0	0	0	0	0.126009	0.309998	0
TCONS_00444094	Srsf6	0	0.0237154	0	0	0	0	0	0	0	0	0	0	0	0	0	0	0	0.0362841	0.149292	0.320268	0.162361	0.0694161	0.107144	0.0499757	0.00808037	0	0	0.39958	0	0.443565	0.328394	0.558348	0.235528	0.742658	0.536056	0.853891	0.650486	0.83237	0.315563	0.441136	0.031715	0.0542182	0.635963	0.116967	0.351536	0.104995	0.457019	12.3973
TCONS_00420030	Stau1	0	0	0	0	0	0	0	1.14261	0	0	0	0	0.141107	0	0	0	0	0	0	0	0	0	0	0	0	0	0	0	0	0.622488	0	0	0.236497	0	0	0	0	0	0	0	0	0.5392	0	0	0	0	0	0
TCONS_00358838	Snx2	0	0	0	0	0	0	0	0	0	0	0	0	0	0	0	0	0	0	0	0	0	0	0	0	0	0	0	0	0	0	0	0	0	0	0	0	0	0	0	0	0	0	0	0	0	0	0	0
TCONS_00378512	Gstp3	0	0	0	0	0	0	0	0	0	0	0	0	0	0.0104023	0	0	0	0.135775	0	0	0.00640272	0.0203805	0	0	0	0	0	0	0	0	0	0.00612832	0.119099	0	0	0.0220248	0.189265	0	0	0	0.0564323	0	0.0163959	0.227629	0	0.10687	0	0
TCONS_00026325	Rb1cc1	0	0	0	0	0	0	0	0	0	0	0	0	0	0	0	0	0	0	0	0	0	0	0	0	0	0	0	0	0	0	0	0	0.11381	0	0	0	0	0	0	0	0	0	0	0	0	0	0	0
TCONS_00434621	Nop56	0	0	0	0	0	0	0	0	0	0	0	0	0	0	0	0	0	0	0	0.0235782	0	0	0	0	0	0	0	0	0	0	0	0	0	0.204501	0	0	0	0	0	0	0	0.164877	0	0	0	0	0	0
TCONS_00403552	Serinc3	0	0	0	0	0	0	0.0396277	0	0.0929091	0.0436356	0	0	0	0	0.0249619	0	0	0	0	0	0.229226	0	0	0	0	0	0	0	0	0.0871605	0	0	0	0	0	0	0	0	0	0.175793	0.0666466	0	0	0	0	0	0	0
TCONS_00750996	Prkcsh	0	0	0	0	0	0	0	0	0	0	0	0	0	0	0	0	0	0	0	0	0	0	0	0	0	0	0	0	0	0	0	0	0	0	0.0202042	0	0.0344118	0	0	0	0.101936	0	0	0	0	0	0	0
TCONS_00795077	Rpl4	0	0	0	0	0	0	0	0	0	0	0	0	0	0	0	0	0	0.662463	0.441787	0.0617691	0	0.304377	0.658971	0	0.398465	0	0	0.34959	3.08752	5.00857	0	0.0430423	0	1.69758	0.503413	1.67326	0	0	2.92685	3.38781	1.19892	1.11689	0.309374	0.873989	0.863194	0.690242	0.596583	0
TCONS_00304545	Gm15879	0	0	0	0	0	0	0	0	0	0	0	0	0	0	0	0	0	0	0	0.0311551	0	0	0	0	0	0	0	0	0	0	0	0.00767879	0	0	0	0	0	0	0	0	0	0	0	0	0	0	0	0
TCONS_00159753	Klf11	0	0	0	0	0	0	0	0	0	0	0	0	0	0	0	0	0	0.246629	0.154688	0	0.111894	0.155286	0.482827	0	0	0.614097	1.1135	0.308233	0.0968482	0.241521	0	0	0.121188	0.45118	0.267049	0.491219	0.331454	0.0881932	1.18607	0	0.457384	0.565333	0.852585	0	1.37694	0.163569	0.719701	0.072293
TCONS_00626442	Mkrn2os	0	0	0	0	0	0	0	0	0	0	0	0	0	0	0	0	0	0	0	0	0	0.0277108	0	0	0	0	0	0.0142707	0	0	0	0	0	0	0	0	0	0	0.117894	0	0.295386	0	0	0	0.220618	0.0580205	0.264135	0
TCONS_00793352	Mrpl4	0	0	0	0	0	0	0	0	0	0	0	0	0	0	0	0	0	0	0	0	0	0	0	0	0	0	0	0	0	0	0	0	0	0	0	0	0	0	0	0	0	0	0	0	0	0	0	0
TCONS_00796278	Trim43c	0	0	0	0	0	0	0	0	0	0	0	0	0	0	0	0	0	0	0	0	0	0	0	0	0	0	0	0	0	0	0	0	0	0	0	0	0	0	0	0	0	0	0	0.126991	0	0	0	0
TCONS_00705334	Myom2	0	0	0	0	0.0308343	0	0	0	0	0	0	0	0	0	0	0	0	0	0	0	0	0	0	0.0207221	0	0	0	0.12427	0	0	0.0722078	0	0	0	0.12389	0	0	0	0	0	0.148737	0	0	0	0.232136	0.0986019	0	0
TCONS_00555085	4930566F21Rik	0.0106775	0	0	0.00580719	0.016027	0	0	0.0279904	0.0890832	0.0648943	0.107752	0.0148995	0.057075	0	0	0.0119722	0	0	0	0.0512221	0	0	0	0	0	0	0	0	0	0	0	0.0361969	0.0275334	0.066283	0.0144839	0.0125541	0	0	0	0	0	0	0	0.115844	0	0	0.100227	0
TCONS_00122898	Sfi1	0	0	0.00604274	0	0.035641	0	0	0	0	0	0	0	0.0119085	0.00538317	0	0	0.599515	0.952307	0.849056	0.631824	0.0897486	1.17389	0.0357147	0.312632	0.335573	2.00799	3.05986	1.50746	5.99692	0	0.0901668	0.117106	0.168481	0.408957	0.160586	0.273438	0	0	0	3.08795	1.40592	0	0	0.0356282	0.165162	0.447687	0.0337245	0
TCONS_00072516	Ipmk	0	0	0	0	0.155597	0	0	0	0	0	0.0580427	0	0	0	0	0	0.577567	0.302368	0.0533186	0.106164	0.0243363	0.122283	1.2143	0	0.252461	0	0.106669	0	0	0	0	0.0245133	0.037895	0.0816516	0.164159	0.132149	0	0.237446	0.0631126	0	0.019488	0	0.373776	0.0233934	0.0309206	0	0	0
TCONS_00043200	Gas5	0	0	0	0.0203049	0	0	0	0	0	0	0	0	0	0	0	0	0	0	0.0849365	0	0	0	0	0.00354282	0	0	0	0	0	0	0.123643	0.00903008	0	0.0321163	0.322687	0.0330372	0	0	0.466907	0	0	0	0	0	0	0	0	0
TCONS_00676928	Sgf29	0	0	0	0	0	0	0	0	0	0	0	0	0	0	0	0	0	0	0	0	0	0	0	0	0	0	0	0	0	0	0	0	0	0	0	0	0	0	0	0	0	0	0	0	0.170063	0	0	0
TCONS_00330540	Srsf3	0.471821	0.570028	0	0	0.319166	0	0	0	0	0	0	0	0	0	0	0	0	0.200446	0.604249	0.144847	0.116982	0	0	0.158768	0	0.146717	0.583847	0	0	0	0	0	0	0	0	0	0.673817	0.399863	0.100601	0	0	0.0885925	0	0	0	0	0	0
TCONS_00450081	Gm14418	0	0	0	0	0	0	0	0	0	0	0	0	0	0	0	0	0	0	0	0	0	0	0	0	0	0	0	0	0	0	0	0	0	0	0	0	0.147936	0	0	0.110284	0	0	0.100457	0	0	0	0	0
TCONS_00784943	Ecsit	0	0	0	0	0	0	0	0	0	0	0	0	0	0	0	0	0	0	0	0	0.174803	0	0	0	0	0	0	0	0	0	0.239493	0	0	0	0	0	0	0.224635	0	0	0	0	0	0	0	0	0	0
TCONS_00249852	Elp3	0	0.036299	0	0	0.0102781	0	0	0	0	0	0	0	0	0	0	0	0	0.0362841	0	0	0	0	0.285717	0.101979	0	0	0	0	0	0	0.0359428	0.0153208	0.00541358	0.0725792	0	0	0	0.00719533	0	0	0.0376216	0	0.0163959	0.10527	0	0	0	0
TCONS_00455101	Ptpmt1	0.0283694	0	0	0	0	0	0	0	0	0	0	0	0	0	0	0	0	0	0	0	0	0.149457	0	0	0	0.0729938	0	0	0	0.166337	0.0120186	0.0833636	0.290238	0	0	0.0427502	0.0323643	0	0	0	0	0	0.0983752	0	0	0	0	0
TCONS_00553660	Zfp655	0	0	0.00324658	0.0045173	0	0.0222894	0.0346	0.0654273	0.0135259	0.0110872	0.0194495	0.0232527	0.0427145	0	0.0496385	0.00532073	0	0	0	0.0220632	0.105281	0	0	0	0	0	0	0	0	0	0	0.074404	0	0	0	0	0	0	0.126225	0	0	0	0	0	0	0	0	0
TCONS_00698635	Setd6	0.126212	0	0	0	0.10754	0.123441	0	0	0	0	0	0	0	0	0.0336795	0	0	0	0	0	0	0	0	0	0.298675	0	0	0	0.599308	0	0	0	0	0.0652215	0	0.23126	0	0	0	0	0	0	0	0	0	0	0	0
TCONS_00751196	Srpr	0	0	0	0	0	0	0	0	0	0	0	0	0	0	0	0	0	0	0	0	0	0	0	0	0	0	0	0	0	0	0	0	0	0	0	0	0	0.0040006	0	0	0.109422	0.339948	0	0	0	0	0	0
TCONS_00546342	Ddi2	0	0	0	0	0	0	0	0	0	0	0	0	0	0	0	0	0	0	0.314622	0	0	0	0	0	0	0	0	0	0	0	0	0	0.135837	0	0	0.632982	0	0	0	0	0	0	0	0	0	0	0	0
TCONS_00086310	Marcks	0	0.0120997	0.0011149	0	0	0	0	0	0	0	0	0	0	0	0	0	0	0	0	0	0	0	0	0	0	0	0	0	0	0	0	0	0	0	0	0	0	0	0	0	0	0	0	0	0	0	0	0
TCONS_00705966	Rwdd4a	0	0	0	0	0	0	0	0	0	0	0	0.00466852	0	0	0	0	0	0	0	0.27146	0	0	0	0	0	0	0	0	0	0	0.163858	0	0	0	0	0	0	0	0	0	0	0	0	0	0	0	0	0
TCONS_00178935	Lrr1	0.013979	0.0129588	0.0108446	0.00522904	0.00383716	0.0115454	0.0075956	0.00496572	0	0	0	0.00312597	0.0203096	0.00543518	0	0.00272702	0.577567	0.00841187	0.29338	0.0233275	0.0227033	0.00730303	0	0.0949381	0.0235307	0	0	0	0	0	0.0139207	0.0272251	0.025054	0.00972561	0.0136252	0.0129175	0.0597045	0.0202441	0	0	0	0	0	0.142723	0.0166198	0.0104149	0	0
TCONS_00541742	Rad54b	0	0.0120997	0	0.00442432	0	0.00627979	0.00144611	0	0	0	0	0	0	0.00260056	0.00836686	0	0	0	0.074646	0	0.0252013	0	0	0	0	0	0	0	0.179793	0	0.0122801	0	0	0	0	0	0	0	0	0	0	0	0	0	0	0.0194309	0	0
TCONS_00035589	Cep170	0	0	0	0	0	0.0120198	0.00718844	0	0	0	0	0	0	0	0	0	0	0	0	0	0	0	0	0	0	0	0.0857464	0	0	0	0.0509096	0	0.145089	0.330889	0	0	0.0860295	0	0	0	0	0	0.281599	0	0	0.199807	0.0978941	0
TCONS_00755459	Rpsa	0.0354546	0	0	0	0	0	0	0	0	0	0	0	0	0	0	0	0.823034	0	0	0	0	0	0	0	0	0.444605	0.575358	0	0.975075	2.27344	0	0	0	0	0	0	0	0	2.67332	2.49584	0	2.66146	0	0	0	0	0.663526	0
TCONS_00241551	Anxa7	0	0	0	0	0	0	0	0	0	0	0	0	0	0	0	0	0	0	0	0	0.133571	0.12371	0	0	0	0	0	0	0	0	0	0.20213	0	0	0	0	0.0381111	0	0	0.55142	0	0	0	0	0	0	0	0
TCONS_00717968	Ash2l	0	0	0	0	0	0	0	0	0	0	0	0	0	0.0220424	0	0	0	0	0	0	0	0	0	0	0	0	0	0	0	0	0	0	0	0	0	0	0	0	0	0	0	0	0	0	0	0	0	0
TCONS_00453746	Ddx27	0.0902748	0.0431717	0	0	0	0	0	0	0	0	0	0	0	0	0	0	0	0	0.0533186	0	0	0	0	0	0	0	0	0	0	1.1785	0	0	0	0.201017	0.269638	0	0	0	1.82843	0.417204	0	0	0	0	0	0	0.160563	0.072293
TCONS_00453743	Ddx27	0	0	0	0	0	0	0	0	0	0	0	0	0	0	0	0	0	0.144024	0	0	0	0	0	0	0	0.729938	0	0	0	0	0	0	0	0	0	0	0.258071	0	0	0	0	0	0	0	0.371928	0	0	0
TCONS_00453740	Ddx27	0	0	0	0	0	0	0	0	0	0	0	0	0	0	0	0	0	0.33174	0	0.0439402	0.177428	0	0	0	0	0	0	0.842201	0	0.734599	0	0.479311	0	0.146846	0.463826	0.555025	0.504288	0	0.604997	0	0	0	1.47133	0	0	0.554556	0.242484	0
TCONS_00279107	Sgsm3	0	0.0120997	0	0	0.073574	0	0	0	0	0	0	0	0	0	0	0	0	0	0	0	0	0	0	0	0	0	0.771717	0	0.0599308	0.485925	0	0	0	0	0.0757658	0	0	0.0611603	0	0.7689	0	0	0.0327917	0	0.247364	0.0874388	0.0815784	0
TCONS_00429074	Fpgs	0	0	0	0	0	0.00956717	0.0142323	0	0	0	0	0.00425427	0	0	0	0	0	0	0	0	0	0	0	0	0	0	0	0	0	0	0	0	0	0	0	0	0	0.305712	0	0	0	0	0	0.141214	0	0	0	0
TCONS_00125479	Rffl	0	0	0	0	0	0	0	0	0	0	0	0	0	0	0	0	0	0	0	0.0266524	0	0	0	0	0	0	0	0	0	0	0.00851981	0	0.0108272	0	0	0.324701	0	0	0	0	0.0564323	0	0	0	0	0	0	0
TCONS_00363877	Mrpl16	0	0	0	0	0	0	0	0	0	0	0	0	0	0	0	0	0	0	0	0.00221808	0	0	0	0.0232524	0	0.0729938	0	0	0	0.0554456	0.0159881	0	0	0.235882	0.42934	0.451509	0	0	0	0.220568	0.0940539	0.0542182	0.40301	0.140512	0.0927617	0.508039	0.0489471	0
TCONS_00213274	AC124426.3	0	0	0	0.00319427	0	0	0.00549242	0	0	0.0115276	0	0	0	0	0.0109682	0	0	0	0.185591	0	0.101945	0	0.260181	0.0269289	0.218905	0	0	0	0	0	0	0.104865	0.00823405	0	0.0244471	0	0.153115	0.0260759	0.851452	0	0	0.1054	0	0.0134863	0	0	0	0
TCONS_00461480	Il7	0	0	0	0	0	0	0	0	0	0	0	0	0	0	0	0	0	0	0	0	0	0	0.592435	0	0	0	0	0	0	0	0	0	0	0	0	0	0	0	0	0.110284	0	0	0	0	0	0.0896345	0.304255	0
TCONS_00589024	Gm7792	0	0	0	0	0	0	0	0	0	0	0	0	0	0	0	0	0	0.594273	0	0.103527	0.108361	0.388936	0	0	0	0	0	0	0	0	0.255154	0.210526	0	0.370063	0	0	0	0	0	0.283209	1.22056	0	0.968159	0	0	0	0	0
TCONS_00589029	Gm6351	0	0	0	0.0106601	0	0	0	0	0.0345195	0	0	0	0.0447281	0	0	0.0135696	0	0	0.208902	0.0622038	0.0146621	0.085476	0	0.501493	0.59693	0	0	0	0	0	0	0	0	0	0	0	0	0	0	0	0	0	0	0	0	0	0	0
TCONS_00122052	Psmd12	0	0	0	0	0	0	0	0	0	0	0	0	0	0	0	0	0	0	0	0	0	0	0.250003	0	0	0	0	0	0	0	0.0692926	0	0.342214	0	0	0	0	0	0.385744	0	0	0	0	0	0	0	0.2611	0
TCONS_00431419	Myef2	0.597359	0	0	0.472201	0	0	0.0993016	0	0.131933	0	0.158631	0	0	0	0	0	0	0	0.0516764	0	0	0	1.31634	0	0	0	0	0	0	0	0	0.24908	0	0	0	0.662451	0	0	0	0	1.13875	0	0	0.374294	0	0	0	2.60255
TCONS_00478304	Ube2d3	0	0	0	0	0	0	0	0.00970838	0.0108046	0	0	0	0	0	0	0.00453448	0	0	0.0319912	0.0193882	0	0	0	0.0311377	0	0	0	0	0	0	0.0318137	0.0549864	0	0	0	0	0.0500692	0	0	0	0	0	0.167008	0	0	0	0.0729638	0
TCONS_00646325	Nup98	0	0	0.0494847	0	0	0	0	0	0	0.0279691	0	0	0	0.0465865	0	0	0	0	0	0.164293	0	0	0	0	0	0	0	0	0	0	0.154028	0	0	0	0	0	0	0	0	0	0	0	0	0	0	0	0	0
TCONS_00384299	Ddb1	0	0.209385	0	0	0	0	0	0	0	0	0	0	0	0	0	0	0	0	0	0	0	0	0	0.0101283	0.174644	0	0	0	0	0	0	0	0.0908073	0	0	0	0	0	0	0	0	0	0	0	0	0	0	0
TCONS_00328865	Msh6	0.00436534	0	0	0	0	0	0	0	0	0	0	0	0	0	0	0	0	0.081609	0	0	0	0.00795521	0	0	0	0	0	0	0	0	0	0.0987181	0	0	0	0.247195	0	0	0	0	0	0	0	0	0.151511	0	0	0
TCONS_00034045	Ilkap	0	0.0363474	0	0	0	0	0	0	0	0	0	0	0	0	0	0	0	0	0	0	0	0.0458087	0	0	0	0	0	0	0	0	0	0	0	0	0.0126276	0.055062	0	0	0	0.55142	0.169297	0	0	0	0.220943	0	0	0
TCONS_00603794	Pcgf1	0	0	0.00166343	0.00408983	0	0	0	0	0	0	0.0124465	0	0	0.00381503	0	0.00673959	0	0	0	0.141225	0	0.149267	0	0.00697175	0.168638	0	0	0	0	0	0	0.0081568	0	0	0	0	0	0	0	0	0	0	0	0	0	0	0	0
TCONS_00488601	Tmem144	0	0	0	0	0	0	0	0	0	0	0	0	0	0	0	0	0	0	0	0	0	0	0	0.00990305	0	0	0	0	0	0	0	0	0	0	0	0	0	0	0	0	0	0	0	0	0	0	0	0
TCONS_00719155	Tecr	0	0	0	0	0	0	0	0	0	0	0	0	0	0	0	0	0	0	0	0	0	0	0.0357147	0	0	0.145988	0	0	0	0	0	0	0	0	0	0	0	0	0	0	0	0	0	0	0	0	0	0
TCONS_00680316	Snhg14	0	0	0	0	0	0	0	0	0.0116676	0	0	0	0.0102415	0.015567	0	0	0	0	0.0106637	0.00223804	0.0987275	0	0	0	0.0484338	0	0	0	0	0	0.174082	0.0160041	0.0595493	0.0544344	0.0636054	0.055062	0.103235	0.151102	0	0	0.0564323	0.108436	0.245938	0.220015	0.0309206	0.139737	0.0326314	0
TCONS_00436139	Rpl12	0	0	0	0	0	0	0	0	0	0	0	0	0	0	0	0	0	0	0	0	0	0	0	0	0	0	0	0	0	0	0	0	0	0	0	0	0	0	0	0	0	0	0	0	0	0	0	0
TCONS_00314334	B230354K17Rik	0	0	0	0	0	0	0	0	0	0	0	0	0	0	0	0	0	0.012131	0	0	0.0633994	0	0	0	0	0	0	0.0462229	0.120761	0	0	0	0.0891237	0	0	0	0.0351689	0	0	0	0	0	0.14871	0	0.058579	0.524021	0.364313	0
TCONS_00179510	Slc39a9	0	0	0	0	0	0	0	0	0.139407	0.0147903	0	0	0	0.0204586	0	0	0	0.0718244	0.0332495	0	0.074208	0	0	0	0	0	0	0	0	0	0	0	0.108526	0	0.0252553	0	0	0.205563	0.328312	0	0.331032	0	0	0.468546	0	0	0.505786	0
TCONS_00054496	Cstb	0.00447172	0	0	0	0	0	0	0	0	0	0	0	0	0	0	0	0	0	0	0	0	0	0.799902	0	0	0	0	0	0.443848	0	0	0	0	0	0	0.0495118	0.24687	0	0.684393	0.330852	0	0	0.116034	0	0	0	0.285247	0
TCONS_00833862	1700111N16Rik	0	0	0.0011149	0	0	0	0.00329377	0	0	0.00440319	0	0	0.0101956	0	0	0	0	0	0	0	0	0	0	0	0	0	0	0	0	0	0	0	0	0	0	0	0	0.00719533	0	0	0	0	0	0	0	0	0	0
TCONS_00833866	Xlr5a	0	0	0	0	0	0	0	0	0	0	0	0	0	0	0	0	0	0.00604735	0	0	0	0	0	0	0.0322892	0	0	0	0	0	0	0	0	0.0181448	0	0.0542801	0	0	0	0	0	0	0	0.0233934	0	0	0.0489471	0
TCONS_00391453	Med27	0.030341	0	0.00391998	0.0271647	0.0599967	0	0.00361809	0.143633	0.175462	0.127706	0.0495794	0.219339	0.039875	0.183212	0.133119	0.0684736	0	0	0	0	0	0.00679352	0.785723	0.103073	0	0	0	0	0	0	0.00275276	0	0	0	0	0	0	0	0	0	0	0	0	0	0	0	0	0
TCONS_00240029	B020004C17Rik	0	0	0	0	0	0	0	0	0	0	0	0	0	0	0	0	0	1.01204	0.65648	0	0	0.108227	0.895903	0.181577	0.390635	0	0.484467	1.06084	0.397761	0.997244	0	0	0.526492	0.587901	0.512859	1.10122	0.957302	0.226952	0.858079	0.366915	0.666052	1.01524	1.66239	1.11974	2.91995	0.17718	1.68582	0
TCONS_00817132	Akap17b	0	0	0	0	0	0	0	0	0	0	0	0	0	0	0	0	0	0	0	0	0	0	0	0	0	0	1.48256	0	0	0	0	0	0	0	0	0.196671	0	0	0	1.52975	0.367977	0.396172	0	0	0	0.0815707	0	0
TCONS_00834079	Wdr45	0	0	0	0	0	0	0	0	0	0	0	0	0	0	0	0	1.15513	0	0	0	0	0	0	0	0	0	0	0	0	0	0	0	0	0	0	0	0	0	0	0	0	0	0	0	0	0	0	0
TCONS_00577814	Ddx55	0	0	0	0	0	0	0	0	0	0	0	0	0	0	0	0	0	0	0	0	0	0	0	0	0	0	0.600225	0	0	0	0	0.00695871	0	0.0715903	0.0909442	0	0	0	0	0	0	0	0	0	0.0267154	0	0	0
TCONS_00577811	Ddx55	0	0	0	0	0.148601	0.0561714	0	0	0	0	0	0	0	0	0	0	0	0	0	0	0.106184	0.271082	0	0	0	0	0	0.0230472	0	0	0	0.0454599	0	0.0357816	0	0.0742346	0	0.100393	0	0	0.184722	0.379527	0	0	0	0.444753	0	0
TCONS_00678262	Hspbp1	0	0	0	0	0	0	0	0	0	0	0	0	0	0	0	0	0	0	0	0	0	0	0	0	0.0080723	0	0.771717	0	0	0.110891	0	0	0.070815	0	0	0	0	0	0.126225	0.110284	0.24454	0	0	0	0	0.10687	0	0
TCONS_00814443	Slc25a14	0.194965	0	0	0	0	0	0	0	0	0	0	0	0	0	0	0	0	0	0	0.0837658	0.0124686	0	0	0	0	0	0	0	0	0	0.322489	0	0.265222	0	0	0	0	0.213036	0	0	0	0	0.0327917	0	0	0	0	0
TCONS_00037984	Rrp15	0	0	0	0	0	0	0	0	0	0	0	0	0	0	0	0	0	0	0	0	0	0	0	0	0	0	0	0	0	0	0	0	0	0	0	0	0	0	0	0	0	0	0	0.12147	0	0	0	0.112849
TCONS_00790705	Rbm6	0	0	0	0	0	0.318683	0	0	0	0	0	0	0	0	0	0	0	0	0	0	0	0	0	0	0	0	0	0	0	0	0	0	0	0	0.548911	0	0	0	0	0	0	0	0	0	0	0	0	0
TCONS_00562432	Rpap2	0	0	0	0	0.0304506	0.183131	0	0	0	0	0	0	0	0	0.0892057	0	0	0	0	0.185014	0.18109	0.0300953	0	0	0	0	0	0.203872	0	0	0	0.107895	0	0	0	0	0	0	0	0	0	0	0	0.0941467	0	0	0	0
TCONS_00408532	Aven	0.0431711	0.0483987	0.0474389	0.0932185	0	0.0877391	0.145072	0.293875	0.904404	0.695586	1.56112	0.764738	1.8182	2.36655	0.572371	0.786024	0	0.298189	0.131718	0.16973	0.216954	0.255735	0.478827	0.79826	0.573416	0	0	0	0	0	0.1535	0.269187	0.100725	0.412032	0	0.286323	0.120441	0.161895	0	0.441136	0	0	0	0.542856	0.0202839	0.213739	0	0
TCONS_00376484	Carnmt1	0	0	0	0	0	0	0	0	0	0	0	0	0	0	0	0	0	0	0	0.0123081	0	0	0	0	0	0	0	0	0	0	0	0	0	0.051749	0	0	0	0	0	0	0	0	0	0	0	0	0.0443297	0
TCONS_00376486	Carnmt1	0	0	0	0	0	0	0	0.0224379	0	0	0	0	0	0	0	0	0	0	0.0521776	0.00886788	0.0850894	0.103907	0.428255	0	0	0.0575191	0	0.252192	0.110812	0.110004	0.00423926	0.0163044	0.0220441	0.0598053	0.019295	0.0291278	0.0295425	0.0127106	0.441788	0.109733	0.0749798	0.378768	0.0289879	0.0344468	0.0116416	0.0176238	0.0972415	0
TCONS_00376482	Carnmt1	0	0	0	0	0	0	0	0	0	0	0	0	0	0	0	0	0	0	0	0.0029811	0.0826156	0	0	0	0	0.599425	0	0.274283	0	0	0	0	0	0	0	0.173787	0	0	0	0	0	0	0	0.0474301	0	0.0436611	0	0
TCONS_00180757	Vrk1	0	0	0	0	0	0.00260163	0	0	0	0	0	0	0.0116383	0.002754	0	0	0	0	0	0	0	0.167399	0	0	0	0	0	0	0	0	0	0	0	0	0	0	0	0	0	0	0	0	0	0	0	0.134015	0	0
TCONS_00511578	Ints11	0	0	0	0	0	0	0	0	0	0	0	0	0	0	0	0.00992073	0	0	0	0	0	0	0	0	0	0	0	0	0	0	0.121898	0	0	0	0	0	0	0	0	0	0	0	0	0	0	0	0	0
TCONS_00427948	Adrm1	0	0	0	0	0	0	0	0	0	0	0	0	0	0	0	0	0	0	0	0	0.00599043	0	0	0.00702126	0	0	0	0	0	0	0.477913	0	0	0.408811	0	0.435904	1.59592	0	0	0	0.263332	0	0	0	0	0	0.159567	0
TCONS_00363992	Dock8	0.011213	0.0757682	0.0556646	0.213591	0.0387176	0.03111	0.099296	0	0.155384	0.1065	0.213218	0.147398	0.105876	0.177187	0	0.104246	0	0.0483788	0	0	0.0239671	0.103098	0	0	0	0	0	0	0	0	0.0686237	0.0837343	0.0418036	0	0.0757658	0	0.2925	0.0467697	0	0	0	0	0	0.064636	0.0463808	0	0	0
TCONS_00805994	Dlat	0	0	0	0	0.179908	0	0	0	0	0	0	0	0	0.0168803	0	0	0	0	0.0229483	0	0	0.0951092	0.392861	0	0	0	0	0.156978	0	0	0	0	0.00541358	0	0	0.0110124	0	0.0290368	0	0	0	0	0.0163959	0	0.0309206	0	0	0
TCONS_00538928	Btf3l4	0	0	0	0	0	0	0	0	0	0	0	0	0	0	0	0	0	0.504942	0.198228	0	0	0	0	0	0	1.31389	0	0	0	1.64995	0	0	0.0763585	0	0	0	0	0	0	0.177116	0	0.487964	0.110459	0	0.378839	0.190228	0.142648	0
TCONS_00667518	Gm44736	0	0	0	0	0	0	0	0	0	0	0	0	0	0	0	0	0	0.102811	0.277257	0.290792	0.150257	0.163044	0	0.0540731	0.161446	0	0	0.0516886	0	0	0.046797	0.0787796	0.129926	0	0	0	0.0344118	0.021586	0	0	0	0	0.295126	0.0210073	0	0	0	0
TCONS_00140396	Srr	0	0	0	0	0	0	0	0	0	0	0	0	0	0	0	0	0	0.0181421	0.015793	0.013914	0	0.167786	0	0.0175333	0.0080723	0	0	0	0	0	0.00275276	0	0	0	0	0	0	0	0	0	0	0	0	0	0	0	0.0163157	0
TCONS_00465737	Foxo1	0	0	0	0	0	0	0	0	0	0	0	0	0	0	0	0	0	0	0	0	0.135344	0	0.0358218	0.0915809	0	0	0	0.236552	0	0.688856	0.071693	0	0	0	0.24615	0	0	0.0727736	0	0	0	0	0.431326	0	0	0	0	0
TCONS_00676886	Tufm	0	0	0	0	0	0	0	0	0	0	0	0	0	0	0	0	0	0.0120947	0	0.153114	0.0331562	0	0	0	0	0	0	0	0.71917	0.443565	0	0	0.13613	0	0.492478	0.187211	0.0860295	0	0	0.110284	0	0.379527	0.573855	0	0.401967	0.145731	0.391577	0
TCONS_00142739	Strada	0.0884167	0	0.0290899	0.0342789	0	0	0	0	0	0	0	0.00454043	0	0.0182924	0	0.00523262	0	0	0	0.322249	0	0	0.595506	0	0.364626	0	0	0	0	0	0	0	0	0	0	0	0	0.130153	0	0.188034	0	0	0.0249053	0	0	0.201294	0	0
TCONS_00321503	Ddah2	0	0	0	0	0	0	0	0	0	0	0	0	0	0	0	0	0	0	0	0	0	0	0	0	0	0	0	0	0	0	0.17283	0.0177354	0	0.181448	0	0	0	0	0	0	0	0.0542182	0	0	0	0	0.0538255	0
TCONS_00036058	Cenpf	0	0.169129	0	0	0.52136	0.253595	0	0	0	0	0	0	0	0	0	0	0	0	0	0	0	0	0	0	0	0.740887	0	0	0	0.527509	0	0	0.089979	0	0	0	0	0	0	0	0	0	0	0	0	0	0.30946	0
TCONS_00630284	Aup1	0	0	0	0	0	0	0	0	0	0	0	0	0	0	0	0	0	0	0	0	0	0	0	0	0	0	0	0	0	0	0	0	0	0	0	0	0	0	0	0	0	0	0	0	0	0	0	0
TCONS_00214204	Plpp1	0	0	0	0	0	0	0	0	0	0	0	0	0.0771909	0	0	0.00730217	0	0	0	0	0	0	0	0	0	0	0	0	0	0	0	0	0	0	0	0	0	0	0	0	0	0	0	0	0	0	0	0
TCONS_00215554	Cdc14b	0	0	0	0	0	0	0	0	0	0	0	0	0	0	0	0	0	0	0	0	0	0	0	0	0	0	0	0	0	0	0.130387	0	0	0	0	0	0	0	0	0	0	0	0	0	0	0	0	0
TCONS_00215552	Cdc14b	0	0	0	0	0	0	0	0	0	0	0	0	0	0	0	0	0	0	0	0.0994321	0	0.264288	0	0	0	0	0	0	0	0	0	0	0	0	0	0	0	0	0	0	0	0	0	0	0	0	0	0
TCONS_00215551	Cdc14b	0	0	0	0	0	0	0	0	0.0579237	0	0.0888301	0	0	0	0	0	0	0	0	0.136226	0	0	0	0	0	0	0	0	0	0	0	0	0	0	0	0	0	0	0	0	0	0	0	0	0	0	0	0
TCONS_00208036	AC121504.1	0	0	0	0	0	0	0	0	0	0	0	0	0	0	0	0	0	0.381564	0	0	0	0	0	0	0	0	0	0	0	0	0	0	0	0	0	0	0	0	0	0	0	0	0	0	0	0	0	0
TCONS_00208038	AC121504.1	0.0102591	0	0	0	0	0	0.00470759	0	0	0	0	0	0	0	0	0	0	0	0.381665	0.518957	0.199414	0	1.05651	0.430112	0	0	0	0	0	0	0.146574	0	0.410733	0	0	0	0	0	0	0	0	0	0	0	0	0	0	0
TCONS_00001147	Dnah7c	0.178358	0	0.235328	0.242316	0.384887	0.411738	0.371796	0.370877	0.525956	0.51693	0.516108	0.589054	0.403812	0.42417	0.270161	0.48103	1.7327	0.241586	0	0.188277	0.23845	0.219104	0	0.303811	0.309895	0	0.514478	0	0	0	0	0.208243	0	0	0	0	0.0189265	0.648576	0	0	0	0	0	0	0	0	0	0
TCONS_00087022	Tfam	0	0	0	0	0	0	0	0	0	0	0	0	0	0	0	0	0	0	0	0.030208	0	0.0815222	0	0	0	0	0	0	0	0	0	0	0.170777	0.0686871	0.275838	0.560873	0.0344118	0.111297	0.0631126	0.110284	0	0.108436	0.0270532	0.0233934	0.0531524	0.0874388	0.0379503	0
TCONS_00213535	Lpcat1	0	1.32011	0	0	1.32671	0.253757	0	0	0	0	0	0	0	0	0	0	0	0.24568	0.45854	0	0	0	1.17301	0.276525	0	0	0.857464	0	0	0	0	0	0.247151	0	0	0.843077	0	0.247206	1.13805	0	0	0.661787	0	0.149507	0.345243	0.264677	0	0
TCONS_00724259	Cwf19l2	0	0	0	0	0.24835	0	0	0	0	0	0	0	0	0	0	0	0	0	0.033644	0	0	0	0	0	0	0	0	0	0	0.209085	0	0	0	0.0433661	0	0	0	0.0488527	0.0505532	0	0	0	0	0	0	0	0	0
TCONS_00033576	C130026I21Rik	0	0	0.0733212	0	0.21165	0.10469	0.0838647	0	0	0	0	0	0	0.00639479	0	0	0	2.60242	1.19818	0.382634	0.815251	0.20742	0.256324	0.961153	1.59223	1.3844	1.41053	0.583202	1.20886	1.30713	0.308885	0	0.705643	1.55963	0	1.31502	0.650934	0.27928	1.57529	0	0.843645	0.762253	1.0637	1.10038	1.70332	0	0.702113	0
TCONS_00583367	Tmem120a	0	0	0.0234128	0.00929001	0	0.0407654	0.0106254	0.0434937	0.0460259	0	0	0.0546405	0.0203912	0.0851425	0	0.0135809	0	0.274943	0	0.247857	0.111264	0.0579351	0	0	0.0241281	0	0	0.0391589	0	0	0.168951	0.556691	0.243194	0.558479	1.53566	0	0.314352	0.861091	0.246328	0	0.548522	0	0.958387	0.686643	0	0.145916	0	0
TCONS_00583365	Tmem120a	0	0	0	0	0	0	0	0	0	0	0	0	0	0	0	0	0	0	0.16789	0	0	0.0772423	0	0.14993	0.103261	0	0	0.34685	0	0	0.505664	0	0.286005	0	0	0.252845	1.06751	0	0	0	0	0	0	0.534387	0.908863	0.232918	0.36335	0
TCONS_00583362	Tmem120a	0	0	0	0	0	0	0.0119002	0	0	0	0.0535167	0	0	0	0	0	0	0	0	0.316482	0	0	0	0	0	0	0	0	0	0	0	0.0505341	0	0	0	0	0	0	0	0	0	0	0	0	0	0	0	0
TCONS_00041586	Cops8	0	0	0	0	0	0	0	0	0	0	0	0	0	0	0	0	0	0	0.393865	0	0.0596752	0	0	0	0	0.729938	0.600225	1.55644	0.958893	2.3036	0.295985	0	0.805156	1.00887	2.15933	1.59476	0	0	0.315563	0.441357	0.253475	0.108436	1.42342	1.72922	1.16289	2.64069	0	0.72293
TCONS_00247553	Sugt1	0	0	0	0	0	0	0	0	0	0	0	0	0	0	0	0	0	0	0	0	0	0	0	0	0	0	0	0	0	0	0	0	0	0	1.00981	1.03106	1.35519	0	0	0	0	0.816743	0	0	0	0	0	0
TCONS_00804194	Glb1	0	0	0	0	0	0	0	0	0	0	0	0	0	0	0	0	0	0.0315551	0	0	0	0	0	0.0123788	0	0	0	0	0	0.0554456	0	0	0	0	0	0	0.0860295	0	0.189338	0	0.95935	0	0.442688	0.222237	0	0	0.0978941	0
TCONS_00804191	Glb1	0	0	0	0	0	0	0	0	0	0	0	0	0	0	0	0	0	0	0	0	0.0679077	0	0	0.00529318	0	0	0	0	0	0	0.249411	0	0	0	0	0	0	0	0	0	0	0	0	0	0	0	0	0
TCONS_00558821	Abcb1b	0.056111	0.167677	0.207958	0.204125	0	0.0966601	0.0223066	0	0	0.0353929	0	0.113364	0	0.0367876	0	0.11592	0	0	0	0	0	0	0	0	0.0322892	0	0.0857464	0	0	0.388119	0	0	0.0414247	0	0.0252553	0.0291168	0.0516177	0.0418732	0	0	0.0564323	0.108436	0.0491876	0	0	0	0	0
TCONS_00422077	Usp20	0	0	0	0	0	0	0	0	0	0	0	0	0	0	0	0	0	0	0	0	0	0	0	0	0	0.802932	0	0	0.17326	0.164008	0.0155504	0	0	0	0.0883934	0	0	0.00359767	0	0	0	0	0	0.139939	0.0154603	0	0.0809421	0
TCONS_00093075	9130230N09Rik	0.00715617	0.0284827	0.0656652	0.0461187	0.0451243	0.016294	0.0414978	0.0545551	0.0135431	0.0992348	0.061162	0.106452	0.0530426	0.10569	0.0467924	0.107804	0	0.0675731	0	0.00246872	0	0	0	0	0.0254681	0	0	0	0	0	0	0	0.0182546	0	0	0	0	0.0741119	0	0	0.282162	0	0	0	0	0	0.11421	0
TCONS_00162645	Sipa1l1	0	0	0	0	0	0	0	0	0.158577	0.360313	0.137592	0.346861	0.188323	0.158044	0	0.0821155	0	0	0.423254	0	0	0	0	0	0	0	0	0	0	0	0	0	0	0	0	0	0	0	0	0	0	0	0	0	0	0.0924131	0	0
TCONS_00050728	Actr1b	0	0	0	0	0	0	0.0140399	0	0	0	0	0.00272535	0	0	0	0.00225933	0	0	0	0	0	0	0	0	0	0	0	0	0	0	0	0	0	0	0	0	0	0	0	0	0	0	0	0	0	0	0	0
TCONS_00058555	AC155941.6	0.0197486	0.0129467	0.0161236	0.0451762	0.0445658	0.0131587	0.040845	0.0437944	0.118488	0.0685489	0.0516666	0.0679511	0.105035	0.0171897	0.0238447	0.0403088	0	0.00706331	0	0.0190023	0.00961217	0.0248167	0	0.0417983	0	0	0	0	0	0	0	0	0	0	0	0	0	0	0	0	0	0	0	0	0.0168981	0	0	0
TCONS_00600338	Noa1	0	0	0	0	0	0	0	0	0	0	0	0	0	0	0	0	0.577567	0	0	0	0	0	0	0	0	0	0	0.128437	0	0	0	0	0	0	0	0	0	0	0	0	0	0	0.189946	0	0	0	0	0
TCONS_00631984	Chd4	0	0	0	0	0	0	0	0	0	0	0	0	0	0	0	0	0	0	0	0	0	0	0	0	0	0	0	0	0	0	0	0	0	0	0	0	0	0	0	0	0	0	0	0	0	0	0	0
TCONS_00736289	Nfrkb	0	0	0	0	0.179918	0	0	0	0	0	0	0	0	0	0	0	0	0	0	0.0385768	0.0994875	0.413983	0	0.00742729	0.0228365	0	0	0	0	0	0.0406501	0	0.111411	0.313715	0.204883	0.125773	0	0	0	0	0.558229	0.0565496	0.0327917	0	0.275672	0	0.22842	0
TCONS_00049911	Gas5	0.0997679	0.109296	0.0730971	0.118284	0.183738	0.128473	0.105183	0.224345	0.14092	0.118072	0.141575	0.0785364	0.119166	0.0771483	0.175998	0.0680511	0	0.417286	0.378317	0.290462	0.178748	0.248405	0	0.169142	0.224612	0.106279	0	0	0.359585	0.203596	0.213546	0.164362	0.262742	0.198168	0.348636	0.0919646	0.196285	0.0926039	0	0	0	0	0.159351	0.316279	0.118874	0.057253	0	1.08439
TCONS_00437574	Anapc2	0	0	0	0	0	0	0	0	0	0	0	0	0	0	0	0	0	0	0	0	0	0	0	0	0	0	0	0	0	0	0	0	0	0	0	0	0	0.233848	0	0	0	0	0	0	0	0	0	0
TCONS_00437578	Anapc2	0	0	0.00621555	0	0	0	0	0	0	0.0264192	0.00764525	0	0.0150232	0.0173484	0	0	0	0	0.274111	0.00225135	0.0165889	0.0956323	0	0.0816358	0	0	0	0.142707	0	0.0554456	0.0605608	0.0655884	0.151596	0.0522389	0	0	0.172059	0	0	0.330852	0.526702	0	0	0.0233934	0.618411	0.0291463	0	0
TCONS_00626499	Efcab12	0	0	0	0	0	0	0	0	0	0	0	0	0	0	0	0	0	0	0	0.0874433	0	0	1.10473	0.124434	0	0	0.0857464	0	0.179793	0	0.0908412	0.0122566	0	0.0181448	0.0378829	0.0991116	0	0.0652904	0.25245	0.110284	0	0	0	0	0	0.349755	0	0
TCONS_00626494	Efcab12	0.0285467	0	0	0	0.0485777	0.0323158	0	0	0	0	0	0	0	0	0	0	0	0	0.17062	0	0.243527	0.0512367	0	0	0.0214077	0	0	0	0	0	0	0	0.156994	0	0	0	0	0	0	0	0	0.0542182	0	0	0	0	0	0
TCONS_00834604	Cdk16	0	0	0	0	0	0	0	0	0	0	0	0	0	0	0	0	0	0	0	0	0	0	0	0	0	0	0	0	0	0	0	0	0	0	0	0	0	0	0	0	0	0	0	0	0	0	0	0
TCONS_00602804	Cul1	0.479088	0.673771	1.7472	1.69191	0.653163	1.1017	2.63732	1.77079	0.741639	0.80962	1.18627	1.33578	1.53998	1.20908	1.8985	1.36699	7.4899	0	0	0.0925494	0.657664	0	0.111001	0.212151	0	0	0	0	0	0	0.261504	0.649274	0	0	0	0.57498	0	0	0	0	0	0.138094	0	0	0	0.326827	0	0
TCONS_00673532	2310022A10Rik	0.0602246	0	0.0204628	0	0	0.0200375	0	0	0.0398124	0	0	0	0	0	0	0	0	0	0.151659	0.314013	0.141415	0.258154	0	0.123825	0	1.07053	0	0	0	0	0.0756129	0	0.0889775	0	0.0631382	0.671757	0	0.0976658	0.441788	0	0.0940539	0	0	0.350901	0.200891	0	0	0
TCONS_00461362	Ptger3	0.036756	0.036299	0.0334469	0.022486	0.0171302	0	0	0.0242467	0	0	0.0382262	0	0	0	0	0	0	0.0181421	0	0	0.132043	0	0	0	0	0	0	0	0	0	0.0247749	0.122566	0.037895	0.0090724	0	0	0	0.118723	0	0	0	0	0	0.421081	0	0.00971543	0	0
TCONS_00334748	Akap8	0	0	0	0	0	0.00665232	0	0	0	0	0	0	0	0	0	0	0	0	0	0	0	0	0	0	0	0	0.865181	0	0	1.57393	0	0	0	0	0	0	0	0	0	0	0	0	0.222393	0	0.376751	0	0	0
TCONS_00502816	Zfp69	0	0.0253367	0.0972826	0	0.142869	0.0858734	0.0174937	0	0.0460317	0	0	0	0	0	0	0	0	0	0	0.0377805	0.0458107	0.0339676	0	0.117562	0	0	0	0	0	0	0	0	0	0	0.0126276	0	0	0	0	0	0	0	0	0	0.0463808	0	0	0
TCONS_00682437	Cars	0	0	0	0	0	0	0	0	0	0	0	0	0	0	0	0	0	0.023373	0.0426549	0	0	0	0	0	0	0	0	0.0713536	0	0	0	0	0	0	0.0252553	0.0423427	0	0	0	0	0	0	0	0	0	0.0582926	0.0760801	0
TCONS_00133062	Zfp692	0.0903919	0	0	0	0	0	0	0	0	0	0	0	0	0	0	0	0	0	0	0	0	0	0	0	0	0	0	0	0	0	0	0	0	0	0	0	0	0	0	0	0	0	0	0	0	0	0	0
TCONS_00541144	Miip	0	0	0.00891917	0	0	0	0	0	0	0	0	0	0	0	0	0	0	0	0.106637	0.0310531	0	0.00679352	0	0.0706459	0.0403615	0	0	0.110527	0	0	0	0	0	0	0	0	0	0	0	0	0	0	0.0655834	0	0	0	0	1.59045
TCONS_00740936	Map4	0.0402597	0.150593	0.173721	0	0.0495644	0	0.340825	0	0.0437477	0.0982044	0.111812	0.159937	0.402527	0	0	0.0125167	0	0	0	0	0	0	0	0	0	0	0	0	0	0	0	0	0	0	0	0	0	0	0	0	0	0	0	0	0	0	0.0244246	0
TCONS_00655877	Gpatch1	0.277115	0.363232	0.0324636	0.025972	0.244485	0	0	0	0	0	0	0	0	0	0	0	0	0	0	0	0	0	0	0.00247576	0	0	0	0.0443392	0	0	0	0	0.0270841	0	0	0.0267491	0	0	0	0	0	0	0	0.0467868	0	0	0	0
TCONS_00489059	Psmd4	0	0	0	0	0	0	0	0	0	0	0	0	0	0	0	0	0	0	0	0	0	0	0	0	0	0	0	0	0	3.01552	0	0	0	0	0	0	0	0	0	0	0	0	0	0	0	0	0	5.89802
TCONS_00052378	Plekhg1	0.273449	0.34622	0.350812	0.379024	0.530679	0.364875	0.297145	0.290674	0.2899	0.228332	0.215611	0.401512	0.377752	0.247725	0.423798	0.343929	0	0.139089	0.223938	0.136126	0.118375	0.0407611	0	0.455508	0.596583	0.58395	0	0	0.299654	0	0	0.0122566	0	0	0	0.0110124	0	0	0.0631126	0	0	0	0	0.0467868	0	0	0.0652628	0
TCONS_00801287	Rnf123	0.0141847	0	0	0	0	0	0	0	0.0246987	0	0.0141361	0.0436056	0.0128923	0.0181727	0	0	0	0	0	0	0	0	0	0	0	0	0	0	0	0	0	0	0	0	0	0	0	0	0	0	0	0	0	0	0	0	0	0
TCONS_00385288	Pprc1	0	0	0	0	0	0	0	0	0	0	0	0	0	0	0	0	0	0	0	0.122618	0	0	0	0	0	0	0	0	0	0	0	0	0	0	0	0	0	0	0	0	0	0	0	0	0	0	0	0
TCONS_00504412	Kif1b	0	0	0	0	0	0	0	0.219937	0.0484826	0.072208	0	0	0	0.0265414	0	0.0308105	0	0	0	0	0	0	0	0	0	0.277011	0	0.34314	0	0	0	0	0	0	0	0	0	0	0	0	0	0	0	0	0	0.134083	0	0
TCONS_00690681	Polr2c	0.107906	0	0.0366444	0.0882353	0	0.0276235	0.0565065	0.0806299	0.104059	0.0162566	0.0461467	0.0151775	0.0244593	0.0324628	0.0375693	0.0522109	0	0	0	0.0219812	0.0804868	0	0	0.0391938	0	0	0	0	0	0	0.199069	0.126093	0	0	0	0	0	0.066582	0	0	1.91806	0	0	0.254181	0	0	0	0
TCONS_00350227	Fam13b	0	0	0	0	0	0	0.0178813	0	0	0.0201226	0	0	0	0	0	0.0242811	0	0.182678	0	0	0.0409683	0.112555	0	0	0	0	0	0	0	0	0	0.0480706	0	0.710705	0	0	0	0	0	0	0	0	0	0	0	0.46395	0	0
TCONS_00350221	Fam13b	0.0355645	0	0.0522608	0.0237054	0.0231223	0.0278956	0.0625549	0.0111341	0.023013	0.0132096	0.0535167	0.0226722	0.0517376	0.0259874	0.0326193	0.00230904	0	0	0	0.0351011	0.0434852	0.0368412	0	0.0446405	0	0	0	0	0	0	0.156123	0	0	0	0	0.484006	0	0.123339	0	0	0	0	0	0	0.231904	0	0.0602375	0
TCONS_00156678	AC162801.2	0.0361071	0.0120997	0.02322	0.0224283	0.0445624	0.0395642	0.0100905	0.0841021	0.0475736	0.0904592	0.103998	0.0308101	0.0423882	0.0572124	0.12693	0.0672265	0	0	0	0	0	0	0	0	0	0	0	0	0	0	0	0	0	0	0	0	0	0	0	0	0	0	0	0	0	0	0	0
TCONS_00611795	Stk31	0.206345	0.23575	0.508593	0.206048	0.11261	0.266658	0.630662	0.523263	0.376314	0.500146	0.163777	0.211089	0.266019	0	0.043188	0.178758	0	0	0	0	0	0	0	0	0	0	0	0	0	0	0	0	0	0	0	0	0.258088	0	0	0	0	0	0	0	0	0	0	0
TCONS_00685168	Phrf1	0	0	0	0	0	0	0	0	0	0	0	0	0	0	0	0	0.577567	0	0.0231083	0	0.0985497	0	0	0	0	0	0	0	0	0	0	0	0	0.210398	0	0	0	0	0	0	0	0	0	0	0	0	0	0
TCONS_00308942	Ttc27	0.263051	0	0	0	0	0	0	0	0	0	0	0	0	0	0	0	0	0	0	0	0	0	0	0.0998475	0	0	0	0	0	0	0	0	0	0	0	0	0	0	0	0	0	0	0	0	0	0	0	0
TCONS_00451707	Fnbp4	0.104296	0.980728	0.268299	0.436136	0.599614	0.347216	0.125266	0	0	0.183847	0	0.158727	0.320356	0.0432786	0.0846798	0.592657	0	0	0.332175	0	0	0	0	0.294324	0	0	0	0	0.247155	0	0	0	0	0	0	0	0	0	0	0	0	0	0	0	0	0	0	0
TCONS_00624729	Aebp2	0.0528131	0	0	0	0	0	0	0	0	0	0	0	0	0	0	0	0	0	0	0.0543296	0.0322642	0	0	0	0	0	0	0	0	0	0	0.061942	0.201824	0.0316718	0.606013	0	0	0	0.681174	0	0	0	0	0.72302	0	0.205404	0	0
TCONS_00353751	Csnk1a1	0	0	0	0.313666	0	0	0	0	0	0	0	0	0	0.420329	0.209587	1.24801	0	0	0	0.36152	0.0108571	0	0	0.00515701	0	0	0	0	0.610755	0	0	0.112917	0	0	0	0	0	0.0306377	0	0	0	0	0	0	0	0.188003	0	0
TCONS_00624726	Aebp2	0	0	0	0	0	0	0	0	0	0	0	0	0	0	0	0	0	0	0.0297731	0	0	0.0381524	0.0714293	0	0.0280674	0.211244	0.0772575	0	0	0	0	0	0.0789732	0.0376051	0	0	0	0	0.113729	0	0	0.379527	0	0	0.0918959	0	0.0327293	0
TCONS_00054352	Chchd10	0.00342915	0	0	0	0	0	0	0	0	0	0	0	0	0	0	0	0	0.0502535	0	0	0	0	0	0	0	0	0	0	0	0.192951	0.013472	0.00422241	0.0323624	0.105167	0.0330086	0.0224213	0.100396	0	0.182963	0.330852	0.0368503	0.0542182	0.0272827	0.0660045	0.0193717	0	0.170222	0
TCONS_00237422	Abhd6	0.0563025	0.468221	0	0	0.0686097	0.101772	0	0	0	0	0	0	0	0	0	0	0	0.730823	1.11924	0	0.511544	0	0.883224	0.165304	0.587776	0	1.28765	0.685252	0.179793	0	0.222005	0.314496	0.627726	1.11803	1.70255	0.647529	0	0.337353	0	0	0.466865	0	0	0.74577	1.36649	0.35061	0.534828	1.30988
TCONS_00237420	Abhd6	0	0	0	0	0	0	0	0	0	0	0	0	0	0	0	0	0.863463	0	0	0	0	0	0	0	0.301177	0	0	0.153168	0	0	0	0	0.262109	0	0	0	0	0.0733888	0	0	0	0	0	0.280487	0	0	0	0.135983
TCONS_00527122	Hdac1	0.00915976	0	0	0	0	0	0	0	0	0	0	0	0	0	0	0	0	0	0	0.021715	0	0	0	0	0	0	0.889276	0	0	1.20095	0	0	0	0	0	0	0	0	1.10775	0	0	0	0	0	0	0	0	0
TCONS_00753664	Trim43a	0	0	0	0	0	0	0	0	0	0	0	0	0	0	0	0	0	0.0160618	0	0	0	0	0.075108	0	0	0	0	0	0	0	0	0	0	0	0	0	0	0	0.0719483	0	0	0	0	0	0	0	0.0691459	0
TCONS_00028323	Gm16026	0	0	0	0	0	0	0	0	0	0	0	0.0129808	0	0	0	0	0	0	1.12595	1.12073	0.473139	0.200463	0	0.314615	0.23111	0	0	0	0	0.0698614	1.83172	0.229968	1.55764	0	0	0	0	1.00573	0	0	0	0	0.180502	0.379675	0	0.037657	0	0
TCONS_00378719	Sipa1	0	0.0241994	0	0	0.0137041	0	0	0.0189124	0	0	0	0	0	0	0	0	0	0	0.0319912	0	0.00269475	0.104396	0.107144	0	0.0080723	0	0	0	0	0.166337	0.00275276	0	0.0487222	0	0	0	0	0.012376	0.0631126	0	0	0	0.047712	0	0.115736	0	0	0
TCONS_00573530	Gm21847	0.00758526	0	0.0648335	0.0533163	0.0403586	0.0382185	0.0273105	0.040007	0	0	0.0445336	0.0404442	0.0187956	0.0396794	0.00983473	0.0155352	0	0.6127	0.113697	0.113743	0.171507	0.331245	0	0.43028	0.685233	0.291975	0.342986	0.0484919	0.0599308	0.332674	0.398383	0.23386	0.129471	0.201915	0	0.134494	0.576914	0.133452	0.256111	0.220568	0.47027	0.109738	0.885377	0.194118	0.281563	0.0485771	0.0220425	0
TCONS_00607363	Hnrnpa2b1	0.0885443	0	0.0389723	0.0109668	0.153085	0	0	0	0	0	0	0	0	0	0	0	0	0.0651239	0	0	0	0.0503467	0.172895	0	0	0	0	0	0	0.277228	0	0	0	0	0	0.100092	0	0	0.378675	0.160353	0.178289	0	0	0	0	0	0.393616	0
TCONS_00594770	Tmem150c	0	0	0.00238365	0	0	0.00482008	0.00153597	0	0	0	0	0.00585677	0	0	0	0	0	0.0275759	0.110124	0.424152	0.44181	0.0581389	0	0.027887	0.0431626	0	0	0.106788	0.360604	0	0.156833	0	0.172363	0	0.0645525	0	0	0.0891825	0	0.25244	0	0.0545435	0.0851601	0.2348	0.0629388	0.393426	0.99139	0
TCONS_00252046	Plac9b	0	0	0	0	0	0	0	0	0	0	0	0	0	0	0	0	0	0	0	0	0	0	0	0	0	0	0	0	0.0299654	0	0	0	0	0	0	0	0	0	0.0574956	0	0	0	0	0	0	0	0	0
TCONS_00700435	Tacc1	0	0	0	0	0	0	0	0	0	0	0	0	0	0	0.230504	0	0	0	0	0	0	0	0	0	0.110631	0	0	0	0	0.166337	0.0278029	0	0	0	0	0	0	0	1.33332	0	0	0	0	0	0	0	0	0
TCONS_00580537	Letm1	0	0	0	0	0	0	0	0	0	0	0	0	0	0	0	0	0	0.0092464	0	0.0261889	0.0240506	0	0.607149	0	0.0688567	0.145988	0	0.226134	0.170144	0.276563	0.0415227	0.0504483	0.0324111	0.152661	0.318949	0.0110124	0.0398145	0.0185676	0.186687	0.330852	0.150486	0	0	0.0280136	0.0154603	0	0.0214225	0
TCONS_00403352	Scand1	0.402132	0.182923	0.62028	1.0784	0.156727	0.456946	0.292376	0.312356	0.21944	0.213115	0.704922	0.735975	0.230054	0.597602	1.1654	0.478895	1.7327	2.19512	0.829083	1.55808	1.4379	1.77865	0.711722	0.494199	1.35515	1.38688	0.32858	1.94005	2.33497	0	1.22037	0.534172	2.09679	0.974929	0.789997	0	3.04097	1.24652	0.277001	0	2.37223	0	1.91815	1.10917	2.01806	1.80068	1.24929	0
TCONS_00486193	Hormad1	0	0	0	0	0	0	0	0	0	0	0	0	0	0	0	0	0	0	0	0	0	0	0	0.0612429	0	0	0	0	0	0	0	0.0922282	0	0	0	0	0	0	0	0	0	0	0.532997	0	0	0	0	0
TCONS_00094574	Kif3a	0.0322701	0	0.273612	0.177827	0.121669	0.126838	0.270336	0.0396821	0.0933004	0	0.068295	0.123777	0.0853372	0.0437103	0	0.308591	0	0	0	0.0206725	0	0	0	0	0	0	0	0.19979	0	0	0	0	0	0	0	0.0164966	0	0	0	0	0	0	0	0	0	0	0	0
TCONS_00710121	2210011C24Rik	0	0	0	0	0	0	0	0	0	0	0	0	0	0	0	0	0	0.198837	0	0.203691	0	0.0610465	0	0	0	0	0	0	0	0	0	0.00528261	0.170376	0	0.0639337	0	0.118652	0	0	0	0	0	0.0952108	0.230694	0.128815	0.0798219	0.407599	0
TCONS_00710126	2210011C24Rik	0	0	0	0	0	0	0	0	0	0	0	0	0	0	0	0	0	0	0	0	0	0	0	0	0	0	0	0	0	0	0	0	0	0	0	0	0	0	0	0	0	0	0	0	0	0	0.196082	0
TCONS_00710125	2210011C24Rik	0	0	0	0	0	0	0	0	0	0	0	0	0	0	0	0	0	0.211893	0.179204	0.0884925	0.129205	0.0184784	0	0.0425584	0.0346867	0	0	0.128437	0	0.277228	0.134789	0.0229138	0.0877108	0.0635068	0.0179439	0.0632883	0.143859	0.0043136	0.25245	0.313317	0.103459	0.146389	0.0498434	0.0294874	0	0.111193	0	0
TCONS_00710124	2210011C24Rik	0	0	0.0100341	0.00213735	0	0	0.0126458	0.0242467	0.0402727	0.022016	0.0458715	0.0419813	0.0305868	0.0338073	0	0.0180747	0	0.00653719	0.0127431	0	0	0.184729	0	0	0.126759	0	0	0	0	0	0.117595	0	0	0	0.0443988	0.498344	0	0	0	0.127819	0	0.420245	1.21582	0	0.288612	0	0	0
TCONS_00035261	BC055324	0.00709234	0.0120997	0	0	0	0	0	0	0	0	0	0	0	0	0	0	0	0	0	0	0.0350452	0.0369635	0.285717	0.129242	0.068445	1.02483	0	0	0	0.689854	0	0	0	0	0	0.0189193	0	0	0.0631126	0.0862421	0	0.683095	0.0943746	0.303728	0.286649	0.0728365	0.0921836	0.289172
TCONS_00406841	Cers6	0	0	0	0	0	0	0	0	0.00899232	0	0	0	0	0.0380775	0	0	0	0	0	0	0	0	0	0	0	0	0	0.0244458	0	0	0	0	0	0	0.290095	0	0	0	0	0	0	0	0	0	0	0	0	0
TCONS_00036796	Ubxn4	0	0	0	0	0	0	0	0	0	0	0	0	0	0	0	0	0	0	0	0	0	0	0	0	0	0	0	0	0	0	0	0	0	0	0	0	0.136219	0	0.14497	0	0.142191	0	0.0806676	0	0.119307	0	0	0
TCONS_00670118	Selenos	0	0	0	0	0	0	0	0	0	0	0	0	0	0	0	0	0	0	0	0	0	0	0	0	0	0	0	0	1.23188	0	0	0	0	0	0	0	0	0	0	0.993328	0	0	0	0	0	0	0	0
TCONS_00285918	Tmem50b	0	0	0	0	0	0	0	0	0	0	0	0	0	0	0	0	0	0	0.475719	0	0	0	0	0	0	0	0	0	0	0	0	0	0	0	0	0	0	0	0	0	0	0	0	0	0	0	0	0
TCONS_00719695	Csnk2a2	0	0	0	0	0	0	0	0	0	0	0	0	0	0	0	0	0	0	0	0	0	0.105585	0.30936	0	0	0	0	0	0	0	0	0	0	0	0	0	0.765301	0	0	0	0	0.464324	0	0.115949	0.0787546	0	0	0
TCONS_00531460	Tmem55a	0	0	0	0	0	0	0	0	0	0	0	0	0	0	0	0	0	0	0	0	0	0	0	0	0.0322892	0	0	0	0	0	0	0	0	0	0	0	0	0	0	0	0	0	0	0	0	0.00971543	0	0
TCONS_00531462	Tmem64	0	0	0	0	0	0	0	0	0	0	0	0	0	0	0	0	0	0	0	0	0	0	0	0	0	0	0	0	0	0	0	0	0	0.0725792	0	0	0	0	0	0	0	0	0	0	0	0.0651128	0.212104	0
TCONS_00546182	Clic4	0	0	0	0	0	0	0	0	0	0	0	0	0	0	0	0	0	0	0	0	0	0	0	0	0	0.17628	0	0	0	0	0	0	0	0	0	0	0	0	0	0	0	0	0	0	0	0	0	0
TCONS_00138469	Ddx56	0	0	0	0.00500141	0	0	0	0	0	0	0	0	0.0298425	0.00264997	0	0	0	0	0	0.0483741	0	0	0	0	0	0	0	0	0	0	0.096878	0	0.0539733	0	0	0	0	0	0	0	0	0	0	0	0	0	0	0
TCONS_00468969	Cenpe	0	0	0	0	0	0	0	0	0	0	0	0	0	0	0	0	0	0.218382	0	0	0	0	0	0	0.181142	0	0	0	0	1.60304	0	0	0	0	0.361883	0	0	0	0	0	0.429036	0.594882	0	0	1.03043	0	0.415414	0
TCONS_00840550	Bcap31	0	0	0	0	0	0	0	0	0	0	0	0	0	0	0	0	0	0	0.126141	0	0	0	0	0	0	0	0	0.143235	0	0	0	0	0	0.366244	1.22829	0	0	0	0	0	0	0	0	0	0.959001	0	1.04494	0
TCONS_00225695	Phf7	0.263516	0	0.12923	0.136192	0	0.0811841	0	0.0912742	0.398406	0.208932	0.702919	0.221405	0.170975	0.285542	0.574394	0.122031	0	0.546989	0.244157	0	0.0538007	0.146767	1.17858	0.338348	0.453978	0.921911	0	0	0	0	0	0.156438	0.063263	0	0	0	0	0	0	0	0	0	0	0	0	0.0749156	0.163157	0
TCONS_00489522	Ddx20	0	0	0	0	0	0	0	0	0	0	0	0	0	0	0	0	0	0.438651	0.116096	0	0	0.966384	0	0.138217	0.418645	0.0729938	0	0.614369	0	0.665347	1.2279	0.136536	0.465151	2.38434	0.866887	1.79186	0.614509	0	1.07291	0	0.862738	0.108436	0.760456	0.541803	0.575926	1.56073	1.62798	0
TCONS_00323445	Mrpl18	0	0	0	0	0	0	0	0	0	0	0	0	0	0	0	0.00183232	0	0	0	0	0	0	0	0	0	0	0	0	0	0.447723	0	0	0	0	0	0	0	0	0.163777	0	0	0	0	0	0	0	0	0
TCONS_00831257	Eif2s3x	0	0	0.00383302	0	0	0	0.00613124	0	0	0	0	0	0	0.051694	0	0	1.15513	0	0	0.673912	1.0716	0.872926	0.642864	0	0	0	0	0	0	0	1.79188	2.09829	0.378512	1.67139	0	1.0979	0.778705	0.246962	0	0	0	0	0	0	0	0	0	0
TCONS_00508646	Rragc	5.94175	7.67773	2.90913	1.20091	6.30515	2.80606	0.810844	0	0.329293	0	0	0	0	0	0	0	2.74576	2.64165	4.22622	2.02568	2.10698	2.70601	6.39703	2.58515	2.58075	2.3358	1.47209	2.99942	2.3373	2.24338	1.27192	2.4249	2.84568	1.96633	1.12013	2.0724	1.87142	1.9805	4.77769	0	1.7494	1.30048	3.18165	2.6053	1.69513	2.89418	1.08552	6.84947
TCONS_00058450	1700021F05Rik	0	0	0	0.035604	0	0	0	0	0.0885654	0.0437237	0	0.0216883	0.0623257	0.0335629	0	0.00431533	0	0	0	0	0	0.290294	0	0	0.185663	0	0	0	0	0	0.116202	0.119371	0.640702	0	0	0	0.683556	0.238532	0	0	0	0	0	0	0.31287	0.742307	0	0
TCONS_00427633	Ptpn1	0	0	0	0	0.0136733	0	0	0	0	0	0	0.00904271	0	0	0	0	0	0	0.117301	0	0.0520814	0	0	0	0	1.43177	0	0	0.859828	0.217347	0	0	0	0.126242	0.0905906	0	0.347817	0	0	0	0	0	0	0	0.233868	0	0.208661	0
TCONS_00540729	Eloa	0	0	0	0	0	0	0	0	0	0	0	0	0	0	0	0	1.15513	0.101547	0.163283	0	0	0.0528196	0.6279	0	0.066104	0	0.857464	0.183836	0	0.21962	0	0.210713	0.194142	0	0.0543746	0	0.264988	0	0.269301	0.403309	0.298885	0.195999	0.487744	0	0.227683	0	0.596616	0
TCONS_00561808	Uso1	0.157932	0.819318	0	0.752919	0	0	0.719793	0.104178	0.44663	0.44526	0.717621	0.107997	0.295545	0.300201	0.339371	0.348744	0	0	0	0	0	0.205755	0.0610007	0	0.302647	0	0	0	0	0	0.31433	0	0	0	0	0.850984	0.070441	0	0	0	0	0.271091	0	1.1128	0	0.641218	0	0
TCONS_00631201	Atg7	0	0	0	0	0	0	0	0	0	0	0	0	0	0	0	0	0	0	0	0.00236225	0	0	0	0	0	0	0	0.38531	0	0	0	0	0.165975	0.136086	0	0.0220248	0	0	0	0	0.0188108	0.0542182	0	0	0.355617	0	0.163157	0
TCONS_00350877	Cep120	0.487804	0.796135	0.598239	0.258324	0.74523	0.393831	0.35776	0	0.109047	0	0	0	0	0	0	0	0	0.765928	1.16719	0.398811	1.21283	0.534059	0	0.577457	0.527791	0.0729938	0	0	1.25903	1.08884	0.99562	1.12979	1.33808	0.385178	0	1.04174	1.21357	1.37699	0.4546	0.605128	0.409247	0	0	1.15152	0.605378	0	1.36035	0
TCONS_00128920	Hgs	0	0	0	0	0	0	0	0	0	0	0	0	0	0	0	0	0	0	0	0	0.104298	0	0	0	0	0	0	0	0	0	0	0.22619	0	0	0	0	0	0	0	0	0	0	0	0	0	0	0	0
TCONS_00662706	Hsd17b14	0	0	0	0	0	0	0	0	0	0	0	0	0	0	0	0	0	0	0	0	0	0	0	0	0	0	0	0	0	0	0	0	0	0	0	0	0	0	0	0	0	0	0	0	0	0	0	0
TCONS_00634358	Ptms	0	0	0	0	0	0	0	0	0	0	0	0	0	0.0104023	0	0	0	0	0	0	0	0	0	0	0	0	0	0	0	0	0	0.0439309	0	0.0144886	0	0	0	0	0	0	0	0	0	0	0	0.369186	0	0
TCONS_00736324	Pus3	0.0851081	0	0.0957306	0	0.0386045	0.085136	0.0702544	0.111535	0.269068	0	0.0493424	0.152197	0.0940748	0.0730602	0.111778	0.100958	0	0	0	0	0	0	0	0	0.0389408	0	0	0	0	0	0	0	0	0	0	0	0	0	0	0	0	0	0	0	0	0	0	0
TCONS_00736327	Pus3	0	0	0	0	0	0	0	0	0	0	0	0	0	0	0	0	0	0.0120947	0.117301	0.0148412	0	0	0	0.0470395	0.0417822	0	0	0.0142707	0	0	0	0.00306416	0	0	0	0	0	0	0	0	0	0	0	0	0	0.0582926	0.0163157	0
TCONS_00642400	A730082K24Rik	1.23065	1.01118	1.68627	0.545748	0.443404	1.49301	0.504848	1.93318	1.17793	0.763465	1.3737	0.74952	0.72061	1.21066	1.78835	0.797825	0	0	0	0.0274842	0	0.230341	0	0.223849	0.397189	0	0	0.400993	0	0	0.153007	0	0.0817287	0	0	0.173137	0.0235377	0	0	0.224869	0	0	0	0.0302009	0.22991	0.093851	0.037004	0
TCONS_00641512	Fam168a	0	0	0	0.00498751	0	0	0	0	0	0.00600155	0	0	0	0	0	0.0026999	0	0	0	0.0465464	0	0	0	0	0	0	0	0	0	0	0	0	0	0	0	0	0	0	0	0	0	0	0	0	0.138029	0	0	0
TCONS_00253391	Amacr	0.0106101	0.130991	0.0304846	0	0.0152219	0.0520751	0	0	0	0.00893408	0	0	0	0	0	0	0	0	0	0	0	0	0	0.0342324	0	0	0	0	0	0	0	0	0.00541358	0	0	0	0	0.00359767	0	0	0	0	0	0	0	0	0	0
TCONS_00725114	Gm27164	0.125421	0.364551	0.168945	0.409471	0.383585	0.267157	0.212299	0.252636	0.234957	0.380889	0.353776	0.193821	0.350209	0.316075	0.221037	0.153967	0	0.124606	0	0	0.0373358	0.198507	0.893331	0.133181	0.0592749	0	0	0	0	0	0.0318275	0.119674	0	0	0	0.0357353	0.0881802	0.0436037	0	0	0	0.216873	0	0	0.164497	0	0.11421	0
TCONS_00222869	Apex1	0.0404512	0	0.0723312	0.0388624	0	0.031218	0.0274481	0.104644	0.129856	0.0660479	0.0192049	0.0835892	0.0435301	0.137357	0	0.100482	0	0	0	0.201324	0.146697	0.176156	0	0	0	0	0	0	0	0	0.525552	0	0	0	0	0	0	0.298041	0	0.220568	0	0	0	0	0	0.160343	0	0
TCONS_00302626	Bbx	0	0	0	0	0	0	0	0	0	0	0	0	0	0	0	0	0	0	0	0.0288528	0.0458107	0.0826975	0	0	0	0	0	0	0	0	0	0	0	0	0	0.150275	0	0	0	0	0	0.688842	0	0	0	0	0	0
TCONS_00545645	Cdc20	0	0	0	0	0	0	0	0	0	0	0	0	0	0	0	0	0	0.012137	0.0534786	0	0.00834833	0	0	0	0.0403615	0	0	0	0	0	0.0386075	0	0.108818	0.045362	0	0	0.0516177	0.00362285	0	0	0	0	0	0	0	0	0	0
TCONS_00014345	Sh3bp4	0.182752	0.169238	0.0645046	0.0369741	0.141416	0.110784	0.0254123	0.0487358	0.0366827	0	0.0909937	0.0228793	0	0.00617634	0	0.0136147	0	0	0.28792	0.0465797	0	0.101903	0	0.0470345	0.305722	0	0	0.209666	0	0	0	0.018385	0	0	0.0252553	0	0	0	0	0.220568	0.150486	0	0	0	0	0.101934	0.505786	0
TCONS_00442110	Usp8	0	0	0	0.00536583	0.0176475	0	0	0.0116481	0	0	0	0.0173468	0	0	0	0	0.497286	0	0.0349024	0.105379	0.103354	0.137616	0	0	0	0	0	0.110413	0	0.162566	0.0180334	0.00798827	0.100205	0	0	0.0102195	0	0.0277164	0.0615979	0	0	0	0.153432	0.0443422	0.509354	0.0206841	0	0
TCONS_00076211	Mcm9	0	0	0	0	0	0	0	0	0	0	0	0	0	0	0	0	0	7.49951	9.85868	1.36529	0	6.79144	5.65435	3.16659	3.22474	0	0	10.4967	3.82874	0	0	0.0344259	0	1.95512	0	1.3946	0	0	1.30624	0	0	0	0	3.30204	0	0	0	0
TCONS_00112465	Rflnb	0.146716	0.753435	0.17887	0.161311	0.1301	0.391812	0.511583	0.127048	0.223859	0.176	0.22727	0.184302	0.0723684	0.1871	0.188417	0.15476	0	0.110739	0.399612	0.240914	0.254333	0.17778	0	0.199732	0.167767	0.333874	0	0.126738	0.125315	0.505941	0.317966	0.356485	0.212353	0.69354	0.547976	0.277336	0.169719	0.171267	0	0	0.527887	0.491054	0.471529	0.380681	0.183838	0.501977	0.274299	0
TCONS_00222954	Oxa1l	0.0283694	0.0846978	0.0343511	0.0146932	0.0274083	0.0304121	0.0113176	0.0387947	0.0348474	0	0	0.0377461	0	0	0	0.0158289	0	0	0	0.115538	0.103678	0	0	0	0.0565061	0	0	0	0	0	0.112585	0.207042	0.140753	0	0	0	0.0860295	0.198034	0	0	0	0	0.409897	0	0	0	0	0
TCONS_00630980	Trnt1	0	0	0	0	0	0	0	0	0	0	0	0	0	0	0	0	0	0.133042	0.511859	0	0	0	0	0	0	0	0.677139	0	0	0.76271	0	0.441043	0	0	0	0	0.492743	0	0	0.55142	0.899174	0.0542182	0.0785526	0.432778	0.40155	0.375657	0.511937	0
TCONS_00801560	Cnot10	0	0	0	0	0	0	0	0.0221324	0	0	0	0	0.0249996	0	0	0.0249453	0	0	0	0	0	0	0	0	0	0	0	0	0	0	0	0	0	0	0	0	0	0	0	0	0	0	0	0	0	0	0	0
TCONS_00303970	Ildr1	0.109931	0	0.144118	0.11909	0.0993549	0.306203	0	0	0	0	0.121238	0.116975	0	0.114883	0.130477	0	0	0	0.202611	0	0.0891019	0.0407611	0	0	0	0.0729938	0	0	0	0	0	0.0398341	0	0	0	0	0	0.00719533	0	0	0	0	0	0	0	0	0	0
TCONS_00055033	Rfx4	0.00354617	0	0.0104221	0	0.0479679	0.0781476	0.0524714	0	0	0	0.0229357	0.0121005	0	0	0	0.0202233	0	0	0	0	0	0	0	0	0	0	0	0	0	0	0	0	0	0.0635068	0	0	0	0	0	0	0	0	0	0	0	0.0485771	0	0
TCONS_00303976	Ildr1	0	0	0.12113	0	0	0.0821527	0.274792	0.18105	0.258896	0.205347	0.209487	0.232009	0.183562	0.374104	0	0.458658	0	0	0	0.00443616	0	0	0	0.203909	0.153374	0	0	0.0142707	0	0	0.0963468	0	0	0.0362896	0	0	0	0	0	0	0	0	0	0	0	0	0	0
TCONS_00227204	Pdlim2	0	0	0.0156086	0.0116593	0	0	0.0112347	0	0.132514	0.0440319	0.0756803	0	0	0	0.0407742	0	0	0	0.407407	0	0.0404212	0	0	0.114823	0	0	0	0	0	0	0	0	0.200302	0	0	0	0	0.0143907	0	0	0	0	0	0	0	0.00971543	0	0
TCONS_00712129	Clcn3	0	0	0	0	0	0	0	0	0	0	0	0	0	0	0	0	0	0	0	0	0	0	0	0	0.116499	0	0.0857464	0	0	0	0	0	0	0.0220278	0	0	0.206402	0	0	0	0	0.158859	0.106016	0.0596064	0.227452	0	0.031783	0
TCONS_00090950	Dctn2	0.00642211	0	0	0	0	0	0	0	0	0	0	0	0	0	0	0	0	0	0	0	0	0	0	0	0	0	0	0	0	0	0	0.0428983	0	0	0	0	0	0	0	0	0	0	0	0	0	0	0	0
TCONS_00385361	Nolc1	0	0.353359	0	0	0	0	0	0	0	0	0	0	0	0	0	0	0	0	0	0	0	0	0.780866	0	0	1.24089	2.45741	0	2.10675	2.51047	0	0	0	0	0	0	0	0	0	0	0.73695	0	0	0	0	0	0	0
TCONS_00082177	Herc4	0	0	0	0	0	0	0	0	0	0	0	0	0	0	0	0	0	0	0	0	0	0	0	0	0	0	0	0.19979	0	0	0	0	0	0	0	0	0.0344118	0	0	0	0	0	0	0.0116967	0	0	0.195788	0
TCONS_00493174	Cept1	0	1.43094	0	0.00796164	0	0.260824	0.135709	0	0.00858959	0	0	0.00315868	0	0	0	0	0	0	0	0	0	0	0	0	0	0	0	0	0	0	0	0.425557	0	0	0	0	0	0.382738	0	0	0	0	0	0	0	0	0	0
TCONS_00445002	Mtg2	0	0	0	0	0	0	0	0	0	0	0	0.0184942	0	0	0	0	0	0	0	0	0	0	0	0	0	0	0	0	0	0	0	0	0	0	0	0	0	0	0	0	0	0	0	0	0	0	0	0
TCONS_00597769	C330024D21Rik	0	0	0	0	0	0	0	0	0	0	0	0	0	0	0	0	0	0	0	0	0	0	0	0	0	0	0	0	0	0	0	0	0	0	0	0	0	0	0	0	0	0	0	0	0	0	0	0
TCONS_00817914	Xlr5a	0.365518	0.893307	0.312946	0.37018	0.383455	0.50016	0.369031	0.28308	0.399419	0.460728	0.300986	0.388915	0.178765	0.318429	0.599951	0.475911	0	0	0.0211462	0	0	0	0	0.192055	0	0	0	0	0	0	0.150802	0.0677701	0	0	0	0	0	0	0	0	0	0	0	0	0	0	0	0
TCONS_00692145	Gm45271	0.25665	0	0.176934	0.18663	0.153705	0.170707	0.261096	0.58098	0.45049	0.440487	0.848623	0.455357	0.581267	0.911217	0.107407	0.439142	0	0	0	0.0136035	0.032337	0	0	0.0618941	0.0726507	0	0	0	0	0	0	0	0	0	0	0	0	0	0	0	0	0	0	0	0	0	0	0
TCONS_00155283	Golga5	0.0726752	0.822113	0.12879	0	0.407999	0.279107	0.153775	0	0	0	0	0	0	0	0	0	0	0	0.597424	0.0304919	0.231226	0	0	0	0.378486	1.38688	0.428732	0.402577	0.239723	1.66597	0	0	0	0	0	0.198223	0.0443912	0.0792962	0.0631126	0	0.141514	0	0.272122	0	0.193903	0.0782092	0.375261	1.44586
TCONS_00692149	6820431F20Rik	0	0	0	0	0	0.0151612	0	0	0	0	0	0	0	0	0	0	0	0	0	0	0	0	0	0	0	0	0	0	0	0	0	0	0	0	0	0	0	0.0155167	0	0	0	0	0	0	0	0	0	0
TCONS_00147641	Nprl3	0	0	0	0	0	0	0	0.00969868	0	0	0.0152905	0	0	0.0156034	0	0.0248527	0	0	0	0	0	0	0	0	0	0	0	0	0	0	0.0220359	0	0	0	0	0.0330372	0	0.00359767	0	0	0	0	0	0	0	0	0	0
TCONS_00695699	Agpat5	0	0	0.00812202	0	0	0.0268404	0.0377253	0.165726	0	0.0314476	0.0143272	0.0978863	0.044881	0.056453	0.0399016	0.0138655	0	0	0.135429	0	0	0	0	0.0331628	0	0	0	0	0	0	0	0	0	0	0	0	0	0	0	0	0.346137	0	0	0	0	0	0	0
TCONS_00083648	Map2k2	0	0	0.00234909	0	0.0173768	0	0	0	0	0	0	0	0	0	0	0	0	0	0	0	0	0	0	0	0	0	0	0	0	0	0	0	0	0	0	0	0	0	0	0	0	0	0.38486	0	0	0	0	0
TCONS_00139312	Sec24a	0	0	0	0.0010815	0	0	0.00566932	0	0	0	0	0	0	0	0	0	0	0.0786156	0	0.14241	0.0265433	0.013587	0	0	0	0.380079	0	0	0	0	0.0220249	0	0.00711885	0	0	0	0	0	0	0	0	0	0	0.100393	0	0	0	0
TCONS_00717773	2610005L07Rik	0	0	0	0	0	0	0	0	0	0	0	0	0	0	0	0	0	0.0149612	0	0	0	0.0291442	0	0	0	0	0	0	0	0	0.0227544	0.0497712	0.0180922	0	0.0711315	0.00551721	0	0	0	0	0.0124339	0	0	0.00800054	0.00773014	0.0331685	0	0
TCONS_00717772	2610005L07Rik	0	0	0	0	0	0	0	0	0	0	0	0	0	0	0	0	0	0	0	0	0	0	0	0	0	0	0	0	0	0	0.105329	0	0	0	0	0	0	0	0	0	0	0	0	0	0	0	0	0
TCONS_00045396	Mreg	0	0	0.0011149	0.0103501	0	0.00152205	0.00421759	0	0	0.00440319	0	0.00272535	0.0050978	0.0104023	0	0	0	0.0120947	0.0213274	0.0377073	0.00739439	0.013587	0	0	0	0	0	0	0	0	0.0247749	0.00622944	0.0541358	0.0272172	0.239925	0.0110124	0	0.00839335	0	0	0.112865	0.0542182	0	0	0.0176247	0.00971543	0.0326314	0
TCONS_00616182	Braf	0	0.0552592	0.037591	0.0117255	0	0.0304988	0.0199198	0	0	0.0159572	0	0	0.0348741	0	0.034658	0.003267	0	0	0	0	0.0269852	0	0	0.0753374	0	0	0	0	0	0	0	0.0912783	0	0	0	0.0745099	0.0965251	0	0	0	0	0	0	0	0	0	0	0
TCONS_00174089	Rps29	0	0	0	0	0	0	0	0	0	0	0	0	0	0	0	0	0	0	0.0214341	0.0359462	0.0717208	0.129743	0	0	0.147788	0.0762055	0	0	0	0	0	0.00923538	0.021768	0	0.0381355	0	0	0	0.383346	0	0.0951826	0	0	0	0	0.0293309	0.214812	0
TCONS_00399808	Stom	0	0	0.0533824	0	0.108242	0	0	0	0	0	0	0	0	0	0	0	0	0.0794199	0	0	0	0	0	0	0	0	0	0	0	0	0	0	0	0.0275075	0	0	0	0	0	0	0	0	0	0	0	0	0	0
TCONS_00269468	Scrib	0	0	0.00557448	0	0	0	0	0	0	0	0	0	0	0	0	0	0	0	0	0	0	0	0	0	0	0	0	0	0	0	0	0.0792024	0.195013	0	0	0	0	0	0	0	0	0	0	0	0	0.198816	0	0
TCONS_00716426	Edc4	0.875457	0.180188	0.417788	0.465405	0.207275	0.223005	0.439676	0.158045	0.0899807	0.200676	0	0.269035	0	0.103112	0	0.102059	0	0	0	0	0	0	0	0.0663975	0	0	0	0	0	0	0.00765819	0	0.00697269	0	0	0.409838	0.15155	0	0	0	0	0	0	0	0	0	0	0
TCONS_00269464	Scrib	0.004954	0	0	0.00427471	0	0	0	0	0	0	0	0	0	0	0	0	0	0	0	0	0	0	0	0.0658726	0	0	0	0	0	0	0	0	0	0	0	0.207022	0	0	0	0	0	0	0	0	0	0	0	0
TCONS_00269461	Scrib	0	0	0	0	0	0	0	0	0	0	0	0	0	0	0	0	0	0.254267	0.223938	0	0	0	0	0	0	0	0	0	0	0	0	0	0	0	0	0	0	0	0	0	0	0	0	0	0	0.0170409	0	0
TCONS_00668649	Ears2	0	0	0	0	0	0	0	0	0	0	0	0	0.0050978	0	0	0	0	0	0.0853098	0	0	0.0203805	0	0	0	0	0	0	0	0	0	0	0.0162407	0	0.138904	0.0738822	0.0172059	0	0	0	0.0376216	0	0.0491876	0.0923455	0	0	0	0
TCONS_00749149	Fbxw19	0	0.162559	0	0	0	0	0	0.0159737	0	0.00462335	0.0247247	0	0	0	0	0.00268861	0	0.799974	0.988847	0	0	0.203106	0.562399	0	0.276516	0	0.0857464	0.225806	0.659239	0	0	0	0	0	0.391469	0	0.951073	0	0	0.661704	0	0	0.595203	0.217488	0.0777343	0.377969	0	0
TCONS_00672076	Folr1	0	0	0	0	0	0	0	0	0	0	0	0	0	0	0	0	0	0	0	0.209214	0.17867	0	0	0	0	0	0	0	0	0	0	0.0133168	0	0	0	0	0	0	0	0	0	0	0	0	0	0	0	0
TCONS_00672079	Taf10	0.0282062	0.0518713	0.0281311	0.0254858	0.0388615	0.0208647	0.0196643	0	0	0	0	0	0	0.00366419	0.0202974	0.00484853	0	0.158404	0.142627	0.157945	0.158705	0.064715	0.39904	0.0392037	0.0995637	0	0.0852319	0.0437541	0.226059	0.110891	0.0295702	0.0255949	0.0799585	0.0932099	0.0252553	0.22516	0.215917	0.0214709	0.25245	0.110284	0.144316	0.162655	0.308406	0.156198	0.184024	0.0541732	0.270106	0
TCONS_00550667	Mtf2	0	0	0	0.021692	0	0	0	0	0.0214711	0	0	0	0	0	0.0316571	0	0	0.0149491	0.0968586	0.0838878	0.00338999	0	0	0.0779741	0	0	0	0.218257	0	0	0	0.0539936	0	0	0	0	0.0266347	0.0634376	0	0	0	0	0	0	0	0	0.11421	0
TCONS_00728443	Tfdp2	0	0	0.221257	0.166656	0	0.224981	0.0439225	0	0	0.0294045	0.0889066	0.0284554	0	0.181678	0.230619	0.157884	0	0	0	0	0	0	0	0	0	0	0	0	0	0	0	0	0	0	0	0	0	0	0	0	0	0	0	0	0	0	0	0
TCONS_00480908	2410024N13Rik	0	0	0	0	0	0	0	0	0	0	0	0	0	0	0	0	0	0.202254	0	0.167818	0.0964478	0	0	0	0	0.0729938	0	0	0	0	0.0814103	0.0551549	0.108272	0.0090724	0	0.154174	0	0.176286	0.126225	0	0.169297	0	0	0	0	0	0	0
TCONS_00596604	Tnrc18	0.117541	0.0241994	0.111423	0.0270397	0.183313	0.123186	0.0381437	0.0847616	0	0.0151294	0	0	0	0	0.0363379	0	0	0	0.061711	0	0.103201	0.0290966	0	0.0760307	0.080723	0.396283	0	0.305408	0.0599308	0.163953	0.0464006	0	0	0.045362	0	0.0110124	0	0	0	0.542928	0.0564323	0	0	0.0116967	0	0	0	0
TCONS_00596603	Gna12	0	0	0	0	0	0	0	0	0	0	0	0	0	0	0	0	0	0	0.0533186	0	0	0.0475546	0	0	0.10494	0	0	0	0	0	0	0.0857965	0	0	0	0	0	0	0	0	0	0	0	0	0	0	0	0
TCONS_00729318	Cdc25a	1.92727	0.934628	0.500967	0.343599	0.671163	0.733674	0.541747	0.178567	0.166712	0.165001	0	0	0	0	0	0	0	0	0.192587	0	0	0	0	0.0946781	0	0	0	0	0	0.159073	0	0	0	0	0	0.493708	0	0	0	0	0	0	0	0	0	0	0	0
TCONS_00059259	R3hdm4	0.397767	0.529809	0.507221	0	0.878109	0.488812	0.230927	0	0	0	0	0	0.0649562	0	0	0.00530266	0	1.2319	0	0	0.241477	0.373643	2.50003	0.536864	0.854662	0.364969	0.428732	0.927597	0.359585	0.277228	0.107372	0.111989	0.22737	0.00919034	0.21467	0.121136	0.240883	0.086344	0	0.220568	0.415116	0.162655	0.787001	0.14036	0.24891	0.213739	0.197094	0
TCONS_00688492	7420700N18Rik	0.278516	0.254843	0.350993	0.394722	0.304917	0.254638	0.254366	0.266098	0.297437	0.29589	0.30581	0.396097	0.2434	0.219069	0.0309884	0.403594	0	0.0120947	0.138628	0	0.00269475	0	0	0.299582	0.20988	0	0	0.528017	0.0599308	0	0	0.0306416	0	0	0	0	0	0	0	0	0	0	0	0	0	0	0	0
TCONS_00059253	Rnf126	0	0	0	0.00611924	0.082862	0	0	0	0	0	0.0138991	0	0	0	0	0.0201013	0	0	0	0.260724	0	0.570051	0	0	0	0	0	0.0960848	0	0	0	0	0	0	0	0	0	0	0	0	0	0	0	0	0	0	0	0
TCONS_00059252	Rnf126	0	0	0	0	0	0	0	0	0	0	0	0	0	0	0	0	0	0	0.115008	0	0.544385	0	1.7163	0	0.84391	0	0.150056	0	0	0	0.278643	0.323211	0.198305	0	0.945961	0.12292	0	0	0	0	0	0	0	0	0.810752	0.465553	1.33789	0
TCONS_00510023	Gm21969	0.0283694	0.0120997	0.0245378	0.0397441	0.0753727	0.0213345	0.0210992	0	0	0.0319187	0	0.0408802	0.0356846	0	0	0	0	0	0.0213274	0.00221808	0	0.0747287	0	0.042088	0.0322892	0	0	0.0570829	0	0.0554456	0	0.00306416	0.037895	0.0090724	0.0252553	0	0.0172059	0.075551	0	0	0	0.162655	0.114771	0.0233934	0.0618411	0	0	0
TCONS_00508219	Ebna1bp2	0	0	0	0	0.0885595	0	0	0	0	0	0	0.023438	0	0	0	0	0	0	0	0	0	0	0	0	0	0	0	0	0.854254	0	0	0	0	0	0	0	0	0	0	0	1.22691	1.05384	0	0	0	0	0	0
TCONS_00311905	Srbd1	0	0	0.00376055	0	0	0.00756311	0	0	0	0	0	0	0	0	0	0	0	0	0.135664	0	0	0.0299934	0	0	0	0	0.0857464	0	0	0	0.13613	0	0.0900386	0	0	0.248341	0	0	0	0	0	0	0	0	0	0.369186	0	0
TCONS_00092998	Ppp3r1	0.839393	0.38719	0	0	0.79029	0	0	0	0.0112649	0	0	0	0.0226189	0.00539617	0	0	0	0.60349	0.250608	0	0	0	1.33462	0	0	0.145988	0.428732	0.399794	0.659239	0.110891	0.553306	0	0.330228	0.0997964	0.0505105	0.418471	0	1.23845	0.315563	0	0	0.0542182	0	0.210541	0.155438	0	0.0326314	0
TCONS_00838514	Atrx	0	0	0	0	0	0	0	0	0	0	0	0	0	0	0	0	0	0	0	0	0	0	0	0	0	0	0	0	0	0.421886	0	0	0	0	0	0	0	0	0	0	0	0	0	0	0	0	0	0
TCONS_00665292	Glrx3	0	0	0	0	0.0109736	0	0	0	0	0	0	0	0	0	0	0	0	0.0796013	0	0.0176648	0	0.136638	0	0	0	0	0.0857464	0	0	0.315652	0	0	0	0	0	0.377087	0.289541	0	0	0.55142	0	0	0.305209	0	0	0.241778	0.12674	0
TCONS_00148360	Kdm6b	0.766189	0.528514	0.674097	0.126666	0.462531	0.588941	0.327873	0.123047	0.0925352	0.111317	0	0.0549675	0.0698144	0.117579	0.0193106	0	0	2.06833	0.835407	0.177591	0.126451	1.08688	1.39777	0.322277	2.29568	2.57172	1.02964	2.93533	4.88131	1.73001	0.345711	0.261502	0.416959	0.358523	0.882394	0.65428	1.79631	0.468654	0.299154	2.13686	4.11687	1.81485	0.723287	2.70273	3.4763	0.733923	0.891277	0
TCONS_00708341	Pard3	0.996467	0.643679	0	0	0.534803	0	0	0	0	0	0	0	0.142071	0	0	0	0	1.66999	0.818323	0.372325	0	0	1.61937	0	0.621308	0	0	0	2.51895	2.81397	0	0	0	0	0	1.77083	0	0	0	0	0	0	0.684839	1.13639	0	1.78974	0.784964	0
TCONS_00425129	Spint1	0	0	0	0	0	0	0	0	0	0	0	0	0	0	0	0	0	0	0	0	0	0	0	0	0	0	0	0	0	0	0	0.0720231	0	0	0	0	0.266365	0	0	0	0	0	0	0	0	0	0	0
TCONS_00321341	Platr17	0	0	0.0011149	0	0	0	0.00417688	0.00484934	0	0	0	0.00817604	0	0	0	0.00225933	0	0.384975	0.309248	0.267068	0.718571	0.0370518	0	0.211967	0.0968675	0	0	0.0142707	0	0.277228	0.269551	0.322132	0.323781	0.836185	0.0252553	0.214522	0.252462	0.201998	0.0631126	0	0.0327872	0.0542182	0.928235	0.076859	0.10765	0.00971543	0.0163157	0
TCONS_00116789	Rasl10a	0	0	0	0	0	0	0	0	0	0	0	0	0	0	0	0	0	0	0	0	0	0	0	0	0	0	0	0	0	0	0.0763011	0	0.234424	0	0.0378829	0.0330372	0	0	0.0631126	0	0	0	0.0819793	0	0.0154603	0	0	0
TCONS_00116784	Ap1b1	0.105938	0	0.0443963	0.0464148	0.0840063	0.0695597	0.0882438	0.0410351	0.0287662	0	0	0	0	0	0.0155757	0	0	0.283554	0.639141	0.128906	0	0.161366	0	0.0314793	0.274458	0	0	0.138968	0.239723	0.110891	0.126066	0.214491	0.184847	0.480102	0.294262	0.649115	0.412942	0.206488	0.901563	2.76802	0.409172	0.704836	0.914988	0.573138	0	0.174878	0.440524	0
TCONS_00250086	Xpo7	0.543341	0.525719	0.282884	0.198134	0.512815	0.444689	0.267689	0.147696	0.0401864	0.0935546	0.0967124	0.0300579	0.0561166	0.0667643	0.11977	0.046	0	0.6304	0.752112	0.414473	0.415951	0.427652	0.607149	0.813068	1.24288	0	1.20045	0.556915	0	0.239248	0.168954	0.505577	0.447351	0.486771	0.303063	0.557051	0.604546	0.69485	0.126225	0	0.450706	0.216873	1.13563	0.19847	0.678845	0.0765964	0.173664	3.97611
TCONS_00258251	Racgap1	0	0	0	0	0	0.0499053	0.466443	0	0	0.195172	0	0	0	0	0	0	0	0	0	0	0	0.100524	0	0	0	0	0	0	0	0	0	0	0	0	0	0	0	0	0	0	0	0	0	0	0	0	0	0
TCONS_00546065	Ppp1r8	0.0390079	0.0725981	0	0	0.0102781	0	0	0	0	0	0	0	0	0	0	0	0	0	0.774943	0	0	0	0	0	0	1.60586	1.45923	0	0.479447	0	0.172841	0	0	0	0.20333	0	1.40847	0	0	0	0.560561	0	0	0.292418	1.26774	0.291463	0	0
TCONS_00644722	Zbtb32	0	0	0	0	0	0	0.00247945	0	0	0.00608962	0	0	0	0	0	0	0	0.107334	0	0	0	0.0747287	0	0	0	0	0	0	0	0	0	0	0	0	0.0631382	0.0770868	0	0	0	0.110284	0.24454	0	0	0	0	0	0	0
TCONS_00203601	Srek1	0	0	0	0	0.0109839	0	0	0	0	0	0	0.0160632	0	0	0	0.00226385	0	0.057982	0	0	0	0	0	0	0	0	0	0.29432	0	0.162123	0	0	0	0	0	0	0	0	0.260403	0	0	0.153709	0	0	0	0	0	0
TCONS_00049519	Cyb5r1	0	0	0	0	0	0	0	0.00484934	0	0	0	0	0	0	0	0	0	0	0.117301	0	0	0	0	0	0	0	0	0	0	0	0.0561894	0	0.0667927	0	0	0	0	0	0	0	0.639567	0	0.147563	0	0.159998	0.116585	0	0
TCONS_00049517	Cyb5r1	0	0	0	0	0	0	0	0	0	0	0	0	0	0	0	0	0	0	0	0	0	0	0	0	0	0	0	0	0	0	0	0	0	0	0	0	0	0	0	0	0	0	0	0	0	0	0	0
TCONS_00616858	Rmnd5a	0	0	0	0	0	0	0	0	0	0	0	0.0110104	0	0	0	0	0	0	0	0	0	0	0	0	0	0	0.349331	0	0	0	0	0	0	0.309895	0	0	0	0	0	0	0	0	0	0	0	0	0	0
TCONS_00049512	Cyb5r1	0.00355681	0	0	0.00107295	0	0.00306843	0.0014082	0	0	0	0	0	0	0.00271759	0.0163912	0	0	0	0	0.00480658	0.00550537	0.0142528	0	0	0	0	0	0	0	0.0557783	0.0744017	0.00653586	0.00930594	0.0199684	0.0306599	0	0.181333	0.00791127	0.527937	0	0	0	0	0.0251011	0.0260969	0	0.368914	0
TCONS_00489485	Lrig2	0	0	0	0	0	0	0	0	0	0	0	0	0	0	0	0	0	0.080454	0	0.0329318	0.120528	0	0.428576	0	0	0	0	0.0570829	0	0	0	0.13714	0	0.0187345	0.315703	0	0.0516177	0	0	0	0	0	0	0.161028	0.278285	0	0	0
TCONS_00421922	Set	0	0	0	0	0	0	0	0	0	0	0	0	0	0	0	0	0	0	0	0.0523755	0	0	0	0.0653007	0	0	0	0	0	0	0	0	0	0	0.449683	0	0	0	0	0	0	0	0	0	0	0	0	0
TCONS_00421923	Set	0	0	0	0	0	0	0	0.0450067	0	0	0	0	0	0	0	0	0	0	0	0	0	0	0	0	0	0	0	1.18331	0	0	0	0	0	0	0	0	0	0	0	0	0.301857	0	0	0	0	0	1.75103	0
TCONS_00366256	Ndufs8	0	0	0	0.00831751	0	0	0	0	0	0.0396287	0	0.00964501	0	0	0	0.00914578	0	0	0	0	0	0	0	0.0717129	0	0	0	0	0	0	0	0	0	0	0	0	0	0	0	0	0	0	0	0	0	0	0	0
TCONS_00170605	Psma3	0	0	0	0	0	0	0	0	0	0	0	0	0	0	0	0	0	0	0	0	0	0	0	0	0	0	0	0	0	0	0.0469181	0.04637	0	0	0	0	0	0	0	0	0	0	0	0	0	0	0	0
TCONS_00571943	Sbno1	0	0	0.0725742	0	0	0.0225236	0.0324027	0.149961	0	0	0	0.0151529	0.0270897	0.0518578	0	0	0	0	0	0.202746	0.0620763	0	0	0	0	0	0	0	0	0	0	0	0.222346	0	0	0	0	0	0	0	0	0	0	0	0	0	0	0
TCONS_00800109	Map2k1	2.77986	3.16322	2.76086	0	4.16496	3.1001	1.24222	0	0	0	0	0	0	0	0	0.00562348	0	0.890279	0.933395	0.180401	0.758103	0.185212	1.07144	1.66013	1.47622	0.0729938	0.171493	0.636146	1.31848	1.05347	0	0.357355	1.17475	0.0816516	0.0770033	0.326914	0.602206	0.936598	0	0.110284	0.112865	0.287356	0.311521	0.130535	0	0	0.815948	0.072293
TCONS_00476053	Lrba	0	0	0	0	0	0	0.0150999	0	0	0	0	0	0	0.0082958	0	0.00759136	0	0.0423919	0	0.048119	0.135524	0.459765	0.462612	0.241332	0.110268	0.0729938	0	0	0.0954099	0	0	0.178904	0.0920362	0	0.0169715	0	0	0.041366	0	0	0.382536	0	0	0.0547289	0	0	0	0
TCONS_00435997	Pdss1	0.00735121	0	0	0	0	0.0121749	0	0	0	0	0	0	0	0	0	0	0.577567	0	0	0.0204019	0	0	0	0.0560067	0	0	0	0	0	0	0	0	0	0	0	0	0	0	0	0	0	0.0542182	0	0	0	0	0	0
TCONS_00300366	Itgb5	0	0	0	0.0296536	0	0.00225799	0	0	0	0.0176128	0	0	0.0152934	0	0	0	0	0	0	0	0.163563	0.0997764	0	0	0	0	0	0	0	0	0.0388498	0.265779	0.129698	0	0	0.0147566	0	0	0	0	0	0	0	0	0.281362	0	0.433589	0
TCONS_00637702	Wnk1	0.324272	0.793388	0.447021	0.0586276	0.905572	0.821367	0.18473	0	0	0	0	0	0	0	0	0	0	1.03517	1.60443	0.396273	0.766384	3.07606	0	0.444399	1.70655	0.567819	0	0.41739	1.1789	4.11905	0.630069	0.376742	1.88698	3.73286	3.57175	1.11216	1.3534	0.844883	1.31703	0	2.32496	3.05389	1.89556	3.11418	2.55206	2.53179	1.22694	0
TCONS_00803451	Ttk	0	0	0.00304924	0	0	0	0	0	0	0	0	0	0	0	0	0	0	0	0.0127645	0	0	0	0	0	0	0	0	0	0	0	0	0	0	0	0	0	0	0	0	0	0	0	0	0	0	0	0	0
TCONS_00229159	Actr8	0.079381	0.0120997	0	0	0	0	0	0	0.0318385	0	0.0481956	0	0	0.00330792	0	0	0	0	0.0213274	0.130512	0.103729	0	0	0	0.128301	0.0729938	0	0.441194	0	0	0.16674	0	0	0.171995	0	0.348928	0.395736	0.010793	0	0	0	0	0.0327917	0	0	0.0550379	0	1.08439
TCONS_00666283	Rabac1	0	0	0	0	0	0	0	0	0	0	0	0	0	0	0	0	0	0	0	0	0	0	0	0	0	0	0.257239	0	0	0	0	0	0	0	0	0	0.0273402	0	0	0	0.0788924	0	0	0	0	0	0	0
TCONS_00492505	Cog6	0	0	0	0	0	0	0	0	0	0	0	0	0	0	0	0	0	0	0	0	0	0	0	0	0	0	0	0	0	0	0	0.0674881	0	0	0	0	0	0	0	0	0	0	0	0	0	0	0	0
TCONS_00710934	Nob1	0	0	0	0	0	0	0	0	0	0	0	0	0	0	0	0	0	0	0	0.299197	0	0.29098	0	0	0	0	0	0	0	0	0	0.0280708	0	0	0	0	0	0	0	0	0	0	0	0	0.0468292	0.503852	0	0
TCONS_00017711	Bpnt1	0	0	0	0	0	0	0	0	0	0	0	0	0	0	0	0.0450466	0	0	0	0	0	0	0	0	0	0	0	0	0	0	0	0	0	0	0	0	0	0	0	0	0	0	0	0	0	0	0	0
TCONS_00443165	Xrn2	0	0	0	0	0	0	0	0	0	0	0	0	0	0	0	0	0	0	0	0	0	0	0	0	0	0	0	0	0	0	0	0	0	0	0	0	0	0	0	0	0	0	0	0	0	0	0	0
TCONS_00276208	Slc25a32	0	0	0	0	0	0	0	0	0	0	0	0	0	0	0	0	0	0.0120947	0.0959735	0.0447209	0	0	0	0	0.145301	0	0	0	0	0	0	0.0767174	0	0	0	0	0	0	0	0	0	0	0	0	0	0	0	0
TCONS_00165922	Mbip	0	0	0.0448813	0	0.117784	0.0538222	0	0	0	0	0	0	0	0	0	0	0	0	0	0	0	0	0	0	0	0	0	0	0	0	0	0	0	0	0	0	0	0	0	0	0	0	0	0	0.0154603	0	0	0
TCONS_00428668	Mrpl41	0	0	0	0	0	0	0	0	0	0	0	0	0.0081259	0	0	0	1.15513	0	0	0.0284735	0.0359183	0	0	0	0	0	0	0.413851	0	0	0.0685493	0.278085	0.231647	0	0	0	0	0	0	0	0	0	0.0284304	0	0	0	0	0
TCONS_00652700	9030624J02Rik	0	0	0	0	0	0	0	0.0109159	0	0	0	0.00342576	0	0	0	0	0	0	0	0	0	0	0.0357147	0	0	0	0	0.0285415	0	0	0	0.0429657	0	0	0	0	0	0	0	0	0	0	0	0	0	0	0	0
TCONS_00752963	Zfp280d	0	0	0	0	0	0	0	0	0	0	0	0	0	0	0	0	0	0	0.152854	0	0	0.122147	0	0.125422	0	0	0.257239	0	0	0	0	0	0	0.127159	0	0	0.193876	0	0	0	0.482816	0.216873	0	0.147133	0	0	0	0
TCONS_00753642	Trim43a	0	0	0	0	0	0	0	0	0	0	0	0	0	0	0	0	0	0	0	0.29075	0.121037	0.0594501	0	0	0	0	0	0	0	0	0	0	0	0	0	0	0	0	0	0	0	0	0	0	0	0.0531434	0	0
TCONS_00505478	Unc13b	0.571792	1.00355	0.633704	0.234781	0.616507	0.405904	0.399763	0	0	0.142527	0.0993882	0	0.108451	0.0309545	0	0.00492761	0	0.350825	0.379287	0.339206	0.293752	0.286204	0.0357147	0.334062	0.38366	0	0.342986	0.101251	1.01882	0.183469	0.27561	0.687956	0.135339	0.0090724	0	0.165186	0.275294	0.543248	0.189338	0.110284	1.03111	0	0.180354	0.523673	0.231904	0.068008	0.0959363	0
TCONS_00432626	Rbm39	0	0	0	0	0	0	0	0	0	0	0	0	0	0	0	0	0	0.11701	0	0.179576	0	0.138995	0	0.0521396	0.0269615	0.137666	0	0.0797306	0	1.4463	0.218614	0.0122689	0.00808788	0.084836	0	0.107767	0	0.285115	0.0695501	0	0.0648031	0	0.527717	0	0.0175938	0.067153	0	0
TCONS_00286841	Gm28539	0	0	0	0	0	0	0	0	0	0	0	0	0	0	0	0	0	0	0	0	0	0	0	0	0	0	0	0	0	0	0	0	0	0	0	0	0	0	0	0	0	0.162655	0	0	0	0.317549	0	0
TCONS_00096780	Vezf1	0.134354	0.06725	0.285135	0.288196	0.158053	0.389856	0.299001	0.276994	0.368208	0.24871	0.345198	0.529647	0.339983	0.509794	0.409479	0.592298	0	0	0	0	0.0576407	0	0.0473219	0.0725052	0.189489	0	0	0	0	0	0	0.0383602	0	0	0.0226413	0	0	0	0	0	0	0	0	0	0	0	0	0
TCONS_00096782	Vezf1	0.142198	0.0666208	0.0503621	0.0226634	0.0560499	0.0140679	0.0641133	0	0	0	0	0	0.037841	0	0	0	0	0	0	0	0.086391	0	0	0	0.0446075	0	0	0	0	0	0.059289	0.0755806	0	0.0529012	0	0	0.293877	0.135207	0	0.441136	0.296928	0.162655	0	0.131974	0.144832	0	0	0
TCONS_00799315	Ccdc84	0	0	0.0649684	0	0.330067	0.1492	0.0409811	0	0	0	0	0	0.105239	0	0.115668	0.0322588	0	0	0	0	0	0	0	0	0	0	0	0	0	0	0	0	0	0	0	0	0	0	0	0	0	0	0	0	0	0	0	0
TCONS_00299859	Vps8	0	0	0	0	0	0	0	0	0	0	0	0	0	0	0	0	0	0.0305028	0	0.051526	0	0	0	0	0	0	0	0	0	0	0	0	0	0	0	0	0	0.0500543	0	0	0.0188108	0	0	0	0	0	0	0
TCONS_00538000	Ubap2	0	0	0	0	0	0	0	0	0	0	0	0	0	0	0	0	0	0	0	0	0	0	0	0	0	0.218981	0	0	0	0	0	0	0	0	0	0.781881	0	0.0779254	0	0	0	0	0	0	0	0	0	0
TCONS_00538005	Ubap2	0.0113974	0.0255787	0	0	0	0	0	0	0.0231683	0	0	0	0	0	0	0	0	0	0.0338786	0.260116	0.148597	0	0	0	0	0	0	0	0	0	0	0	0	0.299589	0	0	0.46246	0	0	0	0	0.173444	0	0	0	0	0	0
TCONS_00207210	Ak6	0.0775831	0	0.0181316	0	0.0076332	0	0.0169293	0	0	0.0314388	0.0420642	0	0	0	0.0479912	0	0	0	0	0	0	0	0	0	0	0	0	0	0	0	0.185209	0	0	0	0	0	0	0	0	0	0	0	0	0	0	0	0	0
TCONS_00577520	Vps29	0	0	0	0	0	0	0	0	0	0	0	0	0	0	0	0	0	0	0	0	0	0	0.0357147	0.0708365	0	0	0	0.0551278	0	0.166337	0	0	0.0740685	0	0	0	0	0	0	0	0	0	0	0	0	0	0.375261	0
TCONS_00100998	Tmem199	0	0	0	0.00240025	0	0	0	0	0	0	0	0	0	0	0	0.00474686	0	0.0786156	0.074646	0	0	0	0	0	0	0	0	0	0.479447	0	0.0212238	0	0	0.208865	0	0.0440496	0.0464559	0	0.504901	0	0	0	0.147563	0.0474769	0	0.156418	0.0603191	0
TCONS_00341904	Rnf14	0	0	0.136401	0.190813	0	0	0	0	0	0	0	0	0	0	0	0	0	0	0.691916	0	0	0	0	0	0	0	0	0	0	0	0	0.152543	0.683783	0.338655	0	0	0	0	0.186876	0	0	0	0	0	0	0	0	0
TCONS_00801418	Gm42641	0	0	0	0	0	0	0	0	0	0	0	0	0	0	0	0	0	0	0	0	0.0209948	0	0	0	0	0	0	0	0	0	0	0	0.0912133	0	0	0	0	0	0	0	0	0	0	0	0	0	0	0
TCONS_00453341	Myh7b	0	0	0	0	0	0	0	0	0	0	0	0	0	0	0	0	0	0	0	0	0	0	0	0	0	0	0	0	0	0	0	0	0	0	0	0	0	0	0	0	0	0	0	0	0	0	0	0
TCONS_00089733	Vpreb3	0	0	0	0	0	0	0	0	0	0	0.0152905	0	0	0	0	0	0	0	0	0	0.0512002	0	0	0	0	0	0	0	0	0.277228	0	0	0.0167658	0.0475666	0	0.11367	0.0172059	0	0	0	0	0	0.0491876	0.0116967	0.0463808	0	0.0163157	0
TCONS_00708759	Letm2	0	0	0	0	0	0	0	0	0	0	0	0	0	0	0	0	0	0.168921	0	0	0.0750515	0	0	0	0.0080723	0	0	0	0	0	0.0811653	0	0	0	0	0.0110124	0	0	0	0	0	0	0.0163959	0.0116967	0	0.0194309	0	0
TCONS_00269947	Snu13	0	0	0	0	0	0	0	0	0	0	0	0	0	0	0	0	0	0	0	0	0	0	0	0	0	0.218981	3.2431	0	0	2.87508	0	0	0	0	0	0	0	0	0	0	0	0.532748	0	0	0	0	0	0
TCONS_00269949	Snu13	0	0	0	0	0	0	0	0	0	0	0	0	0	0	0	0	0	0	0	0	0	0.131251	0.758187	0	0	0	0	0.255032	0.963808	1.45195	0	0	0	0.346176	0	0.836998	0.599626	0	2.18994	0.587593	0.141514	0.743277	0.761129	0.0419444	0.0912465	0	1.23092	0
TCONS_00107657	Copz2	0	0	0.0152128	0.029924	0	0.023889	0.00795502	0.0762413	0	0.0434375	0.122829	0.0647325	0.0491377	0.160983	0.12777	0.0498906	0	0	0	0	0	0.380437	0	0.0640331	0	0	0	0	0	0	0	0.137887	0	0	0	0	0	0	0	0	0.188108	0	0	0	0	0	0	0
TCONS_00664748	Ypel3	0.0426143	0	0	0	0	0.031998	0	0	0	0	0	0	0	0	0	0	0	0	0	0	0	0.0450478	0.14868	0	0	0.729938	0.0857464	0.183122	0.779101	0.0554456	0.0513831	0	0	0	0	0	0	0	0.263432	0	0	0.195782	0.276467	0	0	0	0.15433	0
TCONS_00784824	Cdkn2d	0.00709234	0	0	0	0	0	0	0	0	0	0	0	0	0	0	0	0	0.394747	0.0213274	0	0	0.17797	0.500005	0.224339	0.164231	0.291975	0	0.19979	0.299654	0.221782	0	0	0.324723	0.127014	0.536207	0.451509	0.361324	0	0	0	0.400293	0.993602	0.114771	0.371429	0.0927617	0.226029	0	0
TCONS_00754124	Gm16252	0.0183124	0	0.0132885	0.0376399	0	0.0177765	0.00653418	0.0134133	0.0257458	0.0542033	0.0732491	0.105357	0.0659248	0.0740329	0	0.0489801	0	0.0181421	0.1867	0.00221808	0	0.0815222	0	0.0338338	0	0	0	0.107359	0	0	0	0	0	0	0	0.0220248	0	0	0	0	0	0	0	0	0	0	0	0
TCONS_00697712	Rab8a	0	0	0	0	0	0	0	0	0	0	0	0	0	0	0	0	0	0	0	0.25627	0.101091	0	0	0	0	0	0	0	0	0	0	0.161304	0	0	0	0	0	0	0	0	0	0	0	0.111095	0	0	0	0
TCONS_00084062	Zfp873	0	0	0	0	0	0	0	0	0	0	0	0	0	0	0	0	0	0	0.074646	0	0.108076	0.2778	0	0.0173303	0	0	0	0.0713536	0	0	0	0	0	0.244955	0	0.0279495	0	0.053965	0	0	0	0	0	0.690105	0	0	0.0163157	0
TCONS_00084063	Zfp873	0.0123797	0	0.00590226	0.00523865	0	0.0229387	0.0112965	0.0720272	0	0	0	0.0611732	0	0.0997238	0.028493	0.0144123	0	0	0	0.0121041	0	0	0	0	0.0327412	0	0	0	0	0	0.461069	0.127592	0	0	0	0	0	0	0	0	0	0	0	0	0	0	0	0
TCONS_00084061	AC172027.3	0.0506109	0.0242357	0.0106528	0.0457693	0.0349352	0.0188059	0.0292957	0.0101545	0.107258	0.0350098	0.0831803	0.0395857	0.0470476	0.0462874	0	0.0311359	0.578145	0.0910308	0.064057	0.0528502	0.0156295	0.0432747	0	0.0152185	0.0552468	0.236135	0	0.15381	0	0	0.0333112	0.0621351	0.167501	0.181321	0.0896562	0	0.0376809	0.00969931	0.249232	0.110394	0.0581629	0	0.180748	0.0384704	0.0705143	0.0409408	0.0595523	0
TCONS_00336109	Plin5	0	0	0	0	0	0	0	0	0	0	0	0	0	0	0	0	0	0	0	0	0	0	0	0	0	0	0	0.0142707	0	0.166337	0	0.0245133	0	0	0	0	0	0	0	0	0	0	0	0	0	0	0	0
TCONS_00593059	Pds5b	0	0	0	0	0	0	0	0	0	0	0	0	0	0	0	0	0	0	0	0.153793	0	0.0628876	0	0.027221	0.174014	0.656944	0	0	0.71917	0	0	0	0	0	0.516016	0	0.169616	0	0	0	0.564323	1.44996	0.409897	0	0.102965	0	0	0.433758
TCONS_00717632	Ankrd10	0	0	0	0	0.0205562	0	0	0	0	0	0	0.0054507	0	0	0	0	0	0	0	0	0	0	0	0	0	0	0	0	0	0	0	0.135133	0	0.0325699	0	0	0	1.90197	0	0	0	0	0	0	0	0	0	0
TCONS_00717639	Ankrd10	0	0	0	0	0	0	0	0	0	0	0	0	0	0	0	0	0	0	0	0	0	0	0	0	0	0	0	0	0	0	0	0	0	0	0	0	0	0	0	0	0	0	0	0	0	0	0	0
TCONS_00145998	Brip1os	0	0.0120997	0	0.0139697	0.0325747	0.0150882	0.0280181	0	0	0	0	0	0	0	0	0	0	0	0.0213274	0	0.119833	0	0	0	0	0	0	0.0252592	0	0	0.0596221	0	0	0	0.200489	0	0.0344118	0.0808971	0	0	0	0	0	0.0584835	0	0	0	0
TCONS_00798439	Cep57	0	0.143381	0	0	0	0	0	0	0	0	0	0	0	0	0	0	0	0	0	0	0	0	0	0	0	0.283727	0	0	0.111172	0	0	0	0	0	0	0.120355	0	0	0.126225	0	0.111397	0	0	0.138945	0	0	0	0
TCONS_00731435	Tirap	0.137297	0.0807896	0.137817	0.0150309	0.214798	0.147864	0.172603	0	0	0	0	0.00644	0	0.0233973	0	0	0	0	0.11889	0	0	0.290593	0	0.041729	0.121278	0.145988	0.0857464	0.313956	0.238225	0.273236	0.014653	0	0	0	0	0.0615263	0	0.017589	0	0	0	0	0	0	0.162951	0	0	0
TCONS_00832357	Rab9	0	0	0	0	0	0.00527015	0.00146296	0	0	0	0.0279357	0	0	0.0123839	0	0.00355845	0	0.526229	0.264684	0.251712	0.077951	0.247821	0	0.335228	0.214166	1.59645	0	0	0	0.440848	0.610497	0.566499	0.256214	0.370562	0.150989	0.158325	0.87067	0.00529217	0	0	0.31066	1.07493	0.432277	0.996161	0.371325	0.253825	1.60621	1.80075
TCONS_00832359	Tmsb4x	0	0	0	0	0	0	0	0	0	0	0	0	0	0	0	0	0	0.0181421	0	0	0	0	0	0	0.0281158	0	0	0	0	0.443565	0	0	0	0.199738	0	0.187772	0	0	0.0631126	0	0.503884	0.0542182	0	0.152057	0	0	0.0978941	0
TCONS_00607684	Htra2	0	0.0177865	0	0	0.0582699	0	0	0	0	0	0	0	0	0	0	0	0	0	0	0	0	0	0	0	0	0	0	0	0	0	0	0	0	0	0	0	0	0	0	0	0	0	0	0	0	0	0	0
TCONS_00711671	Lsm4	0	0	0	0	0	0	0	0	0	0	0	0	0	0	0	0	0	0	0	0	0	0	0	0	0	0	0	0	0	0	0	0	0	0	0	0	0.0995705	0	0	0	0	0	0	0	0	0	0	0
TCONS_00711674	Lsm4	0	0	0	0	0	0	0	0	0	0	0	0	0	0	0	0	0	0	0	0	0	0	0	0	0	0	0	0	0	0	0	0	0	0	0	0	0	0	0	0	0	0	0	0	0	0	0	0
TCONS_00524411	Ints11	0	0	0	0	0	0	0	0	0	0	0	0	0	0	0	0	0	0.169326	0	0	0.131849	0	0	0	0	0	0	0	0	0.166337	0.0184931	0	0.0666357	0.0645411	0	0.0440496	0.137647	0	0	0	0	0.325309	0	0.10527	0.247859	0.136016	0	0
TCONS_00360371	Brd8	0.0177769	0	0.00132896	0.00432173	0.0137144	0.00873392	0.0029175	0.00484934	0	0	0	0.0173959	0	0	0	0.00469715	0	0.0617374	0	0.0168108	0.014654	0.0363249	0	0.00309223	0.0201242	0	0	0.0171677	0	0.0721902	0.00804633	0.0278869	0	0.170561	0	0	0.020303	0.012876	0.0895568	0.110284	0.0237016	0	0	0.0186679	0	0	0	0
TCONS_00540377	Fam76a	0	0	0	0	0	0	0	0	0	0	0	0	0	0.00641299	0	0	0	0.0604735	0	0	0	0	0	0	0	0.948919	0.0857464	0	0.0599308	0.0554456	0	0	0	0.0420959	0	0.297335	0.395736	0	0.233706	0	0.206919	0	0.262334	0	0	0	0	0.433758
TCONS_00095332	Pld2	0	0.133096	0.0769167	0	0.142112	0.116947	0	0	0	0	0	0	0	0	0	0	0	0.38212	0.573111	0	0.119914	0.0801431	0.0714293	0.158362	0.71552	0.364969	0	0.356768	0.0599308	0.0554456	0	0	0.202565	0.045362	0.0505105	0	0.0688236	0	0.189338	0.330852	0.0376216	0	0.262334	0.280721	0.137998	0.281747	0.277367	0
TCONS_00833087	Rlim	0	0	0	0	0	0	0	0	0	0	0	0	0	0	0	0	0	0	0	0	0	0	0	0	0	0	0	0	0	0	0	0	0	0	0	0	0	0	0	0	0	0	0	0	0	0	0	0
TCONS_00307665	Bag6	0	0	0	0	0.0402799	0.0230391	0.0394578	0	0	0	0	0	0	0	0	0	0	0	0	0	0	0	0	0	0	0	0	0	0.479447	0	0	0	0	0.0831939	0	0	0.075121	0	0.242857	0	0	0	0.289075	0	0	0.0835429	0.144573	0
TCONS_00705099	Pet100	0	0	0.00922689	0.00272406	0	0	0	0	0	0	0	0	0.0050978	0	0	0	0	0	0	0.0195879	0.0132555	0	0	0	0	0	0	0	0	0	0.030074	0.0177507	0	0.0982722	0	0.067451	0	0.0160924	0	0	0	0	0.126363	0.0316981	0.129248	0	0.020003	0
TCONS_00586566	G3bp2	0	1.09189	0	0	0.132933	0	0	0	0	0	0	0	0	0	0	0	1.9054	0.828651	0	0	0	1.61324	2.77528	0	0.6056	1.19082	0	0.446217	1.35941	1.13386	0	0	1.25984	1.79573	0	5.69784	1.40488	0	5.53207	0	5.47975	1.24897	4.44174	0.717405	0	0	2.79555	2.77135
TCONS_00802257	Hspa8	0.251657	0	0.217706	0.488102	0.51028	0	0	0	0	0	0	0	0	0	0	0	0	0	0	0.881267	0.962702	0.0546878	0	0.457244	0.522108	0	0	0	0.206162	0	1.64278	1.86119	0	0	0	0	0	2.48575	0	0	0.22778	0	0	0	0	0	0	0
TCONS_00802256	Hspa8	0	0	0	0	0	1.23611	1.8381	0.26249	0	0	0	0	0	0	0	0	0	0	0	0	0	0	0	0	0	0	0	0	0	0	0	0	0	0	0	0	0	0	0	0	0	0	0	0	0	0	0	0
TCONS_00236956	Mycbp2	1.82897	2.9597	1.16407	0.533646	1.80102	1.18729	0.681209	0.0873317	0.19362	0.0960865	0.165183	0.16321	0.100998	0.18012	0.0983473	0.0552814	0	0.292063	0.389407	0.403708	0.5019	0.502347	0.171895	0.325444	0.57972	0	0	0.537593	0	0.351248	0.0908495	0.438843	0.1093	0.983603	0.328836	0.247911	0.422078	0.240903	0.220515	0.817646	0.202686	0.427944	0.233166	0.468465	0.271235	0.292046	0.104877	0
TCONS_00280042	Azin1	0	0	0	0	0	0	0	0	0	0	0	0	0	0	0	0	0	0.0084542	0	0.0723338	0	0	0	0	0	0	0	0	0	0	0	0.029753	0.00747615	0	0	0	0	0	0	0	0	0	0	0	0	0	0	0
TCONS_00092818	Pes1	0	0	0.027946	0.0594911	0	0.0708658	0.232178	0.0625128	0.102488	0.111978	0.301758	0.0514355	0.0751773	0.131024	0	0.233879	0	0	0	0.114914	0	0	0	0	0	0	0	0	0	0	0	0	0	0	0	0	0	0	0	0	0	0	0	0	0	0	0	0
TCONS_00649714	Gm12784	0.0239296	0	0.0319663	0.0700539	0.0177434	0.0448328	0.0383795	0.146688	0.189874	0.0945498	0.214166	0.153622	0.055617	0.13731	0.0482277	0.105005	0	0.106651	0.105645	0.197961	0.174986	0.0551905	0.078608	0.153445	0.00959796	0	0	0	0	0.0568317	0.09788	0.0456805	0.00655584	0.0399458	0	0.0137545	0	0.0308536	0	0.23292	0.0781776	0	0.0341198	0.0904623	0.11756	0.115069	0.256581	0
TCONS_00795231	Clpx	0	0	0	0	0	0	0	0	0	0	0	0	0	0	0	0.006778	0	0.0786156	0	0.081632	0.0103748	0.254913	0	0.042088	0	0	0.0857464	0	1.25615	0	0	0.0583171	0.0298288	0.0440102	0.0210755	0	0.0860295	0.00359767	0.189338	0	0	0.110876	0.261235	0.277621	0	0	0.0228256	0
TCONS_00683696	Pih1d1	0	0	0	0	0	0	0	0	0.0287662	0	0	0	0	0	0	0	0	0	0	0	0	0.169858	0.500005	0	0	0	0	0	0	0	0	0	0	0	0	0	0	0	0	0	0	0	0	0	0	0	0	0
TCONS_00683695	Pih1d1	0	0	0	0	0	0	0	0	0	0	0	0	0	0	0	0	0	0	0	0	0	0	0	0	0	0	0	0	0	0	0.199072	0	0	0	0	0	0	0.129761	0	0	0	0	0	0	0	0	0	0
TCONS_00754919	Scap	2.35449	1.09987	0.863431	1.04933	1.28954	1.50542	0.900741	0.256108	0.358847	0.374848	0.431811	0.3604	0.315223	0.168017	0.0341932	0.184823	6.93081	0	1.36293	0.431947	0.570403	0.331157	0	0.8123	2.09967	0	0	0.064732	0	0	0.353937	0.979572	0.699472	0.0406806	0.757658	0.837659	0.624918	1.16904	0	0	0	0	1.5713	3.07964	1.10841	1.30187	0.718869	0
TCONS_00390868	Mllt10	0	0	0	0	0	0	0	0	0	0	0	0	0	0	0	0	0	0	0	0	0	0	0	0	0	0	0	0	0	0	0	0	0	0	0	0	0.161219	0	0	0.527047	0	0	0	0	0	0	0	0
TCONS_00806403	Tpm1	0	0	0	0	0	0	0	0	0	0	0	0	0	0	0	0	0	0	0	0	0	0	0	0	0	0	0	0	0	0	0	0	0	0	0	0	0	0	0	0	0	0	0	0	0	0	0	0
TCONS_00282651	Golgb1	1.18832	0.373505	0.691693	1.46855	0.406632	0.433915	1.13348	1.21916	0.892173	0	0	1.01692	0	0.826155	0	1.45072	0	0	0	0	0	0	0	0.228164	0	0	0	0	0	0	0	0	0	0	0	0	0	0	0	0	0	0	0	0	0	0	0	0
TCONS_00218984	Platr25	0	0	0.0118647	0.00530384	0.00864388	0.0131267	0.0329686	0.0319086	0.0215919	0	0.0219724	0.0154609	0.036225	0.0201154	0.0177531	0.0237298	0	0.0499209	0.148951	0.37022	0.270768	0.187637	0.141787	0.0540558	0.0531157	0	0	0	0	0.0904318	0.25699	0.119052	0.143687	0.0637245	0.219506	0.0775163	0	0.213673	0	0	0.124753	0.0756886	0	0.0857485	0.325392	0.181785	0.0457329	0
TCONS_00218985	Platr25	0	0	0	0	0	0.00885252	0.0197107	0	0	0.00674569	0	0	0	0.0073674	0	0	0	0	0	0.00495963	0	0.171326	0	0.105787	0	0	0	0	0	0	0	0.0278839	0	0	0	0	0	0	0	0	0	0	0	0	0	0	0	0
TCONS_00218982	Platr25	0.0145499	0.129188	0.0357904	0.0705946	0.0539874	0.151437	0.0726721	0.0140922	0.00717429	0.0467795	0.0765366	0.0795611	0.0391664	0.0866196	0	0.0465423	0	0.0384007	0.350207	0.248203	0.245936	0.109661	0	0.0930961	0.201057	0	0	0.385124	0.15612	0.0554456	0.224818	0.0538251	0.067058	0.382692	0.076031	0.0765252	0.0516177	0.0673699	0	0	0	0.0542182	0.0671083	0.229454	0.044943	0.0307688	0.0401692	0
TCONS_00125849	Gm11508	0	0	0	0	0	0	0	0	0	0	0	0	0	0	0	0	0	0	0	0.028835	0.0188632	0.169838	0	0	0.0403615	0	0.428732	0	0	0.0554456	0.539624	0.711259	0.0433411	0.206025	0.69452	0.0110124	0.154853	0.232528	0.126225	0	0.0940539	0.216873	0.0491876	0.385231	0.0773014	1.0104	0.0815784	0
TCONS_00478193	Cenpe	0	0	0	0	0	0	0	0	0	0	0	0	0	0	0	0	0	0	0	0	0	0	0	0	0	0	0	0	0	0	0	0	0	0	0	0	0	0	0	0	0	0	0	0	0	0	0	0
TCONS_00746829	Phip	0	0	0	0.100207	0.246054	0	0.0363831	0	0	0	0	0	0	0	0	0.00620413	0	0	0	0	0	0	0	0	0	0	0	0.189858	0	0	0	0.187907	0	0	0	0	0	0.289148	0	0	0	0	0	0	0	0	0	0
TCONS_00446713	Arl5a	0.0234615	0	0	0	0	0	0	0	0	0	0	0	0	0	0	0	0	0	0	0	0.0206984	0	0	0	0	0	0	0	0	0	0	0	0	0	0.0520385	0.0459327	0	0	0	0	0	0	0	0	0	0	0	0
TCONS_00475261	Larp1b	0.0119151	0.114088	0	0.0368084	0.0112237	0.00335429	0	0	0.0092282	0.0408	0	0.0121305	0	0.0206225	0	0	0	0	0	0.0315455	0.0316471	0	0	0	0	0	0	0	0	0	0	0	0.0630194	0	0.137881	0	0.0389025	0.139197	0	0	0	0	0	0	0	0	0	0
TCONS_00394632	Kif18a	0	0	0.00303921	0	0	0	0	0	0	0	0	0	0	0	0	0	0	0	0	0	0	0	0	0	0	0	0	0.0329797	0.0892969	0	0	0	0	0	0	0.0611078	0	0	0	0	0.610654	0	0	0	0	0	0	0
TCONS_00729635	Ubp1	0.447867	0.629099	0.347878	0.0527103	0.373825	0.906197	0.328297	0.106525	0	0.135112	0	0	0.287608	0.0340856	0	0	0	0.665076	0.269611	0.0763796	0.0497235	0	0.730615	0.153883	1.61358	0	1.20336	1.528	0.927969	0	0.329872	0.145949	0.327743	0.443078	0.290436	0.172476	1.08199	0.150408	0.731285	0	0.389797	1.30124	0.223017	0.248567	0	0.216654	0	0
TCONS_00384404	Carnmt1	0	0	0	0	0.417945	0	0.0560811	0	0	0	0	0	0	0	0	0	0	0	0	0	0	0	0	0	0	0	0	0	0	0	0.0629282	0	0.387552	0.172339	0	0	0	0	0	0	0	0.109195	0.352019	0	0.220263	0	0.0813827	0
TCONS_00384402	Carnmt1	0.0177308	0	0	0	0	0	0	0	0	0	0	0	0	0	0	0	0	0.0967577	0	0.0283293	0	0	0	0	0	0	0	0.0287698	0	0	0	0	0	0.154231	0.0126276	0	0	0	0	0	0	0	0	0	0	0	0	0
TCONS_00266391	Eny2	0	0	0	0	0	0	0	0	0	0	0	0	0	0	0	0	0	0.322179	0.0665096	0.169763	0	0.116869	0	0.0111706	0	0	0	0	0.307445	0.136341	0.089864	0.0346679	0.115537	0.0404357	0	0	0	0	0	0.469258	0.181355	0	0.0677805	0	0	0	0.393975	0.137863
TCONS_00728244	Gm26611	0.0177308	0	0.00916891	0.0294068	0.013663	0.0117735	0.0253547	0.0051597	0.00617323	0.0454762	0.0462461	0.0577665	0	0.00863387	0	0.0218048	0	0.513281	0.138628	0.217758	0.16438	0.699732	0.285717	0.680396	0.92988	0	0.0857464	0.457348	0.179793	0.166337	0.10112	0.487202	0.22737	0.127014	0.165561	0.198223	0.0860295	0.230182	0.25245	0	0.300973	0.216873	0.114771	0.233934	0.0154603	0.10687	0.0489471	0
TCONS_00241846	Ccdc66	0.14484	0.0974024	0	0	0	0	0	0	0	0	0	0	0	0	0	0	0	0.0626082	0	0	0	0	0	0	0.15452	1.60586	0	0	0	0	0	0.143786	0.107481	0.216268	0	0	0	0	0	0	0.275108	0.643244	0	0	0.203674	0	0	0
TCONS_00253087	Oxct1	0.987552	0.760259	0.384982	0.207784	0.249134	0.190886	0.554059	0.402689	0.267117	0.254575	0.153868	0.166004	0.375881	0.177941	0.464825	0.193408	0	0	0	0	0	0.117147	0	0.187878	0	0	0	0	0	0	0	0	0	0	0	0.23126	0	0	0	0	0	0	0	0	0.0154603	0.204024	0	0
TCONS_00003640	Ddx59	0.0425682	0	0.00224986	0	0	0.0106543	0	0	0	0	0	0	0	0	0	0	0	0	0.0959735	0	0	0.108696	0.0946439	0	0	0	0	0	0	0	0	0.0849447	0.243611	0	0	0	0	0	0	0	0	0	0	0	0	0.0582926	0.0815784	0
TCONS_00823071	Dynlt3	0	0	0	0	0.475235	0	0	0	0	0	0	0	0	0	0	0	0	0.736102	0	0	0	0.48234	0.142859	0	0	0	0	0.242602	0.539378	0.388119	0	0	0.871586	0.19052	0.227297	0.462521	0	0.597263	0.694238	0.220568	0.414891	0	0.13138	0.210798	0.124069	0.369186	0	0
TCONS_00472950	Trmt13	0	0	0.0231687	0	0	0.296216	0.376573	0.0846694	0.0466531	0.0527415	0	0.0156462	0.073286	0	0	0	0	0	0	0.0308557	0	0	0	0	0	0	0	0	0	0	0.0428275	0	0	0	0	0	0	0	0	0	0	0	0	0	0	0	0	0
TCONS_00495152	Gm12511	0	0	0	0.0650771	0.0305568	0.0296442	0.0591179	0.0733996	0.118488	0.0307211	0	0.150453	0.132584	0.0351778	0.130477	0.0590635	0	0	0	0	0	0	0	0.111409	0	0	0	0	0	0	0.0165166	0	0	0	0	0	0	0	0	0	0	0	0	0	0.0154603	0	0	0
TCONS_00495153	Gm12511	0.0992928	0.13323	0.0847344	0.0730131	0.0413899	0.0311769	0.0840935	0.023689	0.00808331	0.0221172	0.16055	0.0131035	0	0.113054	0	0.0617724	0	0.0181421	0	0.00221808	0	0	0	0	0.0322892	0	0	0	0	0	0	0	0	0	0	0.0110124	0	0	0	0	0	0	0	0	0	0	0	0
TCONS_00516523	Trnau1ap	0	0	0	0.00443073	0	0	0	0	0	0	0	0.0204101	0	0	0.0264869	0.0296221	0	0	0	0	0	0.0493277	0	0.0350345	0.313294	0	0	0	0	0	0	0	0	0	0.4131	0.614404	0	0	0	0	0	0	0	0	0	0	0	0
TCONS_00669166	D7Ertd443e	0	0	0.0282481	0	0	0	0.0197092	0	0.0191986	0	0	0	0	0	0	0	0	0	0	0.519534	0	0	0	0	0	0	0	0	0	0	0.128857	0	0.305872	0	0	0	0	0.166176	0	0	0	0	0	0	0	0	0	0
TCONS_00692516	Gm45490	0.653747	0.525937	1.1436	1.89737	1.01904	1.01114	1.74282	1.92466	2.55118	2.17514	1.64313	2.58453	1.90396	1.74834	2.55669	1.17701	0.577567	0.0786156	0	0.0754147	0.0256648	0	0.0357147	0.509353	0.234097	0	0	0.242602	0	0	0	0.0459624	0	0	0	0	0	0	0	0	0	0	0.0163959	0	0	0	0	0
TCONS_00317031	Brd4	0	0	0.0468825	0.0322804	0	0.125917	0	0	0	0.00792134	0	0	0	0	0	0	0	0	0	0	0	0	0	0.111268	0	0	0	0	0.212155	0	0	0	0	0	0	0	0	0	0	0	0	0	0	0	0	0	0	0
TCONS_00317036	Brd4	0	0	0	0	0	0.0202778	0	0	0.00575324	0	0	0.0195326	0.00563817	0	0	0.00496376	0	0	0	0	0	0	0	0	0	0	0	0	0	0.279224	0	0	0	0	0	0	0	0	0.276812	0.322029	0	0	0	0	0	0	0	0
TCONS_00452237	1700020I14Rik	0	0	0	0	0	0.00152053	0	0.00484934	0	0	0	0	0	0	0	0	0	0	0	0	0	0.101903	0	0	0	0	0	0	0	0	0.0247749	0.0359395	0	0	0	0	0	0.00359767	0	0	0	0.162655	0	0	0.0154603	0	0	0
TCONS_00668457	Pik3c2a	0	0	0	0	0	0	0	0	0	0	0	0	0	0	0	0	0	0	0	0.0225135	0	0	0	0	0.44057	0	0.171493	0	0.119862	0.688634	0	0	0	0	0.0191435	0.114903	0.372542	0	0	0	0	0	0	0	0.0195418	0	0	0
TCONS_00445433	Hspa14	0	0	0	0.00219399	0	0	0	0	0	0	0	0	0	0	0	0	0	0.336856	0.0631719	0.0957634	0.0466003	0.11941	0	0.132822	0	0	0	0.0878363	0.539378	0	0.025609	0	0	0.0451715	0.145748	0	0	0	0	0	0.107711	0	0.0217573	0	0	0	0	0
TCONS_00389971	Vps13a	0.564118	0.603109	1.66181	1.29651	1.03472	2.22663	2.64128	2.64251	1.93433	2.87496	1.13538	2.2563	1.47206	1.98582	1.29699	1.24304	0	0.489225	0	0.186547	0.00425501	0.139783	0.0714293	0.64887	0	0	0	0.469892	0	0	0	0	0	0	0	0	0	0	0	0.506755	0	0.433745	0	0.243315	0.0873506	0	0	0
TCONS_00139729	Shmt1	0	0	0	0	0	0	0	0	0	0	0	0	0	0	0	0	0	0.177998	0	0	0	0	1.80934	0	0.188076	0	0	1.12402	0	0.0554456	0	0	0	0	0	0	0.765852	0	1.00923	0.110284	0.451459	0	0.311521	0	0	0.37009	0	0.361465
TCONS_00139721	Top3a	0.0106385	0.0241994	0	0.01069	0	0	0	0	0	0.0440319	0	0	0	0.0347669	0	0	0	0	0	0	0	0	0	0	0	0	0	0	0	0	0	0	0	0	0	0.341385	0	0	0	0	0	1.7892	0	0.311238	0	0.0974457	0	0
TCONS_00191845	Gkap1	0	0.131838	0.395267	0.745453	0	0.307069	0.35603	0.288953	0.066985	0.270735	0	0.590973	0	0.312588	0.268816	0.296199	0	0.260006	0	0	0.164248	0	0.665364	0.151908	0	2.63639	0	0	0	0	0	0	0	0	0	0	0	0	0	0	0	0	0.489925	0	0	0	0.391577	0
TCONS_00191846	Gkap1	1.98238	2.04004	1.94382	2.02356	1.35682	1.6517	2.00288	2.40953	1.66605	2.05036	0.959333	1.8596	1.51345	1.60647	1.15423	1.86443	0	0	0	0	0	0	0.685507	0.350231	0	0	0	0.740494	0	1.60792	0	0	0	0.0278523	0	0	0	0	0	0	0	0	0	0	0	0	0	0
TCONS_00640486	Herc2	0	0	0	0	0	0	0	0	0	0	0	0	0	0	0	0	0	0	0	0	0	0	0.096501	0	0	0	0	0	0	0.267414	0	0	0	0	0	0	0	0	0	0.490984	0	0.213565	0	0	0.120698	0	0	0
TCONS_00379739	Pum3	0.410813	0.431426	0.199455	0.171762	0.158334	0.698384	0.404172	0.377133	0.385933	0.242052	0.141949	0.126083	0.0810805	0.152372	0.0243829	0.130158	0	0	0	0	0	0	0	0.0101085	0	0	0	0	0	0.355406	0	0.0514319	0.274338	0.499508	0.255356	0.52799	0.0332418	0	0	0.127157	0.483268	1.97164	0	0.158993	0.735584	0.559502	0.402655	0
TCONS_00090085	Reep6	0	0	0.00780428	0	0.00342603	0.00152053	0.00140399	0	0	0	0	0	0	0	0	0	0	0.00604735	0.0426549	0.0133085	0	0.0747287	0	0.0629289	0	0	0	0	0	0	0	0.0428983	0	0.0181448	0.0126276	0.374422	0.0516177	0.00719533	0	0	0.0188108	0	0.0655834	0.0233934	0.0156303	0.0291463	0.0652628	0
TCONS_00469336	Gtf2b	0.333766	0.814805	0.0248499	0	0.625717	0.224067	0	0	0	0	0	0	0	0	0	0	0.577567	0.0920951	0.276852	0.0609129	0	0.0475546	0.808044	0	0.0810055	0	0.600225	0.438839	0	0	0.0977424	0.0358813	0.0856752	0.0181448	0.0883934	0.0841348	0.103235	0	0.126225	1.09236	0.0564323	0	0.0163959	0.0219313	0.0618411	0.149958	0.130526	0
TCONS_00090087	Scamp4	0	0	0	0	0	0	0	0	0	0	0	0	0	0	0	0.00578163	0	0	0	0.0061951	0	0	0	0	0	0	0	0	0	0	0	0	0	0	0	0	0	0.0451543	0	0	0.0564323	0	0	0	0	0	0	0
TCONS_00693641	Arhgap10	0.0186387	0.125825	0.134989	0.193399	0.203595	0.161649	0.19177	0.177622	0.0364468	0.272901	0.0523852	0.089048	0.165235	0.0812208	0.111697	0.105807	0	0	0	0	0.0371094	0	0	0	0	0	0	0	0	0	0	0.0116653	0	0	0	0	0	0.015103	0	0	0	0	0	0	0	0	0	0
TCONS_00693643	Tmem184c	0.177255	0.399289	0.245884	0.210785	0.191871	0.211363	0.343046	0.227919	0.396974	0.193741	0.1999	0.183498	0.0705128	0.188185	0.0407742	0.166834	0	0.193515	0.235924	0.75517	0.729851	0.0857002	0.0714293	0.394406	0.360315	0	0	0.0570972	0	0	1.11712	0.84562	1.13685	0.317879	0.844751	0.82593	0.690593	0.943862	1.38848	0.110284	0.131675	0	0.213245	0.270346	0.0773014	0.116585	1.06052	4.48217
TCONS_00536963	Gnb1	0	0	0	0.0142519	0.0247257	0	0	0	0.0463251	0	0	0	0	0	0	0	0	0	0	0.159819	0	0	0	0	0	0	0	0	0	0	0	0	0	0	0	0	0	0	0	0	0	0	0	0	0	0	0	0
TCONS_00142193	Kat2a	0	0	0	0	0	0.019662	0.0210964	0	0	0	0	0	0	0	0	0	0	0	0	0	0.129968	0	0	0	0	0	0	0	0	0	0	0	0	0	0	0	0	0	0	0	0	0	0	0	0	0	0	0
TCONS_00593526	Kmt2c	0.764338	1.35491	0.49159	0.0736521	0.371481	0	0.270409	0	0	0	0	0	0	0	0	0	0	0.735654	0.761795	0.617795	0.477394	0	1.96263	0.604334	0	0	0	1.09552	0	0	0.30799	0.909703	0.377559	0.416804	0.736216	0.706479	0	1.07691	0.113224	0	1.00228	0	1.10123	0.454733	0.886786	0	0.0657849	0
TCONS_00138095	Gps1	0.0288304	0.257639	0.11128	0	0.190121	0.0960442	0.038416	0	0	0	0	0	0	0	0.0326193	0	0	0.670706	0.587432	0.196595	0.214542	0.757056	0.0802509	0	0.55204	0.300734	3.90103	0.182394	0.699213	0	0.301381	0.43891	1.55902	1.26625	0.883164	0.956714	0	0.425521	0.315563	1.85222	0.967965	0	0.619403	0.648091	1.16824	0.6002	0.765043	0
TCONS_00343406	Smad2	0.789838	0.16902	0.485864	0.320425	0.467389	0.543778	0.527314	0.273474	0.0957973	0.307752	0.55753	0.171378	0.348374	0.216523	0	0.136416	0	0	0	0	0.151434	0	0	0	0	0	0	0	0	0	0	0.455439	0	0	0	0	0	0	0	0	0	0	0	0	0	0	0	0
TCONS_00343409	Smad2	0	0.335972	0.0280174	0.0432045	0	0.0350208	0.0169167	0	0	0.0295234	0	0.0199359	0.00932898	0.00345095	0	0.0036556	0	0	0	0.327413	0	0	0	0.514429	0	0	0	0	0	0	0.298378	0	0.320159	0	0	0	0	0	0	0	0	0	0	0	0	0	0	0
TCONS_00236410	Rb1	1.04031	1.88371	1.31027	0.775169	1.67467	0.558621	0.84694	0.0652188	0.636746	0.202428	0.389908	0.0923157	0.185978	0.100083	0	0.0810807	0	0.637663	1.07914	0.320619	0.912739	0.423352	0.778508	0.747168	0.464375	0	0.342986	0.797448	0.196214	0.0764595	0.651538	0.367482	0.295738	0.753499	0.275042	0.470516	0.271079	0.598918	0.136008	0.110284	0.535167	0.271091	0.731321	0	0.997914	0.204024	1.06752	0
TCONS_00272791	Drosha	0.0275005	0.0398322	0	0.00463485	0	0	0	0	0	0	0	0	0	0	0	0	0	0.485784	0.60555	0	0	0.597055	0.336754	0	0.288706	0.71658	0.375912	0.738096	0.637305	1.18299	0	0	0.120771	0.330499	0	0.569749	0	0	0.779314	1.05674	0.720114	0	0.562099	0	0.686761	0	0.414533	3.36943
TCONS_00822304	Smc1a	0	0	0	0	0	0	0	0	0	0	0	0.0166546	0	0	0	0	0	0	0	0	0	0	0	0	0	0	0.639754	0	0.119083	0	0	0	0	0	0	0	0	0	0	0	0.125618	0	0	0	0	0.0295446	0	0
TCONS_00186388	B3galnt2	0.630091	0.99071	0.436346	0.147517	0.589963	0.429244	0.193258	0	0	0	0	0	0	0	0	0	0	0.199563	0.14364	0	0.159877	0.190911	0	0.180023	0.0940745	0.0832859	0	0.0142707	0.0599308	0	0	0.136646	0.0937306	0.0530826	0	0.156629	0.0860295	0.043395	0.126225	0	0.112865	0	0.47548	0.245631	0.200984	0.319579	0.179473	0
TCONS_00611857	Stk31	0	0	0	0	0	0	0	0	0.013664	0	0	0	0	0	0	0	0	0.0506526	0.24357	0	0.350326	0	0.678579	0	0	0	0	0	0	0	0	0	0	0	0	0	0	0.187449	0	0	0	0	0	0.0126441	0	0.0188091	0	0
TCONS_00523081	Gm13102	0.0140074	0.012257	0.00735274	0.00764424	0	0.0124014	0.00424848	0	0	0.00897811	0.0078058	0	0.0140546	0.0107351	0	0.00230226	0	0	0.171537	0.132346	0.182912	0.22121	0.49097	0.102648	0.624376	0.0737237	0.428732	0.647791	0	0.778844	0.663697	0	0.745958	1.90653	2.66845	0.874187	0.380182	0.51751	0.441977	0.770665	0.597111	0.889232	1.212	0.169041	1.33659	1.19777	1.57756	0
TCONS_00584939	Cdk8	1.0134	0.612946	4.82182	2.28884	1.05018	28.2981	5.26357	5.32396	4.89769	4.06623	3.28263	9.19306	6.15077	9.88114	4.87751	14.6036	2.71688	10.4393	6.34433	2.55643	7.23765	25.9651	1.61712	19.7259	29.5587	20.6862	48.8387	10.0722	5.77344	43.1699	55.5263	3.31089	44.6428	12.1188	5.72144	13.669	6.3767	2.14896	4.04836	5.26397	9.17048	123.328	3.80328	12.2652	3.66933	6.92004	12.5562	0.072293
TCONS_00576955	2210016L21Rik	0	0	0	0	0	0	0	0	0	0	0	0	0	0	0	0	0.577567	0	0	0	0	0	0	0	0	0	0	0.137242	0	0	0	0	0	0	0.042934	0	0	0	0.25245	0	0	0	0	0	0	0	0	0
TCONS_00280901	Kansl2	0	0.0513994	0	0	0.0105796	0	0.0178883	0	0	0	0	0	0	0	0	0	0	0	0	0	0.0938905	0	0	0	0	0	0	0	0	0	0.0220799	0	0.175497	0	0	0	0	0	0	0	0	0	0	0	0	0	0	0
TCONS_00144732	Aff4	0	0	0.00351304	0.00299764	0	0	0	0	0.0162126	0	0	0	0	0	0	0	0	0	0	0.0509227	0	0.0207134	0	0	0.0176703	0	0	0	0	0	0	0	0	0	0	0	0	0	0	0	0	0	0	0	0	0	0	0
TCONS_00204665	CT009754.2	0	0	0	0	0	0	0	0	0	0	0	0	0	0	0	0	11.7281	0	0	0.00949782	0.00843187	0	0	0.00938809	0	0	0	0	0	0	0.0877058	0.0751424	0	0	0	0	0	0	0	0	0	0	0	0	0.479995	0.164288	0	0
TCONS_00204661	CT009754.2	0	0	0	0	0	0	0	0	0	0	0	0	0	0	0	0	0	0	0	0.0703752	2.94871	0	0	0	0	0	0	0	0	0	0.529692	0	0.943083	0.552709	0	0	0	0	0	0	0	0	0	0	0	0	0	0
TCONS_00454343	Ndor1	0	0	0	0	0	0	0	0	0	0.00880639	0	0	0	0	0	0	0	0	0	0	0	0	0	0	0	0	0	0	0	0	0	0	0	0	0	0	0	0	0	0	0	0	0.100966	0	0	0	0	0
TCONS_00140125	Acadvl	0	0	0	0	0	0	0	0	0	0	0	0	0	0	0	0	0	0.00604735	0	0	0	0	0	0	0	0	0	0	0	0.110891	0	0	0	0	0	0	0	0	0	0	0.150486	0	0.0655834	0.0218494	0	0	0	0
TCONS_00451262	Bbs5	0	0	0	0	0.0623264	0	0	0	0	0	0	0	0	0	0	0	0	0	0	0	0	0.0407611	0	0	0	0	0	0	0	0	0	0	0	0	0	0	0	0.16478	0	0	0	0	0	0	0	0	0	0
TCONS_00034620	Tmem183a	0	0.0773049	0	0	0	0	0	0	0	0	0	0	0	0	0	0	0	0.822954	0	0.0663383	0	0	0.682043	0.287867	0	0.242777	2.22812	1.38048	0.533265	0	0	0	0	0	0	0	0.485155	0	0	0.110284	1.28079	0	0	0	0.645807	0	0.309264	0.725894
TCONS_00282605	Ccdc58	0.0458165	0	0.422686	0.0357494	0.0650946	0.138198	0.0761708	0	0	0	0	0	0	0	0	0	0	0	0	0	0	0	0	0	0	0	0	0	0	0	0	0	0	0	0	0	0	0	0	0	0	0	0	0.0276159	0	0	0	0
TCONS_00084486	Ppp1r12a	0	2.02739	0.144265	0	1.22165	0.95556	0	0	0	0	0	0	0	0	0	0	0	1.90813	2.94656	0	0.674668	1.04183	1.89709	2.02142	1.42332	0.756143	0.985826	0.866048	5.10539	0	0	0.323882	1.19393	0.499753	0	1.32419	0	1.29757	0	0.513593	1.21916	0	1.0921	1.27103	0	0.792516	0.7306	0
TCONS_00324595	Akap8	0	0	0	0	0	0	0	0	0	0	0	0	0	0	0	0	0	0	0	0	0	0	0	0	0	0	0	0	0	0	0	0	0	0	0	0	0	0	0	0.384671	0	0.50797	0	0	0	0	0	0
TCONS_00816984	Gm3669	0	0	0	0	0	0	0	0	0	0	0	0	0	0	0	0	0	0	0	0	0.0448245	0.0656661	0	0	0	0	0	0	0	0	0	0.192969	0	0	0	0	0.299039	0	0	0	0	0	0.144185	0	0	0	0	0
TCONS_00182542	Zfyve26	0	0	0	0	0	0	0	0	0	0	0	0	0	0	0	0	0	0	0	0	0	0	0.446862	0	0	0	0	0.130591	0	0	0	0	0	0	0	0	0	0	0	0	0	0	0	0	0	0	0	0
TCONS_00840732	Slc7a3	0	0	0	0	0	0	0	0	0	0	0	0	0	0	0	0	0	0	0	0	0	0	0	0	0	0	0	0	0	0	0	0	0	0.181448	0	0	0	0	0	0	0	0	0.114771	0	0	0	0	0
TCONS_00459874	Psrc1	0	0	0	0	0	0	0	0	0	0	0	0	0	0	0	0	0	0	0	0.050428	0	0	0	0.174457	0	0	0	0	0	0	0	0	0	0	0	0	0	0	0	0	0	0	0	0	0	0	0	0
TCONS_00620695	Caprin2	0	0	0	0.0516203	0	0.162415	0.0447705	0	0.293329	0.0130995	0	0.129443	0	0.032208	0	0.00804775	0	0	0	0	0	0	0	0	0	0	0	0	0	0	0	0	0	0	0	0	0	0	0	0	0	0	0	0	0	0	0	0
TCONS_00175197	Atg2b	0.0472669	0.155191	0.178843	0.0375095	0.00730087	0.0598921	0.0764334	0	0.0385007	0.0426273	0	0	0.0255298	0.00632197	0	0.0113102	0	0	0	0	0.00759919	0	0	0	0.0087988	0	0	0	0	0	0	0	0	0.0895718	0	0.306167	0.048469	0	0.075672	0	0.0376216	0	0	0	0	0	0	0
TCONS_00657717	Ddias	0	0.172529	0	0	0.791153	0.0842784	0	0	0	0	0	0	0	0	0	0	0	0	0	0	0	0	0	0	0	0	1.34116	0	0	0	0	0	0	0	0	0	0	0	0	0	0	0	0	0	0	0	0	0
TCONS_00661187	Trim28	0	0	0	0	0	0	0	0	0	0	0	0	0	0	0	0	0	0	0.229483	0	0	0	0	0.0399786	0	0.0915342	0	0.507596	0	0	0	0	0	0.218173	0	1.02402	0	0	0	0	0.0376028	0	0	0.4523	0	0.566108	0	0
TCONS_00674492	Akt1s1	0	0	0	0	0	0	0	0.014548	0	0	0	0	0	0	0	0	0	0	0	0	0	0	0	0	0	0	0	0	0	0	0	0	0	0	0	0	0	0	0	0	0	0	0	0	0	0	0	0
TCONS_00674491	Akt1s1	0	0	0	0	0	0	0	0	0	0	0	0	0	0	0	0	0	0	0	0	0	0	0	0	0	0	0	0	0	0	0	0	0	0	0	0	0	0	0	0	0	0	0	0	0	0	0	0
TCONS_00122663	Ndufaf8	0	0	0	0	0	0	0	0	0	0	0	0.0106561	0	0	0	0	0	0	0.0173392	0	0	0	0	0	0	0.145988	0.24755	0	0	0	0	0	0.0139833	0.0144433	0	0.0224323	0.11817	0	0	0	0.0253946	0	0	0.0436638	0	0	0	0
TCONS_00732320	Etfa	0	0.760513	0	0	0.0637721	0.020661	0	0	0	0	0	0	0	0	0	0	0	0	0	0	0	0	0	0	0	0	0	0	0	0	0	0	0	0	0	0	0	0.0240108	0	0	0	0	0	0.06101	0.340126	0	0.11855	0
TCONS_00705119	Snapc2	0	0	0	0	0	0	0	0	0	0.00880639	0	0	0	0	0	0	0	0	0.275156	0	0	0	0	0	0.298304	0	0	0	0	0	0.0460675	0	0	0	0	0	0.20081	0	0.25245	0	0	0	0	0	0	0	0	0
TCONS_00585177	Tyms	0.0302559	0	0	0.0216685	0	0	0	0	0.0528263	0	0	0	0	0	0	0	0	0	0	0	0	0	0	0	0	0	0	0	0	0	0	0	0	0	0	0	0	0	0	0	0	0	0	0	0	0.109163	0	0
TCONS_00188362	B230219D22Rik	0.0977963	0	0.0524882	0.0303055	0.0779833	0.0541977	0.0287341	0.0139855	0.00478095	0	0.00720947	0.0232499	0.0295978	0.0251475	0.0563173	0.0171054	0.577567	0.189518	0.242642	0.295147	0.11958	0.310335	0	0.0755231	0.0135695	0.437744	0.77146	0.112625	0.0599308	0.165561	0.0161037	0.176808	0.0448515	0.0252213	0.136757	0.18622	0.0158983	0.0764144	0.125783	0.430659	0.0362672	0.102581	0.0755849	0.116242	0.238521	0.0287285	0.029564	0
TCONS_00588460	Tmem33	0	0	0	0	0.11804	0.0312241	0	0	0	0	0	0	0	0	0	0	0	0.133562	0.0106637	0	0.0552181	0	0	0.0495152	0.0482239	0.0729938	0	0.0570829	0	0.110891	0.284542	0.188725	0	0.19052	0.138904	0.230633	0	0.115481	0	0	0.460845	0.0542182	0	0.0233934	0.0154603	0	0.326314	2.16879
TCONS_00127743	Arl16	0	0	0	0	0.00838007	0.00152053	0.00368127	0	0	0.00440319	0	0	0	0.00520113	0	0	0	0	0.0300824	0.0632751	0.0700473	0.0331795	0.357147	0.0121535	0	0	0	0.0445818	0	0.0554456	0.164034	0.200286	0.037895	0.1961	0	0.0110124	0.0172059	0.0903086	0	0	0.357405	0.162655	0	0.152057	0	0.10687	0.261051	0
TCONS_00064171	Fgd6	0	0	0.0657856	0.0645673	0	0.13774	0.103848	0.0421747	0	0.054102	0.158769	0.0456823	0	0.0218967	0	0.0382098	0	0	0	0	0	0	0	0	0	0	0	0	0	0	0	0	0.186893	0	0	0	0	0	0	0	0	0	0	0	0	0	0	0
TCONS_00589338	Ptpn13	0	0.0177139	0.0312572	0.0666715	0.0134849	0.00877193	0.0617181	0	0.0385295	0.035318	0.0200611	0.0229474	0	0.0504093	0.0325949	0.0306004	0	0.0913876	0.0724493	0.192514	0	0.0176631	0	0	0	0	0.428732	0	0	0	0	0.198205	0	0	0.101021	0	0	0	0	0	0	0	0	0	0	0	0	0
TCONS_00308321	Alkbh7	0	0	0	0.0427994	0.0726764	0.0327765	0	0.120981	0.174404	0.315705	0	0.244605	0.320137	0	0.145017	0	0	0	0	0.0998712	0.168516	0	0	0	0	0	0	0	0	0	0.109246	0	0	0	0	0	0	0	0	0	0	0	0	0	0	0	0	0
TCONS_00751466	Usp28	1.86287	0.857383	0.548229	0	0.483906	1.06538	0	0	0.431741	0	0.71701	0	0.546158	0	0	0	0	0	0	0.610888	0.21433	0	0	0	0	0.510956	0	0	0	0	0	0.853583	0	0	0	0	0	0	0	0	0	0	0	0.14484	0	0	0	0
TCONS_00600465	Cnot6l	6.88042	0	0.393192	0.357109	3.81836	2.89136	0	0	0	0	2.07243	0	0	0	0	0	0	0	0.631431	0	0	1.17452	0	0	0	0	0	0	0.522777	0	1.19056	0.468755	1.46664	0	0	0	0.554288	1.18525	0.684961	0	1.19975	0	0	0.127822	0	0.378853	0	0
TCONS_00600461	Gm16427	0	0	0	0	0	0	0	0	0	0	0	0	0	0	0	0.0259168	0	0	0	0	0	0	0	0	0	0	0	0	0	0	0	0	0	0	0	0	0	0	0	0	0	0	0	0	0	0	0	0
TCONS_00395823	Blvra	0.232405	0.455408	0.271773	0.618625	0.129953	0.0728698	0.305558	0.32896	0.0738544	0.317818	0.192913	0.382415	0.05864	0.0831842	0	0.25781	0	0	0	0.0104472	0	0	0	0.0148546	0	0	0	0	0	0	0	0	0	0	0	0	0	0	0	0	0	0	0	0	0	0	0	0
TCONS_00724029	Tmem231	0	0	0.0386947	0	0	0	0.0342715	0	0	0.0593815	0.104495	0.042262	0	0.0581356	0	0	0	0	0	0	0	0	0.0357147	0	0	0	0	0	0.179793	0.277228	0	0	0	0	0	0	0	0	0	0	0	0	0	0	0	0	0.102479	0
TCONS_00664441	Gm5601	0.0720014	0.226046	0.0644622	0	0.267203	0.116286	0.159465	0	0.0442137	0	0	0	0.0400993	0	0	0	0	0.325263	0.517606	0.200712	0.29659	0	0.432362	0.239604	0.690036	0	0.148684	0.83294	0	0.145267	0.728871	0.45781	0.856953	0.207885	0.28243	0.273086	0.707094	0.921672	1.3621	0.136421	0.178872	0.0994361	0.99818	0.276475	1.31057	0.449115	0.489618	12.7527
TCONS_00645694	Slco3a1	2.81716	0.299879	1.4625	1.90595	1.05753	1.0039	1.20631	0.487339	0	0.231287	0.0484403	0.569268	0.069065	0.341665	0.223353	0.947452	0	0	0	0.390795	0.147187	0.228629	0	0	0	0	0	0	2.03915	0.940524	0	0.422039	0.145955	0	0	0	0	0	0	0	0	0	0	0	0	0.087536	0	0
TCONS_00739105	Bmp5	0	0	0	0	0	0	0	0	0	0	0	0	0	0	0	0	1.7327	0.231184	0.361468	0	0	0	0	0	0.163537	0	0	0.290809	0	0	0	0	0	0	0	0	0	0	0	0	0	0	0	0.573138	0	0	0	0
TCONS_00377035	Kif20b	0	0	0	0	0	0	0	0	0	0	0	0	0	0	0	0	0	0	0	0	0	0	0	0	0	0	0	0	0	0.578408	0	0	0	0.0241961	0	0.285783	0	0.0389771	0	0	0	0	0	0	0	0	0.503763	0
TCONS_00478018	6330410L21Rik	0.0354617	0.0120997	0.0566078	0.0982819	0.0582425	0.0176397	0.0280799	0.0678907	0.0690389	0.0879406	0.129969	0.106051	0.050978	0.0666108	0.146787	0.111964	0	0	0.106637	0	0.0412027	0	0.321432	0.0668456	0.177591	0	0	0	0	0	0	0	0.0946022	0	0	0	0	0	0	0	0	0	0	0	0	0.0194309	0.0163157	0
TCONS_00478010	Elovl6	0	0	0	0	0	0	0	0	0	0	0	0	0	0.00520113	0	0	0	0.0241894	0	0.385924	0.0330511	0	0	0	0	0.0729938	0.0857464	0	0	0	0.00276928	0.0337058	0.3728	0.132575	0.0513945	0.0220248	0.112268	0	0.0631126	1.21312	0.0188108	0.216873	0.606647	0.0116967	0	0	0.309998	0
TCONS_00729771	Golga4	0	0	0.0321313	0	0	0	0	0	0.0945718	0	0	0	0	0	0	0.118071	0	0.389891	0	0	0	0.189009	0	0	0	0	0	0	0	0	0	0	0.0767807	0	0	0	0	0	0	0	0	0	0	0	0	0.548484	0	0
TCONS_00680222	Cyth2	0	0	0	0	0	0	0	0	0	0	0	0	0	0	0	0	0	0	0	0	0	0	0	0	0	0	0	0	0	0	0	0	0	0	0	0	0	0	0	0	0	0	0	0	0	0	0	0
TCONS_00680221	Cyth2	0	0	0	0	0	0	0	0	0	0	0	0	0	0	0	0	0	0	0.234602	0	0	0.139566	0	0	0	0	0	0	0	0	0	0	0	0	0.043338	0	0	0	0	0	0	0	0	0.337368	0	0	0	0
TCONS_00831195	Pola1	0.0501535	0.0924537	0	0	0.0510068	0	0	0	0	0	0	0.0148831	0	0	0	0	0	0.315938	0.122153	0.141729	0.125465	0.36327	0.0988939	0.235348	0.0692199	0	0	0.187931	0.215931	0	0	0	0	0.540443	0	0	0	0.148436	0.468485	0	0.222964	0.171275	0	0.23701	0	0	0.0435303	0
TCONS_00831193	Pola1	0	0	0	0	0	0	0	0	0	0	0	0	0	0	0	0	0	0	0	0	0	0	0	0	0	0	0	0	0	0.32347	0.226126	0.205703	0	0	0	0	0	0	0	0	0	0	0	0	0	0	0	0
TCONS_00724070	Mbtps1	0	0	0	0	0	0	0	0	0	0	0	0	0	0	0	0	0	0	0	0	0	0	0	0	0	0.626287	0	0.128437	0	0	0	0	0	0	0	0	0	0	0	0	0	0	0	0	0	0	0	0
TCONS_00419258	Ncoa6	0.127162	0	0.0896433	0.0393134	0	0	0	0.231032	0	0	0.0427981	0	0	0	0	0	0	0	0	0.329241	0.249183	0	0	0.268949	0.758683	0	0	0	0	0	0.748196	0	0.661274	0	0.729991	0	0.0303856	0	0	1.10008	0	0	0	0	0	0	0	0
TCONS_00006579	Gm37381	0	0	0	0	0	0	0	0	0	0	0	0	0	0	0	0	0	0	0	0	0	0	0	0	0	0	0	0	0	0	0	0	0.0148819	0	0	0.0118163	0	0.0087783	0	0	0	0	0.0300044	0	0	0	0.0211125	0
TCONS_00577170	Tesc	0	0	0	0	0	0	0	0	0	0	0	0	0	0	0	0	0	4.90841	2.91305	0.00407018	0	2.35995	6.53871	0	1.36151	1.75455	7.76648	0	5.07309	4.98972	0	0	0.738904	1.19283	0	4.30904	0	0	5.28833	0	5.42838	0	3.43277	0	3.29424	1.19247	2.92873	0.506051
TCONS_00796497	Stag1	0	0	0	0	0	0	0	0	0	0	0	0	0	0	0	0	0	0	0	0	0	0	0	0	0	0	0	0	0	0	0	0	0	0	0	0	0.120441	0	0	0	0	0	0	0	0	0	0	0.144586
TCONS_00687797	Tmco3	0.182982	0	0.286922	0.649489	0.0180141	0.157017	0.402768	0.266524	0.204862	0.270964	0.227094	0.462211	0.0771297	0.367306	0.358731	0.558591	0	0	0	0	0	0.15924	0	0.0560537	0	0	0	0	0	0	0	0	0	0	0	0	0	0	0	0	0	0	0	0	0	0	0	0
TCONS_00472859	Rnpc3	0	0	0.0444141	0.0900959	0	0.173804	0.0331974	0	0	0	0.0349311	0	0.105621	0	0	0	0	0	0	0	0	0	0	0	0	0	0	0	0	0	0	0	0	0	0	0	0	0	0	0	0	0.453915	0.12433	0	0	0	0	0
TCONS_00668551	Gm45155	0	0	0	0	0	0	0	0	0	0	0	0	0	0	0	0	0	0.0072024	0	0.040511	0	0	0	0	0	0	0	0	0	0	0	0.0405419	0	0	0	0	0	0	0	0	0	0	0	0	0	0	0.0514271	0
TCONS_00593617	Tyms	0	0	0	0	0	0	0	0	0	0	0	0	0	0	0	0	0	0	0	0	0	0	0	0	0	0	0	0	0	0	0	0	0	0	0	0	0	0	0	0	0	0	0	0	0	0	0	0.289172
TCONS_00469276	Eif4e	0	0.246108	0	0	0	0	0	0	0.00734114	0	0	0	0	0	0	0.00245138	0	0	0	0	0	0	0	0	0	0	0	0	0.206642	0	0	0	0	0.714697	0	0	0	0	0.522572	0	0	0	0	0	0	0	0	0
TCONS_00785976	Clk3	0	0.110047	0	0	0	0	0	0	0	0	0	0	0	0	0	0	0	0	0	0	0	0.217447	0	0	0	0.437963	0	0.160232	0	0.101022	0	0.0568341	0	0	0.145344	0	0.0494326	0	0.126225	0.55142	0	0	0.180518	0.052448	0.228487	0	0.117587	0
TCONS_00573122	Zkscan14	0.0324084	0	0	0	0.0274083	0	0	0	0	0	0	0	0	0	0	0	0	0	0	0.00443616	0.0269475	0	0	0	0.0080723	0	0	0	0	0	0.00825829	0	0.194889	0	0.441967	0	0.0172059	0.0143907	0	0	0.0188108	0	0	0	0	0	0.0163157	0
TCONS_00660787	Prkcg	0	0	0	0	0	0	0	0	0	0	0	0	0	0	0	0	0	0.0967577	0	0.0709785	0.215588	0	0	0.0222819	0	0	0	0	0	0.0554456	0.0377679	0.0122566	0.00541358	0.0362896	0.113649	0.253285	0.0344118	0	0	0	0.150486	0	0.0163959	0.0467868	0.278285	0.0486257	0	0
TCONS_00660786	Prkcg	0	0	0	0	0	0	0	0	0	0	0	0	0	0	0	0	0	0	0	0	0	0	0	0	0	0	0	0	0	0	0	0	0	0	0	0	0	0.0251837	0.0631126	0	0	0	0	0	0	0	0.179473	0
TCONS_00660785	Speer9-ps1	0	0	0	0	0	0	0	0	0	0	0	0	0	0	0	0	0	0	0.0642169	0	0	0.108642	0	0.00902168	0.0339924	0	0	0	0	0	0.0666967	0	0	0	0	0	0	0	0	0	0	0	0	0	0	0	0	0
TCONS_00380564	Fam204a	0.282637	0.363971	0.425795	0.309237	0.402435	0.46808	0.580962	0.330225	0.378535	0.297101	0.176238	0.281632	0.281337	0.197352	0.29505	0.189603	0	0	0.0350197	0.0174785	0.0142094	0.0139471	0	0.0133642	0.0657973	0.0635776	0	0.065046	0.175418	0.526733	0.0450793	0.0118981	0.00984188	0	0.104822	0.0205161	0	0.0228776	0	0	0	0.042995	0.0635504	0	0.0203303	0.0177112	0	0
TCONS_00553044	Dtx2	0.599742	0.0766636	0.0489741	0.0616391	0	0.158836	0	0	0	0	0	0.0056551	0.0117912	0.0217303	0.0367538	0.0580829	0	0.817197	0	0.470106	0	0	0.299539	0	0	0	0.109498	0	0	0	0.216499	0	0.466407	0	0	1.16249	0	0	0	0	0	0	0	0	0	0.318093	1.47642	0
TCONS_00342254	Ap3s1	0.472396	0.545841	0.413628	0.379222	0.124341	0.463953	0.311736	0.49857	0.244519	0.219319	0.15146	0.302399	0.412769	0.353945	0.862072	0.270476	0	0.332635	0	0.266906	0.206596	0	0	0.49874	0	0	0	0.228332	0	0	0.181102	0.565145	0.247238	0	0	0	0.622802	0.409814	0	0	0	0	0.117345	0	0	0	0	0
TCONS_00342253	Ap3s1	0.174798	0	0.00871069	0.0072638	0.235615	0	0	0	0.00641487	0.0193564	0.0247094	0.017802	0	0	0	0	0	0	0.149441	0	0.0661777	0.211102	0	0	0.419759	0.0729938	0.0857464	0	0	0.0554456	0.00390617	0	0	0.0181448	0	0.110124	0	0.0147109	0.126225	0	0.376216	0.650618	0.284714	0.0137787	0.137736	0	0.0489471	0
TCONS_00169616	G2e3	0	0	0	0	0	0	0	0	0	0	0	0	0	0	0	0	0	0	0	0	0	0	0	0	0	0.364969	0	0	0	0	0	0.316482	0	0	0	0	0	0	0	0	0	0	0	0	0	0	0	0
TCONS_00043640	Gpr161	0	0	0	0	0	0	0	0	0	0	0	0	0	0	0	0	0	0	0	0.0249268	0	0	0	0	0	0	0	0	0	0.656975	0	0.0726176	0	0.397943	0	0.286267	0	0	0	0	0.0794191	0	0	0	0.304784	0	0	0
TCONS_00324973	Lst1	0	0	0	0	0	0	0	0	0	0	0	0	0	0	0	0	0	0	0.149292	0	0	0	0	0	0	0	0	0	0	0	0	0	0	0	0	0	0.103235	0	0	0	0	0	0	0	0	0	0	0.72293
TCONS_00593485	Abcf2	0	0	0	0	0	0	0	0	0	0	0	0	0	0	0	0	0	0.193515	0.043572	0.0547888	0	0.0505845	0	0	0	0	0.171493	0.0142707	0	0	0	0.00306416	0	0	0	0	0	0.104332	0	0	0	0	0.0163959	0	0.0167744	0	0	0
TCONS_00742306	Zfp426	0.131208	0	0	0	0.0489203	0.0148176	0	0	0	0	0	0.00789533	0.0922447	0	0	0	0	0	0	0.0687605	0	0	0	0.0618941	0	0	0	0	0	0	0.00275276	0	0	0	0.101021	0	0	0	0	0.110284	0	0	0	0.0584835	0	0	0.0326314	0
TCONS_00793098	Taf1d	0	0	0.0348818	0.0443928	0.0215634	0.0316255	0.0392346	0.0778416	0.0650634	0.0524288	0.0672705	0.0660924	0.0611736	0.00260056	0.26632	0.144342	0	0.114652	0	0.0654844	0	0	0	0	0.111995	0	0	0	0	0	0.333552	0.718674	0	0.0274712	0	0	0.0841713	0.384619	0	0	0.327063	0	0	0	0.714187	0.419153	0	0
TCONS_00101844	Med24	0.0174223	0.0789141	0	0.00193751	0	0	0	0	0	0	0	0	0	0	0	0	0	0.0181783	0	0	0	0	0	0	0.161446	0.58395	0	0	0	0.166337	0	0	0	0	0	0.176551	0	0	0.189338	0.330852	0	0	0.262334	0	0.278285	0.132907	0.0978941	0
TCONS_00567727	Poln	0	0	0	0	0	0	0	0	0	0	0	0	0	0.00977032	0	0	1.15513	0	0	0	0	0.19028	0.041679	0	0	0	0	0	0	0.546915	0	0.00468204	0	0.219008	0	0	0.795738	0	0	0	0	0	0	0	0.133051	0	0	0
TCONS_00233679	Phf7	0	0	0	0	0	0	0.119829	0	0	0	0	0	0	0	0	0	0	0.184051	0	0	0	0	0	0	0	0	0	0	0	0	0	0	0	0	0	0	0	0	0	0	0	0	0	0	0	0	0	0
TCONS_00233676	Phf7	0	0	0	0	0.102014	0	0	0	0.173247	0	0	0.0205682	0	0	0	0.0373581	0	0	0	0	0	0	0	0	0	0	0	0.242831	0	0	0	0	0	0	0	0	0	0	0	0	0	0	0	0	0	0	0	0
TCONS_00274423	Ncaph2	0	0	0	0	0	0	0	0	0	0	0	0	0	0	0	0	0	0	0	0.0164227	0.0645339	0	0.609757	0.00280504	0	0	0	0	0	0.0783446	0.0418943	0.014567	0.0231809	0	0.241264	0.052342	0.140486	0	0.098645	0.992556	0.0294013	0.286001	0.135249	0.042576	0	0.0135724	0.167937	0
TCONS_00275773	Ptger4	0.0259473	0	0.0458368	0.00879307	0.211297	0.0229402	0	0	0	0	0	0	0	0	0	0	0	0.0423315	0.0319912	0.0465797	0	0	0	0.0742729	0.128454	0	0	0.123256	0	0	0.104605	0	0.292728	0.0090724	0	0.0440496	0	0.057908	0	0.110284	0	0	0.0491876	0	0	0.0777234	0.0652628	0
TCONS_00275774	Gm2245	0	0	0.00256872	0	0	0.0138323	0.0170796	0.0242467	0.0345195	0.0155169	0	0	0.136652	0.0476683	0	0.0299949	0	0	0	0	0	0	0	0.00929154	0	0	0	0	0	0.257988	0.0528338	0.013326	0.00978774	0	0	0.139648	0	0	0	0	0	0	0	0	0	0	0.0746116	0
TCONS_00243098	Fdft1	0	0	0	0	0.0392657	0	0	0	0	0	0	0	0	0	0	0	0	0.882641	0	0.385464	0.237494	0.751044	0.522291	0.121124	0	0.128396	0	0	0	0	0	0	0	0	3.44387	0	0	0.776675	0	0	0	0.090707	0	0	0.0407069	0	0	0.831731
TCONS_00243099	Fdft1	0.0789058	0	0	0	0.0444322	0	0	0	0	0	0	0	0	0	0	0	0	0.421192	1.19239	0.469366	0.844685	0	0	0.649895	0	0	0.213423	2.77775	0	1.83719	0	0.232355	0	0.881275	0	1.88902	0.262958	0.163834	0	0	0	0	2.20613	0.154853	0.399076	1.1994	0	0
TCONS_00243096	Fdft1	0	0	0	0	0	0	0	0	0	0	0	0	0	0.00292823	0	0.00246041	0	0	0	0	0	0	0	0.16063	0	0	0	0	0	0	0.588904	0.387102	0.525138	0	0	0.0665259	0	0	0	0	0	0	0	0	0	0.0268826	0	0
TCONS_00294042	Lsamp	0	0	0	0	0	0	0	0	0	0	0	0	0	0	0	0	0	0	0	0.0594645	0.130744	0	0	0	0	0	5.19683	0	0	0	8.17346	0	1.06291	0	0	0	0	0	0	0	0	0	0	0	0	0	0	0
TCONS_00450072	Gm14308	0.00967041	0	0	0.00477698	0	0.00744147	0	0	0	0	0	0	0	0	0	0	0	0	0	0.0153269	0	0	0.0454648	0	0	0.14482	0	0	0.162233	0.522076	0.0332451	0	0	0	0.212902	0	0	0	0	0	0	0	0	0.130161	0	0	0	0
TCONS_00450073	Gm14308	0.0331283	0	0	0	0.0469709	0	0	0	0	0	0	0	0	0	0	0	0	0	0	0	0.040618	0	0	0.0382307	0	0	0	0	0	0.253386	0	0	0.147921	0	0.0843273	0	0	0	0	0	0	0.0542182	0	0	0	0	0	0
TCONS_00127232	Bptf	0	0	0	0	0	0	0	0	0	0	0	0	0	0	0	0	0	0	0	0	0	0	0	0	0	0	0	0	0	0	0	0.057882	0	0	0	0	0	0.0163586	0	0	0	0	0	0	0	0	0	0
TCONS_00078521	Tsfm	0	0.283217	0	0	0.124211	0	0	0	0	0	0	0	0	0	0	0	0	0	0.0639823	0	0.0242527	0.0815222	0	0	0	0	0.0857464	0.0285415	0	0	0	0	0	0.0090724	0	0	0	0.064758	0	0	0	0	0.0163959	0	0.139142	0.00971543	0	0
TCONS_00784685	Zfp560	0	0	0	0	0	0	0	0	0	0	0	0	0	0	0	0	0	0	0	0	0	0	0	0	0	0	0	0	0	0	0	0	0	0.0413883	0	0	0.122833	0	0.125342	0	0.141231	0.150293	0.0327917	0	0.0248292	0	0	0
TCONS_00621846	Ccdc126	0	0	0	0	0	0	0	0	0.00575324	0.0132096	0	0.0163521	0	0	0	0	0	0	0	0.0188271	0.032981	0	0	0	0	0	0	0	0	0	0	0	0.087819	0	0	0	0	0	0	0	0.0933203	0	0	0	0	0	0	0
TCONS_00754558	Qars	0	0	0	0	0	0	0	0	0	0	0	0	0	0	0	0	0	0	0	0.131878	0	0	0	0.0439225	0	0	0	0	0	0	0	0	0.0171935	0	0	0.807286	0	0.0853043	0	0	0	0	0	0	0	0	0.526899	0
TCONS_00032758	Orc2	0	0	0	0	0.170287	0	0	0	0	0	0	0	0	0	0	0	0	0.694539	1.07518	0.116738	0.303976	0.546416	0	0.355061	0.474982	0.156864	0	0	0	0.455541	0.470054	0.687491	0.595293	0.83633	1.94466	0.598216	1.04956	0.833115	0	0	0.241794	0	0.943467	1.09603	0.924896	0	0	0
TCONS_00032753	Clk1	0.0149507	0	0.00116284	0	0	0	0	0	0	0	0	0	0	0	0	0	0	0.314462	0.102414	0.159631	0	0.369642	0	0.0948266	0.0080723	0.58395	0.857464	0	0	0.662131	0	0.0433793	0.175362	0.364166	0	0.0909404	0.176963	0	0	0	0.0800399	0.0587183	0.0327917	0	0	0.12972	0.619996	0
TCONS_00032752	Clk1	0	0	0	0	0	0	0	0	0	0	0	0	0	0	0	0	0	0	0	0	0	0.101903	0	0	0.0610992	0	0	0	0	0	0	0	0	0	0	0	0	0	0	0	0	0	0	0	0	0	0	0
TCONS_00278756	Chrac1	0	0	0	0	0	0	0	0	0	0	0	0	0	0	0	0	0	0	0	0	0	0	0	0	0.0242169	0	0	0	0	0	0	0	0.02042	0	0	0	0	0.00367681	0	0	0	0	0	0	0	0	0	0
TCONS_00087113	Pcnt	0	0	0	0	0	0	0	0	0	0	0	0	0	0	0	0	0	0.0725682	0	0.0487977	0.00552154	0	0	0.0178577	0	0	0	0.128437	0	0	0.00615793	0.0502431	0	0	0	0.143161	0.206471	0	0	0	0.0376216	0	0.0327917	0.0935736	0.0600632	0	0.358945	0
TCONS_00259698	Hsf1	0	0.0959021	0.0128113	0	0	0	0	0	0	0	0	0	0	0.00720616	0	0	0	0	0.429449	0.486369	0	0.329615	0.90876	0.237777	0.694484	0	1.03487	0.227675	1.04256	0	0	0.487058	0.181425	0.929232	0.0151153	0.799005	0.832163	0	0	0	0	0.066092	1.23574	0.108335	0.853113	0.927833	0.349972	0
TCONS_00675406	Picalm	0	0	0	0	0	0	0	0	0	0	0	0	0	0	0	0	0	0	0	0	0	0	0	0	0	0	0	0	0	0	0	0	0	0	0	0	0	0	0	0	0	0	0	0	0	0	0	0
TCONS_00290483	Tra2b	0.672134	1.58885	0.424865	0	1.31065	0.813599	0.236357	0	0	0	0	0	0	0	0	0.00532751	0	0.0467158	0	0	0.235653	0.153051	0	0.347015	0	0	0	0.249695	0.503359	0	0	0	0	0.662657	0.153981	0	0	0	0	0	0	0	0.12151	0.386564	0	0.0898968	0.456366	0
TCONS_00638428	Aurkc	0.474307	0.514914	0.169538	0.0709323	1.31218	0.0515399	0.129772	0.0267005	0.039473	0	0	0.0580227	0.0315707	0.040769	0	0.065053	0	0.336596	0	0	0	0	0	0.41526	0	0	0	0.110199	0	0	0.0240316	0	0.216532	0	0	0.652694	0.464456	0	0	0	0	0	0	0	0	0	0	0
TCONS_00622984	Ruvbl1	0	0	0	0	0	0	0	0	0	0	0	0	0	0	0	0	0	0	0.123326	0	0	0	0	0	0	0	0	0	0	0	0	0	0	0	0	0	0	0	0.109059	0	0	0	0	0	0	0	0	0
TCONS_00318795	A930029G22Rik	0	0	0	0	0	0	0.00280799	0	0	0	0	0.00272535	0.0050978	0.0078303	0	0	0	0.0124092	0.0213274	0.0278679	0.0161685	0.00774461	0	0.0110444	0	0.0729938	0.0857464	0.0713536	0	0	0.0128472	0.00306416	0.0122996	0.0413701	0	0.0121687	0.0172059	0	0	0	0.0564323	0	0	0	0	0.00971543	0.0438729	0
TCONS_00832517	Hprt	0	0	0	0	0	0	0	0	0	0	0	0	0	0	0	0	0	0	0	0.0200581	0	0	0	0.00247576	0.0403615	0	0	0	0	0	0.0275552	0	0	0	0.189415	0	0.0172059	0	0	0	0.376216	0	0	0.0116967	0	0.165162	0	0
TCONS_00118042	Ubtd2	0	0	0	0	0	0	0	0	0	0	0	0	0	0	0	0	0.577567	0.00604735	0	0	0.150203	0	0.500005	0	0.185663	0	0	0.142707	0	0.302955	0	0	0	0.108869	0.360986	0.743469	0	0	0.126225	0	0.329659	0	0.327917	0.0935736	0.108222	0	0.0163157	0
TCONS_00118041	Ubtd2	0	0	0	0	0	0	0	0	0	0	0	0	0	0	0	0	0	0	0	0.00495297	0	0	0	0	0	0	0	0	0.239723	0	0.00316017	0	0	0	0	0	0.103235	0	0	0	0	0	0	0	0	0	0	0
TCONS_00278266	Itga5	0	0	0.00445959	0.00427471	0	0.0121642	0	0	0	0	0	0	0	0	0	0	0	0	0	0	0	0	0	0.0198061	0.0645784	0	0	0	0	0.110891	0.148649	0.11031	0.0216543	0	0	0.0220248	0.0172059	0	0	0	0	0.216873	0.0163959	0.152057	0	0.0582926	0.277367	0
TCONS_00278260	Zfp385a	0	0.036299	0.0835203	0.0295959	0.0685549	0.0846813	0.0179851	0	0	0	0	0	0	0	0	0	1.7327	0.312352	0.309291	0.0488022	0.0859814	0.198391	0.107144	0.379334	0.484338	0.291975	0.342986	0.478883	0	0	0.0495498	0.0796682	0.119099	0.0362896	0	0.055062	0.103235	0.104332	0.694238	0.110284	0.24454	0.108436	0.0163959	0.0701802	0.0618411	0	0.277367	0
TCONS_00627870	Slc25a26	0	0	0	0	0	0	0	0	0	0	0	0	0	0	0	0	0	0	0.255929	0	0	0.0543549	0	0	0	0	0	0	0	0	0	0	0	0	0	0	0	0	0	0	0	0	0	0	0	0	0	0
TCONS_00417765	Secisbp2l	0	0	0	0	0	0	0	0	0.246578	0	0	0	0	0	0	1.52849	0	0	0	0	0	0	0	0	0	0	0	0	0	0	0	0	0	0	0	0	0	0	0	0	0	0	0	0	0	0	0	0
TCONS_00589834	Chfr	0.779579	0.564946	0	0	0	0	0	0	0	0	0	0	0	0	0	0	0	0	0	0	0	0	0	0.829299	0	0	0	0	0	0	0	0	0	0	0	0	0	0	0	0	0	0	0	0	0	0	0	0
TCONS_00226739	Cdadc1	0	0	0	0	0	0	0.0295639	0	0.0199005	0.0510682	0	0	0.0313107	0.0234155	0.0412716	0	0	0	0	0.0190378	0	0	0	0	0	0	0	0.156978	0	0	0	0	0.0749888	0	0	0	0	0	0	0	0	0	0	0.14036	0	0	0	0
TCONS_00541062	Vps13d	0.0649091	0	0	0.0245197	0	0.0245079	0.0176047	0	0.0263729	0	0.0152829	0	0	0	0	0	0	0.308506	0	0.213184	0.103179	0.139186	0	0.072577	0	0	0	0	0	0	0.15233	0	0	0	0	0	0	0	0	0	0	0	0.0519257	0	0.0319564	0	0	0
TCONS_00541060	Vps13d	0	0	0	0	0	0	0	0	0	0	0	0	0	0	0	0	0	0	0	0	0.0579183	0	0	0	0.108225	0	0	0.271144	0	0	0	0.178929	0	0.101257	0.176787	0.0406468	0.918107	0	0	0	0	0	0.107983	0	0.291689	0	0.409964	0
TCONS_00515817	Rlf	0	0	0	0	0	0	0	0	0	0	0	0	0	0	0	0	0	0	0	0	0	0	0	0	0	0	0	0	0	0	0	0	0	0	0	0	0	0	0	0	0	0	0	0.0667648	0	0	0	0
TCONS_00792827	Arih2	0	0	0	0	0	0	0	0	0	0	0	0	0	0	0	0	0	0	0	0	0	0	0	0	0	0	0	0	0	0	0	0	0	0	0	0	0	0	0	0	0	0	0	0	0	0	0	0
TCONS_00056860	BC048403	0.172642	0	0.0324981	0.0260479	0	0.102663	0	0.0116239	0.0786699	0	0.020688	0.0040853	0	0.0150859	0	0.0144191	0	0	0.149292	0	0	0	0	0	0	0	0	0	0	0	0	0	0.105651	0	0.0126276	0	0	0	0	0.110284	0	0	0	0	0	0	0	0
TCONS_00572503	Cux1	0	0	0	0	0	0.103779	0.246582	0.178058	0	0.23834	0.0925228	0.0150248	0.214811	0	0	0.151411	0	0	0	0	0	0	0	0	0	0	0	0	0	0	0	0	0	0.0090724	0	0	0	0	0	0	0	0	0	0	0	0.258042	0	0
TCONS_00267271	Fbln1	0	0	0.00604274	0	0	0.00608212	0	0	0	0	0	0	0	0	0.00815483	0	0	0.0786156	0.0959735	0	0	0	0	0	0	0	0	0.0142707	0	0.166337	0.0412915	0.100474	0.0433086	0	0.0505105	0.0110124	0.0688236	0.0676685	0.0631126	0	0	0	0.0327917	0	0	0.0777234	0	0
TCONS_00295560	Rsl1d1	0	0	0	0	0	0	0	0	0	0	0	0	0	0	0	0	0	0	0	0.0443882	0.0589557	0.105435	0	0	0.751967	0.377013	0	0	0	2.2486	0	0	0	0	0	0	0	0	0	1.00645	1.57102	3.8426	0.681461	0.266194	0	0	0	0.867516
TCONS_00343057	Rnmt	0.0941189	0	0.399418	0.143606	0	0.197973	0.257418	0.0874142	0.152869	0	0.172309	0.243267	0.107487	0.182573	0	0.371861	0	0	0	0	0	0	0	0	0	0	0	0	0	0	0.0442452	0.598011	0	0	0	0	0	0	0	0	0.033897	0	0.0855536	0	0	0	0	0
TCONS_00343055	Rnmt	0.385614	0.431511	0	0	0	0.0664699	0	0	0	0	0	0	0	0	0	0	0	0	0.409231	0	0	0	0	0.155852	0	0	0	0	0	0.156966	0	0	0	0	0.313683	0	0	0.101612	0	0	0	0	0.807496	0	0.157618	0	0.0461081	0.0843659
TCONS_00155463	Tcl1b3	0	0	0.0830386	0.141721	0.0923041	0.0281724	0.0512261	0.212702	0.0860858	0.0613893	0.0676146	0.137169	0.059476	0.046251	0.294724	0.0918668	2.9017	0	0	0	0	0.247264	1.06255	0.0710271	0.277065	0	0	0	0	0	0	0	0	0	0	0	0.026824	0.136736	0	0	0	0	0.810579	0	0	0	0	0
TCONS_00830125	Porcn	0	0	0.00445959	0.00213735	0	0	0.00561597	0	0	0	0	0	0	0	0	0	0	0	0	0	0	0	0	0	0	0	0	0	0	0	0.107416	0	0	0	0	0	0	0	0	0	0	0	0.163959	0	0	0	0	0
TCONS_00556892	Evi5	0.0125712	0.0328748	0.209227	0.31067	0.0578965	0.122828	0.126254	0.103073	0.0734632	0.103004	0.0154358	0.366082	0.0906389	0.130423	0.43095	0.137345	0	0.585257	0.0533186	0.0484495	0.376462	0.389859	0.250003	0.389583	0.104964	0	0	0.255446	0	0	0.133319	0.00348089	0	0.0108234	0	0.242273	0	0	0	0	0.336882	0	0.125986	0	0.276569	0	0.326314	0
TCONS_00077759	Apaf1	0	0	0	0	0	0	0	0	0	0	0	0	0	0	0	0	0	0	0	0	0	0	0	0	0	0	0	0	0	0	0	0	0	0	0	0	0	0.250937	0.189338	0	0	0	0	0.0226799	0	0	0	0
TCONS_00077750	Actr6	0	0	0	0	0	0	0	0	0	0	0	0	0	0	0	0	0	0	0	0	0	0	0	0	0	0	0	0	0	0.332674	0	0	0	0.0272172	0	0	0	0	0.0631126	0	0.100186	0	0	0	0.061872	0	0	0
TCONS_00092684	Cdk2	0	0	0	0	0	0	0	0	0	0	0	0	0	0	0	0	0	0	0.225005	0	0.209164	0.0732681	0.107144	0.176368	0	0	0.0857464	0.0713536	0.179793	0.442622	0.107969	0	0	0	0.0883934	0.0870531	0.516177	0	0.25245	0	0.376216	0.216873	0.640045	0.0584835	0.139142	0	0	0.578344
TCONS_00216327	Mccc2	0	0	0	0	0	0	0	0	0	0	0	0	0	0	0	0	0	0	0	0	0	0	0	0	0	0	0	0	0	0	0	0	0	0.0117215	0	0	0	0	0	0	0	0	0	0	0	0	0	0
TCONS_00422159	Nup214	0.00956402	0.0109623	0.00550648	0.00218438	0	0	0	0	0	0	0	0	0	0	0	0	0	0	0	0	0	0	0.0357147	0	0.020544	0	0	0	0	0	0.0145539	0.0307152	0	0	0	0.0420454	0.0503617	0	0	0	0.0188108	0	0	0	0.0453604	0.0169534	0	0
TCONS_00750865	Ilf3	0	0	0	0	0	0	0	0	0	0	0	0	0	0	0	0	0	0	0	0	0.00372145	0	0	0	0	0	0	0.242774	0	0	0	0	0	0	0	0	0.0959229	0.0161427	0.52232	0	0	0	0	0	0	0	0.212381	0
TCONS_00087919	Cry1	0	0	0	0	0	0	0	0	0	0	0	0	0	0	0	0	0	0	0	0	0	0	0	0	0	0	0.833541	0	0.449062	0	0	0	0	0	0	0	0	0	0	0	0	0	0.541818	0	0	0	1.18011	0
TCONS_00815130	Dmd	0	0	0.053864	0	0	0.0717477	0	0.118925	0	0.122911	0.166575	0	0.0848733	0	0.145759	0	0	0	0	0	0	0	0	0	0	0	0	0	0	0	0	0	0	0	0	0	0	0	0	0	0	0	0	0	0	0	0	0
TCONS_00638203	Gm5065	0.796523	0.791283	1.31149	1.70975	0.657921	1.25218	1.89537	1.41201	2.08053	2.14089	1.82336	2.00123	2.00929	1.60859	0.937871	2.10165	0	0	0	0.0432991	0	0.101903	0	0.22468	0	0	0	0	0	0	0	0	0	0	0	0	0	0.0657689	0	0	0	0	0	0	0	0	0	0
TCONS_00819755	Timm17b	0	0	0	0.0146387	0	0	0	0.0902025	0.124736	0.0272822	0.121284	0.118637	0.142738	0.23945	0.0176552	0.0641696	0	0	0	0.00850855	0.271903	0	0	0	0	0	0	0	0	0	0.28395	0.369434	0	0	0	0	0	0	0	0	0	0	0.687233	0	0	0.0141457	0	0
TCONS_00563168	Usp30	0	0	0	0	0	0	0	0	0	0	0	0	0	0	0	0	0	0	0.0178831	0	0.0377831	0	0	0	0.0161446	0	0	0	0	0	0	0	0	0	0	0	0.550589	0.0743674	0	0.110284	0	0	0.114771	0	0	0	0	0
TCONS_00190582	AC133498.1	0.273059	0	0.281604	0.0226292	0.305427	0.226355	0.261175	0.237739	0.224377	0.229014	0.351681	0.207677	0.234499	0.343274	0.709633	0.103934	0	0	0	0	0	0.298921	0	0	0	0	0	0	0	0	0	0	0	0	0	0	0	0	0	0	0	0	0	0	0	0	0	0
TCONS_00359857	Gm16286	0	0	0	0	0	0	0	0.0073516	0	0	0.020581	0	0	0.0260681	0	0	0	0	0	0	0	0	0	0	0	0	0	0	0	0	0.0941445	0.0239188	0	0	0.0776978	0	0	0	0.0938484	0	0	0	0	0	0	0	0	0
TCONS_00625126	Rbm28	0.061253	0	0.402084	0.193922	0.0536345	0.352038	0.387409	0.177054	0	0.0771087	0	0.225588	0.0546994	0.149449	0	0.131724	0	0.13098	0	0.0915512	0.087291	0.153574	0	0	0.0779542	0	0.533943	0.128437	0.496167	0	0	0.0406798	0.0810521	0.293982	0.152011	0.298293	0.165469	0.0606818	0	1.01671	1.42503	0	0.230952	0	0	0	0.0940926	0.072293
TCONS_00486653	Nras	0	0	0	0	0	0	0.00522847	0	0	0	0	0	0	0	0	0	0	0	0	0	0	0	0	0	0	0	0	0	0	0	0	0.222694	0	0	0	0	0	0	0	0	0	0	0	0	0	0	0	0
TCONS_00486655	Nras	0	0	0	0	0	0	0	0	0	0	0	0	0	0	0	0	0	0	0	0	0	0	0	0	0	0	0	0	0	0	0	0	0	0	0	0	0	0	0	0	0	0	0	0	0	0	0	0
TCONS_00403841	Prelid3b	0	0	0	0.0252058	0	0	0	0	0	0	0	0	0	0	0	0	0	0	0	0	0.100668	0	0	0	0	0	0	0	0	0	0	0	0	0	0	0	0	0	0	0	0	0	0	0	0	0	0	0
TCONS_00403842	Prelid3b	0	0.0852302	0	0	0	0	0	0	0	0	0	0	0	0	0	0	2.88784	0	0	0	0	0.312502	0.500005	0	0.166217	0	0.428732	0	0	0	0	0	0	0.045362	0	0	0.26091	0	0.441788	0	0.0971389	0.0542182	1.06629	0	0.341749	0.365931	0.0815784	0
TCONS_00204836	Psmg4	0	0	0	0	0	0	0	0	0	0	0	0	0	0	0	0	0	0	0.0106637	0	0	0	0	0	0.00958989	0	0	0.0142707	0	0	0	0	0.0236519	0	0.0331602	0	0.0516177	0.00264788	0	0	0.0138447	0	0	0	0	0.0406493	0	0
TCONS_00624655	Strap	0.385146	0	0.0693834	0	0.223055	0.00854385	0.0103895	0	0	0	0	0	0	0	0	0	0.577567	0.278716	0.21642	0	0.193179	0.376768	1.24251	0	0.137802	0.177229	0	0.184892	0.113389	0	0	0.0469154	0.425567	0.570572	0.564379	0.856688	0.505888	0.0529073	1.03277	0.208657	0.05299	0	0.689495	0.275913	0.204153	0.120753	0.758908	0
TCONS_00393518	Hat1	0	0	0.00345061	0	0	0	0	0	0	0	0	0	0	0	0	0	0	0	0.0570829	0	0	0	0	0	0	0	0	0	0	0	0	0.0326977	0.0439258	0	0.131593	0.500954	0	0	0	0	0	0.216873	0.0550737	0	0	0	0	0
TCONS_00656836	Gm34121	0.231203	0.437476	0.457748	0.465792	0.212414	0.446215	0.414967	0.839731	0.670167	0.646701	0.413348	0.627506	0.414069	0.386974	0.490448	0.574546	0	0	0.0959735	0	0	0	0	0.101506	0.145301	0	0	0	0	0	0.0165166	0	0	0	0	0	0	0	0	0	0	0	0	0	0	0	0	0
TCONS_00656833	Nipa2	0	0	0	0	0	0	0	0	0	0	0	0.00478026	0	0.0140508	0	0.0173449	3.4654	0	0	0	0	0	0	0	0	0	0	0	0	0	0	0	0	0	0	0	0	0	0	0	0	0	0	0	0	0	0	0
TCONS_00444149	Mybl2	0	0	0	0	0	0	0	0	0	0	0	0	0	0	0	0	0	0	0	0	0	0	0	0	0	0	0	0	0	0	0	0	0	0	0	0	0	0	0	0	0	0	0	0	0	0	0	0
TCONS_00183242	Abcb5	0	0	0	0	0	0	0	0	0	0	0	0	0	0	0	0	0	0	0	0	0	0	0	0	0	0	0	0	0	0	0	0.14381	0	0.260414	0.0126276	0	0	0	0	0	0	0	0	0	0	0.46771	0	0
TCONS_00183243	Abcb5	0	0	0.0119394	0	0	0	0	0	0	0	0	0	0	0	0	0	0	0	0	0	0	0	0	0.0643154	0	0	0	0	0	0	0	0	0.0148007	0	0	0	0	0	0	0	0	0	0	0	0	0	0.335238	0
TCONS_00100616	Alox12	0	0	0.00575621	0	0	0	0	0	0	0	0	0	0	0	0	0.00429499	0	0	0.172496	0.620018	0.661108	0.284084	0	0.191666	0.230028	0	0	0	0	0	0.192694	0.21773	0.0649629	0.207776	0.0511419	0.0110124	0.103235	0.161895	0	0	0.319783	0	0.0491876	0	0.0463808	0.0624993	0.0326314	0
TCONS_00578928	Arpc1a	0	0	0	0	0	0	0	0	0	0	0	0	0	0	0	0	0	0.166012	0.482022	0	0	0.117793	0.310325	0	0	0.58395	0	0.214061	0	0	0	0	0.16918	0	0.208129	0.741234	1.1433	0	0.441788	0	0.24454	0.216873	0	0.417724	0.318389	0.126301	0	0.072293
TCONS_00753715	Trim43c	0	0	0	0	0	0	0	0	0.0116273	0	0	0	0	0.00950506	0	0	0	0	0	0.0346375	0	0	0	0	0	0	0	0	0	0	0.181033	0.0525412	0	0.210153	0.6344	0	0	0	0.275171	0	0	0.390425	0	0	0.305959	0	0	0.078221
TCONS_00148982	Gm20390	0	0	0	0	0	0	0	0	0	0	0	0	0	0	0	0	0	0	0	0	0	0	0	0	0	0	0	0	0	0	0	0	0	0	0	0	0	0	0	0	0	0	0	0	0	0	0	0
TCONS_00030222	Colgalt2	0	0	0.0299472	0.00781523	0	0	0	0	0	0	0	0	0	0	0	0	8.2159	10.7213	5.49322	14.1608	16.4182	17.2653	6.44075	18.3618	12.8982	4.41262	9.47763	11.4068	11.9666	2.93368	14.107	19.4659	12.7163	8.66409	11.1938	5.76027	13.8184	7.33208	6.03697	8.37386	7.24979	8.98515	5.16447	14.7453	5.03605	9.30681	8.64497	1.70778
TCONS_00310013	Cuta	0.0356319	0	0.111913	0.314502	0.0694936	0.0719636	0.11971	0.210854	0.186699	0.0957827	0.157744	0.236988	0.0989789	0.209421	0.157111	0.313464	0	0	0.213957	0.0350434	0.00915945	0	0	0.275134	0	0	0	0	0	0	0	0.355363	0	0	0.538303	0.272843	0	0.0672584	0	0	0	0	0.323949	0.0407864	0	0.281747	0	0
TCONS_00310017	Cuta	0	0	0.0405287	0.0978929	0.115937	0	0.0165503	0.135621	0.0537583	0.0255473	0	0.0639367	0.112452	0.0724465	0.13568	0.130784	0	0.0215286	0	0	0.0499607	0	0	0.00589727	0.125048	0	0	0	0	0	0	0	0	0	0	0	0	0	0	0	0	0	0	0.651015	0	0	0	0
TCONS_00296682	Cmss1	0.103403	0.0549689	0.229013	0.30336	0.0463713	0.0549489	0.171729	0.191573	0.196945	0.21684	0.313417	0.777354	0.348705	0.563199	0.364219	0.543973	0	0.373793	0.639397	0	0	0	0.270146	0	0	0.715266	0	0.166497	1.05724	0	0	0	0	0	0	0	0.0476775	0	0	0.181527	0.0824288	0	0	0.0539452	0	0	0	0
TCONS_00323155	Mta3	0	0	0	0	0	0	0	0	0	0	0	0	0	0	0	0	0	0	0	0	0	0	0	0	0	0	0	0	0	0	0	0.0153208	0.0324815	0	0.0505105	0	0.0534243	0	0	0	0	0	0	0	0	0	0.473155	0
TCONS_00031573	Taf1a	0	0.0156449	0	0	0	0	0	0	0	0	0	0	0	0	0	0	0	0	0	0	0	0.0137569	0	0.00819725	0	0	0	0	0	0	0	0.0742661	0	0	0	0	0	0.133052	0	0	0	0	0	0	0.164497	0	0	0
TCONS_00453287	Chmp4b	0	0.0300072	0.00742187	0.00750211	0.00778394	0.00496909	0.00541801	0.00525668	0.0117481	0.00628336	0.0426834	0.0047312	0.00755494	0.00593449	0.00866859	0.00298006	0	0	0.0213808	0.0226178	0.00921604	0.0165762	0	0	0.0125766	0	0	0	0	0.134345	0.0391746	0.0171041	0	0	0	0.0352837	0	0.00860562	0	0	0	0	0	0	0	0	0.0304614	0.244206
TCONS_00126424	Top2a	0	0	0	0	0	0	0	0	0	0	0	0	0	0	0	0	0	0	0	0	0	0	0	0	0	0	0	0	0.412025	0	0	0	0	0	0	0	0	0	0	0	0	0	0	0	0	0	0	0.508292
TCONS_00126420	Top2a	0	0	0	0	0	0	0	0	0	0	0	0	0	0	0	0	0	1.05875	0.741704	0	0	1.03889	0	0	0.750481	0	0	2.2037	0	0.274733	0	0	1.27833	0.472318	2.11483	1.02606	0.865629	0	0	0	0	0	2.90028	2.20928	0	1.45162	1.34722	0
TCONS_00558283	Taf6	0	0	0.0445847	0.280366	0	0	0.0825197	0	0	0	0.132974	0.172155	0	0.131815	0.109103	0.497962	0	0	0	0	0	0	0	0	0	0	0	0	0	0	0	0	0	0	0	0	0.214988	0	0	0	0	0	0	0	0	0	0	0
TCONS_00658960	Pik3c2a	0.123935	0	0.218224	0.146576	0	0.0320117	0.117429	0.766142	0.0745218	0.225215	0	0.0255883	0.54937	0	0.177474	0.173826	0	0.289753	0.0585971	0.145479	0.286557	0	0	0.179008	0.500482	0	0	0	0	0	0.334337	0.0797938	0.463261	0.544326	1.08503	0.249332	0	0.375402	0	0	0	0.946161	0	0	0.27224	0	0	0
TCONS_00596892	Hsph1	0.0551358	0	0.00619548	0	0.129706	0	0.00842817	0	0.00971148	0	0	0	0	0	0	0.00248979	0	0.477463	0	1.08399	0.226399	0.804176	0.0714293	0	0.303454	0	0	0	0	0.0895446	0.453901	0.92701	1.38673	1.14744	1.2178	0	0	0	0.38587	0	0.43816	0	0	0.114803	0.732647	0	0	0
TCONS_00322326	Rpl36	0	0	0	0	0	0	0	0	0	0	0	0	0	0	0	0	0	0.0915932	0.124019	0.0371196	0.034261	0	0	0	0.0904178	0	0	0	0	0	0	0	0.188593	0	0	0.0136003	0.500812	0	0	0	0	0	0	0	0	0	0	0
TCONS_00732452	Clk3	0	0.158179	0	0	0.00983956	0.0865166	0	0	0	0	0	0	0	0	0	0	0	0	0.358344	0	0.0102481	0	0.816402	0	0	0	0	0.367785	0	0	0	0	0	0.393016	0.310185	0.637717	0.299675	0	0	0	0.689697	0	0	0.0756192	0.157571	0	0.338469	0
TCONS_00007737	Sf3b1	0	0	0	0	0	0	0	0	0	0	0	0	0	0	0	0	0	0	0	0	0	0	0	0	0	0	0	0	0	0.65143	0	0	0	0.668046	0	0	0	0	0	0	0	0	0	0	0	0	0	0
TCONS_00710012	Zfp330	0	0	0	0	0.257689	0	0.00216776	0	0	0	0	0	0	0	0	0	0	0	0	0	0	0	0.357147	0	0	0	0	0.328227	0.71917	0	0	0	0	0	0	0.0912488	0.309706	0	0	0	0	0	0	0.0136968	0.55657	0	0	0
TCONS_00036087	Cenpf	7.18276	6.39212	4.75769	3.11196	2.10449	4.19759	4.62304	4.35534	5.11045	4.94306	3.71864	3.12676	3.61868	3.88054	3.973	3.16163	0	0.0934497	0.0865574	0.509861	0.0943378	0.78817	1.09108	0.604806	0.676499	3.18764	0	0.887311	0	0	0.213871	0.398087	0	0	0	0	0.213405	0.167032	0	0	0	0.772013	0	0.969317	0	0.139105	0.946212	0
TCONS_00670205	Anapc15	0	0	0	0	0	0	0	0	0	0	0	0	0	0	0	0	0	0	0	0.0137876	0	0	0	0	0.0297303	0	0	0	0	0	0	0	0	0	0	0	0	0	0	0	0	0	0	0	0	0	0	0
TCONS_00670202	Anapc15	0	0	0	0	0	0	0	0	0	0	0	0	0	0.0220944	0	0	0	0	0	0	0	0	0	0	0	0	0	0	0	0	0	0	0	0	0	0	0	0	0	0	0	0	0	0	0	0	0	0
TCONS_00267377	Ppp6r2	0	0	0	0	0.00477931	0	0	0	0	0	0	0	0	0	0	0	0	0	0	0.226821	0.151938	0.0620859	0	0.00936581	0.0634321	0	0	0	0.119862	0	0.0073719	0	0	0	0	0.0430255	0	0.017866	0	0	0	0	0	0	0	0	0	0
TCONS_00626379	Rpusd3	0	0	0	0	0	0	0	0	0	0	0	0	0	0	0	0	0	0	0.115915	0	0	0	0	0	0	0	0	0	0	0	0	0	0.119099	0.326253	0	0	0	0.0398837	0	0	0	0	0.377105	0	0	0	0	0
TCONS_00116132	Mrpl38	0	0	0	0	0	0	0	0	0	0	0	0	0	0	0	0	0	0	0	0	0	0	0	0	0	0	0	0	0	0	0	0	0	0	0	0	0	0.033246	0	0	0	0	0	0	0	0.0225884	0	0
TCONS_00216613	Slc30a5	0	0	0	0	0	0	0	0	0	0	0	0	0.00546484	0.00313108	0	0	0	0.39713	0	0.0708588	0	0	0	0	0	0	0	0	0	0	0	0	0	0	0.0126276	0.0110124	0.0172059	0	0	0	0	0	0	0	0.026669	0	0	0
TCONS_00735107	Fbxw18	1.05688	0	1.66341	2.73117	2.53949	1.44467	1.69059	1.52159	1.10779	3.53641	1.8756	2.81408	1.80478	1.79549	0.899445	1.46706	0	0	0	0.310531	0.202109	0	0	0.333718	0	0	0	0	0	0	0.134762	0.141417	0	0	0	0	0	0	0	0	0	0	0	0	1.00492	0	0	0
TCONS_00531594	Casp8ap2	0.595983	0	0.0333644	0	0	0.844158	0.0674689	0	0	0	0	0	0	0	0	0	0	0	0	0	0	0	0	0	0	0	0	0	0	0	0.248712	1.15474	0	0.531107	0	0	1.22241	0.22212	0	0	0	0	0	0	0	0	0	0
TCONS_00682253	Slc25a22	0.106385	0	0	0.027263	0	0	0	0	0	0	0	0	0	0	0	0	0	0	0	0	0	0	0	0	0	0	0	0	0	0	0	0	0	0	0	0	0	0	0	0	0	0	0	0	0	0	0	0
TCONS_00087096	Pcnt	0	0	0	0	0	0	0	0	0	0	0	0	0	0	0	0	0	0	0	0	0.0664444	0	0	0	0	0	0	0.325958	0	0	0	0	0	0	0	0	0	0	0	0	0	0	0	0	0	0	0	0
TCONS_00787351	Ephb1	0	0	0	0	0	0	0	0	0	0	0	0	0	0	0	0	0	0	0	0	0	0	0	0	0	0	0	0	0	3.06947	0	0	0	0	0	0	0	0	0	0	1.3005	0	0	0	0	0	0	0
TCONS_00087098	Pcnt	0	0	0	0	0	0	0	0	0	0	0	0	0	0	0	0	0	0	0	0	0	0	0	0	0	0	0	0	0	0	0	0	0	0	0	0	0	0	0.087474	0	0	0	0	0	0	0	0	0
TCONS_00586884	Pmpcb	0.0464016	0	0.00778755	0	0	0	0	0	0	0	0	0	0	0	0	0	0	0.199563	0	0.107233	0	0	0	0.0717971	0	0	0	0	0	0	0.0537119	0	0.156994	0.0114494	0.036456	0.318479	0	0.123537	0	0	0	0	0.283337	0	0.123682	0.242886	0	0
TCONS_00680676	BC048679	0	0	0	0	0	0	0	0	0	0	0	0	0	0	0	0	0	0	0	0	0	0	0	0	0	0	0	0	0	0	0	0	0	0	0	0	0	0	0	0	0	0	0	0	0	0	0	0
TCONS_00341161	Iws1	0.0581572	0	0	0	0	0	0	0	0	0	0	0	0	0	0	0	0	0	0	0	0	0	0	0	0	0	0	0	0	0	0	0	0	0	0	0	0	0	0	0	0	0	0	0	0	0	0	0
TCONS_00059899	Cradd	0	0	0.0969113	0.154008	0.17814	0.0716458	0.0866937	0.101836	0.105175	0.151963	0	0.123736	0.147627	0.149634	0.187251	0.0919955	0	0	0	0	0	0	0	0	0	0	0	0	0	0	0	0	0	0	0	0	0	0	0	0	0	0	0	0	0	0	0	0
TCONS_00151188	Kidins220	0.013479	0	0.155198	0	0.127962	0.0849474	0.103678	0	0.0252395	0.0247768	0	0	0	0.00760665	0.00710286	0	0	0.00604735	0	0.0466551	0.0269717	0	0	0	0	0	0	0.140453	0	0	0	0.143124	0.0169932	0	0	0	0	0.0190065	0	0	0.0752431	0	0	0	0	0	0	0
TCONS_00422087	Gpr107	0	0	0	0	0	0	0	0	0.00799126	0	0	0	0	0.0399213	0	0	0	0.0423315	0	0.0138275	0.121568	0.121692	0.750008	0	0.080723	0	0	0.142707	0	0.524959	0.181278	0.0330255	0	0	0.318797	0.012411	0	0.088409	0.277506	0	0.394443	2.11158	0.172353	0	0.158004	0	0.209787	2.60255
TCONS_00029665	Ube2t	0	0	0	0	0	0	0	0	0	0	0	0	0	0	0	0	0	0	0	0	0	0	0.0506434	0	0	0	0	0	0	0	0	0	0	0.0815155	0	0	0	0	0.0894936	0	0	0	0	0	0	0	0	0
TCONS_00721572	Mvb12a	0	0	0	0.00213735	0	0	0	0	0	0	0	0	0	0	0	0	0	0	0	0	0	0	0	0	0.0080723	0	0	0	0	0	0	0	0	0	0	0	0	0	0	0	0	0	0	0	0.200984	0	0	0
TCONS_00053243	Epb41l2	0.344954	0	0	0.106532	0	0	0	0.134666	0	0.175406	0.368662	0.109235	0	0	0	0	0	0	0	0	0	0	0	0.0329474	0	0	0	0	0	0	0	0	0	0	0	0	0	0	0	0	0	0	0	0	0	0	0	0
TCONS_00367014	Tle4	0	0	0	0	0	0	0	0	0	0	0	0	0	0	0	0	0	0	0	0	0	0	0	0	0	0	0	0	0	0	0	0	0	0	0	0	0	0	0	0	0	0	0	0	0	0	0	0
TCONS_00053248	Epb41l2	0.984654	1.75576	1.34402	0.580387	1.45339	0.666807	0.840907	0	0	0	0	0	0.152103	0	0	0	0	0	0.836953	0.326603	0.563615	0.447964	0.607757	0.573906	0	0	0	0.318037	0.419516	0.515145	0.223519	0.52748	0	0.25292	0	0.444637	0.302944	0	0	0	0.21386	0	0	0	0	0	0	0
TCONS_00384932	Tbc1d12	0	0	0.0100809	0	0	0.00863357	0	0	0	0	0	0	0	0	0	0	1.16149	0.0204401	0.683449	0.628559	0.333928	0.0765901	0	0.134095	0.21549	0	0	0.0787031	0	0.123422	0.348456	0.187784	0	0	0.0193455	0.0887269	0	0.378183	0.189338	0	0.170934	0	0.184208	0.0350901	0.204617	0.60427	0.0915636	0
TCONS_00395669	Eif3j1	0.772196	0.700063	0.690382	0.549179	0.425863	0.662323	0.419528	0.0727207	0.0897909	0.0852766	0.0426452	0	0.134873	0.123342	0.19614	0.144597	1.05464	0.359467	0	0	0.107464	0.305783	0.361861	0	0	0.915415	2.39044	0.703947	0	4.03145	0.0617197	0.128529	0.574602	0	0.608046	0.574858	1.17146	0.134589	2.60718	5.87593	1.01172	2.47929	0.538047	0.185521	1.07968	0.468828	1.12254	0
TCONS_00395665	Ctdspl2	0.00907819	0	0	0	0	0	0	0	0	0	0	0	0	0	0	0	0	0.0797706	0	0	0	0	0	0	0	0	0.44631	0	0	0	0	0	0	0	0	0	0	0	0	0.606893	0	0	0	0.0630686	0	0.265746	0	0
TCONS_00249222	Mettl3	0.186865	0.354726	0	0.0103683	0.192838	0.0531501	0	0	0	0	0	0	0	0	0	0	0	0	0.0819933	0.0236603	0	0	0	0	0.0371164	0	0	0	0	0	0	0	0	0	0	0	0	0.123083	0	0	0	0	0	0	0	0	0	0
TCONS_00249225	Mettl3	0	0	0.00854791	0	0.0837254	0.00398379	0.010603	0.00836026	0.0110807	0.0255473	0	0	0	0	0.0147602	0	0	0.125604	0.0790288	0	0.00640003	0.0330505	0.116751	0.0510453	0	0	0	0.0689562	0	0	0.0211412	0.106853	0	0	0	0.0224102	0.0842229	0.00683197	0	0.190791	0.0334456	0	0.200095	0.108487	0.0922515	0	0.168753	0
TCONS_00249227	Mettl3	0	0.17766	0	0	0.140926	0	0	0	0.0458534	0	0.0141208	0.0106261	0.0382794	0	0	0	0	0	0	0	0.157662	0	0	0	0	0	0	0	0	0	0	0.0574163	0	0	0	0	0	0	0	0	0	0	0	0	0	0	0	0
TCONS_00541180	Plod1	0	0	0	0.00286726	0	0	0	0	0	0	0	0	0	0	0	0	0	0	0	0	0	0	0	0	0	0	0	0	0	0	0	0	0	0	0	0	0	0	0	0	0	0	0	0	0	0	0	0
TCONS_00642080	Usp47	0	0	0.00527346	0	0	0	0	0	0	0	0	0	0	0	0	0	0	0	0	0	0	0	0	0	0	0	0	0	3.89832	0.656088	0	0	0	0	0	0	0.134068	0	3.09271	0	0	0	0	0.334631	0	0	0	0
TCONS_00700301	Gpat4	0	0.0120997	0	0	0	0.0278895	0.0743428	0	0	0	0	0	0	0	0	0.00688419	0	0	0	0	0	0	0	0	0	0	0	0	0	0	0	0	0	0	0	0	0	0	0	0	0	0.216873	0	0	0	0	0	0
TCONS_00236105	Ppp2r2a	0	0	0	0	0	0	0	0.267921	0	0	0	0	0	0	0	0	0	0	0	0	0	0	0	0	0	0	0.354047	0	0	0	0	0	0.685223	0	0	0	0	0	0.673285	0	0.232501	0	0	0	0	0.439963	0	0
TCONS_00812556	AC132444.1	0	0	0	0	0.00342603	0	0	0	0	0	0	0	0.0152934	0.00780169	0	0	0	0.755726	0.676549	0.346211	0.0487857	0.283697	0	0.145617	0.141346	0	0	0	1.00156	2.77228	0.571168	0.308402	0.432025	1.21518	1.11814	1.22707	0.630854	0	1.45759	0	0.427588	0.817231	0.786362	0.23246	0.860071	0.707098	1.08279	0
TCONS_00380135	Scd1	0	0	0	0	0	0	0	0	0	0	0	0	0	0	0	0	0	0.093353	0	0.0249112	0.0643587	0	0	0.0078853	0	0	0.171493	0	0	0.130741	0.0732318	0	0	0.124845	0.0823448	0.213938	0.085651	0.0674634	0	0	0.0589718	0.0487421	0.105737	0.279376	0.169228	0	0.0993625	0
TCONS_00606164	Aebp2	0	0.145196	0	0	0	0	0.0119101	0	0	0	0	0	0	0	0	0	0	0	0	0	0	0	0	0.049587	0.169518	0.437963	0	0	0	0	0	0	0	0.28628	0.345644	0.0672528	0.13775	0	0	0	0.0564323	0	0	0	0	0	0	0
TCONS_00302711	Tbc1d23	0	0	0	0	0	0	0	0	0	0	0	0	0	0	0	0	0	0.199563	0	0.0479748	0.0647953	0.00679352	0	0.0845374	0.155166	0	0	0	0	0.277228	0.0523025	0.260454	0	0	0	0.101149	0.0347731	0.0719533	0	0	0.112865	0.0542182	0.0163959	0.0233934	0.0463808	0.00971543	0	0
TCONS_00834983	Utp14a	0	0	0	0	0	0	0	0	0	0	0	0	0	0	0	0	0	0.085437	0	0	0.0684466	0	0	0	0	0	0	0	0	0	0	0.075363	0.309916	0	0	0.517032	0	0	0	0	0	0	0	0	0.270679	0	0	0
TCONS_00076363	Ddx21	0	0	0	0	0	0	0	0	0	0	0	0	0	0	0	0	0	0	0	0	0	0	0	0	0	0	1.00778	0	0	0	0	0	0	0	0	0.21472	0	0	0	0.661704	0.0732116	0	0.252054	0.143869	0	0.323737	0.899468	4.982
TCONS_00432097	Kif16b	0	0	0.0231553	0	0	0	0	0	0	0	0	0	0.0622187	0	0	0	0	0	0	0.141081	0	0	0	0	0	0.349859	0.305257	0	0	0	0	0.0298725	0	0	0	0	0	0.073029	0	0	0	0	0	0	0	0.105082	0	0
TCONS_00320956	Rpl10a	0	0	0	0	0	0	0	0	0	0	0	0	0	0	0	0	0	0.624559	0	0	0	0	0.425255	0	0.198934	0	0.327037	0.504998	1.24908	2.12828	0	0.00443384	0	0	0	0	0	0	1.90852	0.743314	1.09466	0	0	0	0	0	1.42606	0
TCONS_00794831	Hexa	0	0	0	0	0	0	0	0	0	0	0	0	0	0	0	0	0	0	0.106637	0	0	0	0	0	0	0	0	0	0	0	0	0	0.0866172	0	0	0	0	0	0	0	0	0	0	0.163754	0	0	0	0
TCONS_00794835	Parp6	0.0542883	0	0	0	0	0.0154045	0	0	0	0	0.030581	0	0	0	0	0	1.7327	0.109542	0.284039	0	0	0	0	0	0	0	0	0	0	0	0	0	0.250443	0	0	0.209236	0	0	0	0	0	0	0	0	0	0	0	0
TCONS_00525127	Tomm5	0	0	0	0	0	0	0	0	0	0	0	0	0	0	0	0	0	0	0	0	0	0	0	0	0	0	0	0	0	0.57109	0	0	0	0	0	0	0	0	0	0	0	0	0	0	0	0	0	0
TCONS_00629887	Smarcad1	0	0	0	0	0	0	0	0	0	0	0	0	0	0	0.119003	0	0	0	0	0	0	0	0	0.112444	0	0	0	0.187346	0	0	0	0	0	0	0	0	0	0	0	0	0	0	0	0	0	0	0	0
TCONS_00629885	Smarcad1	0.392678	0.798301	0.569047	0	0	0.797901	0.466628	0	0.0835486	0.0839601	0.205023	0.0382421	0.301851	0.0073622	0.139562	0.00694745	0	0.177974	0	0	0.430742	0	0	0.42438	0.395341	0	0	0.0164542	0	0	0.297519	0	0.0563716	0.248194	0	0.244784	0.102306	0	0	0	0.0205226	0	0.0926202	0	0.372423	0	0	0
TCONS_00269316	Ptk2	0	0	0	0	0	0	0	0	0	0	0	0	0	0	0	0	0	0	0	0	0	0.100884	0	0	0	0	2.22941	0	0.359585	0	0.0187078	0.128376	0	0	0	0	0.513871	0	0	0	0	0	0	0	0	0	0	0
TCONS_00629889	Smarcad1	0	0	0	0	0	0	0	0	0	0	0	0.00944606	0	0.0224325	0	0.0776533	0	0	0	0	0	0	0	0	0	0	0	0	0	0	0	0	0	0	0	0	0	0	0	0	0	0	0	0	0	0	0	0
TCONS_00207087	Lncenc1	0	0	0	0	0	0	0	0	0	0	0	0	0	0	0	0	0	0.0725682	0	0	0	0	0	0	0	0	0	0	0	0	0.00964018	0.0451964	0	0	0	0	0	0	0	0	0	0	0	0	0	0.0486257	0	0
TCONS_00191577	Auh	0.7456	0.638246	0.582103	0.799928	0.886917	0.819599	0.989929	1.60901	1.54055	1.44894	1.28169	1.11964	1.48294	1.38452	0.664611	1.12745	0	0	0.0959735	0.0748069	0.300227	0	0	0.157342	0.129157	0.0764975	0	0	0	0	0	0.288969	0	0	0	0	0	0	0	0	0	0	0	0	0	0	0	0
TCONS_00453911	Gm14305	0.00354617	0	0	0	0	0	0	0	0	0	0.00876145	0	0	0	0	0	0	0	0	0	0	0	0	0	0	0	0	0	0	0	0.00372724	0	0	0	0	0	0	0	0	0	0	0	0	0	0	0	0	0
TCONS_00026947	Eif5b	2.93295	2.34468	2.00761	2.16803	2.25157	1.93659	2.54949	1.38593	0.727037	0.979689	0.527851	0.659537	0.51053	0.555389	0.459451	0.845748	0	0.106028	0.16693	0.287656	0.153795	0.231109	0.055072	0.163059	0.174168	0.756945	0.664192	0	0.747218	2.61321	0.161373	0.127889	0.277771	0.562235	0.938801	0.464327	0.826795	0.144011	2.0824	1.79333	0.743534	0	0.756767	0.750367	0.96115	0.252533	0.233575	0
TCONS_00486751	Ptpn22	0	0	0	0	0	0	0	0	0	0	0	0	0	0	0	0	0	0	0	0.0262709	0	0.0815222	0	0	0.158104	0	0	0	0	0.443565	0	0	0	0	0	0	0	0	0	0	0	0	0	0	0	0	0	0
TCONS_00514364	Dock7	0.0108584	0	0.336728	0.0939378	0	0.242947	0.264394	0.215728	0.511176	0.209526	0	0.411827	0.41257	0.339353	0.785954	0.200028	0	0	0	0.0691309	0	0	0	0.104103	0	0	0	0	0	0	0	0	0	0	0	0.0148557	0	0	0	0.149986	0	0	0	0	0	0	0	0
TCONS_00521333	Ebna1bp2	0	0	0	0	0	0	0	0	0	0	0	0	0	0	0	0	0	0	0	0	0	0	0	0	0	0.111972	0	0.307663	0	0	0.00408786	0	0	0	0.901348	1.26969	0	0	0	0	0	0	1.4472	0	0	0	0.227245	0
TCONS_00831434	Rlim	0	0	0	0	0	0	0	0	0	0	0	0	0	0	0	0	0	0	0	0	0	0.0145313	0	0	0	0	0	0	0	0	0.00286838	0	0	0	0	0	0	0	0	0	0	0	0	0	0	0	0	0
TCONS_00716362	Ctcf	0	0	0	0	0	0	0	0	0	0	0	0	0	0	0	0	0	0	0	0	0	0	0	0	0	0	0	0	0	0	0	0	0	0	0	0	0	0	0	0	0	0	0	0	0	0	0	0
TCONS_00146689	Tanc2	0	0	0	0	0	0	0	0	0	0	0	0	0	0	0	0	0	0	0.104942	0	0	0.406415	2.02981	0.0510378	0.338601	0	0	0.0440966	0.119862	0	0.145759	0.183035	0.153751	0.0810982	0	0	0	0.0208485	0.0826144	0	0.201708	0	0	0.378646	0.299496	0.229974	0	0
TCONS_00202752	Scamp1	0.409643	0.531757	0	0	0.564076	0.184893	0	0	0	0	0.0123012	0	0	0.00317009	0	0	0	0.536678	0.922028	0	0.44354	0.807525	0.195538	0.650019	0.530729	0.900597	2.31515	0.455065	0.103381	1.49703	0.256544	0.922113	1.40013	0.126224	0.712325	0.0761948	0.622991	1.29287	0.748137	0	1.09573	0.5964	1.45923	0.679648	1.46876	0.571102	0.270906	0
TCONS_00697759	Ap1m1	0.0963246	0	0	0	0.0180346	0	0	0	0	0	0	0	0	0.0105141	0	0	0	0	0	0	0.0889267	0	0	0.0795685	0	0	0	0	0	0	0	0.0883306	0.331127	0	0	0.31936	0	0	0	0	0	0	0	0	0	0	0	0
TCONS_00445171	Rps21	0	0	0	0	0	0	0	0	0	0	0	0	0	0	0	0	0	0.00609573	0	0	0	0.0933497	0	0	0	1.02191	0	0	0	0.347422	0	0.179707	0.0676535	0.0463055	0	0	0	0	0.0638699	0	0.0382988	0	0	0	0.314524	0	0	0
TCONS_00724595	Ppan	0	0	0.0514436	0.0216674	0	0	0	0	0	0	0	0	0	0	0.0571001	0.0283072	0	0	0	0	0.189252	0	0	0.102903	0	0	0	0	0	0	0	0	0	0	0	0	0	0	0	0	0	0	0	0	0	0	0	0
TCONS_00677114	Mylpf	0	0	0	0	0	0	0	0	0	0	0	0	0	0	0	0	0	0	0	0	0	0	0	0	0	0	0	0	0	0	0	0	0	0	0	0	0	0	0	0	0	0	0	0.0119657	0	0	0	0
TCONS_00320188	Zfp54	0.442147	1.75275	0.644879	0.730694	0.71564	0.98294	1.29331	0.652212	0.621696	0.816356	0.70451	0.930434	0.476379	0.823383	0.883315	0.601005	2.10004	1.10155	1.29188	0.898721	0.983818	1.97	0.940296	0.529266	0.722519	1.13965	2.15472	0.874667	1.13239	1.52165	0.898409	1.42816	1.36303	0.946478	2.24243	0.740375	0.793622	1.20394	1.55162	0.902233	2.72369	1.82753	0.590382	1.29625	1.10863	1.53345	1.18509	0
TCONS_00085587	Atp5b	0	0	0	0	0	0	0	0	0	0	0	0.0285071	0	0	0	0	3.4654	0	0	0	0	0	0.200538	0	0	0	0	0	0	0	0	0	0	0	0.0240304	0	0	0	0	0	0	0.489428	0	0	0	0	0	0
TCONS_00303037	Setd4	0	0	0.00322874	0.0048582	0.0647691	0	0	0.0229713	0.0730547	0.0471758	0	0.00519179	0	0	0	0.0508169	0	0	0	0	0	0	0	0	0	0	0	0	0	0	0	0	0	0	0	0	0	0	0	0	0	0	0	0	0	0	0	0
TCONS_00713251	Pnpla6	0	0	0	0.00321458	0	0.00567918	0	0	0.0101084	0	0	0	0	0	0	0	0	0	0.138628	0	0	0	0	0	0.0161446	0	0	0	0	0.110891	0.010411	0.0245133	0.0136639	0.0541713	0.0126276	0	0	0	0	0	0	0	0.0521388	0	0	0	0.0158099	0
TCONS_00085589	Atp5b	0	0	0	0	0	0.0023553	0	0	0	0	0	0	0	0	0	0	0	0.35983	0	0.0820734	0.110593	0.0209716	0	0.00484259	0.0269776	1.1044	0	0	0	0	0.00456408	0.00478316	0.00732998	0	0	0	0.0258949	0.116089	0.420582	0.129363	0	0.170137	0.0302012	0	0	0	0	0
TCONS_00522013	Ak2	0	0	0	0	0	0	0	0	0	0	0	0	0.00515898	0	0	0	0	0.0125483	0	0	0	0	0	0	0	0	0	0	0	0	0.00357309	0	0	0	0	0	0	0	0	0	0	0	0.0327917	0.0116967	0	0	0	0
TCONS_00130189	Zfp207	0.142389	0	0.120953	0	0.339383	0.124093	0.0800641	0	0	0	0	0	0	0	0	0	0	0.0175615	0.074646	0	0	0	0	0	0	0	0.0735704	0	0	0.591993	0	0	0.138463	0.213882	0.179615	0	0.105937	0	0.308936	0.110284	0	0.309532	0.154613	0	0.142513	0.362191	0	0
TCONS_00593645	Hadha	0.0354511	0	0.104958	0.108948	0.185002	0.110059	0.269555	0.408523	0	0.396596	0	0.22395	0.406076	0.216419	0.286797	0.223667	0	0	0	0	0	0	0	0	0	0	0	0	0	0	0	0	0	0	0	0	0	0	0	0	0	0	0	0	0	0	0	0
TCONS_00070402	Nup107	0	0.163733	0	0	0	0.051885	0.0027069	0	0.0132842	0	0	0	0	0	0	0	0	0	0	0	0	0	0	0	0	0	0	0.0930309	0	0	0	0	0	0	0	0	0	0	0	0	0.0435093	0	0	0	0	0	0	0
TCONS_00616291	Ezh2	0	1.01224	0	0	0	0	0	0	0	0	0	0	0	0	0	0	0	0	0	0	0	0	0.347968	0	0	0	0	0	0	0	0	0	0	0	0	0	0	0	0	0	0.502662	0	0	0	0	0	0	0
TCONS_00616292	Ezh2	0	0	2.23998	0.411206	0	0	0	0	0.208613	0.04412	0	0.0778986	0	0.237127	0	0.119896	0	0	0	1.11932	0.479234	0.0638794	0	0.070943	0	0	0	0	0	0	0	0	0.0743284	0	0	0	0	0	0	0	0	0	0	0	0	0	0	0
TCONS_00460939	Adh5	0	0	0	0	0.281517	0.0917518	0	0	0	0	0	0	0	0	0	0	0	0	0	0	0	0	0.804187	0	0	0.0729938	0	0	0	0.277228	0	0	0	0	0	0	0	0	0	0.441136	0	0	0	0.251807	0	0	0.289016	0
TCONS_00174398	4930447C04Rik	0	0	0	0	0	0	0	0	0	0	0	0	0	0	0	0	0	0	0	0.0059378	0	0.246272	0	0.006895	0	0	0	0	0	0.110891	0	0.0841694	0	0.0181448	0.0835823	0.0682769	0.0172059	0	0	0	0.225729	0.103394	0.0327917	0	0.0154603	0.0201498	0.0978941	0
TCONS_00813354	AC149090.1	0	0	0	0	0	0	0	0	0	0	0	0	0	0	0	0	0	0.0875899	0.213274	0.191462	0	0.194838	0	0.0399093	0	0.898699	0.342986	1.41276	0.0886377	0	0.0685191	0.0489745	0.0324815	0.408258	0.421763	0.561533	0.45181	0	0.413577	1.87483	0.47343	2.65669	0	0.295997	0.332288	0.388617	0	0
TCONS_00043867	Pex19	0	0	0	0	0	0	0	0	0	0	0	0	0	0	0	0	0	0	0	0	0	0	0.857152	0.145461	0	0	0	0	0	0	0.301753	0.637839	0.0745937	0	0	0	0.344118	0	0	0	0	0	0	0.339918	0.0607434	0.252669	0	0
TCONS_00523764	Mad2l2	0	0	0	0	0	0	0	0	0	0	0	0	0	0	0	0	0	0	0	0.138359	0.181332	0	0	0	0	0	0	0	0	0	0	0	0	0	0	0	0	0	0	0	0	0	0	0	0	0	0	0
TCONS_00043862	Pex19	0	0	0	0	0	0	0	0.00611502	0.0559963	0.0318263	0.0369801	0.0529126	0.0515286	0.0898547	0	0.233807	0	0	0	0	0	0	0	0	0	0	0	0	0	0	0	0	0	0	0	0	0	0	0	0	0	0	0	0	0	0	0	0
TCONS_00748386	Rbm6	0.401118	0.986281	0	0	0.639349	0.573516	0	0	0	0	0	0	0	0	0	0	0	0.920419	0.800174	0.666952	0.858375	1.99	0.0970368	0.384441	1.27233	2.5642	0	1.90022	0	1.7248	0.599376	0.312422	1.84035	0.944564	0.46034	0.7648	1.30572	0.563808	0	0	1.60023	0	3.58002	0	0	2.04531	1.97919	0
TCONS_00349126	Arhgap12	0	0.318052	0.00505829	0.0336719	0	0.0527076	0.0441022	0	0	0.0243497	0	0.0167582	0	0.0408028	0	0.0176612	0	0	0	0	0	0	0	0	0.24141	0	0	0	0	0	0.0198805	0	0	0	0	0	0	0	0	0	0	0	0	0.240566	0	0	0	0
TCONS_00172569	Papola	0	0	0	0	0	0	0	0	0	0	0	0	0	0	0	0	0	0	0	0	0	0	0	0	0	0	0	0	0.0599308	0	0	0	0	0	0	0	0	0	0	0	0.19187	0.404793	0	0	0	0.214264	0	0
TCONS_00797460	Uqcrc1	0	0	0	0	0	0	0	0.00969868	0	0	0	0	0	0	0	0	0	0.0215709	0.0573175	0	0.14882	0	0	0	0	0	0	0	0	0.067311	0	0	0.167252	0.145503	0.30449	0.284583	0.0674471	0.303503	0	0	0.0233818	0	0	0.158759	0.687147	0.0827074	0.0361719	0
TCONS_00086697	Ddx50	0	0	0	0	0	0	0	0	0	0	0	0	0	0	0	0	0	0.068329	0.309248	0	0.139079	0.190218	0	0.0694229	0.117912	0	0	0	0	0	0	0.0312483	0.206788	0.0667094	0	0.393892	0	0	0	0	0	0	0	0	0	0.106452	0.293682	0
TCONS_00540144	Tmem39b	0	0	0	0	0	0	0	0	0	0	0	0	0	0	0	0	0	0	0.0319912	0	0.0053895	0	0	0.0176571	0	0	0	0	0	0	0	0.00306416	0.00541358	0	0	0.0110124	0	0	0.315563	0	0	0.0548146	0.147563	0	0.0773014	0	0	0
TCONS_00673476	Exosc5	0	0.0243809	0.00887569	0.00110715	0	0.00477598	0.0014756	0.00506271	0	0	0.00805809	0	0	0	0	0	0	0.0390478	0.0133297	0.030299	0.0431241	0	0	0.0026144	0	0	0	0	0	0	0.154961	0.00821502	0.124052	0	0	0.0250642	0	0.175804	0	0	0	0	0	0.0306921	0	0	0	0
TCONS_00787916	Arih2	0	0	0	0	0	0	0	0	0	0	0	0	0	0	0	0	0	0.145136	0	0	0	0.0611416	0	0	0	0.656944	2.74388	0.299685	0.240023	0.166337	0	0	0.0162407	0	0	0.143161	0.447353	0	0	0	0.416922	0	0.505435	0	0.0154603	0	0	0
TCONS_00580589	Nop14	0	0	0	0	0	0	0	0	0	0	0	0	0	0	0	0	0	0.264402	0	0	0.103371	0.373188	0	0	0	0	0	0	0	0	0.231623	0.170147	0.23326	0.869154	0.909139	1.24108	0.461927	0	0	0	0	0	0	0.428088	0.697676	0.50495	0	0
TCONS_00580587	Mfsd10	0	0	0	0	0	0	0	0	0	0	0	0	0	0	0	0	0	0.00604735	0	0	0	0	0	0	0	0	0	0	0	0	0	0.0255919	0.146167	0	0	0	0.0688236	0.0348542	0.441788	0	0	0	0.0491876	0	0.139142	0	0.0163157	0
TCONS_00215868	Trip13	0	0	0.0101333	0	0.0551488	0	0	0	0	0.0209064	0	0	0	0.0182664	0	0.0217212	0	0.0107461	0	0.166924	0	0	0	0.0761198	0.0080723	0	0	0	0	0.166337	0	0	0.00947376	0	0	0	0	0.136625	0	0	0.0457102	0	0.0581725	0.159403	0.0553323	0.171264	0	0
TCONS_00215869	Trip13	0	0	0	0	0	0.0154942	0	0	0	0	0	0	0	0.0116895	0	0	0	0	0	0	0	0	0	0	0	0	0	0	0	0	0	0.105744	0	0	0	0	0	0	0	0	0	0	0	0	0	0	0	0
TCONS_00641378	Clns1a	0	0	0	0.00114135	0	0	0	0	0	0.00566691	0	0	0	0.0027774	0	0.00239715	0	0	0	0	0.0172114	0	0	0	0	0	0	0	0	0	0	0	0	0	0	0	0	0	0	0	0	0	0	0	0	0	0	0
TCONS_00542165	Anp32b	0	0	0	0	0	0	0	0	0	0	0	0	0	0	0	0	4.0834	0	0	0	0	0	0	0	0	0	1.85898	0	1.37481	0	0	0	0	0	0.29555	0.641979	0	0	1.21934	2.17855	0	3.84195	0	0	0	0	0	0
TCONS_00683408	Alkbh6	0	0	0	0	0	0	0	0	0	0	0	0	0	0	0.00815483	0	0	0	0	0	0	0	0.0547863	0	0	0	0	0	0	0	0	0	0	0.0362896	0	0	0	0	0	0	0	0	0	0.128664	0.278285	0	0	0
TCONS_00725567	Arhgap20	0.636605	0.327623	0.358379	0.380203	0.769672	0.486607	0.336804	0.202169	0.387861	0.119533	0.162209	0.18573	0.109215	0.150573	0.216674	0.115789	0	0.662409	0.499297	0.172218	0.205615	0.443786	1.32144	0.362687	0.258467	1.45988	1.02896	0.115193	0	0	0.199562	0.702726	0.257605	0.159212	0	0.483423	0.309706	0.107595	0.0631126	0	0.169297	0.271091	0.0655834	0	0.0154603	0	0.11421	0
TCONS_00093958	Psme4	0.120853	0.262853	0.341921	0.0663028	0.118479	0.257318	0	0	0	0	0	0	0	0	0	0	0	0.0880978	0.548147	0.0490218	0.145794	0	0.107144	0.0943612	0.125096	0.941547	0	0.233583	0	1.20877	0	0	0.200053	0.687253	0	0.26508	0	0	0.243173	0	0.396494	0.822869	0.540227	0	0.539935	0	0.266794	0
TCONS_00055941	Slc6a15	0.85518	1.00427	0.503458	0.382205	0.59419	0.72419	0.341816	0	0	0	0	0	0	0	0	0	0	0.227211	0.698826	0.108378	0.525942	0.475546	1.73955	0.794623	0.0743055	0	0	0.78489	0	0.443565	0.173457	0.36044	0.277218	0.288403	0.383905	0	0.103235	0.163428	0	0.220568	1.68881	0	0.688626	0.280721	0.375561	0.310894	0.538418	0
TCONS_00365671	Sfr1	0	0	0	0	0	0	0	0	0	0	0	0	0	0	5.89035	0	0	0	0	0	0	0	0	0	0	0	0	0	0	0	0	0	0	0	0	0	0	0	0	0	0	0	0	0	0	0	0	0
TCONS_00008790	Ilkap	0	0	0	0.00318466	0.0442369	0	0.0466449	0	0	0	0	0	0	0.00926581	0.0244645	0	0	0.235847	0.209595	0	0.0353928	0.0856459	0	0	0.0403615	0	0	0	0	0	0	0.0174075	0.124512	0	0	0	0.516177	0	0	0	0	0	0	0	0	0.349755	0	0
TCONS_00008796	Ilkap	0	0	0.00868951	0	0	0	0	0	0	0	0	0	0	0	0	0	0	0	0	0	0	0	0	0	0	0	0	0	0	0	0	0	0	0	0	0	0	0	0	0	0	0	0	0	0.0680716	0	0	0
TCONS_00636948	Atp6v0a4	0.111392	0	0.091048	0.109867	0.208957	0.0616271	0.00984059	0	0	0	0	0	0.157955	0.0276414	0.0815483	0.19395	0	0	0	0.125854	0.0149936	0	0	0.0662365	0	0	0	0	0	0	0.200211	0	0	0	0	0	0	0	0	0	0.150486	0	0	0	0	0	0.718282	0
TCONS_00815908	Huwe1	0	0.162027	0	0.00418601	0	0	0.0477287	0	0	0	0.0152905	0	0	0	0	0	0	0	0	0	0.0522108	0.150789	0	0	0	0	0	0	0	0	0	0	0	0	0	0	0	0	0	0	0	0	0	0	0	0	0.118093	0
TCONS_00059913	Nudt4	0	0	0	0	0	0	0	0	0	0	0	0	0	0	0	0.00985973	0	0.318036	0.145624	0.413909	0.389154	0.372298	0.952117	0.0800488	0	0.464678	1.11084	0.23765	0	0.42122	0.117879	0.0318826	0.227949	0.58077	0.526408	0.910219	0.488837	0.153566	0.555328	0.422939	0.445251	0.105237	0.37235	0.51931	0.736141	0.303432	0.728626	0
TCONS_00270593	Lmbr1l	0	0	0	0.00961809	0	0	0	0	0	0.00880639	0	0	0	0.00815017	0	0	0	0.103198	0.0602713	0.0633084	0.0231856	0	0	0	0	0	0	0.19979	0	0	0.126024	0.0389516	0.0162407	0.0362896	0.0713714	0.187211	0	0	0.0631126	0	0.0376216	0	0.288633	0	0.0309206	0.0582926	0.0163157	0
TCONS_00633603	Dusp11	0.00708879	0	0.0175061	0.0157608	0	0	0.0149146	0	0	0.00685577	0	0.00380731	0.0511055	0.0221256	0	0	0	0	0	0	0.094098	0	0	0.012817	0	0	0	0	0	0	0.157466	0.0613169	0	0	0	0	0	0.2492	0	0	0	0	0	0	0	0	0.0334635	0
TCONS_00714610	Fkbp8	0	0	0	0	0	0	0	0	0	0	0	0	0	0	0	0	0	0	0	0	0	0	0	0	0	0	0	0	0	0	0	0	0	0	0	0	0	0	0	0	0	0	0	0	0	0	0	0
TCONS_00362953	Tmed7	0	0	0.00303363	0.00789538	0	0.00237051	0.00702698	0	0.0134798	0.0045529	0	0	0	0.00668345	0	0.00930394	0	0	0.0830064	0.0740661	0.0251582	0	0	0.028647	0	0	0.17861	0	0	0	0.0135656	0.139569	0	0	0.0410651	0.0767344	0	0.00697587	0	0	0	0	0.125412	0.236262	0	0	0	0
TCONS_00362952	Tmed7	0	0	0.0050895	0	0	0.00179727	0.00202035	0	0	0	0	0	0	0	0	0	0	0.15067	0.136378	0.0334021	0.0802928	0.237189	0.178609	0.0726785	0.10628	0	0	0	0	0	0.0837501	0.0595152	0.0971791	0.0978731	0	0	0	0.0854338	0	0.475434	0.289347	0	0	0	0	0.0300207	0.451471	0
TCONS_00621840	Ccdc126	0	0	0	0.00641206	0	0	0	0	0	0	0.030581	0	0	0.00850904	0	0.00451867	0	0.101112	0	0.458295	0	0	0	0.0456506	0.142581	0	0	0	0.309063	0.110891	0.350614	0	0.369303	0.299172	0.378488	0.275277	0.0743123	0	0	0	0.296684	0	0.258596	0.549745	0.895722	0.412799	0	0
TCONS_00112874	Rffl	0	0	0	0.0248649	0	0.0910158	0.020831	0.185463	0.0549492	0.0658542	0.290963	0.164385	0.231252	0.257198	0.097858	0.294475	0	0	0	0	0.425205	0	0	0	0	0	0	0	0	0	0	0	0	0	0	0	0	0	0	0	0	0	0	0	0	0	0	0
TCONS_00637045	Igf2bp3	0	0	0	0	0	0	0	0	0	0	0	0	0	0	0	0	0	0	0	0	0	0	0	0	0	0	0	0	0	0	0	0	0	0	0	0	0	0	0	0	0	0	0	0	0	0	0	0
TCONS_00287051	Eif4g1	0	0.515204	0	0	0.310097	0	0.0405908	0	0.0163047	0	0	0	0	0	0	0	0	0	0.661172	0.125568	0.12806	0.326924	0	0.0303009	0.514262	0	0	0.378017	0.573418	1.399	0.527482	0.289287	0.314919	0.237887	0	0.213024	0	0	0	0	0	0	0	1.44053	0	0.0382691	0	0
TCONS_00440728	Psmc3	0	0	0	0	0	0	0	0	0	0	0	0	0	0	0	0	0	0	0	0	0	0	0	0	0	0	0	0	0	0	0	0	0	0	0	0	0	0	0	0.0563551	0	0	0	0	0	0	0	0
TCONS_00074828	Zfc3h1	0	0	0	0	0	0.00894984	0	0	0	0	0	0	0	0	0	0	5.76355	0	0	0.043949	0.0246085	0.0270654	0	0	0.0686307	0	0.213851	0.0367757	0.513487	0	0	0	0.0357946	0.0171378	0.0605369	0.0521217	0.107038	0	0.175453	0	0	0.319399	0.241888	0.0784966	0.196346	0.0410962	0.0302003	0
TCONS_00108288	Tlk2	0	0.397765	0.278056	0	0	0	0	0	0	0	0	0	0	0	0.109772	0	0	0	0.24196	0	0	0	0.857152	0.407273	0	0	0	0	0.0599308	0.879034	0	0	0	0	0.0583144	0	0	0.194857	0.437244	0	0.93689	0.595966	1.12518	0.435386	0	0	0	0
TCONS_00060847	Myl6	0	0	0	0.0487092	0	0	0	0	0.0813509	0.0433054	0.143226	0.0166028	0.088039	0.0262137	0	0.0187254	0	0.340714	0.141081	0	0.190769	0	0	0.0846017	0	0	0	0	0	0	0.241398	0	0.191549	0.0674079	0	0	0	0	0	0	0	0	0	0	0	0.392124	0.0902584	0
TCONS_00305344	Dzip3	0	0	0	0	0	0	0	0	0	0	0	0	0	0	0	0	0	0	0	0	0	0	0	0	0	0	0	0	0	0.132681	0	0	0	0	0	0	0	0	0	0.218031	0	0	0	0	0	0	0	0
TCONS_00305341	Dzip3	0	0.0180285	0.121019	0.00159767	0.0329481	0.030926	0.123112	0.0100381	0.0144464	0.0341512	0.0482262	0	0.0113324	0.021296	0.0430086	0.0109578	0	0	0.0284401	0.160338	0	0	0	0.0740253	0	0	0	0	0	0	0	0.030467	0	0	0.0177166	0	0	0.0574943	0	0	0	0	0	0	0.0207941	0	0.0288298	0
TCONS_00532502	Gng10	0.0428377	0	0	0	0.0308343	0	0	0	0	0	0	0	0	0	0	0	0	0.00604735	0	0	0	0	0	0	0.0484338	0	0	0	0	0	0	0	0.00541358	0	0.0126276	0	0	0	0	0	0	0	0	0	0	0	0	0
TCONS_00308045	Med20	0	0	0.00815547	0.0472708	0	0.0357902	0.0240406	0.0253523	0.0431723	0.0128353	0	0.0801607	0	0.0108652	0	0.0464813	0	0	0	0	0	0	0	0	0	0	0	0	0	0	0	0.211681	0	0.0303109	0	0	0	0	0	0	0	0	0	0	0	0	0	0
TCONS_00123817	Timd2	0	0	0	0	0	0	0	0	0	0	0	0	0	0	0	0	0	0	0.0881463	0.138723	0.134592	0.0885603	0.150894	0.00989315	0.0366644	0.207156	0.0809446	0.0314527	0.557357	0	0.268216	0.187024	0.130294	0.582784	0.273123	0.448513	0.552361	0.220246	0	0	0.251463	0.352147	0.128019	0.459177	0.43179	0.485548	0.381852	0
TCONS_00276336	Taf2	0.0755618	0.21581	0.0941898	0.0942947	0.109438	0.286252	0.123814	0.0204739	0	0	0	0	0	0	0	0	0	0.0192003	0.247708	0.0730258	0.111786	0.0341374	0.0357147	0.211242	0.0536323	0.145988	0	0	0.58085	0.277228	0	0	0.58982	0	0	0.121709	0.258088	0.0990833	0.252955	0	0	0.163522	0.470676	0.136805	0.213862	0.17651	0.256613	0
TCONS_00439437	Ppig	0.128265	0.293405	0.542678	0.57344	0	0.418307	0.677577	0.116457	0.501579	0.398044	0.47438	0.55608	0	0.201138	0.0996276	0.593615	0	0	0	0	0	0	0	0	0	0	0	0	0	0	0	0	0	0	0	0	0	0	0	0	0	0	0	0	0	0	0	0
TCONS_00138228	Nf2	0	0	0	0.00710029	0	0	0	0	0.0315623	0	0	0	0	0.0132577	0	0	0	0.0536824	0.0319912	0.164258	0.0031798	0.00739134	0	0.0990305	0	0	0.171493	0.214061	0.239723	0.112832	0	0.134823	0.0270679	0.235701	0.227297	0.0561853	0.0883007	0.0398082	0	0.110284	0.0188108	0	0.213146	0.0267387	0.163075	0.0533863	0.0368735	0
TCONS_00302693	Nit2	0	0	0	0	0	0	0	0	0	0	0	0	0	0	0	0	0	0	0	0	0	0	0	0	0	0	0	0	0	0	0	0	0.0162407	0	0	0	0	0	0	0	0.0376216	0.0542182	0	0.0818769	0	0	0	0
TCONS_00527422	Atpif1	0	0	0	0	0	0	0	0	0	0	0	0	0	0	0	0	0	0.103325	0	0.06841	0.0159799	0	0	0.0302365	0	0	0	0	0	0.498622	0.0224543	0	0.186124	0.0807081	0	0.0986271	0	0	0.437749	0	0	0.261223	0.203473	0	0	0.080298	0.298071	0
TCONS_00485108	Ppid	0	0	0	0	0	0	0	0	0	0	0	0	0	0	0	0	0	0	0	0	0	0	0	0	0	0	0	0	0	0	0	0	0	0	0	0.799798	0	0	0	0	0	0	0	0	0	0	0	0
TCONS_00524199	Cdk11b	0	0	0	0	0	0	0	0	0	0	0	0	0	0	0	0	0	0	0	0	0	0	0	0	0	0	0	0	0	0	0	0	0	0	0	0	0	0	0	0	0	0	0	0	0	0	0	0
TCONS_00694103	Aktip	0.227544	0	0	0	0.218899	0	0	0	0	0	0	0	0	0	0	0	0	0	0	0	0	0	0	0	0	0	0	0.277823	0	0	0	0	0	0.102573	0	0.0825159	0	0	0	0	0	0	0.0943582	0.188598	0	0	0	0
TCONS_00717928	Ddhd2	0	0	0	0	0	0	0	0	0	0	0	0	0	0	0	0	0	0	0	0	0	0	0	0	0	0	0	0	0	0	0.038591	0.0521275	0	0	0	0	0	0	0	0	0.115837	0	0	0	0	0	0	0
TCONS_00410035	Slx4ip	0.0986013	0	0.0163332	0	0	0	0.0730947	0	0.217363	0	0.202584	0	0.113676	0.267549	0	0.219295	0	0	0	0	0	0	0	0	0	0	0	0	0	0	0	0	0	0	0	0	0	0	0	0	0	0	0	0	0	0	0	0
TCONS_00192167	Slc35d2	0	0.133096	0	0.00618978	0.0161469	0.0599636	0.0250163	0.0727401	0.0294854	0.0498309	0.0745259	0.102896	0	0.0650271	0	0.0217167	0	0	0	0	0.0404212	0	0	0.0454005	0	0	0	0	0.239723	0	0	0	0	0	0	0	0	0	0	0	0	0	0	0.0233934	0	0	0	0
TCONS_00090856	Zfc3h1	0.084523	0.30323	0.0376122	0	0.16187	0	0	0	0	0	0	0	0	0	0	0	0	0.321235	0.0488718	0	0	0	0	0	0	0	0	0	0	0.36827	0	0.412865	0	0.362343	1.32105	0.402724	0.162561	0.457396	0.188075	0	0	0.406419	0.28637	0.113236	0.367985	0.114234	0.0797021	0
TCONS_00326681	Calm2	0	0	0	0	0	0	0	0	0	0	0	0	0	0	0	0	0	0	0	0	0	0	0	0	0	0	0	0	0	0	0	0	0	0	0	0	0	0.0173156	0	0	0	0	0	0	0	0	0	0
TCONS_00292721	Snx29	0	0	0	0	0	0.0276189	0	0	0	0	0	0	0	0	0	0	0	0.139089	0	0.0396238	0	0	0	0	0.0884966	0	0	0	0	0	0	0	0	0	0	0.374422	0	0	0	0	0	0	0	0.202376	0	0.23009	0	0
TCONS_00356036	8030462N17Rik	0	0	0.0109862	0	0	0	0	0.032961	0.0504272	0	0	0	0	0	0.0178509	0	0	0	0	0	0.0795706	0	0	0.0693213	0.112366	0	0	0	0	0	0.239824	0.12753	0.214773	0	0	0	0.427756	0	0	0	0	0	0	0.122663	0	0.174936	0	0
TCONS_00686594	Eed	0	0	0	0	0	0	0.00881286	0	0	0	0	0	0	0	0	0	0	0	0.247686	0	0	0	0	0	0	0	0	0	0	0	0	0	0	0.165934	0	0	0	0	0.0886101	0	0	0	0	0	0	0	0	0
TCONS_00085429	R3hdm2	0.0747072	0	0	0.0379712	0	0	0	0	0.0917125	0	0	0.0337126	0.133741	0.0991699	0.119346	0	0	0	0.095227	0.475842	0	0	0.38954	0	0.446551	1.48988	0	0	0	0	0	0	0	0	0	0	0	0.142331	0	0	0	0	0	0	0	0	0.473155	0
TCONS_00085427	R3hdm2	0	0	0.164926	0	0	0.0750199	0.140601	0	0	0.104858	0.0224082	0	0	0	0	0.0412035	0	0.450153	0	0	0	0.16337	0	0.597996	0	0	0	0	0	0	0	0	0.0115688	0	0	0	0	0	0	0	0	0	0	0	0	0	0	0
TCONS_00293454	Eif4a2	0	0.29539	0	0	0	0	0	0	0	0	0	0	0	0	0	0	0	0	0.17947	0.206922	0	0	0	0.174895	0.465618	0	0	0	0	0	0	0	0	0.37508	0	0	0.195063	0	0	0	0	0	0.7982	0	0	1.26421	0.124864	0
TCONS_00595919	Psph	0	0	0	0	0	0.0160142	0.0224358	0	0	0	0	0	0.0101956	0	0	0	0	0	0.0339533	0.1164	0.0412647	0	0	0	0	0	0	0	0	0	0	0	0	0	0	0	0	0	0	0	0	0	0	0	0	0	0	0
TCONS_00168405	Rab10os	0	0	0	0	0	0	0	0.00484934	0	0	0	0	0	0	0	0.00560767	0	0.206517	0.262594	0.140959	0.089878	0.229105	0.247324	0.0358094	0.0531641	0.218981	0.225856	0.110241	0.0717971	0	0.272229	0.185035	0.241554	0.179715	0.076574	0.235159	0.10998	0.151462	0	0	0.15058	0	0.0243806	0.618381	0.582296	0.417715	0.201401	0
TCONS_00369003	Stx5a	0.0106385	0	0	0	0.0241741	0	0	0	0	0	0	0	0.0309182	0.0146126	0	0	0	1.1674	1.62217	0.333564	0	0.237528	0	0.51044	0.966157	2.25872	0.0857464	1.30149	1.49827	0.0557783	0	0.1094	0.515075	0.553861	0.164159	0.829641	1.07976	0.183557	0.25245	0.110284	1.42962	0	0.377105	0.924039	0.881236	0.00971543	0.8321	0
TCONS_00351564	Ctdp1	0.130396	0	0.00788232	0.0448289	0.211945	0	0.0953199	0	0.0254524	0	0	0	0.0608677	0	0.0144177	0.00766818	0	0	0	0.0999134	0	0	0	0.0759044	0	0	0	0	0	0	0	0	0	0	0	0	0	0	0	0	0	0	0	0	0	0.23317	0	0
TCONS_00784914	Elavl3	0.123463	0.124155	0.00911986	0.0207281	0.154576	0.00680741	0	0	0	0.0150281	0	0	0	0	0	0	0	0.0139694	0	0.0513508	0	0	0	0	0.406763	0	0	0	0	0.0942575	0	0.111719	0	0	0	0.0539498	0	0	0	0	0	0.0542182	0.0302176	0.233934	0	0.0856706	0.335141	0
TCONS_00509308	Cd164l2	0.0705475	0.0213801	0.0563971	0.0912233	0.0356204	0.0242889	0.0572534	0.113552	0.0943359	0.0694428	0.0892277	0.171572	0.0375249	0.147696	0.0585762	0.379534	0	0	0	0.106585	0.0065671	0	0.066965	0.0335961	0	0	0	0.153054	0	0.109782	0.12214	0.129194	0	0	0	0	0	0	0	0	0	0	0	0	0	0	0	0
TCONS_00820274	Cdk16	0.227083	0.0419012	0.227428	0	0.298102	0.1727	0.174193	0	0.058942	0	0	0.0503917	0	0	0.0654425	0.0938459	3.4654	1.91869	2.799	0.966045	1.8249	1.93647	3.31754	1.17893	1.9928	5.26752	6.90293	3.52487	5.75336	4.49109	1.44924	1.07332	1.7919	1.56045	1.98254	2.75564	2.09965	1.93591	1.57781	5.30091	2.65097	0.590978	3.07716	2.91295	3.67887	1.66918	1.7044	0.403033
TCONS_00799854	Csk	0	0	0	0	0	0	0	0	0	0	0	0	0	0	0	0	0	0	0	0	0	0	0	0	0	0	0	0	0	0	0	0	0.0276201	0	0	0	0	0	0	0	0	0	0	0	0	0.132363	0	0
TCONS_00799851	Mpi	0	0	0	0	0	0	0.00280799	0	0	0	0	0	0	0	0	0.00281061	0	0	0	0.0133085	0	0	0	0	0	0	0	0	0	0	0	0	0	0	0	0	0	0	0	0	0	0	0	0	0	0	0	0
TCONS_00286972	Psmd2	0	0	0	0	0	0	0	0	0	0	0	0	0	0	0	0	0	0	0	0	0	0	0	0.0750527	0	0	0	0	0	0	0	0	0	0.0426766	0	0	0	0	0	0	0	0	0	0.15856	0	0.1089	0	0
TCONS_00258473	Gtsf1	0.136801	0	0.224451	0.243321	0.189042	0.320785	0.362261	0.825294	1.15208	1.07736	0.569128	0.885149	0.954145	0.703466	0.260229	0.502223	0	0	0	0	0.107547	0	0	0	0	0	0	0	0	0	0	0.0272251	0	0	0	0	0	0.18152	0	0	0	0	0	0	0	0.0151366	0	0
TCONS_00213703	Ftl1-ps1	0	0	0	0	0	0	0	0	0	0	0	0	0	0.0319895	0	0.0135718	0	0	0	0	0	0	0	0	0	0	0	0	0	0	0	0	0	0	0	0	0	0	0	0	0	0	0	0	0	0	0	0
TCONS_00546642	Pusl1	0	0	0	0	0	0.00720731	0	0	0	0	0	0	0	0	0	0	0	0.12613	0	0	0	0	0	0	0	0	0	0	0	0.49901	0	0	0	0	0	0	0.275294	0	0	0	0	0	0	0	0.0618411	0.0677942	0	0
TCONS_00674607	Nosip	0	0	0	0	0	0	0	0	0	0	0	0	0	0	0	0	0	0	0	0	0	0	0	0	0	0	0	0	0	0	0	0	0	0	0	0	0.328581	0	0	0	0	0	0	0	0	0	0	0
TCONS_00532559	4933430I17Rik	0	0	0	0	0	0	0	0	0	0	0	0	0	0	0	0	0	0	0	0	0	0	0	0	0.0565061	0	0	0	0	0	0.0165166	0.119502	0.00541358	0	0.0378829	0	0	0	0	0.110284	0	0.0542182	0	0	0.0154603	0	0	0
TCONS_00831939	Nup62cl	0	0	0	0	0	0	0	0	0	0	0	0	0	0	0	0	0	0	0	0	0	0	0	0	0	0	0	0	0	0	0	0	0	0.272172	0.340946	0.0819323	0.264111	0.109178	0	0	0	0	0	0.0818769	0	0	0	0
TCONS_00632623	Fam3c	0	0	0.00678192	0	0	0	0.0540481	0	0	0	0	0.0270763	0.117178	0	0	0.022878	0	0	0	0.13806	0	0	0	0	0	0	0	0	0	0	0.066449	0.259329	0	0	0	0	0	0	0	0	0	0	0	0	0	0	0	0
TCONS_00174051	Fkbp3	0	0	0	0	0	0	0	0	0	0	0	0	0	0	0	0	0	0	0	0	0	0.0165558	0	0	0	0	0	0	0	0	0	0	0	0	0	0	0	0.027443	0	0	0	0	0	0	0	0	0	0
TCONS_00136812	Grn	0.220416	1.2293	0	0	0.31429	0	0	0	0	0	0	0	0	0	0	0	0	0.157231	0	0	0	0	0	0	0	0	0	0	0	0	0.0296913	0.125631	0	0	0	0	0	0	0	0	0	0	0	0	0	0	0	0
TCONS_00532554	Bspry	0	0	0	0	0	0	0	0	0	0	0	0	0	0	0	0	0	0	0.0587891	0.0284868	0	0.188513	0	0	0.0835886	0	0	0.174645	0	0	0	0	0	0	0.228371	0	0	0	0	0	0	0	0	0	0	0	0	0
TCONS_00123128	H2afv	0	0	0	0	0	0	0	0	0	0	0	0	0	0	0	0	0	0	0	0	0.00847229	0	0	0	0	0.256354	0.342986	0	2.32993	2.06917	0	0.0295293	0	0	0	0.48383	0	0	1.61966	0	0	0	0	0.432462	0	0.123201	0.292426	0
TCONS_00679972	Prmt1	0	0.0241994	0	0	0	0.0197669	0.00701996	0	0	0.0248472	0.0128899	0	0	0.00780169	0	0	0	0	0	0	0.00839953	0	0	0	0	0	0	0	0	0	0	0	0.102858	0	0	0	0	0	0	0	0	0	0	0	0.174686	0	0	0
TCONS_00430868	Arl14ep	0	0	0	0	0	0	0	0	0	0	0	0	0	0	0	0	0	0	0	0.0238333	0.0592225	0	0	0	0	0	0	0.0397583	0.599308	0.443565	0	0.239893	0.25263	0.0401998	0.0650071	0	0	0	0.170341	0	0.101503	0.162655	0.191799	0	0	0	0.131994	0
TCONS_00358595	Hars2	0	0	0	0	0	0	0	0	0	0	0	0	0	0	0	0	0	0	0.17062	0.0625676	0	0	0	0	0	0.0729938	0	0	0	0.0554456	0	0.0785314	0	0	0.0166685	0	0	0	0	0	0	0	0	0.0116967	0	0	0	0.216879
TCONS_00220216	Nkiras1	0	0	0	0	0	0	0	0	0	0	0	0	0	0	0	0	1.15513	0	0	0	0.233158	0	0	0	0	0	0	0	0	0.277228	0	0	0	0.0656207	0.24879	0.202672	0.238508	0	0.189338	0	0	0	0	0	0.353035	0	0	0
TCONS_00642765	Mettl9	0	0.615317	0.526669	0.00215231	0.376432	0.794505	0.241763	0	0	0	0.233386	0.00419159	0	0.0096741	0.104708	0	0	0	0.373038	0	0.598973	0.367495	0	0.164227	0.818805	0	0	0.0291408	0	0.609902	0.896127	2.3275	0	0.0467319	0.517758	0	1.47971	1.81444	0	0	0.0380918	0	1.41114	0	0	0	0.0331698	0
TCONS_00831956	Gm15298	0.233338	0.53045	0.0927148	0.0455598	0.141142	0.156648	0.041985	0.0292852	0.0280356	0.025314	0.202079	0.0520896	0.0971794	0.0673	0.0300179	0.00381827	0.793578	0.157878	0.329829	0.0397613	0.0178635	0.594942	0.0405719	0.0452371	0.286139	0.440225	1.43076	0	1.65038	0.626812	0.0456408	0.0991471	0.282957	0.197415	0.385029	0.124726	0.586566	0	3.48116	1.06347	0.951449	2.13533	0	1.11887	0.359621	0.217217	0.474232	0.072293
TCONS_00241185	Dnajc3	0.269027	0.615656	0	0	1.32998	0.200865	0	0	0	0	0	0	0	0	0	0	0	0.384025	0.061423	0.130299	0	0.179254	0.0712151	0	0.175492	0	0.303371	0.325002	0	0.854916	0.137245	0	0.287591	0.561818	1.45268	0.357275	0.319668	0	0.237114	0.204356	0.282086	0.599328	0.687347	0.967153	0.387264	0.28405	0.575487	0
TCONS_00750492	Taf1d	0	0	0	0	0	0	0	0	0	0	0	0	0	0	0	0	0	0.138992	0	0	0	0	0	0	0.136535	0	0	0.256174	0	0	0	0	0	0	0	0.176287	0	0	0	0	0	0	0.172025	0.201639	0.234548	0	0	0
TCONS_00364863	2020-03-05	0	0	0	0	0	0	0	0	0	0	0	0	0	0	0	0	0	0	0	0	0	0	0	0	0	0	0	0	0	0	0	0	0	0	0	0	0	0	0	0.204246	0	0.352689	0	0	0	0	0	0
TCONS_00668695	4933440M02Rik	0	0	0	0	0	0	0	0	0	0	0	0	0	0	0	0	0	0	0	0	0	0	0	0	0	0	0	0	0	0	0	0	0	0	0	0	0	0	0	0	0	11.6532	0	0	0	0	0	0
TCONS_00822649	Scml2	0	0	0	0.0582643	0	0	0	0	0	0	0.198922	0	0.63672	0.136322	0.411737	0	0	0	0	0	0	0	0	0	0	0	0	0	0	0	0	0	0	0	0	0	0	0	0	0	0	0	0	0	0	0	0	0
TCONS_00428082	Rtel1	0	0	0	0	0	0	0	0	0	0	0	0	0	0	0	0	0	0.223752	0.234613	0	0.0689721	0.0836554	0	0.0278375	0.141515	0	0.600225	0.361249	0	0	0.0698266	0.0692286	0.330228	0	0	0.197133	0	0	0	0.137083	0.0752431	0	0.409897	0	0.262825	0	0.146841	0
TCONS_00384538	Rcl1	0	0	0	0	0	0	0	0	0	0	0	0	0	0	0	0	0	0	0	0	0	0	0	0	0.108952	0	0	0	0	0	0	0.126375	0	0	0	0	1.15023	0	0	0	0	0	0	0	0	0	0	0
TCONS_00684649	Uqcrc2	0	0	0	0	0	0	0	0	0	0	0	0	0	0	0	0	0	0	0	0	0	0	0	0	0	0	0	0	0	0	0	0	0	0	0	0	0	0	0	0	0	0	0	0	0	0	0	0
TCONS_00191101	Eci2	0	0	0	0.0192821	0	0.0169737	0	0	0	0	0	0	0.0495659	0	0	0	0	0	0	0	0	0	0	0	0	0	0	0	0	0	0.0977672	0.172773	0	0	0	0	0	0	0	0	0	0	0	0	0	0	0	0
TCONS_00606653	Bmt2	0	0	0	0	0	0	0	0	0	0	0	0	0	0	0	0	0	0	0.0544276	0	0	0	1.00001	0.0594629	0	0	0.342986	0.190143	0	0	0	0.0739351	0	0.384452	0	0	0	0	0	0	0	0	0	0	0	0	0	0
TCONS_00145936	Ddx52	0	0	0	0	0	0	0	0	0	0	0	0	0	0	0	0	0	0	0	0	0	0	0	0	0	0	0	0	0	0	0	0	0	0	0	0	0	0	0	0	0	0	0	0	0	0	0	0
TCONS_00273948	Aco2	0	0	0	0	0	0	0	0	0	0	0	0	0	0	0	0	0	0	0	0	0	0	0	0	0	0	0	0.0742649	0	0	0	0	0	0	0	0	0	0	0	0	0	0	0	0	0	0	0	0
TCONS_00385665	Neurl1a	0	0	0	0	0	0	0	0	0	0	0	0	0	0	0	0	0	0	0	0	0	0	0	0	0	0	0	0	0	0	0	0.00306416	0	0	0.277808	0	0	0	0	0	0	0	0	0	0	0	0	0
TCONS_00180754	Vrk1	0	0	0	0	0	0	0	0	0	0	0	0	0	0	0	0	0	0.163853	0	0	0	0	0	0	0	0	0	0	0	0	0	0	0	0	0	0	0	0	0	0	0	0	0	0	0	0	0	0
TCONS_00166061	Mis18bp1	0	0	0	0	0	0	0	0	0	0	0	0	0	0	0	0.00845894	0	0	0	0	0	0	0	0	0	0	0	0	0	0	0	0	0	0	0.131226	0	0	0	0	0	0	0.499458	0	0	0	0	0	0
TCONS_00476085	Hdgf	0.529245	0.81841	0.568832	0	0.880298	0.540699	0.234012	0	0	0.0579196	0	0	0.0439074	0	0	0	1.7327	0	0.814932	0.272243	0.36626	0.247053	0	0	0	0	0	0	0	0	0	0	0.828245	0	0	0	0	0.142791	0	0	0	0	0	0	0	0.668839	0	1.30185
TCONS_00836089	Ogt	0.0177308	0	0	0	0	0	0	0	0	0	0	0	0	0	0	0	0	0.175373	0	0	0	0	0	0	0	0	0	0	0	0	0	0.067672	0	0	0	0	0	0	0	0	0	0	0	0.0619691	0	0	0	0
TCONS_00687523	Ccl25	0.00354617	0.133096	0	0.00342297	0	0.00304106	0.00982795	0	0	0.00440319	0	0	0	0	0	0	0	0	0	0.0332712	0.0053895	0	0	0	0	0.291975	0	0	0	0	0	0	0	0	0	0.0110124	0	0	0	0.110284	0.0188108	0	0	0.0233934	0	0	0	0
TCONS_00270417	Kansl2	0.223043	0.444687	0.153091	0	0.160362	0.086509	0.0432275	0	0.0540172	0	0	0	0	0	0	0	0	0.366119	0.118719	0.473048	0.361487	0.455172	0.428576	0.166715	0.504761	0.656944	0	0.511491	0.119862	0	0.041853	0.197075	0.22815	0.627765	0	1.43137	0.199674	0.0796775	0.38789	1.65426	0.564323	0.0542182	0.787001	0.0335929	0.610526	0.464145	0.442253	0
TCONS_00661667	Rps19	0	0	0	0.00136684	0	0	0	0	0	0	0	0	0	0	0	0	0	0.402143	0.308587	0.104804	0.218269	0.397298	0.553649	0.135127	0.330544	0	1.57619	0.465697	0	1.30635	0.722705	0.518373	0.423677	0.691762	1.63287	0.802099	0.659863	0.321268	0.21837	0.277033	1.62728	0.220668	0.261629	0.0794323	0.470503	1.13255	0.547571	0
TCONS_00362857	Diaph1	0	0	0	0	0	0	0	0	0	0	0	0	0	0	0	0	0	0.133042	0.0426549	0	0	0	0	0	0	0	0	0.0285415	0	0	0	0	0.0974444	0	0	0	0	0	0	0	0	0	0.0491876	0	0.0618411	0	0	0
TCONS_00325005	Atat1	0	0	0	0	0	0	0	0	0	0	0	0	0	0	0	0	0	0	0	0.12697	0.101767	0	0	0	0	0	0	0	0	0	0	0	0	0	0	0	0	0	0	0	0	0	0	0	0	0	0	0
TCONS_00389805	Otub1	0.00709234	0.036299	0	0	0	0	0	0	0	0	0	0	0	0	0	0	0	0.308609	0	0	0	0	0	0	0	0	0	0	0	0	0	0	0	0	0	0.0347882	0	0	0.411746	0	0	0	0.246135	0	0	0	0	0
TCONS_00726209	Ubl7	0	0	0.0469751	0	0	0.0464871	0	0	0	0	0.0808561	0	0	0	0	0	0	0	0	0	0.350873	0	0	0	0	0	0	0	0	0	0.241164	0	0	0	0	0	0	0	0	0	0	0	0	0	0	0	0	0
TCONS_00254222	Pvt1	0.0600969	0	0.00696699	0.00797874	0	0.0260467	0	0.138085	0.256393	0.138841	0.0972323	0.0589547	0.131564	0.0502429	0.0704414	0.0454826	0	0.0060534	0	0.0381865	0.0398634	0	0	0.0993028	0.0080723	0	0	0	0	0	0.0660663	0	0	0	0	0	0	0.140309	0	0	0	0	0	0	0.0618411	0	0	0
TCONS_00050578	Gm37381	0.103048	0	0.0452905	0.0185554	0.135702	0	0	0.0894848	0	0	0	0	0	0	0	0	0	0	0	0	0	0	0	0	0.0824262	0	0	0.144891	0	0	0	0.0707637	0	0	0.075589	0	0	0	0	0	0	0	0	0	0	0	0	0
TCONS_00618895	Ankrd26	0	0.16049	0	0	0	0	0	0	0	0	0	0.00327587	0	0	0	0	0	0	0	0	0	0	0	0	0	0	0	0.213776	0	0	0	0.170456	0	0	0.126276	0	0	0	0	0	0	0	0	0.0233934	0.0837019	0	0	0.0736666
TCONS_00264679	Senp1	0	0	0	0	0	0	0	0	0	0.385874	0	0	0.33726	0.551395	0	0	0	0	0	0	0	0	0	0	0	0	0	0	0	0	0	0	0	0	0	0	0	0	0	0	0	0	0	0	0	0	0	0
TCONS_00597748	Tmem33	0	0	0.0239	0.0501626	0	0	0	0	0.031407	0.0309324	0.0506574	0	0.0239444	0.102301	0	0	0	0.0690608	0	0.0387144	0	0	0	0	0.0126412	0	0	0	0	0	0.252696	0.198858	0.0629815	0	0	0	0	0.0772671	0	0	0	0	0	0	0	0	0	0
TCONS_00230939	Dcaf11	0	0	0.0162028	0.0288543	0	0	0.0111547	0.0166429	0.0345195	0.0904328	0.0537461	0	0.0407875	0	0	0	0	0	0	0	0	0	0	0.273213	0	0	0	0	0	0	0.0284223	0	0	0	0	0	0	0	0	0	0	1.08436	0	0	1.03559	0	0	0
TCONS_00139434	Atox1	0	0	0	0	0	0	0	0	0	0	0	0	0	0	0	0	0	0.229799	0	0.0643243	0	0	0	0	0	0	0	0	0	0	0	0	0	0	0	0	0	0	0	0	0	0	0	0	0	0	0	0
TCONS_00301739	Gspt1	0	0	0	0	0.0837459	0.0333422	0.0292859	0	0	0	0	0	0	0	0	0	0	0	0	0	0	0.0538386	0	0	0	0	0	0.0230187	0	0	0	0	0.2146	0.199058	0	0.54659	0.316554	0.159344	0	0.205569	0	0.216873	0	0.120885	0	0.229954	0	0
TCONS_00790881	Atg4d	0	0	0	0	0	0	0	0	0	0	0	0	0	0	0	0	0	0	0	0	0	0	0	0	0.0565061	0	0	0	0	0	0	0	0	0	0	0	0	0	0	0	0	0	0	0	0	0	0	0
TCONS_00676755	Slc5a11	0	0	0	0	0	0	0	0	0	0	0	0	0	0	0	0	0	0	0	0	0	0	0	0	0	0	0	0	0	0	0	0	0	0	0	0	0	0	0	0	0	0	0	0	0	0	0	0
TCONS_00161711	Psma3	0.133797	0.191405	0.227393	0.308903	0.0694251	0.479291	0.249675	0.451473	0.772039	0.66726	0.796597	0.847346	0.714197	0.923697	0.13537	0.406524	0	0	0.176485	1.02115	0.486701	0.36257	0	0	0.211575	0	0	0	0	0	1.67524	1.69685	1.00408	1.40899	1.46568	0.811669	0	1.13762	0.355955	0	0	0.0633811	0	0	1.50718	0.460929	0	0
TCONS_00449769	Slc35c2	0.0334085	0	0.00557448	0	0	0.0112869	0	0	0	0	0	0	0	0	0	0	0	0.431733	0.0502581	0	0.0900424	0	1.32144	0	0.0242169	0	0.857464	0	0.539378	0	0.0770774	0.0520907	0	0.0635068	0	0.0660744	0.424624	0.00359767	0	0.330852	0.902918	0	0.459084	0	0.0463808	0.116585	0.0489471	0
TCONS_00551251	Ttc28	0.0081952	0	0.0285793	0.0287153	0.00342603	0.00183832	0.00805049	0.0193974	0	0.00440319	0	0.0218028	0.0356846	0.0182039	0.00815483	0.0130205	0	0.0181421	0	0.0221808	0	0.190218	0.214288	0.0396122	0.0080723	0	0	0	0	0	0	0.00306416	0.0871965	0	0.378829	0	0	0	0.0631126	0	0	0	0	0	0	0	0	0
TCONS_00516346	Txlna	0	0	0.0035097	0	0	0	0	0.0444345	0	0	0	0	0.0230625	0	0	0.0125574	0	0	0	0	0	0	0	0	0.092121	0.286209	0	0	0	0	0	0	0	0	0	0	0	0	0	0	0	0	0	0	0	0	0	0
TCONS_00272489	Prkaa1	0	0	0	0	0	0.00255449	0	0	0	0	0	0	0	0	0	0	0	0.00723868	0	0.00578031	0	0	0	0	0	0	0	0.0241033	0	0	0	0	0	0	0	0.0632442	0	0	0	0	0	0.064357	0.0604024	0	0	0	0.0201825	0
TCONS_00464958	Pld1	0	0.0669717	0.202285	0.107341	0	0	0.255315	0.401341	0.271599	0.163781	0.0769341	0.512363	0.274297	0.773205	0.531768	0.354803	2.71283	0.0705121	0	0.346553	0	0	0	0	0	0	0	0.119603	0	0	0.131827	0	0	0	0.0174261	0.129076	0.105541	0	0	0	0.722654	0	0	0.0318033	0	0.0214711	0	0
TCONS_00716216	D230025D16Rik	0	0	0	0	0	0	0	0	0	0	0	0	0	0	0	0	0	0	0	0	0	0.00679352	0	0	0	0.0729938	0.771717	0	0.0599308	0	0	0	0	0	0	0.459437	0.253512	0	0	0	0	0.800315	0.187323	0.116967	0.0773014	0.108473	0.0167236	0
TCONS_00740139	Dbr1	0	0	0	0	0	0	0	0	0	0	0	0	0.0152934	0.0177462	0	0	0	0	0	0	0	0	0	0.00418899	0	0	0	0	0	0	0	0	0	0	0	0	0	0	0	0	0.0273509	0	0.0532702	0	0	0	0	0
TCONS_00457982	Aadac	0.0553202	0	0.0487689	0.0906409	0.00793126	0.0470817	0.0397372	0.0798686	0.177194	0.0792487	0.38808	0.145558	0.174951	0.177949	0.0334267	0.0665035	0	0.0253807	0	0.0206925	0.056102	0	0	0	0	0	0	0	0	0	0	0.0147846	0	0	0	0	0	0	0	0	0	0	0	0	0	0	0	0
TCONS_00201111	Agtpbp1	0	0	0.299455	0.0652684	0.0814573	0.404824	0.264226	0.145999	0.239139	0.152747	0.180627	0.113083	0.187145	0.104587	0.372757	0.0318159	0	0	0.139471	0	0.372953	0.715011	0	0	0.292629	0	0	0	0	0	0.0522585	0.082334	0	0	0	0	0	0	0	0	0	0	0	0	0	0	0	0
TCONS_00208912	AC156572.2	0	0	0	0	0	0	0	0	0	0	0	0	0	0	0	0	0	0.140081	0	0.00372416	0	0	0	0	0	0	0	0.252506	0	0	0.205271	0	0.0106864	0.0638425	0	0.0196682	0	0.0375812	0.721377	0	0.147213	0	0.0269548	0	0	0.0502676	0	0
TCONS_00208916	Fancc	0.536621	0.825356	0.111327	0	0.308531	0.15559	0.0604517	0	0	0	0	0	0.0738468	0	0	0	0	0.387031	0.154059	0.0266658	0.16193	0	0	0.0449103	0.274458	0	0.342986	0.256088	1.15655	0.443565	0.15966	0	0.270679	0.127014	0	0.135684	0.37853	0	0	0.585939	0.316905	0	0	0.397688	0.0514982	0.0777234	0.20437	0
TCONS_00665829	Chmp2a	0	0	0	0	0	0	0	0	0	0	0	0	0	0	0	0	0	0	0	0	0	0	0	0	0	0	0	0	0	0	0	0	0	0	0	0	0	0	0	0.220568	0	0.258783	0	0	0	0.519105	0	0
TCONS_00140633	Slc13a2	0	0	0	0	0	0	0	0	0	0	0	0	0	0	0	0	0	0	0	0	0	0	0	0	0	0	0	0	0	0	0	0	0.0180434	0	0	0	0	0	0	0	0	0	0.0343329	0	0	0	0.57769	0
TCONS_00665820	Chmp2a	0	0	0	0	0	0	0	0.0106637	0.006645	0	0	0	0	0.00669905	0	0.0056393	0	0.129389	0.07471	0	0.00827288	0	0	0	0	0	0	0.138711	0	0	0	0	0	0	0	0	0	0	0	0	0	0	0	0	0	0	0	0
TCONS_00665823	Chmp2a	0	0	0	0	0	0	0	0	0	0	0	0	0	0	0	0	0	0	0	0	0	0	0	0	0	0	0	0	0	0	0	0	0	0.10768	0	0	0	0	0.860856	0	0	0	0	0	0	0	0	0
TCONS_00665822	Chmp2a	0	0	0	0	0	0	0	0	0	0	0	0	0	0	0	0	0	0	0	0	0	0	0	0	0	0	0	0	0	0	0	0	0	0.019796	0	0	0	0	0	0	0	0	0	0	0	0	0	0
TCONS_00072774	Cdc34	0	0	0	0	0	0	0	0	0	0	0	0	0	0	0	0	0	0	0	0.463536	0.809244	0	0	0	0	0	0	0	0	0.440238	0.808886	0.383287	0	0.106038	0.249951	1.03525	0.130335	0	0	1.17497	0	0	0.828696	0	1.39804	2.41154	0	0
TCONS_00072773	Cdc34	0	0	0	0	0	0	0	0	0	0	0	0	0	0	0	0	0	0	0	0.17718	0	1.19103	0	0	1.41115	0	1.12516	0	0	0	0.174467	0	0.782771	0	0	0	0	0.474809	0	0	2.08858	0	0.209293	2.26648	0	0	0	0
TCONS_00034712	4933409D19Rik	0	0	0	0	0	0	0	0	0	0	0	0	0	0	0	0	0	0	0	0.0369088	0	0	0	0.101506	0	0	0	0	0	0	0	0	0	0	0	0	0	0.00363364	0	0	0.0188108	0	0	0	0.0618411	0.00971543	0	0
TCONS_00034711	4933409D19Rik	0	0	0	0	0	0	0	0	0	0	0	0	0	0	0	0	0	0	0	0.0199627	0.0841489	0	0	0.0419221	0	0	0	0	0	0	0.285101	0.100517	0.0108272	0.107689	0.353574	0.236811	0	0.0480504	0	0	0	0.0542182	0.0317588	0	0.0154603	0	0.0163157	0
TCONS_00131107	Galk1	0	0.0120997	0.0010703	0	0	0	0	0	0	0	0	0	0	0	0	0	0	0	0	0	0	0	0	0	0	0	0	0	0	0.267081	0.0126902	0	0	0	0.0546019	0	0.0164488	0	0.117642	0	0	0	0.12269	0.019978	0	0	0	0
TCONS_00688707	Vps37a	0	0	0	0	0	0	0	0	0	0	0	0	0	0	0	0	0	0.0622756	0	0	0	0	0.0487148	0.0118564	0	0	0	0	0	0	0	0	0	0	0	0	0.0898492	0	0	0	0	0.158751	0	0	0	0.294863	0	0
TCONS_00466943	4933434E20Rik	0	0	0.00391217	0.00963091	0.0397728	0	0	0	0.0326669	0	0	0.00290795	0	0.0177905	0	0	0	0.00758943	0	0	0.0156942	0	0	0.00261193	0.0185744	0	0	0	0	0	0	0	0.0825679	0	0	0.0110124	0	0.0827643	0.378675	0.110284	0	0	0.0163959	0	0	0	0.0260398	0
TCONS_00498502	Stmn1	0	0.145196	0	0.14368	0.16877	0	0	0	0.0912062	0	0	0	0	0.523122	0.343155	0.235899	0	0.362841	0.439463	0	0	0.547258	0	0	0.298675	1.45988	0	0.799161	1.01882	0.942575	1.17774	0	0.739419	0.389914	1.3798	0.605682	0.692985	1.1309	0.694238	0.441136	0.620756	0.325309	0.573855	0.362621	0.330541	0.796665	0.0815784	2.31967
TCONS_00745362	Kif23	1.84853	0.408485	3.22067	1.22329	1.24636	2.23384	2.15272	0.848435	0.489198	0.763241	0	0.226972	0.200226	0.185862	0.295874	0.183173	0	0	0.0611564	0.633699	0.437021	0	0	0.523067	0	0	0	0	0	0.51204	0	0.927335	0	0	0	0	0	0	0	0	0	0	0	0	0	0	0	0
TCONS_00677879	Phrf1	0	0	0	0	0	0	0	0	0	0	0	0	0	0	0	0	0	0	0	0	0	0	0	0.00833342	0	0	0	0	0	0	0	0	0	0	0	0	0	0	0	0	0	0	0	0	0.0309206	0	0	0
TCONS_00082660	Fstl3	0	0.157296	0	0	0.140474	0.0240198	0	0	0	0	0	0	0	0	0	0	0	0	0	0.0465797	0	0	0	0	0	0	0	0	0	0	0	0	0.0162407	0	0.0505105	0	0	0	0	0	0	0	0	0.152057	0.0309206	0	0.0489471	0
TCONS_00552190	Rnf34	0	0	0	0	0	0	0	0	0	0	0	0	0	0	0	0	0	0.187153	0.312042	0	0	0.403528	0	0.249297	1.96924	0.653002	2.14289	0.89292	0.681713	0.28366	0.0416658	0	0.0637665	0.0534999	0	0	0	0	0.606701	0	0.0977973	0.221644	0	0	0.160555	0	0.179473	0
TCONS_00840642	Prkx	0.0350255	0.0953576	0	0.0527563	0.152284	0.0609687	0	0	0	0	0	0	0	0	0.00815483	0	0	0.204413	0.0113782	0.0628692	0.0336682	0.108696	0	0	0.477614	0.130878	0	0.214061	0.359585	0.166337	0.221124	0.34185	0	0	0.315691	0	0.0860295	0.0359767	0.378675	0	0.0565452	0	0.0205112	0	0	0.0971543	0.454816	0
TCONS_00552199	Rnf34	0.0390079	0	0.00224763	0.00544811	0.0137041	0.00175013	0	0	0	0	0	0	0.0152934	0	0	0	0	0.257641	0.0106637	0.04225	0	0	0	0	0	0	0.0857464	0	0	0.277228	0	0	0.0222444	0	0.0252553	0.0110124	0	0	0	0	0	0	0.0491876	0.280721	0.0154603	0	0.11421	0
TCONS_00840649	Mageb16	0	0	0	0	0	0	0	0	0	0	0	0	0	0	0	0	0	0	0	0	0	0	0	0	0	0	0	0	0	0	0	0	0	0	0	0	0	0	0	0	0	0	0	0	0	0	0	0
TCONS_00753458	Senp6	0	0	0	0	0	0	0	0	0	0	0	0	0	0	0	0	0	0	0	0	0	0	0	0	0	0	0	0	0.25153	0	0	0	0	0.386121	0.441437	0	0	0	0	0	0	0	0	0	0	0	0	0
TCONS_00097506	Tubg1	0	0	0	0	0	0	0	0	0	0	0	0	0	0	0	0	0	0	0	0.0977108	0.117712	0	0	0	0	0	0	0	0	0	0	0.384111	0	0	0	0	0.871307	0	0	0	0	0	0	0	0	0	0	0
TCONS_00688981	Fat1	0	0	0.306585	0.292312	0	0	0.207531	0	0	0.167559	0	0.179064	0	0	0	0	0	0	0	0	0	0	0	0	0	0	0	0	0	0	0	0	0	0	0	0	0	0	0	0	0	0	0	0	0	0	0	0
TCONS_00133011	Cnot8	0	0	0	0	0	0	0	0	0	0	0	0	0	0	0	0	0	0	0	0	0	0	0	0	0	0	0.886875	0	0	0	0	0	0	0	0	0.951945	0	0	0	0	0	0	0	0	0	0	0.413652	0
TCONS_00621473	Ssbp1	0	0	0	0	0	0	0	0	0	0	0	0	0	0	0	0	0	0	0	0	0	0	0	0	0	0	0.227314	0	0	0.166337	0	0	0.0881709	0	0.150559	0.0170472	0	0	0	0	0	0	0	0	0	0	0	0
TCONS_00707689	Gm45752	0	0	0	0	0	0	0	0	0.0618819	0	0.0297094	0	0	0.0216575	0	0.0415153	0.577567	0	0.0859389	0.28566	0.252215	0.329873	0	0.00257974	0.0166209	0	0	0.0347778	0	0.864563	0.254958	0.0311686	0.102241	0.23659	0.791601	0.0138756	0	0.134718	0.0631126	0	0.25466	0	0.291256	0.0274755	0.108222	0.076849	0.0652628	0
TCONS_00306014	Tulp4	0	0	0	0	0	0	0	0	0	0	0	0	0	0	0	0	0	0.0159045	0	0	0	0	0	0	0	0	0	0	0	0	0	0.00949584	0	0.11805	0	0	0	0	0	0	0	0	0	0	0	0	0	0
TCONS_00306011	Tulp4	0.0423235	0	0.282138	0.0394459	0.155946	0.274439	0.283013	0.463956	0.68459	0.520497	0.178249	0.317607	0.402879	0.295557	0.337798	0.496007	0	0	0	0.0251175	0.233236	0	0	0.504191	1.11296	0	0	0	0	0	0.3953	0.107528	0.268963	0	0	0	0	0	0	0	0	0	0	0	0	0	0	0
TCONS_00521109	Gm12823	0	0.0241994	0.00363233	0.00534766	0	0.0167942	0.00280799	0.0242467	0	0.00568893	0.0152905	0.0109014	0	0.00520113	0	0	0	0.506641	0.266593	0.329946	0.268815	0.491253	0.821437	0.7901	0.803452	0	0	0.0143135	0	0.0554456	0.046797	0.226748	0.0649629	0	0	0	0.0172059	0.0395743	0	0	0	0	0	0	0	0	0.119415	0
TCONS_00818274	Pola1	0	0	0	0	0	0	0	0	0	0	0	0	0	0	0	0	0	0	0	0	0	0	0	0	0	0	0	0	0	0	0	0	0	0	0	0	0	0	0	0	0	0	0	0	0	0	0	0
TCONS_00452610	Mrps5	0	0	0.0176823	0.0206832	0	0.0448678	0.0268177	0	0	0.0430985	0	0	0	0	0	0	0	0	0	0	0	0	0	0	0	0	0	0	0	0	0	0	0	0	0	0	0	0	0	0	0	0	0	0	0	0	0	0
TCONS_00706793	Ddx39	0	0	0	0	0	0	0	0	0	0	0	0	0	0	0	0	0	0.203149	0	0	0	0	0	0	0	0	0	0	0	0	0	0	0	0.0200137	0	0	0	0	0	0	0	0	0	0	0	0	0	0
TCONS_00706791	Ddx39	0	0	0	0	0	0	0	0	0	0	0	0	0	0	0	0	0	0	0	0.0669483	0	0	0	0	0	0.120732	0	0	0	0	0	0	0	0.145013	0	0	0	0	0	0	0	0	0.0226263	0	0	0	0	0
TCONS_00607674	Htra2	0	0	0.0171783	0	0	0	0	0	0	0	0	0	0	0	0	0	0	0	0	0	0	0	0	0	0.153761	0	0	0	0	0	0	0	0	0	0.164159	0	0	0	0	0	0	0	0	0	0	0.252601	0	0
TCONS_00607675	Htra2	0	0.139509	0	0.0111527	0.0524457	0.0544882	0	0	0	0	0	0	0	0	0	0	0	0.0404749	0.0533186	0.0621062	0	0	0	0	0	0	0	0.142707	0.0599308	0.388119	0	0.0214491	0.0375431	0.0544344	0	0.154174	0.154853	0	0	0	0.0564323	0	0.262334	0.0350901	0.148326	0	0.163157	0
TCONS_00753563	Dopey1	0.0367702	0.145196	0.0476964	0.0103939	0.0172809	0.146774	0.0299724	0	0	0	0.0363073	0	0	0	0	0	0	0	0	0	0	0	0	0	0.02412	0	0	0	0	0	0	0	0.0504924	0	0.0252553	0	0	0	0	0	0	0	0	0	0.321435	0.185215	0	0
TCONS_00333940	Tbl3	0	0	0	0	0	0	0	0	0	0	0	0	0	0	0	0	0	0	0	0	0.11381	0	0	0	0	0	0	0	0	0	0.0125168	0	0	0	0	0	0	0.0145454	0	0	0	0	0	0	0	0	0	0
TCONS_00753568	Rwdd2a	0	0.0967975	0	0	0	0	0	0	0	0	0	0	0	0	0	0	0	0.0485179	0	0	0	0	0	0	0	0.0729938	0	0	0	0.0554456	0	0	0	0.10074	0	0	0.206471	0.064758	0	0.414888	0.282162	0	0	0.128664	0.0773014	0	0	0
TCONS_00154317	Rbm25	0.246324	0	0	0.369152	0	0.148647	0.0615651	0	0.251572	0.161787	0.754036	0.358004	0.110434	0.544782	0	0.604342	0	0	0	0	0.200945	0	0	0	0	0	0	0	0	0	0.588271	0.174697	0	0	0	0	0	0	0	0	0	0	0	0	0	0	0	0
TCONS_00059389	Plekhj1	0	0	0.00659238	0.0521632	0	0	0.0161235	0	0	0	0	0	0.0128821	0.00890433	0	0.057604	0	0	0	0	0.03186	0	0	0	0	0	0	0	0	0	0	0	0	0	0	0	0	0	0	0	0	0	0	0	0.520238	0	0	0
TCONS_00312970	Zfp943	0.120651	0.278293	0	0	0.298065	0	0	0	0	0	0	0	0	0	0	0	0	0.163279	0.277257	0.0931749	0.10582	0.0313045	0.0714293	0	0.0080723	0	0	0.0142707	0.659239	0	0.0947859	0	0.117594	0.0090724	0.164159	0.0330372	0	0.00360126	0.0969409	0	0	0.162655	0	0.0584835	0	0.194309	0	0
TCONS_00407418	Rapgef4	0.0591005	0.312595	0.088942	0.0627751	0.178198	0.15503	0.127718	0	0.0408423	0	0	0.0245636	0	0.0417052	0.179504	0.0213123	0	0.0604735	0.0426549	0	0.00994632	0	1.10715	0.116759	0	0	0	0.19979	0	0	0	0.0282516	0	0	0	0.110124	0	0.0179883	0	0	0.0188108	0	0	0	0.0154603	0.0388617	0	0
TCONS_00428122	Tpd52l2	0.0503485	0	0	0.0225865	0	0.00804664	0.0693362	0	0.0397261	0	0	0.0198678	0	0.0367408	0	0.0159622	0	0	0	0	0	0	0	0	0	0	0	0	0	0	0	0	0	0	0	0	0	0	0	0	0	0	0	0	0	0.362803	0	0
TCONS_00789123	Usp19	0	0	0	0	0	0	0	0	0	0	0	0	0	0	0	0	0	0	0	0	0	0	0	0	0	0	0.184269	0	0	0	0	0	0	0	0	0.107734	0	0	0	0	0	0	0	0	0	0.716105	0	0
TCONS_00789125	Usp19	0.560426	0.154041	0.193717	0.270808	0	0.29076	0.146331	0.108523	0.0568536	0.0195326	0	0.0693083	0.0281755	0.0461808	0	0	0	0.188478	0.447876	0	0.166889	0.220232	0	0.0643698	0	0	0	0.358509	0	0	0.185393	0	0.30126	1.50605	0	0	0.498971	0.18084	0.315563	0	0	0	0.995048	0	0.814262	0	0	0
TCONS_00584866	Get4	0	0	0	0	0.0117342	0	0	0	0	0	0	0	0	0	0	0	0	0	0.200425	0	0	0	0.250003	0	0	0	0.428732	0	0.119862	1.03461	0	0	0	0	0	0	0	0	0	0.441136	0	0.847105	0	0	0	0	0	0
TCONS_00090627	Cep290	0	0	0	0	0	0	0	0	0	0	0	0.014101	0	0	0	0	0	0	0	0	0	0	0	0	0.118542	0	0	0	0	0	0	0	0	0	0	0	0	0.016963	0	0	0.256918	0	0	0	0	0	0	0
TCONS_00090620	Dusp6	0	0	0.0167235	0.0489059	0	0.00304106	0.0102407	0	0	0	0	0	0	0.0156034	0	0	0	0.260036	0.117301	0.0378027	0	0.285328	0	0.0508744	0.0968675	0.0729938	0	0.442393	0.359585	0	0.154155	0.0614089	0.0324815	0.163303	0	0.0770868	0.120441	0.021586	0.25245	0.441136	0.319783	0.216873	0	0.210541	0	0.0582926	0	0
TCONS_00267038	Ep300	0	0	0	0	0	0.0412398	0	0	0	0.00914103	0.0177905	0	0	0	0.0589594	0	2.91498	0.0737596	0	0	0.0325472	0.280565	0	0	0.105981	0	0	0	0.307026	1.50357	0	0.0780289	0	0.0689956	1.05236	0	0.567451	0.0380813	1.07336	0	0.157371	0.134841	0	0	0.351288	0	0.138602	0
TCONS_00720307	Mbtps1	0.454066	0.575667	0.156404	0.195413	0.265295	0.259141	0.19118	0.029096	0	0	0	0	0	0	0.0344786	0	0	0	0.0766295	0.252619	0.155568	0.225837	0.0714293	0.0929971	0.24405	1.05257	0.342986	0	0.659239	0.443565	0	0	0.457285	0	0.138904	0.260388	0.643243	0.465092	0	0	0.340099	0.108436	0.360709	0.366095	0	0.882685	0.179473	0.216879
TCONS_00654287	Kcnq1	0.440257	0.331338	0.0994956	0	0.0548508	0	0	0.0441338	0.0395363	0.0657925	0	0	0	0	0	0	0	0	0.074646	0	0	0	0.0357147	0	0	0	0	0.0570829	0	0	0.00275276	0.0704757	0.0757901	0.0181448	0	0.0330372	0	0	0.0631126	0.110284	0	0	0.0491876	0	0.0154603	0.0388617	0.0326314	0
TCONS_00669962	Yif1b	0	0	0	0	0	0	0	0	0	0	0	0	0	0	0	0	0	0.117409	0.213274	0	0	0.0465967	0	0	0.0756293	0	0	0	0	0	0	0	0.24079	0	0	0	0.309706	0	0	0.220568	0	0	0.62342	0.535838	0.407471	0.1888	0.564311	0.072293
TCONS_00685417	Sae1	0	0	0	0	0	0	0	0	0	0	0	0.00817604	0	0	0	0	0	0	0	0	0	0	0	0.0222819	0	0	0	0	0	0	0	0.033191	0	0	0	0.0991116	0.326912	0	0	0	0	0	0	0.193393	0	0	0	0
TCONS_00531658	Mdn1	0	0	0	0	0	0	0	0	0	0	0	0	0	0	0	0	0	0.0544262	0	0.0155266	0	0.00679352	0	0	0	0	0	0.0713536	0	0	0.0137638	0.00306416	0	0	0	0.0110124	0	0	0	0	0	0	0	0	0	0.00971543	0	0
TCONS_00531655	Mdn1	0	0	0	0.00427364	0	0	0	0	0	0	0	0	0	0	0	0	0	0.343538	0	0.276257	0.161612	0	0	0	0	0	0	0	0	0	0.16336	0.281642	0.365184	0	0.403781	0.311497	0	0.50014	0	0.220458	0.240195	0	0	0.0987085	0.363873	0.321406	0	0
TCONS_00280363	Bop1	0	0	0	0	0	0	0	0	0	0	0	0	0	0	0	0	0	0	0	0	0	0	0	0	0	0	0	0	0	0	0	0	0	0	0	0	0	0	0.241153	0	0	0	0	0	0	0	0	0
TCONS_00729681	Ubp1	0	0	0.0787418	0.372316	0	0.249735	0	0	0	0	0	0	0	0	0	0	0	0	0	0.672641	0	0	0	0	0	0	0	0	0	0	0	0	1.86802	0	0	0	2.09441	0	0	0	0	0	0	0.928858	0	0	0	0
TCONS_00729686	Ubp1	1.94269	1.98072	1.80387	0.927166	2.56641	1.26359	1.24393	0	0.230665	0.094585	0.221101	0	0.30703	0	0	0.0311562	0	1.87341	2.57359	0.543387	2.35686	1.68131	1.77505	1.62751	1.11616	2.11142	0.825309	1.42914	2.28438	0.609902	0.587082	1.1506	0	1.02212	1.08226	0.712833	0	1.51609	0.977235	1.04604	0.507985	0.5964	1.21751	0	0.904009	0.675484	0.89857	0
TCONS_00669146	Fgfr2	0.180904	0	0.633919	0.69554	0.443736	1.25082	0.648591	1.27311	0.772609	0.866077	1.1776	1.0052	1.70856	2.78752	1.01742	1.91489	0	0	0.312532	1.27878	1.55152	0	0.495934	1.05011	0	0	0	0	0	0	1.0282	0.608674	0.606477	0	0	0	0	1.03981	0	0	0	0	0	0	0	0.129963	0	1.49271
TCONS_00266345	Dcaf13	0	0	0	0	0.0052247	0	0	0	0	0	0	0	0	0	0	0	0	0	0.0208582	0.00472673	0	0	0	0.0126437	0.0298998	0	0.162661	0.121843	0.239184	0.38762	0	0	0	0.0910143	0.066737	0	0.0399865	0.0268458	0.124458	0.330852	0.141833	0.162655	0	0.0116967	0	0.0453613	0.0745627	0
TCONS_00412282	Gm29797	0.00354617	0	0	0.0149615	0	0	0	0.0339454	0.0656503	0.129995	0.16266	0.0612031	0.142738	0.149571	0.048929	0.0945328	0	0.0665209	0.0853098	0.00221808	0	0	0	0.131374	0	0	0	0	0	0	0	0	0	0	0	0	0	0	0	0	0	0	0	0	0	0	0.375261	0
TCONS_00215963	CT009718.3	0	0	0	0	0	0	0	0	0	0	0	0	0	0	0	0	0	0.00904079	0	0	0	0	0	0	0	0	0	0	0	0	0	0	0	0	0	0	0	0	0	0	0.0216324	0	0	0	0	0	0	0
TCONS_00037520	Nhej1	0	0	0	0	0	0	0	0	0	0	0	0	0	0	0	0	0	0	0	0.0303522	0	0	0	0	0	0	0	0	0	0	0.0789135	0.0374594	0	0	0	0	0	0.00359767	0	0	0	0	0	0.315811	0	0	0	0
TCONS_00835232	Xlr4b	0.0249225	0.0632934	0.0663665	0.043198	0.0779182	0.114444	0.0681919	0.113838	0.103058	0.181438	0.0837919	0.0800953	0.0896499	0.137	0.112806	0.0692463	0	0	0	0.0377273	0	0	0	0.0482303	0.0112689	0	0	0	0	0	0	0.0114538	0	0	0	0	0	0	0	0	0	0	0	0	0	0.112281	0	0
TCONS_00143018	Bptf	0	0	0	0.0057794	0	0	0	0	0.084636	0.0046894	0	0	0	0	0	0	0	0.0935465	0	0.0618312	0	0	0	0	0	0	0	0	0	0	0	0	0.0683572	0.0955596	0	0	0	0	0	0	0	0	0	0	0	0	0	0
TCONS_00680138	Ruvbl2	0	0	0.00995045	0	0.0109051	0	0	0	0	0	0	0	0	0	0	0	0	0	0	0.0794693	0	0	0	0	0	0	0	0	0	0	0	0	0	0	0	0	0	0	0	0	0	0	0	0	0	0	0	0
TCONS_00166389	Map4k5	0.277502	0	0.466412	0.0444324	0.6623	0.596748	0.687577	0.995225	0.410753	0	0.206055	0	0	0	0	0	0	0	0	0	0.394158	0	0	0	0.409241	0	0	0	0	0	0	0	0	0	0	0	0	0	0	0	0.224789	0	0	0	0	0	0.114846	0
TCONS_00535020	Snhg12	0	0	0	0	0	0	0	0.014548	0	0	0	0	0	0	0	0	0	0	0.0213274	0	0	0	0	0	0	0	0	0.299685	0	0.388119	0	0	0	0	0.0126276	0	0	0	0.126225	0	0.336224	0	0	0.0770462	0	0.10687	0	0.361465
TCONS_00075524	Fbxo5	0.0910976	0.160914	0	0	0.0746429	0	0	0	0	0	0	0	0	0	0	0	0	0	0	0	0	0	0	0	0	0.0729938	0	0.0780609	0	0	0	0	0	0	0.0374788	0	0	0	0.315563	0	0	0	0	0	0	0	0	0
TCONS_00609496	Slc15a5	0	0.115867	0.0731874	0	0.0170788	0.0864315	0	0	0	0	0	0	0	0	0	0	0	0	0.0959735	0.0754147	0	0.0601838	0.0357147	0.0265253	0.0645784	0	0	0	0.239723	0	0	0	0	0.108869	0	0	0	0.021586	0	0	0	0	0	0.0116967	0	0.194309	0	0
TCONS_00070092	Cnot2	0.0702035	0.162462	0	0	0.175474	0	0	0	0	0	0	0	0	0.00538837	0	0	0	0	0	0	0	0	0	0	0	0.0738697	0	0	0.181471	0	0	0	0	0	0	0	0	0	0	0	0.148398	0	0	0.17386	0.181998	0	0	0
TCONS_00265061	Racgap1	0	0	0	0	0	0	0	0	0	0	0	0	0	0.0157048	0	0	0	0.0755496	0.0179897	0.0359284	0	0.027867	0	0	0	0	0	0	0	0	0.0240757	0.0154985	0	0	0	0	0.107726	0	0	0	0	0	0	0	0	0	0	4.35009
TCONS_00331152	Ehmt2	0	0	0	0	0	0	0.00372479	0	0	0	0	0	0	0	0	0	0	0	0	0.0188115	0	0	0	0	0	0	0	0	0	0	0	0	0	0	0	0	0	0	0	0	0	0	0	0	0	0	0	0
TCONS_00661144	Rps5	0	0	0	0	0	0	0	0	0	0	0	0	0	0	0	0	0	0.0183598	0.0661577	0	0	0	0	0	0	0	0.324807	0	0.577494	1.08629	0	0	0	0	0.110252	0.175395	0.138301	0	0.743024	0.634574	0.1759	0.132889	0.520028	0	0.0758481	0	0.310537	0
TCONS_00330280	Luc7l	0	0	0	0	0	0	0	0	0	0	0	0	0	0	0	0	0	0	0	0	0	0	0	0	0	0	0	0	0	0	0	0	0	0	0	0	0	0	0	0	0	0	0	0	0	0	0	0
TCONS_00564473	Mrps17	0	0	0	0	0	0	0	0	0	0	0	0	0	0	0	0	0	0	0	0	0	0	0	0	0.140611	0	0.257239	0	0	0	0	0	0	0	0	0.0653036	0	0	0	0	0	0	0	0	0	0	0	0
TCONS_00703610	Dok4	0	0.0725981	0	0	0	0	0	0	0	0	0	0	0	0	0	0.00256434	0	0	0	0	0	0	0.0357147	0	0	0	0	0	0	0	0.114939	0	0	0	0.140508	0	0	0	0	0	0.174282	0	0	0.0818769	0.191877	0	0.0498607	0
TCONS_00553130	Rasa4	0	0	0	0	0	0	0.0499456	0	0.273037	0.151329	0	0.321351	0	0	0.130918	0	0	0	0	0.125963	0	0	0	0	0	0	0	0	0	0	0	0	0	0	0	0	0	0	0	0	0	0	0	0	0	0	0	0
TCONS_00799645	Cul5	0	0	0.0148995	0	0	0	0.00229974	0	0	0.0252567	0	0	0	0	0	0	0	0	0	0	0	0	0	0	0	0	0	0	0.145572	0	0	0	0	0	0	0	0	0	0	0	0	0	0	0.391863	0	0	0	0
TCONS_00456137	Rbm39	0	0	0	0	0	0	0	0	0	0	0	0	0	0	0	0	0	0	0	0.0832401	0	0	0	0	0	0	0	0	0	0	0.423477	0	0.37234	0	0.248247	0.228023	0	0	0	0	0	0	0	0	0	0	0	0
TCONS_00456133	Cpne1	0.1113	0.352379	0	0.0468241	0.10064	0.024295	0.0563731	0	0	0	0	0	0	0	0	0	0	0.0342401	0.191979	0.096584	0.127154	0.374255	0	0.191916	0.0621082	0	0	0	0.359585	0	0.254785	0.119646	0.324815	0.174807	0.0522279	0.158083	0.0704926	0.0585448	0.0631126	0	0	0.0542182	0.0491876	0.159496	0	0.136016	0.277367	0
TCONS_00100486	Dnah9	0.193866	0.0967975	0.114521	0	0.148837	0.0559053	0.030044	0.00963079	0.0345195	0	0.0302828	0	0.0540775	0.0281251	0	0	0	0.304508	0.159209	0.00443616	0.164353	0.0189131	0.178573	0.0664495	0.152752	0	0	0.0121158	0.119862	0.277228	0.0644835	0.101188	0.0649629	0.0635068	0.176787	0.0880992	0	0.032379	0.0631126	0.110284	0.0159892	0.0542182	0.0234625	0.0116967	0.55657	0.0388617	0.0815784	0
TCONS_00449686	Serinc3	0	0	0	0	0	0	0	0	0	0	0	0	0	0	0	0	0	0	0	0.0887232	0	0	0	0.0346607	0.0162495	0.0729938	0	0.114166	0	0	0	0.0122566	0.0595493	0.0544344	0.113649	0	0	0	0	0	0	0	0.377105	0	0	0.0874388	0.0978941	0
TCONS_00137733	Rnf213	0	0	0	0	0	0	0	0	0	0	0	0	0	0	0	0	0	0	0	0.0399254	0	0	0	0	0	0	0	0	0	0	0	0	0	0	0	0.187211	0	0	0	0	0	0	0	0	0	0	0	0
TCONS_00499162	Gm13103	0	0	0.0534526	0.571132	0.0885115	0.186415	0.375082	0.38543	0.904163	1.00179	1.1934	0.721236	1.89863	0.906169	1.049	0.819573	0	0	0	0	0	0	0	0	0	0	0	0	0	0	0	0	0	0	0	0	0	0	0	0	0	0	0	0	0	0	0	0
TCONS_00499167	Gm13103	0.1033	0	0.0228175	0	0.354618	0	0.0126261	0	0.0376147	0.0239446	0.02474	0.0129427	0.0220276	0.0226821	0.0169539	0.00479205	0	1.18358	1.22023	0	0.257268	0.500207	0.0714293	0	0.642353	1.1679	0.0857464	0.328241	0.0599308	0.0554456	0.1773	0	0	0.235882	0	0.363409	0.0172059	0	0	0	0	0	0.360709	0.10527	0.0154603	0	0	0
TCONS_00499169	Gm13103	0	0	0	0.15021	0	0	0	0	0	0	0	0	0.371064	0.512168	0.39586	0.183774	0	0	0	0	0	0	0	0	0	0	0	0	0	0	0	0	0	0	0	0	0	0	0	0	0	0	0	0	0	0	0	0
TCONS_00499168	Gm13103	0.983683	1.05849	1.03687	1.65962	1.41365	1.2548	1.67749	1.92735	3.69497	2.98037	3.09529	2.70182	3.60433	3.67291	4.08917	1.8088	0	0	0	0.333282	0.010496	0	0	2.10473	0.67972	0	0	0	0	0	0	0.401574	0	0	0	0	0	0.414814	0	0	0	0	0	0	0	0.203878	0	0
TCONS_00565707	Wasf3	0	0	0	0.0470709	0	0	0.0190002	0.055685	0.027955	0	0	0	0.143631	0.0237718	0.031551	0.150228	0	0	0	0	0	0	0	0	0	0	0	0	0	0	0	0	0.127143	0	0	0	0	0	0	0	0	0.642431	0	0	0.0734672	0	0.0800774	0
TCONS_00125108	Serpinf2	0	0	0	0	0	0	0	0	0	0	0	0	0	0	0	0	0	0.0423315	0.0533186	0	0.00269475	0.0611416	0	0	0.0161446	0.0729938	0	0	0.659239	0	0.0192694	0.0214491	0.0162407	0.0090724	0	0.0110124	0.550589	0.00359767	0	0.441136	0.0752431	0	0.0163959	0.10527	0.0309206	0.00971543	0.0326314	0
TCONS_00326653	Pigf	0	0	0	0	0	0	0	0	0	0	0	0	0	0	0	0	1.02807	0	0	0	0	0	0	0	0	0	0.0857464	0	0.487178	0	0	0	0	0.0302202	0	0	0	0	0	0	0	0	0	0	0.0238088	0	0.0647733	0
TCONS_00235141	Eef1akmt1	0	0	0	0.00176759	0	0	0	0	0	0.0176128	0	0.0226967	0.025489	0.00260056	0	0	0	0	0	0.051424	0	0.1039	0	0	0	0	0	0	0	0	0.119352	0.13133	0	0	0	0.315671	0	0.112082	0	0	0	0	0	0	0	0	0	0
TCONS_00146922	Nup85	0	0	0	0	0	0	0	0	0	0	0	0	0	0	0	0	0	0	0	0	0	0	0	0	0	0	0	0	0	0	0	0	0.0297909	0.146057	0	0.0459437	0	0	0	0	0	0	0	0	0.126805	0	0	0
TCONS_00146924	Mrps7	0	0	0.0367202	0.086208	0.0240096	0.0678278	0.0218054	0.110793	0.326054	0.154508	0.435657	0.218676	0.320718	0.340266	0.251079	0.111387	0	0.27868	0.140452	0.679387	0.564857	0.21744	0.462541	0.128287	0.0484338	0.0851837	0	0.120145	0	1.07625	0.444431	0.448523	1.0325	0.378455	0.668545	0.328885	0.0865973	0.671774	0	0	0.228701	0.433745	0.0784214	0.450183	0.728983	1.22608	0.37668	0.3632
TCONS_00041961	Gm7889	0	0	0	0	0	0	0	0	0	0	0	0	0	0	0	0	0	0	0	0	0	0	0	0	0	0	0	0	0	0	0	0.00612832	0	0	0	0.0122128	0	0	0	0	0.0188108	0.325309	0	0	0.0618411	0	0	0
TCONS_00122454	Ten1	0	0	0	0	0	0	0	0	0	0	0	0	0	0	0	0	0	0.0302368	0	0	0	0.053628	0	0.019816	0	0	0	0	0	0.0714139	0	0	0	0	0.126276	0	0	0	0	0	0	0	0	0	0	0	0	0
TCONS_00274512	Arid2	0	0	0	0.00115524	0	0	0	0	0	0	0	0	0	0	0	0	0	0.135594	0	0	0	0	0	0	0	0	0	0	0.526313	0	0	0	0	0	0.229116	0	0	0	0	0	0	0	0	0	0	0	0	0
TCONS_00664878	Phkg2	0	0	0	0	0	0	0	0	0	0	0	0	0	0	0	0	0	0	0	0	0	0	0	0	0	0	0	0	0	0	0.796003	0	0.916621	0	0	0	0	0	0	0	0	0	0	0	0	0	0.250658	0
TCONS_00664873	Phkg2	0	0	0	0	0	0	0	0	0	0	0	0	0	0	0	0	0	0	0	0	0	0	0.53572	0.287637	0	0	0	0.428122	0	0	0	0	0	0	0	0	0.17858	0	0	0	0	0.0795923	0	1.21564	0	0	0	0
TCONS_00664876	Phkg2	0	0	0	0	0	0.0142017	0	0	0	0	0	0	0	0	0	0	0	0.474215	0	0	0.0708531	0	0	0	0	0	0	0	0	0	0	0	0	0	0	0	0	0.484588	0	0	0	0	0	0	0	0	0	0
TCONS_00185291	Heatr5a	0.775764	0.655839	0.539737	0	0.647499	0.167591	0.332482	0	0	0	0	0	0	0	0.0407742	0	0	0.019545	0	0.231394	0.149763	0.0644976	0.678579	0.0767486	0	0	0	0.0428122	0	0.221782	0.299352	0.144016	0	0.129726	0.0132464	0.0249101	0	0.00720612	0	0	0.0188108	0	0.0163959	0.126406	0.0463808	0.0194309	0	0
TCONS_00677567	Gm45507	0	0	0	0	0.0595033	0	0	0	0	0	0	0	0	0	0	0	0.577567	0.00693027	0	0	0	0	0	0	0.165587	0	0	0.0889209	0.119862	0.110891	0	0	0	0	0	0.897313	0.421476	0	0.449046	0	0	0	0	0	0	0.280232	0.216248	0.357706
TCONS_00640645	Tm2d3	0	0	0	0	0	0.00313229	0	0	0	0	0	0	0	0	0	0	1.60102	0	0	0	0	0	0	0	0	2.21638	1.98417	1.93415	0	0.231763	0.0309328	0	0	0	0	0	0	0	0	0.213841	0	0	0	0	1.05144	0	0	0
TCONS_00603575	Gng12	0	0	0	0.00917352	0	0.0318718	0	0.0135103	0	0.0637142	0	0.0390134	0	0	0	0	2.31027	0	0.328464	0	0.0117302	0	0	0	0	0	0.257239	0	0.0599308	0.110891	0	0	0.769886	0.345613	0.126302	0	0	0	0.126225	0.441136	0.564323	0.162655	0	0	0.0463808	0.145731	0	0
TCONS_00267584	9330020H09Rik	0	0	0	0	0	0	0	0	0.0150102	0.00534107	0	0	0	0.0279353	0	0.0215857	0	0	0.015633	0.0694281	0	0.149838	0	0.0530482	0.0751692	0	0	0.0151983	0	0	0	0.0820184	0.0984675	0	0	0	0	0	0	0	0.167153	0	0	0	0	0	0	0
TCONS_00118703	Mfap3	0	0	0	0	0	0	0	0	0	0	0	0	0	0	0	0	0	0	0.074646	0	0	0	0	0	0	0	0	0.371467	0	0.163065	0	0.0207137	0	0.0482924	0.0126276	0.145716	0.283209	0.0345484	0.0631126	0	0	0.0542182	0	0.40315	0	0	0	0
TCONS_00083474	Oaz1	0	0	0	0	0	0	0	0	0	0	0	0	0	0	0	0	0	0	0	0	0	0	0	0	0	0	0	0	0	0	0	0	0	0	0	0	0	0	0	0	0	0	0	0	0	0	0	0
TCONS_00267589	Tuba1c	0	0	0	0	0	0	0	0	0.0115065	0	0	0	0	0	0	0	0	0	0	0	0	0	0	0.0371364	0	0	0.0857464	0.142707	0	0	0	0	0	0	0	0.0921958	0	0	0	0	0	0	0.0327917	0	0	0	0	0
TCONS_00214025	Smn1	0	0	0	0	0	0	0	0	0	0	0	0	0	0	0	0	0	0.151698	0	0	0	0	0	0	0	0	0	0.724511	0	0	0	0	0	0	0	0	0	0	0	0	0	0	0	0	0	0.300129	0.370513	0
TCONS_00124076	Rad50	0	0	0	0	0	0	0	0	0	0	0	0	0	0	0	0	0	0	0	0.00326279	0	0	0	0	0	0.141097	0.189242	0	0	0.271905	0	0.036583	0	0	0	0	0	0	0	0	0	0	0	0	0	0	0	0
TCONS_00293693	Tnk2	0.46153	0.483201	0.201989	0.0756644	0.359733	0.200441	0.167714	0.0849847	0.0287662	0.0209108	0.0535167	0.0394821	0.0101956	0.0265414	0.0244645	0.0195952	0	0.27077	0.154848	0.119053	0.118496	0.365036	0.482827	0.112513	0.0476588	0	0.159231	0.506097	0.599308	0.382131	0.0773775	0.131229	0.0708258	0.294381	0.315691	0.373431	0.240883	0.119939	1.19914	0	0.921728	0.644817	0.301963	0.655015	0.340126	0.126301	0.309998	0
TCONS_00672058	Rps3	0	0	0	0	0	0	0	0	0.0287662	0	0.0759861	0	0	0.0709876	0	0	0	0	0	0	0	0	0	0	0	0	0	0	0.408788	0.925054	0	0	0	0	0.330642	0	0	0	0	0	0	0	0	0	0	0	0	0
TCONS_00506033	Stx17	0	0	0	0	0	0	0	0	0	0	0	0	0	0	0.00836686	0	0	0.020301	0.0488398	0	0	0	0	0	0	0	0	0	0	0	0	0	0	0	0	0	0	0	0	0	0	0.108436	0	0	0	0.106403	0	0
TCONS_00464243	Gipc2	0	0	0	0	0	0.0023112	0	0	0	0	0	0	0	0	0	0	0	0.0470424	0	0	0	0	0	0	0	0.0729938	0	0.0142707	0	0.0554456	0	0	0	0	0	0	0	0	0	0	0	0	0	0.0987903	0.0309206	0	0.11421	0.072293
TCONS_00464245	Gipc2	0.410281	0.37826	0.236075	0.673833	0.917275	0.534893	0.405727	1.37467	0.602739	0.901144	0.576995	0.793147	0.921535	0.358256	1.19144	0.666732	0.577567	0.45793	0.265687	0.339918	0.198207	0.301571	0	0.620698	0	0	0	0	0	0	0	0.0701325	0.0562525	0	0	0.147104	0	0.0831277	0	0	0.188108	0	0	0.0181767	0	0.179007	0	0
TCONS_00398783	Olah	0.283658	0.0206542	0.0813395	0.0307277	0.176101	0.0209453	0.0116237	0	0	0	0	0.0239803	0	0.0184536	0	0.0173788	0.577567	0	0.27265	0	0	0	0	0	0	0.437963	0	0	0	0.0981941	0	0	0	0	0	0	0	0.0166896	0	0	0	0	0	0	0	0	0	0
TCONS_00057453	Sarnp	1.00937	0.314652	0.549013	1.47823	0.524131	0.451971	0.663801	0.893786	0.922751	0.757257	0.394158	1.08176	0.603809	0.286426	0.171512	0.642823	0	0	0.0341879	0.425576	0.612511	0.277535	0	0.0480323	0	0	0	0.510906	0	0.776238	0.721343	0.979717	0.616325	0.995388	0	0.89696	0.762634	0.822203	0	0.55142	0	0	0	0.0314407	0.226122	1.32038	0.92585	0
TCONS_00707722	Dus2	0	0	0	0	0	0	0	0	0	0.00763073	0	0	0	0	0.00815483	0	0	0	0.0533186	0	0	0	0	0	0.355181	0.729938	0	0	0.299654	0	0	0	0.0595493	0	0	0.0880992	0	0.00359767	0.378675	0	0.225729	0	0	0.10527	0.093411	0	0.0652628	0
TCONS_00665931	Nop53	0	0	0.00668938	0	0	0	0	0	0	0	0	0	0	0	0	0	0	0	0	0.0737644	0.0256944	0.193493	0	0	0.0673149	0	0	0	0	0	0	0.0476722	0	0	0.62849	0	0	0	0	0.220568	0	0	0.353216	0.832197	0.413284	0	1.07374	0
TCONS_00500865	Slc35a1	0	0	0	0	0	0	0	0	0	0	0	0	0	0	0	0	0	0	0	0.0310531	0	0	0	0	0.12613	0	0	0.447259	0	0	0	0	0	0	0	0	0.0344118	0	0	0.110284	0.150486	0.162655	0	0.0116967	0	0	0.0489471	0
TCONS_00500863	Slc35a1	0.211972	0	0.104782	0.203291	0	0.159821	0.109323	0.0740251	0	0	0	0.0665339	0.0495965	0.113465	0.136838	0.149136	0	0	0	0	0	0	0	0	0	0	0	0	0	0	0	0	0	0	0	0.0110124	0	0	0	0	0	0	0	0	0	0.376123	0	0
TCONS_00478838	Usp33	0.00354617	0	0	0	0	0	0	0	0	0	0	0	0	0	0	0	0.577567	0.00604735	0.0117194	0	0	0	0	0	0	0	0	0.136657	0	0	0	0	0	0.0582448	0	0	0	0	0	0	0	0	0	0.0467868	0.016728	0	0	0
TCONS_00354683	Rock1	0	0	0	0	0	0	0	0	0	0	0	0	0	0	0	0	0	0.367727	0	0	0	0	0	0	0	0	0	0.516529	1.06605	0	0	0	0	0.147517	0.661549	0.369356	0	0	0	0	0	1.41694	0.402879	0.715885	0	0	0	0
TCONS_00533186	Zcchc11	0	0	0.00482527	0	0	0	0.0126359	0	0	0	0	0	0	0	0	0	0	0	0	0	0	0	0	0	0	0	0	0	0	0	0	0	0	0	0	0.0660744	0	0	0	0	0.188108	0.266591	0	0	0	0	0	0
TCONS_00058730	Srgn	1.86066	1.94637	1.52945	2.95421	1.652	1.36029	2.07138	1.53684	1.68675	1.28676	1.67813	1.54395	1.40806	1.62446	1.59155	2.61064	0	0.443833	0.0260088	0.135604	0.051017	0.510601	0	0.380842	0.145931	0	0	0.0699408	0	0.166337	0.159806	0.306094	0.0812036	0	0	0	0.0852552	0.368998	0	0	0	0	0	0	0	0	0	0
TCONS_00533181	Coa7	0	0	0.0052088	0	0	0	0	0	0	0	0	0	0	0	0	0	0	0	0.0106637	0	0	0	0.383754	0	0	0.802932	0	0.485205	0	0	0	0	0	0	0	0	0.0496906	0	0.126225	0	0	0	0	0.0116967	0	0	0	0
TCONS_00389452	Tcf7l2	0	0	0	0	0	0	0	0	0	0	0	0	0	0	0	0	0	0	0	0	0	0	0	0	0	0	0	0	0	0	0	0	0	0	0	0	0	0	0	0	0	0	0.0819793	0	0	0	0	0
TCONS_00389459	Casp7	0	0	0.00445959	0	0	0.0121642	0.00280799	0	0	0	0	0	0	0	0	0	0	0	0.074646	0	0	0	0	0.00247576	0	0	0	0	0	0	0	0	0	0	0	0	0	0	0	0	0	0	0	0	0	0	0	0
TCONS_00801939	Ppan	0	0.0326691	0	0.00472996	0	0	0	0	0	0	0	0	0	0.00283201	0	0	0	0	0	0	0	0	0	0	0	0	0	0	0	0	0	0	0	0	0	0	0	0	0	0	0	0	0	0	0	0	0	0
TCONS_00314493	Adgre4	0.0582352	0.150109	0.0420606	0	0.0768322	0.0417841	0	0	0	0	0	0	0	0.00604631	0.05741	0	0	0.0483788	0.0213274	0.00221808	0.130854	0.122283	0	0.0277063	0.129157	0	0	0	0	0	0	0.165465	0.0703765	0	0	0	0.0172059	0.0251837	0	0	0.0376216	0	0.0327917	0	0	0.00971543	0	0
TCONS_00057828	Stxbp5	0	0	0.0322584	0	0	0	0	0	0	0	0	0	0	0	0	0	0	0	0	0	0	0.169519	0	0.102289	0.145019	0	0	0	0	0	0	0	0	0	0	0	0	0	0	0	0	0	0	0.0463306	0	0	0	0
TCONS_00226600	Zdhhc20	0	0	0	0	0	0	0	0	0	0	0	0	0	0	0	0	0	0	0	0	0	0	0	0	0.371875	0	0	0.0166397	0	0	0	0	0	0	1.0254	0	0.132812	0	0	0	0	0	0.251217	0.743992	0	0	0	0
TCONS_00226605	Zdhhc20	0.479446	0	0.61318	1.30094	0.239946	0.361068	0.619929	0.829067	0.754866	0.757864	0.792881	1.01131	0.870863	0.884025	0.289888	0.792251	0	0	0	0.137647	0.0681583	0	0	0.299639	0	0	0	0	0	0	0	0	0	0	0	0	0	0.0405781	0	0	0	0	0	0	0	0	0	0
TCONS_00337270	Luc7l	0	0	0	0	0	0	0	0	0	0	0	0	0	0	0	0	1.15513	0	0	0	0	0	0	0	0.0566594	0	0	0	0	0	0	0	0	0	0	0	0	0	0	0	0	0	0	0	0	0	0	0
TCONS_00129734	H3f3b	0	0	0.0014672	0.00245261	0	0.0021257	0	0	0	0	0.0081269	0	0	0	0	0	0	0	0	0	0.00873099	0	0.835366	0	0	0	3.03422	0	2.90467	0	0	0	0	0	0	0	0	0	0	0	0	0	0	0	0	0	0	0
TCONS_00129731	Galk1	0	0	0	0	0	0	0	0	0	0	0	0	0	0	0	0	0	0	0	0	0	0	0	0	0	0	0	0	0	0	0	0	0	0	0.500193	0	0	0	0	0	0	0	0	0	0	0	0	0
TCONS_00449332	Eif6	0	0	0	0	0	0	0	0	0	0	0	0	0	0	0	0	0	0	0	0	0	0	0	0	0	0	0.147055	0	0	0	0	0	0	0	0	0	0	0	0	0	0	0	0.843469	0	0	0	0.0571539	0
TCONS_00840937	Sat1	0	0	0	0	0	0	0	0	0	0	0	0	0	0	0	0	0.675754	0	0	0	0	0	0	0.0479159	0	0	0	0	0	0.0657585	0	0	0	0.373112	0	0	0	0.123504	0	0	0.0240778	0	0	0	0	0.0105024	0	0
TCONS_00334560	Wdr4	0	0	0	0	0	0	0	0	0	0	0	0	0	0	0	0	0	0	0	0	0	0	0	0	0.10494	0	0	0	0	0	0	0	0	0	0	0	0	0	0	0	0	0	0	0	0	0	0	0
TCONS_00334563	Wdr4	0	0	0	0	0	0	0	0	0	0	0	0	0	0	0	0	0	0.0604796	0	0.0389339	0	0.10837	0	0	0	0.291975	0	0	0	0.110891	0	0	0	0.128991	0.113649	0.121136	0	0.0243958	0	0	0.0940539	0	0.0655834	0	0.120343	0.029156	0	0
TCONS_00814256	Gm2309	6.184	7.42665	4.62552	6.96031	5.20767	5.76248	6.57703	6.79879	4.93961	6.76542	10.1766	8.83456	6.26766	7.10448	6.86527	6.60214	3.05591	3.58726	2.13789	0.959546	1.63739	1.49957	3.0716	6.08875	2.60807	4.24729	0.85189	1.63338	1.62514	0.277228	0.0338177	0.856911	0.438462	0.262029	0.498678	0	0.333691	0.905353	0.17621	0	0.449484	0.133702	0.317998	0.375885	0.267355	1.19136	0.802732	0
TCONS_00142248	Stat3	0	0	0	0	0	0	0	0	0	0	0	0	0	0	0	0	0	0.072157	0	0	0	0	0	0	0	0	0	0.3133	0	0	0	0	0	0	0.294704	0	0	0	0.216855	0.212848	0.52736	0	0	0	0	0	0	0
TCONS_00814317	Xiap	0	0	0	0	0.00342603	0.00912318	0.00982795	0	0	0	0	0	0	0.00260056	0	0	0	0	0	0.0702133	0.102177	0	0.571435	0.00495152	0	0	0	0	0	0.332674	0.221798	0.0911159	0	0	0	0	0	0.00855165	0	0	0	0	0	0	0	0	0.17789	0
TCONS_00830630	Thoc2	0.113779	0	0	0	0	0	0	0	0	0	0	0	0	0	0	0	0	0	0	0	0	0.16689	0	0	0	1.33294	0	0	0	0	0	0	0	0.264715	0	0	0	0	0.439516	0	0	0	0	0	0	0	0	0
TCONS_00412211	Tpd52l2	0	0	0	0.00511148	0.430775	0.120233	0	0.0118421	0	0	0	0	0.0090384	0	0	0.00378664	0	0	0	0.228597	0	0	0	0	0	0	0	0	0	0	0	0	0	0	0	0	0	0	0	0	0	0	0	0	0	0	0	0
TCONS_00755891	Exosc7	0	0	0	0	0	0	0	0	0	0	0	0	0	0	0	0	0	0	0	0	0	0	0	0	0	0	0	0	0	0	0	0	0.14268	0	0	0	0	0	0	0	0	0	0	0	0	0	0	0
TCONS_00060357	Mdm2	0.980431	0	0.297412	0.291653	0.550885	0.773043	0.385364	0.124032	0.0677905	0	0	0.111663	0.0439991	0.0966786	0	0.0846979	0	0	0	0.600485	0	0.309866	0	0	0	0	0	0	0	0	2.05395	0	0	0	0	0	0	2.68491	0	0	0	0	0	0	0	0	0	0
TCONS_00060359	Mdm2	0	0	0	0.0436106	0	0	0.101583	0.0844415	0	0.0744844	0.0335015	0.0405832	0	0.0583228	0.096333	0.0349632	0	0.313537	0	0	0.145794	0	0	0	0	0	0	0	0	0	0	1.45275	0.554421	0	0	0	0	0	0	0	0	0	0	0	0	0	2.78385	0
TCONS_00694679	Hp	0	0.0120997	0.00894482	0.0384724	0	0.0213254	0.0126359	0.0193974	0.0575324	0.0882884	0.0456268	0.0245309	0.0662714	0.127428	0.00815483	0.061002	0	0	0	0	0	0	0	0	0	0	0	0	0	0.0554456	0.0110413	0.0599503	0	0	0.0757658	0.0440496	0	0.053965	0	0.330852	0	0	0.0163959	0	0	0.388617	0	0
TCONS_00052192	Mia3	0.35134	0.972403	0.108884	0.0185693	0.627104	0.0708597	0.135956	0	0	0	0	0	0	0	0	0	0	0	0	0.0749578	0	0	0	0	0	0	0	0	0	0	0	0	0	0	0.241276	0	0	0	0	0	0	0	0	0	0	0	0	0
TCONS_00102841	Cpsf4l	0	0	0	0	0	0	0	0	0	0	0	0	0	0	0	0	0	0	0	0	0.0175779	0	0	0	0	0	0	0	0	0	0	0	0	0	0	0.0660744	0	0	0	0	0	0	0.114771	0	0	0	0	0
TCONS_00679348	Kcnk6	0	0	0.00136017	0	0	0	0.00140399	0	0	0	0	0	0	0.00260056	0	0	0	0	0.025209	0	0	0	0	0.00498371	0.0080723	0	0	0	0	0	0	0	0	0	0	0	0	0	0	0.298429	0	0	0.0262498	0	0	0	0.043726	0
TCONS_00618490	Vgll4	0.298705	0.0539404	0.293768	0.312247	0.348568	0.230673	0.32935	0.449684	0.1363	0.230947	0.189602	0.526308	0.0881461	0.227739	0.258826	0.554346	0	0.1149	0.308629	0.0271826	0	0.0612367	0.272967	0.0575169	0.231513	0	0	0.256873	0.479447	0	0.046095	0	0.0439312	0	0	0.151476	0	0.0562027	0	0	0	0	0.0327917	0.206143	0.103708	0.0145051	0.155293	0
TCONS_00001432	Stradb	0	0	0.449117	0.00489454	0	0.171006	0.276727	0.188111	0	0	0	0	0	0	0	0	0	0.112064	0	0.561116	0	0	0	0.349288	0	0	0	0	0	0	0	0.75902	0	0	0	0	0	0.444963	0	0	0	0	0	0	0	0	0	0
TCONS_00754763	Nme6	0	0	0.0139585	0	0	0	0	0	0	0	0	0	0	0	0	0	0	0	0	0	0	0	0	0	0.0650062	0	0	0	0	0	0	0	0	0	0.438229	0	0	0	1.32536	0	0.169297	0	0	0	0	0	0.634419	0
TCONS_00555654	Gm43552	0	0	0	0	0	0	0	0	0	0	0	0	0	0	0	0	0	0	0	0	0	0	0	0	0	0	0	0	0	0	0	0	0	0	0	0	0	0	0	0	0	0	0	0	0.216397	0	0.118876	0
TCONS_00662955	Gm16478	0	0	0	0	0	0	0	0	0	0	0	0	0	0	0	0	0	0.634156	0.119252	0.0766746	0.078145	0.276455	0.255646	0.240478	0.727419	0.227011	0.262984	0.45595	0.579471	0.349196	0.201687	0.259914	0.226872	0.259208	0.602528	0	0.37853	0.248915	0.193566	0.110284	0.442825	2.60817	0.362726	0.730014	0.358539	0.456625	0.0163157	0
TCONS_00678523	Sae1	0.00537954	0	0.0103407	0	0	0	0	0	0.0460259	0	0	0	0	0	0.0762395	0	0	0	0	0.426395	0.00496103	0	1.04451	0	0	0	0	0	0	0	0.217383	0	0	0	0	0	0	0.0720972	0	0	0	0	0	0	0	0.476202	0.939816	0
TCONS_00421990	Endog	0	0	0	0	0	0	0	0	0	0	0	0	0	0	0	0	0.577567	0	0	0	0	0	0	0	0.143856	0	0.514478	0.144777	0	0	0	0	0	0	0	0	0	0	0	0	0	0	0.128183	0	0	0	0	0
TCONS_00679347	Kcnk6	0	0.0120997	0	0	0	0	0	0	0.00575324	0	0	0	0.0101956	0	0	0.00245815	1.7327	0	0	0.0379846	0.0595513	0	0.178573	0	0	0.729938	0.095693	0	0	0	0.00275276	0	0.0916302	0.0421504	0.404084	0.055062	0	0.0217515	0.504901	0	0	0	0.0196914	0	0.139142	0	0	0
TCONS_00284636	Clcn2	0	0	0.0192788	0	0.00393308	0	0	0	0	0	0	0	0	0	0	0	0	0	0	0	0	0.0747287	0	0	0	0	0	0	0	0	0	0.0481717	0	0.0709915	0	0.114727	0	0	0	0	0	0	0	0	0.0589037	0	0	0
TCONS_00716198	D230025D16Rik	0	0	0	0	0	0	0	0	0	0	0	0	0	0	0	0	0	0	0	0	0	0	0	0	0	0	0	0.715006	0	0	0.00583586	0	0.132703	0	0	0	0	0	0	0	0	0	0	0	0	0	0	0
TCONS_00103803	Usp34	0	0	0	0	0	0.32302	0	0	0	0	0	0	0	0	0	0	0	0.260901	0	0.442465	0	0.876119	0	0.381015	0.445986	0	0	0	0	0	0	0.332673	0.980485	0.630523	0.625964	0	0	0	2.55069	0	0	0	0	0	0	0.630735	0	0
TCONS_00018089	Vcpip1	0.0420008	0.203408	0	0	0.123293	0.154989	0.133739	0	0	0	0	0	0	0	0	0	0	0	0	0.0339189	0	0	0	0.0355643	0	0	0	0	0	0.429426	0	0	0.0993932	0	0.295525	0	0	0	0	0	0	0	0.144677	0	0.0440309	0.0580302	0	0
TCONS_00507912	Ipp	0	0	0	0	0	0	0	0	0	0	0	0	0	0	0	0	2.31027	0	0	0	0.145525	0	0	0.0569425	0	0	0	0	0	0	0	0.0214491	0	0.117941	0	0	0	0	0	0	0	0	0	0	0	0	0	0
TCONS_00744537	Cul5	0	1.0692	0	0	0.702467	0.0654786	0	0	0	0	0	0	0.0115567	0	0	0.0123495	0	0	0	0	0	0	0	0	0	0	0	0	0	0	0	0	0	0	0.477148	0	0.936706	0	0	0	0	0	0	0	0	0	0.0384398	0
TCONS_00182201	Nemf	0	0	0	0	0	0.00500254	0	0	0	0	0	0	0	0	0	0	0	0	0	0	0	0	0	0	0	0	0	0	0	0	0	0	0	0	0	0	0	0	0.328753	0	0	0	0.249561	0	0	0	0	0
TCONS_00098466	Gm20708	0	0.0819027	0.0272971	0.00400006	0	0	0	0	0	0	0	0	0	0	0	0.00821268	0	0.00604735	0.0959735	0	0	0.0679352	0	0	0	0	0	0	0	0	0	0	0.163122	0.134117	0	0.223497	0	0	0	0	0	0	0	0	0	0	0	0
TCONS_00423878	Osbpl6	0	0	0	0	0	0	0	0	0	0	0	0	0	0	0	0	0	0.233349	0	0	0	0	0	0	0	0	0	0	0.373309	0	0	0	0	0	0	0.0294582	0	0.0179883	0	0	0	0	0.0163959	0	0	0	0	0
TCONS_00522685	Usp48	0	0	0	0.0165367	0	0	0.0989366	0	0.138239	0	0	0	0	0	0	0	0	0	0	0	0	0	0	0	0	0	0	0	0	0	0	0	0	0	0	0	0	0	0	0	0	0	0	0	0	0	0	0
TCONS_00082236	AC133207.5	0.00354617	0	0.00354983	0.00220147	0	0.00608212	0.00280799	0.00484934	0	0	0	0.00593853	0	0	0	0	0	0	0.0106637	0.0155266	0.00897352	0.00679352	0	0.00742729	0	0	0	0	0	0	0.00275276	0.020824	0	0	0.0128928	0	0	0	0.0631126	0.330852	0	0	0	0.0233934	0	0.00971543	0.130607	0
TCONS_00503573	Sh3bgrl3	0	0	0	0	0	0	0	0	0	0	0	0	0	0	0	0	2.72208	0	0	0	0	0	0	0	0	0	0	0	0	0	0	0	0	0	0.0505105	0.0216394	0	0	0	0.110284	0.20278	0	0	0.0935736	0	0.0291463	0	0
TCONS_00503576	Cep85	0.144666	0.148148	0.263228	0.215537	0.0422669	0.0719362	0.00721793	0.0486049	0.0467566	0	0.0305886	0.0790624	0.00755494	0.0676589	0	0.106555	0	0	0	0	0	0	0	0	0	0	0	0	0	0	0	0	0	0	0	0.0330372	0	0.591107	0	0	0	0	0	0	0	0	0	0
TCONS_00322372	Dus3l	0	0	0	0	0	0	0	0	0	0	0	0	0	0	0	0	0	0	0	0	0	0	0	0	0	0	0	0	0	0	0.106876	0	0	0	0	0	0	0	0	0	0	0	0	0	0	0	0	0
TCONS_00595608	Anapc5	0	0	0	0	0	0	0	0.211339	0	0	0	0	0.115955	0.0125269	0	0	0	0	0	0.00595111	0	0	0	0	0	0	0	0	0	0	0	0	0	0	0	0	0	0	0	0	0	0	0	0	0	0	0	0
TCONS_00322374	Dus3l	0	0	0	0	0	0	0	0	0	0	0	0	0	0	0	0	0	0	0	0.0455727	0.0461934	0	0	0	0	0	0	0	0	0	0	0	0	0	0	0	0	0	0	0	0	0	0	0	0	0	0	0
TCONS_00322379	Dus3l	0.0163869	0	0	0	0	0	0	0	0	0	0	0	0.0101956	0	0	0	0	0.0185291	0.0929663	0	0	0.0689746	0	0.00247576	0.0080723	0	0	0	0.0599308	0	0	0.00858272	0	0	0	0.0440496	0	0.00361206	0.168069	0	0.0376216	0	0.142447	0	0	0.0194309	0	0
TCONS_00274492	Pphln1	0	0	0	0	0	0	0	0	0	0	0	0	0	0	0	0	0	0	0	0	0	0	0	0	0	0	0	0	0	0	0	0	0	0.22329	0	0	0.465626	0	0	0	0	0	0	0	0	0	0.156729	0
TCONS_00371096	Shoc2	0	0	0	0	0	0	0	0	0.0155453	0	0	0.0129154	0	0	0	0	0	0	0	0	0	0	0	0	0	0	0	0	0	0	0	0	0	0	0	0	0	0	0	0	0	0	0	0	0	0	0	0
TCONS_00172351	AC123705.4	0	0	0	0	0	0	0	0	0	0	0	0	0	0	0	0	0	0.0120947	0	0	0	0	0	0	0	0	0	0	0	0	0	0.171593	0	0.199593	0	0	0	0	0	0	0.0188108	0	0	0	0	0	0	0
TCONS_00799524	Zc3h12c	0	0	0	0	0	0	0	0	0	0	0	0	0	0.00260056	0	0	0	0.0060534	0.0106637	0	0	0.013587	0	0	0	0	0	0	0	0	0.0247749	0.0520907	0	0	0	0	0	0.00359767	0	0	0	0	0	0.0233934	0	0	0.0163157	0
TCONS_00594554	Cdkl2	0	0.35521	0	0	0	0	0	0	0	0	0	0	0	0	0	0	0	0.0189464	0	0	0	0	0	0	0	0	0	0	0.260639	0	0	0	0.354351	0.303127	0	0.544696	0	0	0.126225	0	0	0	0.114541	0	0	0.420765	0.40458	0
TCONS_00054973	D10Wsu102e	2.59422	3.30961	3.02065	2.45484	6.19573	3.74382	3.37903	0.595833	1.14467	0.660902	0.801039	0.564627	0.554141	0.492893	0.827552	0.13418	0	1.5379	2.69246	1.71704	1.30524	1.08204	1.68988	2.02338	1.23676	0	1.92646	1.95953	1.23847	0	0	0.339993	0.707652	0.733485	0.213559	0.665028	0	0.397359	0	0.946237	0.253456	0	0	0.449621	0.630594	0.409777	0.260039	0
TCONS_00328965	Glo1	0	0	0	0	0	0.0182464	0	0	0	0	0	0	0	0	0	0	0	0	0	0	0.0479881	0.0407611	0	0	0	0	0	0	0	0	0.0285159	0.0655455	0.0530585	0.0090724	0	0	0	0	0	0	0.19819	0	0	0.0116967	0	0	0.163157	0
TCONS_00366932	Gm15962	0	0	0.0248522	0.116726	0.0196517	0.035553	0.0568126	0.187718	0.10865	0.12657	0.145298	0.181781	0.113309	0.15012	0.1363	0.0479295	0	0	0	0	0	0	0	0.121998	0	0	0	0	0	0	0	0	0	0	0	0	0	0	0	0	0	0	0	0	0	0	0	0
TCONS_00127287	Nol11	0	0	0	0	0	0	0.00444223	0	0	0	0	0	0	0	0	0	0	0.205296	0.0398397	0	0	0	0	0	0	0	0	0	0	0	0	0	0.0713509	0	0.13307	0	0	0	0	0	0	0	0.211966	0.0592438	0.0604497	0	0	0
TCONS_00828318	Tktl1	0	0	0	0	0	0	0	0	0	0	0	0	0	0	0	0	0	0	0	0	0	0.086794	0	0.0272755	0	0	0	0	0	0	0	0	0	0.159683	0	0.265608	0	0	0.189338	0	0.0567521	0	0	0.0166912	0	0	0	0
TCONS_00537429	Acap3	0.0177308	0	0.0524002	0.0192362	0	0.0243285	0.0210599	0	0.0172597	0.0264192	0	0	0	0.00780169	0	0	0	0.29632	0.234623	0.087226	0.0943189	0.156251	0.0357147	0.0222819	0.0161446	0	0.514478	0.114166	0.179793	0	0.162413	0.134823	0.113685	0.145821	0.252553	0.475472	0.0688236	0.0899416	0.126225	0.330852	0.0471963	0.0542182	0.346854	0.0150069	0.23192	0.0485771	0.146841	0
TCONS_00537422	Ints11	0	0	0	0	0	0	0	0	0	0	0	0	0	0	0	0	0	0	0	0.0429775	0	0	0	0.0345369	0	0	0	0	0	0	0	0.0306416	0	0	0.0591352	0	0	0	0	0	0	0	0	0	0	0	0	0
TCONS_00828315	Ssr4	0	0	0	0	0	0	0	0	0	0	0	0	0	0	0	0	0	0	0	0	0	0	0	0	0	0	0	0.05851	0	0	0	0	0	0	0	0	0	0	0	0	0.0376216	0	0	0	0	0.00971543	0	0
TCONS_00293713	Fyttd1	0	0	0	0	0	0	0	0	0	0	0	0	0	0	0	0	0	0	0	0	0	0	0	0	0	0	0	0	0	0	0.187185	0	0	0.154648	0	0	0	0	0	0	0	0	0	0	0	0	0	0
TCONS_00834158	Otud5	0	0	0.0283005	0	0	0.0516372	0.0929233	0	0.0630268	0	0	0	0.0868054	0	0	0	0	0	0	0	0.117087	0	0	0	0	0	0	0	0	0	0	0	0	0	0	0	0	0	0	0	0	0	0	0	0	0	0	0
TCONS_00505240	Casp8ap2	0	0.733809	0	0	0	0	0	0.00622655	0	0	0	0	0	0	0	0	0	0.332973	0	0	0	0.16337	0	0.0080289	0	0	0	0	0	0	0	0	0	0	0	0	0	0	0	0	0	0	0	0	0	0	0	0
TCONS_00825093	Pola1	0	0	0	0	0	0	0	0	0	0	0	0	0	0	0	0	0	0	0	0	0	0	0	0	0	0	0	0	0	0	0	0	0	0.572296	0.173036	0	0	0	0	0	0	0	0	0	0	0	0	0
TCONS_00477838	Cnn3	0.120591	0.02403	0.0908429	0.111722	0.396282	0.0733519	0.0500172	0.0439835	0.0410436	0.0109772	0.0360703	0.0223042	0	0.0183652	0.0590002	0.0696236	0	0.7177	0	0	0.017877	0.261931	0	0	0	0	0	0.137227	0.0673623	0	0	0	0	0	0	0.0853682	0	0	0.0712541	0.160022	0	0	0.0670591	0	0.394654	0	0	0
TCONS_00116000	Nat9	0	0	0	0	0	0	0	0	0	0	0	0	0	0	0	0	0	0	0	0	0	0	0	0	0	0	0	0	0	0	0	0.00919248	0	0	0	0	0.0516177	0	0	0.110284	0	0	0.0819793	0	0.0773014	0.00971543	0	0
TCONS_00531280	Pramel5	0	0	0.0071844	0	0	0	0	0	0	0	0	0	0	0	0	0	0	0	0	0.160704	0	0	0.964296	0.0350791	0.089772	0	0	0.155323	0	0	0	0.146881	0	0	0	0.0371559	0.0360808	0.0411501	0	0	0	0	0.217278	0	0.0200984	0	0	0
TCONS_00250704	Pbrm1	0.179039	0	0.0835426	0.0293886	0	0.0378977	0	0	0	0	0	0	0	0	0	0	0	0	0.197258	0	0	0	0	0.0695145	0	0	0	0.0465797	0	0	0.136243	0.337606	0	0	0	0	0	0.070284	0	0	0	0	0	0	0	0	0	0
TCONS_00258130	Ccnt1	0	0	0	0.0340256	0.0522093	0	0.0101691	0	0	0	0	0	0	0	0	0	0	0	0	0.17199	0.247092	0	0	0	0	0	0	0	0	0	0.128235	0	0	0	0	0	0	0	0	0	0	0	0	0	0	0	0	0
TCONS_00016906	Exo1	0	0	0	0	0	0	0	0	0	0	0.0116743	0	0	0	0	0	0	0	0	0	0	0	0	0	0	0	0	0.0354342	0	0	0	0	0	0	0	0	0	0	0	0	0	0	0	0.113856	0	0	0	0
TCONS_00259669	Grina	0	0.0483987	0.00976092	0	0	0.00901522	0.014784	0	0	0	0	0	0	0	0	0	0	0.466571	0.0749979	0.0939268	0	0.542822	0	0.207461	1.21032	2.48179	1.45769	0.632093	1.12286	0.166337	0	0.155518	0.332545	0.152707	0.0252553	0.614019	0.412942	0	0	0.220568	0.334305	0.325309	0.27873	0	0.355586	0.670364	0.179473	0
TCONS_00340362	Zeb1	0.185177	0	0.185983	0.166914	0.115317	0.139607	0.0528617	0.331011	0.138653	0.229855	0.191865	0.150968	0.143294	0.187945	0.188303	0.139412	0	0.0302368	0	0	0	0	0	0.0990305	0	0	0	0	0	0	0	0.030755	0	0	0	0	0	0	0	0	0	0	0	0	0	0	0	0
TCONS_00689697	Lpl	0	0	0.0960985	0.202294	0.112278	0.0690366	0.11149	0.551743	0	0.721644	0	0.530781	0.279691	0.0845209	0.110849	0.803918	0	0	0	0	0	0	0	0	0	0	0	0	0	0	0	0	0	0	0	0	0	0	0	0	0	0	0	0	0	0	0	0
TCONS_00502974	Thrap3	0	0	0.24076	0.0203743	0.037056	0.192108	0.493164	0.116961	0	0.32732	0.484885	0	0.295606	0.269078	0	0.234512	0	0	0	0	0	0	0	0	0	0	0	0	0	0	0	0	0	0.0126379	0	0	0	0	0	0	0	0	0	0	0	0	0	0
TCONS_00629382	Nup205	0	0	0	0	0	0	0	0	0	0	0	0	0	0	0	0	0	0	0	0	0	0	0	0	0	0	0	0.0888496	0	1.71881	0.00319596	0	0.0341705	0.00935365	0	0.0973607	0	0	0	0	0	0	0	0	0.506556	0.515413	0	0
TCONS_00694279	Kifc3	0	0	0	0	0	0	0.105319	0	0	0	0	0	0.0501777	0	0	0	0	0	0.299757	0.062002	0	0	0	0	0	0	0	0	0	0	0.182335	0.0634526	0.312959	0	0	0	0	0	0	0	0	0	1.11015	0	0.475836	0	0	0
TCONS_00060211	Cnot2	0	0.470024	0	0	0	0	0	0	0	0	0	0	0	0	0	0	0	0.60075	0.419745	0	0	0	1.07144	0	0.742118	0	0	0.804669	0.506835	0.420167	0	0	0	0	0.189415	0.528595	0.76857	0	2.35953	1.98511	0.20357	0.162655	0.397387	0	0.207415	0	0	0
TCONS_00341095	Polr2d	0	0	0	0	0	0	0	0	0	0	0	0	0	0	0	0	0	0.154776	0.383062	0	0.0906136	0	0.892867	0	0.327582	0	0.171493	0.459503	0.0599308	0.665347	0	0.0145333	0	0	0.243284	0.652375	0.37853	0.019172	0.437623	0.330852	0.93025	0	0.373416	0.0935736	0.184472	0.310068	0.196245	0
TCONS_00047010	Ralgps2	0.348092	0.441094	0	0	0	0	0.00252017	0	0	0	0	0	0	0	0	0	0	0.104897	0.583753	0	0.16424	0	0	0	0.21394	3.81276	0.651673	0.152468	0.569103	0	0	0	0	0	0.068265	0	0	0.102098	0.383724	0	0.317789	0	0	0.688479	0	0	0.1255	0
TCONS_00630337	Pcgf1	0	0	0	0.00110715	0	0.00158591	0	0	0	0	0	0	0	0	0	0	0	0	0	0	0	0	0	0	0	0.495847	0	0	0	0	0.0161092	0	0.138793	0.00978912	0	0	0	0	0	0	0	0	0	0	0	0	0	0
TCONS_00058676	2010107G23Rik	0.60887	0.138711	0.209674	0.687929	0	0.214959	0.565886	0.316628	0	0.350912	0.278891	0.583884	0.125635	0.578371	0.670376	1.25747	0	0	0	0.0961338	0.147653	0	0	0.715102	0	0	0	0	0	0	0.202474	0	0	0	0	0	0	0.946722	0	0	0	0	0	0	0	0	0	0
TCONS_00058674	2010107G23Rik	0	0	0.0140399	0	0.0628917	0	0.0791978	0	0.176665	0	0	0.0794984	0.257561	0.0721084	0	0.109767	0	0	0	0	0.316512	0	0	0	0	1.46652	0	0.806239	0	0	0.0107385	0.192288	0	0	0.0334885	0	0	0	0	0	0	0	0	0	0	0	0	0
TCONS_00563351	Cit	0	0	0.0569311	0.0725386	0.0798539	0.17066	0.119172	0.520484	0	0.136481	0.864685	0.102648	0.190826	0.164018	0.320664	0.0218884	0	0	0	0	0.0332936	0	0	0.494551	0.610637	0	0	0.64478	0	0	0	0	0	0	0.0941769	0	0	0	0	0	0	0	0	0	0	0	0	0
TCONS_00477064	Rbm8a	0	0	0	0	0	0.00282514	0	0	0	0	0	0	0	0	0	0	0	0	0	0	0	0	0	0	0	0	0	0	0	1.61058	0	0	0	0	0	0	0	0	3.10312	0	0	0	0	0	0	0	0	0
TCONS_00477067	Rbm8a	0	0	0.0807798	0	0	0.0927857	0.116376	0.15257	0	0	0	0.224863	0.517906	0.329476	0.104692	0.106279	1.15513	1.13929	0.947354	0.903989	0.86156	1.72815	1.20437	0.251758	0.937129	0	0	0	0.654804	0	1.62745	1.18905	0.701843	1.94236	0.941251	3.05333	3.38397	1.07748	0.211932	0	1.98068	2.79701	5.05548	3.93078	3.22044	3.48146	1.35308	5.20719
TCONS_00477061	Rbm8a	0.0511429	0.0670443	0.0904795	0.0298289	0.0213682	0.147415	0.0507066	0.0373787	0	0	0	0	0.0288281	0	0	0	0	0	0	0	0.00331724	0.0604691	0	0	0.135736	0	0	0.0330653	0	0	0	0	0	0.0399095	0	0	0	0	0	0	0.163146	0.556658	0	0	0	0	0.363693	0
TCONS_00118095	Pank3	0	0	0.0110564	0	0	0	0.0204421	0.0350268	0	0	0	0	0.0541692	0	0	0	0	0.610438	0.527609	0.978969	0.493915	0	0	0.194659	1.29569	0.129929	0.527512	0	0.919399	6.72999	0.93003	1.08197	2.36936	3.98568	4.90994	2.89041	3.46941	1.78803	4.16833	4.10885	5.29621	3.37432	3.12171	1.09166	6.45227	3.61581	1.68817	1.75556
TCONS_00728497	C430002N11Rik	0	0	0.035631	0	0.0390773	0.180032	0.177337	0.168146	0.139798	0.132439	0.020237	0.348528	0.279375	0.346065	0.181396	0.178221	0	0	0	0	0	0	0	0	0	0	0	0	0	0	0	0	0	0	0	0	0	0	0	0	0	0	0	0	0	0	0	0
TCONS_00383758	Nxf1	0	0	0	0	0	0	0	0	0	0	0	0	0	0	0	0	0	0	0.157695	0	0	0	0	0.0631022	0	0	0	0	0	0	0	0	0.331111	0	0	1.31402	0	0.31222	0	0	0	0	0	0	0	0	0	0
TCONS_00385977	Tcirg1	0	0	0	0	0	0	0	0	0	0	0	0	0	0	0	0	0	0.236597	0	0	0	0.232264	0.107144	0	0	0	0	0	0	0.110891	0	0	0	0.387745	0.15287	0.324888	0.154853	0.0515438	1.21877	0	0.248415	0.494687	0	0.202072	0.528865	0.0885367	0.342858	0
TCONS_00075922	Rwdd1	0	1.57623	1.51305	2.43484	1.2895	0	0.590625	0.31592	0.682036	1.41592	0.183929	0	0	0.231957	0	0.386933	0	0	0	0	0	0.57056	0	0	0	0	0	0	0.980708	0	0.0145759	0	0	0	0.194857	0	0	0.170871	0	0	0	0	0	0	0	0.0161082	0	0.144586
TCONS_00276188	Azin1	0	0	0	0	0	0	0	0	0	0	0	0	0	0	0	0	0	0	0	0	0	0	0	0	0	0	0	0	0	0	0	0	0	0	0	0	0	0	0	0	0	0	0	0	0	0	0	0
TCONS_00335550	Cdc5l	0	0	0	0	0	0	0	0	0	0	0	0	0	0	0	0	0	0	0	0	0	0	0	0	0	0	0	0	0	0	0	0	0	0	0	0	0	0	0	0	0	0	0	0	0	0	0	0
TCONS_00020255	Wdr12	0.13129	0	0.448757	0.270563	0.0971657	0.159896	0.199387	0.620405	0.270345	0.444221	0	0.465778	0.525716	0.28485	0.0813771	0.203232	0	0	0.0805751	0	0	0	0	0	0	0	0	0	0	0	0.239785	0.0333197	0.255071	0.252086	1.25395	0.463931	0	0.109567	0	0	0	0	0	0	0	0	0	0
TCONS_00405887	Golga2	0.405065	0.338791	0	0.115739	0	0	0	0	0	0	0.0517507	0	0	0	0	0.0123699	0	0.580546	0	0	0	0.40397	0	0	0	0	0	0	0	0	0	0	0	0.643233	0	0	1.35927	0.296897	0	0	0	0	0	0	0.388316	0.383633	0	0
TCONS_00110125	Spdl1	0.614633	0	0.184734	0.0508573	0.0368196	0.525258	0	0.436014	1.54465	0	0.490657	0.241768	0.652845	0	0.0536914	0	0	0	0.118751	0	0	0.29064	0	0	0.172715	0	0	0.793567	0	0.665347	0	0.437072	0	0.0647407	0	0	0	0	0	0	0	1.71866	0	0	0.215594	0.624323	0	0
TCONS_00373175	Sgms1	0	0	0	0.00579116	0	0.0946545	0.0165699	0.0325003	0	0	0	0.00996387	0	0	0	0	0	0	0	0	0	0	0	0	0.296689	0	0	0	0	0	0	0	0	0	0	0	0	0.121867	0	0	0	0	0	0.362598	0	0	0	0
TCONS_00595931	Phkg1	0	0.0116883	0	0	0	0	0	0	0	0	0	0	0	0	0	0	0	0.120887	0.41998	0	0	0	0.239538	0.0203013	0.214513	1.59696	0.76803	0.67111	0.628555	3.57646	0	0	0.404881	0.920885	0.945153	0.802011	1.38846	0.0433914	3.76706	3.47979	0.756927	1.5906	1.38866	0.648091	0.842291	0.508622	1.65213	1.39887
TCONS_00153608	Syne2	0	0	0	0.0230396	0	0	0	0.211213	0.118062	0.180276	0.174128	0.129778	0.573482	0.242635	0.514317	0.349889	0	0	0	0	0	0	0	0	0	0	0	0	0	0	0	0	0	0	0	0	0	0	0.243867	0	0	0	0	0	0	0	0	0
TCONS_00313165	Mrps34	0	0	0.0249882	0	0.00685206	0	0	0	0	0	0	0	0	0	0	0	0	0	0	0	0	0	0	0	0.0080723	0	0	0	0	0	0.00874553	0	0	0.244955	0	0	0.198005	0	0	0	0.0188108	0	0	0.0467868	0.0309206	0	0.0652628	0
TCONS_00345653	Wac	0	0	0.0925398	0	0	0	0.124314	0	0	0	0	0.0233263	0	0	0	0.0329072	0	0	0	0	0	0	0	0	0	0	0	0.472975	0	0.082004	0	0.78213	0	0	1.07009	0	0	0	0.152732	0.175021	0	0	0	0	0	0	0	0
TCONS_00274125	Parvb	0.0249686	0.0641646	0.0102905	0.0147894	0.0464912	0.0167045	0.0412886	0.0124143	0.00722607	0.0299065	0.0702063	0.0200613	0	0.0234051	0.00999782	0.0337906	0	0.113079	0.404731	0.177976	0.184749	0.152841	0.0361432	0.0470494	0.014296	0	0	0.0203786	0.0728759	0	0.0440222	0.020107	0.0716595	0.078694	0.0764224	0.0546656	0.101842	0.0228524	0	0.277033	0.205094	0	0	0.136828	0.0382642	0.11642	0.0732248	0.303269
TCONS_00030014	Tpr	0	0	0	0	0	0	0	0	0	0	0	0	0	0	0	0	0	0.0741224	0	0.0390848	0	0	0	0	0	0	0	0.29519	0	0	0	0	0	0.129654	0	0.179139	0	0	0	0	0.189142	0	0	0	0	0	0	0
TCONS_00030013	Tpr	0	0	0	0	0	0	0	0	0	0	0	0	0	0	0	0	0	0	0	0	0	0	0	0	0	0.144455	0	0	0	0	0	0	0	0	0	0	0	0	0	0	0	0	0	0	0	0	0	0
TCONS_00438794	St6galnac4	0	0	0	0	0	0	0	0	0	0	0	0	0	0	0	0	0	0	0	0	0.0500469	0	0	0	0	0	0	0	0	0	0	0	0.189475	0	0	0	0	0	0	0	0	0.0542182	0	0	0	0	0	0
TCONS_00077788	Tmpo	0	0	0	0	0	0	0	0	0	0	0	0	0	0	0	0	0	0	0	0	0	0	0	0	0	0	0	0	0	0	0.132177	0	0	0	0	0	0	0.083214	0	0	0	0	0	0	0	0	0	0
TCONS_00577066	Gcn1l1	0.0916472	0.157308	0.0415923	0	0.0393548	0.132382	0.0195632	0	0.00792797	0	0.0333486	0	0	0	0	0	0	0	0	0.0220521	0.021558	0.0360056	0	0	0	0	0.0857464	0.342498	0.0694598	0	0.046797	0	0.0429513	0	0	0	0	0	0	0	0	0	0	0.0233934	0	0	0	0
TCONS_00501154	Erp44	0	0	0	0	0	0.00524735	0	0	0	0	0	0	0	0	0	0	0	0.0846629	0	0	0	0	0	0	0	0	0	0	0	1.38614	0	0	0.143373	0	0.0146228	0.0783753	0	0.0320336	0	0	0.105359	0	0.0983752	0	1.16846	0.0115614	0	0
TCONS_00149804	2900052L18Rik	0	0	0	0	0	0.00152053	0	0	0	0.00880639	0	0	0	0.00260056	0	0.00225933	0	0	0	0	0	0.013587	0	0	0	0	0	0	0	0	0	0.0306416	0	0.045362	0	0	0	0	0	0	0	0	0.0491876	0.0233934	0	0.0874388	0	0
TCONS_00662012	Sars2	0	0	0	0	0	0	0	0	0	0	0	0	0	0	0	0	0	0	0	0.0814989	0.104788	0	0	0.0396122	0.0080723	0	0	0	0.299654	0	0.347402	0	0.0324815	0	0.0378829	0	0.0172059	0	0.126225	0.110284	0.0188108	0	0	0.175451	0	0.0388617	0.0815784	0.072293
TCONS_00560813	Stim2	0.00566323	0.100355	0.0233381	0	0.13293	0.124157	0.0718227	0.00594044	0.0106723	0.0239049	0.0200153	0.0497403	0.0223284	0.063758	0	0.0153092	0	0	0	0	0	0	0	0	0	0	0	0	0	0	0	0	0	0	0	0	0	0	0	0	0	0	0	0	0	0	0	0
TCONS_00270116	Lmf2	0	0	0	0	0	0	0	0	0	0	0	0	0	0	0	0	0	0	0	0	0	0	0	0	0	0	0	0	0	0	0	0	0	0	0	0	0.360016	0.0863836	0	0	0	0	0	0	0	0	0	0
TCONS_00324098	Pigq	0	0	0	0	0	0	0	0.0246007	0	0.010986	0.0630427	0.109425	0	0	0	0	0	0	0	0	0.374481	0	0	0	0	0	0	0.39637	0	0	0.210171	0.0122689	0	0	0	0	0	0	0	0	0.918079	0	0	0.0449621	0	0	0	0
TCONS_00181471	1700030C10Rik	0.0092165	0	0	0	0.00342603	0.00417841	0	0.00484934	0.0344964	0.0332925	0	0.0560495	0.0152934	0.0417547	0.0228335	0.108035	0	0.088884	0.090343	0.0631132	0.0481767	0.102745	0	0.0671204	0.0531803	0	0	0.0285415	0.119862	0	0.163448	0.166424	0.0259256	0.046859	0.0569633	0.0110124	0.0172059	0.0815411	0	0	0.0973458	0	0	0.0116967	0.0309206	0.0291463	0	0
TCONS_00529852	I0C0044D17Rik	0	0	0	0	0	0	0	0	0	0	0	0	0	0	0	0.00199047	0	0.0166967	0.0490958	0.0700713	0.0337975	0	0	0.00636766	0.0284387	0	0.367423	0	0	0	0.00562114	0.023545	0.0942882	0	0	0.0309118	0	0	0	0	0	0	0.0498598	0	0	0	0.0644633	0
TCONS_00827487	Rbm10	0	0	0	0	0	0	0	0	0	0	0	0	0	0	0	0	0	0	0	0	0	0.129749	0	0	0	0	0	0	0	0	0	0	0	0	0.0918029	0	0	0	0.126225	0	0	0	0	0	0	0	0	0
TCONS_00713321	Tnfsf13b	0.43997	0.491247	0.633318	0.549961	0.485013	0.406223	0.619863	0.801183	0.321181	0.344246	0.438386	0.742366	0.451196	0.878887	0.667318	0.650835	0	0	0.597872	0.240941	0.275716	0.434785	0	0.700175	0	0	0	0	0	0	0.320438	0.26706	0.237531	0.346756	0	0.419914	0	0.155441	0	0	0	0	0	0	0	0.449912	0.0317177	0
TCONS_00670869	Sec11a	0	0	0	0	0	0.00152813	0.00140399	0	0	0	0.00769112	0	0	0.00260576	0	0	0	0	0	0.0113654	0	0	0	0	0	0	0	0	0	0	0.153712	0.0708311	0	0	0	0.156299	0	0	0	0	0	0	0	0	0	0.315703	0	0
TCONS_00736039	AB124611	0	0	0	0.00641206	0	0	0	0.00484934	0	0.00440319	0	0	0	0	0.048929	0	0	0	0	0	0	0.0407611	0	0	0	0	0.171493	0.0713536	0	0	0	0	0	0	0.0126276	0	0	0	0	0.220568	0	0	0	0	0	0	0.212104	0
TCONS_00396365	Mavs	0.117056	0.205695	0.0840287	0.12043	0.171384	0.101587	0.0319268	0	0	0	0	0	0	0	0	0.00553763	0	0.0181421	0	0	0.00808425	0.129077	0	0.101563	0.113012	0.0729938	0	0	0	0.0554456	0	0.165465	0.0757901	0.181448	0	0.0906651	0.120441	0	0.441788	0	0	0.108436	0.0655834	0.10527	0	0.00971543	0.195788	0
TCONS_00057018	Tac2	0.379096	0.690408	0.853692	0.358682	0.561838	0.408226	0.697703	0.891168	0.689659	0.987918	1.29677	1.01079	0.769707	0.768862	1.63309	0.439465	0	0.151184	0	0.184101	0.11858	0.311666	0	0.720486	0.297803	0	0	0.371039	0	0	0	0.0440872	0.0541358	0	0	0	0	0.133114	0	0	0	0	0	0	0	0	0	0
TCONS_00691741	Arv1	0.0354617	0	0.00979994	0.0289868	0	0	0.0101186	0	0	0.00440319	0	0.00554881	0.025489	0	0	0.0075778	0	0	0	0	0.0287233	0	0	0	0	0	0	0.0985108	0	0	0.00281608	0	0.140753	0.0181448	0	0	0.0248625	0	0	0	0	0	0.018101	0	0	0	0	0
TCONS_00321761	H2-Q7	0	0	0	0	0	0	0	0	0	0	0	0	0	0	0	0	0	0	0.355262	0	0.0564334	0.0428127	0	0.126459	0.113311	0.787457	0.171493	0.10566	0	0.304396	0.210807	0	0.313939	0.650954	0.388451	0.961746	0.3946	0	0.177409	0.212738	0	0.202234	0.520618	0.36034	0.43734	0.193551	0.717531	0.283316
TCONS_00321763	H2-Q7	0	0	0	0	0	0	0	0	0	0	0	0	0	0	0	0	0	0.231426	0	0.141307	0	0	0	0	0	0	0	0	0	0	0	0	0	0.115229	0	0	0	0	0	0	0	0	0.463216	0.133062	0	0	0	0
TCONS_00522165	Pum1	0.0204011	0.0860408	0.0251119	0	0.0262845	0.0979251	0	0	0.0294796	0	0	0	0	0	0	0	0	0.0503019	0	0.0681771	0	0.0250613	0	0.0364358	0	0	0	0.0472076	0	0	0	0	0	0.19629	0.25624	0	0.287579	0	0	0	0	0	0	0	0	0	0.978028	0
TCONS_00476072	Arhgef11	0	0	0	0.00320603	0	0	0	0	0	0	0	0	0	0.00681868	0	0	0	0	0	0	0	0	0	0	0	0	0	0	0	0	0	0	0	0.0362896	0	0.279264	0	0	0	0	0	0	0	0.0520035	0.0644075	0	0	0
TCONS_00311772	Hnrnpll	0.027497	0.0846978	0.08573	0.0158517	0.105775	0.0284597	0.0426926	0	0	0	0.0884937	0	0.0050978	0.00520113	0	0.00571611	0	0.157231	0	0.13306	0.127311	0	0	0.0615351	0	0	0	0	0	0	0	0.0867464	0.0487222	0.0215923	0	0	0.275294	0.0217479	0	0	0	0	0	0.198844	0.0618411	0	0.132239	0
TCONS_00717953	Ash2l	0.0762817	0.0309873	0	0	0	0	0	0	0	0	0	0	0	0	0	0	0	0	0	0	0	0	0.285717	0.0266194	0	0	2.32673	0	0	0.595874	0	0	0	0	0	0	0	0	0.134556	0	0.280149	0	0.191684	0	0	0	0	0
TCONS_00785858	Wdr61	0	0	0	0	0	0	0	0	0	0	0	0	0	0	0	0	0	0	0	0	0	0	0	0	0	0	0	0	0	0.195002	0	0	0	0	0	0	0	0	0	0	0	0	0	0	0	0	0.0163157	0
TCONS_00215113	Cenpp	0	0	0.151105	0	0.364232	0.154445	0.0575805	0	0	0	0	0	0	0	0	0	0	0.0442969	0.274196	0.306051	0	0.256931	0	0.0413403	0	0	0	0	0	0.277228	0.0681337	0	0	0.102455	0	0	0	0.306604	0.49171	0	0.099415	0	0.121297	0	0.0393773	0	0	0
TCONS_00173766	1700031P21Rik	0	0	0	0	0	0	0	0.00484934	0	0	0	0	0	0	0	0	0	0	0	0.00937582	0.00816509	0	0	0.00495152	0.0631576	0	0	0	0	0.110891	0.0275221	0.00902395	0	0	0	0.0110124	0	0	0	0	0	0.126925	0	0	0	0	0	0
TCONS_00489259	Bola1	0	0	0	0.00427684	0	0.00163913	0	0	0	0	0	0.00470668	0.00544955	0.00372401	0	0	0	0.0216435	0.0487972	0.0092627	0	0	0	0.00538726	0	0	0	0.0440395	0.0644856	0	0.0198832	0.0048904	0.00794713	0.0520302	0.0294729	0.0281257	0	0.0204743	0	0	0.0295517	0.202559	0.0496795	0	0.0343991	0.0165065	0	0
TCONS_00086587	Hk1	0.0248232	0	0	0	0	0	0	0	0	0	0	0	0	0	0	0.00225933	0	0.00604735	0	0	0.0188632	0	0.0357147	0	0.0080723	0	0.857464	0	0	0.110891	0.214729	0.201812	0	0	0.378829	0	0	0.0720217	0	0.110284	0	0.162655	0.0822253	0.0116967	0.0154603	0.068008	0.0489471	0
TCONS_00177514	Atad2b	1.1102	1.32004	1.0243	0.477687	1.10643	0.939246	0.706952	0.379286	0.302183	0.0904416	0	0.151862	0.20326	0.104735	0	0	0	0.71828	0.621919	1.2195	1.47347	0.705323	0.325146	1.29188	0.833053	0.815851	1.27093	1.01729	0	0.483985	1.49685	2.26866	2.98362	2.42231	1.21566	2.86032	3.37069	1.96821	2.6814	1.86501	1.49747	0.178595	3.92241	1.25947	1.39289	1.15408	1.26019	0.918844
TCONS_00119873	Rab34	0	0	0	0	0	0	0	0	0	0	0	0	0	0	0	0	0	0.0725682	0	0	0	0	0	0.0370597	0	0.0729938	0	0	0	0	0	0	0.0487222	0	0.0505105	0.0407789	0	0	0	0	0	0	0	0	0	0	0.165164	0
TCONS_00119879	Sdf2	0.012479	0.144906	0.00323097	0.0081711	0.041085	0.0102484	0.00532394	0.00973747	0	0	0.0390902	0	0	0.0144045	0	0.0104381	0	0.118304	0.291749	0.124037	0.174787	0.140673	0.140573	0.0179988	0.0756455	0	0.293424	0.125497	0.195614	0	0.295146	0.253593	0.0489333	0.100967	0.15066	0.0165076	0.0889201	0.0753063	0	0	0	0	0.0247741	0.647716	0.0870414	0.672929	0.185477	0
TCONS_00646526	Tmem9b	0	0.236295	0	0	0	0.0401283	0	0	0	0	0	0.0082142	0	0	0	0	0	0	0	0	0.0699665	0	0	0	0	0	0	0	0	0	0	0	0	0	0	0	0	0	0	0	0	0	0.0797003	0	0	0.165162	0	0
TCONS_00730441	Aasdhppt	0	0	0.0809894	0	0.0881244	0.119696	0	0	0	0	0	0	0	0	0	0	0	0	0	0	0	0	0	0	0	0	0	0	0	0.177038	0.129809	0.12108	0	0.0326516	0	0	0	0.0488239	0	0	0	0	0.0696168	0	0	0	0.141555	0
TCONS_00635573	Serbp1	0	0	0	0	0	0	0	0	0	0	0	0	0	0	0	0	0	0	0	0	0	0	0	0	0	0	0	0	0.539378	0	0	0	0	0	0	0	0	0	0	0	0	0	0	0	0	0	0	0
TCONS_00177990	Cpsf3	0	0.0859077	0	0	0	0	0	0	0	0	0	0	0	0	0	0	0	0.0846629	0	0.0185853	0.132245	0.0339676	0	0.095713	0	0	0	0	0.179793	0	0	0.0153208	0.189475	0.0679069	0	0	0	0	0	0	0	0	0.514059	0	0	0.0950946	0.522037	0
TCONS_00833505	Map7d2	0	0	0	0	0	0	0	0	0	0	0	0	0	0	0	0	0	0	0	0	0	0	0	0	0	0	0	0	0	0	0	0	0.0135285	0	0	0	0.0172059	0	0	0	0	0	0	0	0.0309206	0.116585	0	0
TCONS_00241311	Ubac2	0	0	0	0	0	0	0	0	0	0	0	0	0	0	0	0	0	0	0	0	0	0	0	0	0	0	0	0	0	0	0	0	0	0	0	0	0	0	0	0	0	0	0	0	0	0	0	0
TCONS_00241310	Ubac2	0.284772	0	0.0778454	0	0	0.12321	0	0	0	0	0	0	0	0	0	0	0	0.28096	0	0.207643	0	0	0	0	0	0	0	0	0	0	0	0.2822	0.250941	0.375688	0	0.756772	1.82159	0	0	0	0	0	0.970832	1.01168	0	0	0.259044	0
TCONS_00046285	Dtymk	0	0	0	0	0	0	0	0	0	0	0	0	0	0	0	0	0	0	0	0	0	0	0	0	0	0	0	0.256873	0	0	0	0.103379	0.174328	0	0	0	0	0	0	0	0	0	0	0	0	0	0	0
TCONS_00421390	Rpl7a	0	0	0	0	0	0	0	0	0	0	0	0	0	0	0	0	0	0.808035	0.431795	0	0	0.201672	0.428576	0	0.429947	0.804099	0	1.26236	1.03141	7.26376	0	0	0	0	0	1.97405	0.49818	0	0	2.96951	0	0.482867	4.21567	0	3.41374	1.27473	2.33685	1.24452
TCONS_00046283	Dtymk	0	0.0604984	0	0	0	0	0	0	0	0	0	0	0	0	0	0	0	0	0	0.124483	0	0	0	0	0.161446	0	0	0	0.119862	0	0	0	0.0412081	0.0635068	0	0	0	0	0	0	0	0	0	0	0	0.0941813	0	0
TCONS_00443997	Fam83d	0.145393	0.229894	0.0964564	0.0177315	0.285179	0.158135	0.039323	0.0292318	0	0	0.0531651	0	0.0305868	0	0	0	0	0.272131	0.0533186	0.134154	0.309697	0.0747287	0.285717	0.252736	0.223046	0.145988	0	0.171249	0.119862	0.0554456	0.0495498	0.381329	0.186324	0.0272172	0.0631382	0.27531	0	0.378435	0.0631126	0.220568	0.188108	0.108436	0.114771	0.0350901	0.371047	0.068008	0.22842	0
TCONS_00704826	1190005I06Rik	0.173677	0.531721	0	0	0.176883	0	0	0	0	0	0	0	0	0	0	0	0	0.923782	0.238323	0	0	0.419126	1.01465	0	0.300685	0.329567	1.37194	0.529658	2.17669	0.831684	0	0	0	0	0.0378829	0.134241	0	0	0.0631126	0	0	0	0	0	0	0	0	0
TCONS_00704820	Gins2	0.0281176	0	0	0	0	0	0	0	0	0.0510638	0.0721176	0	0	0.0571942	0.033076	0.0444863	0	0.212927	0.301613	0.324416	0.0697266	0	0	0	0	0	0	0.0142707	0	0.221782	0.0854375	0	0.119678	0	0	0.0944093	0	0.248131	0	0	0	0	0.213146	0	0	0	0	0
TCONS_00815462	2810403D21Rik	0.0667496	0.0293538	0.0424753	0.134244	0.0355211	0.0639641	0.102959	0.0708828	0.0975865	0.181235	0.0480657	0.19495	0.169803	0.0848382	0	0.19184	0	0	0	0	0.0336197	0	0	0	0	0	0	0	0	0	0	0	0	0	0	0	0	0	0	0	0	0	0	0	0	0	0	0
TCONS_00258078	Senp1	0	0	0	0	0	0	0	0.467394	0.213606	0.0919519	0	0	0.221443	0.295154	0	0.0700009	0	0	0	0	0	0	0	0	0	0	0	0	0	0	0	0	0	0	0	0	0	0	0	0	0	0	0	0	0	0	0	0
TCONS_00536445	Zfp989	0	0	0	0	0	0	0	0	0	0	0	0	0	0	0	0	0	0	0	0	0	0	0	0	0	0	0	0	0	0	0	0	0	0	0	0	0	0	0	0	0	0	0	0	0	0.0395515	0	0
TCONS_00587372	Dnajb6	0.385171	0	0	0	0.259131	0	0	0	0	0	0	0	0	0	0	0	0	0.174261	0.775935	0.0914337	0	0	0	0.162816	0	0	0	0	1.5582	0	0	0.166332	0.298829	0	0	1.09366	0	0.291692	0	0	0.619326	0	0.491876	0.663156	0.387527	0.439477	0.439382	1.40704
TCONS_00724489	Smco4	1.37974	0	0	0	0.369179	0.0757969	0	0	0	0	0	0	0	0	0	0	0	0.750815	0.938407	0	0.0327412	0	0	0	0.452904	1.31389	0.94321	0.598614	0.839032	0	0.00550553	0.00306416	0.00541358	0.0181448	0	0.0220248	0.0172059	0.010793	0	0.110284	0.0188108	0	0.0163959	0.0467868	0.0154603	0.068008	0	0
TCONS_00352006	Impact	0	0	0	0	0	0	0	0	0	0	0	0	0	0	0	0	0	0	0.0639823	0	0	0	0	0	0	0	0	0	0	0	0	0	0	0	0	0	0	0	0.189338	0	0	0	0	0	0	0	0.0825737	0
TCONS_00472035	Scnm1	0.0463413	0	0.0313676	0.0427471	0.0212071	0.0407532	0.0349384	0	0.196117	0.0940214	0.428746	0.227057	0.139751	0.166452	0.243878	0.168006	0	0.107262	0.0334947	0.155989	0	0	0	0.165322	0	0	0	0	0	0.0664793	0.876216	0.407028	0.2991	0.109468	0	0.679697	0	0.441085	0.301804	0	0	0	0.343805	0.200715	0	0	0	0
TCONS_00352005	Impact	0	0	0	0	0	0	0	0	0	0	0	0	0	0	0	0	0	0	0	0	0	0	0	0	0	0	0	0	0	0	0.124989	0	0	0	0.224343	0	0	0	0	0	0	0	0	0	0	0	0	0
TCONS_00727736	Senp6	0.180266	0.563228	0.0233381	0.00769982	0.0893029	0	0.0624384	0	0	0	0.0109939	0	0	0	0	0	0	0.139264	0.100111	0	0	0.2296	0	0	0	0	0	0	0.231932	0	0	0	0	0.241498	0.394184	0.2504	0	0	0.461795	0	0	0	0.365103	0.491928	0.504299	0.206424	0.29471	0
TCONS_00719379	Mast1	0	0	0	0	0	0	0	0	0	0	0	0	0	0	0	0	0	0.21785	0.074646	0.229669	0.10779	0.0295858	0	0.0500822	0	0.218981	0	0.128437	0	0	0.0650286	0	0	0.0603496	0.189415	0	0.430147	0	0	0	0	0	0.390582	0.245631	0	0.068416	0	0
TCONS_00642735	Mfsd13b	0.121864	0	0.0637331	0.112876	0	0	0	0	0	0.17821	0	0	0	0.202909	0	0.139164	0	0	0	0	0	0	0	0	0	0	0	0	0	0	0	0	0	0	0	0	0	0	0	0	0	0	0	0	0	0	0	0
TCONS_00606067	Aebp2	0	0	0.00958031	0.116335	0	0.178127	0.113525	0.0659946	0.0311078	0.0964299	0	0.0494051	0.0308111	0	0	0.0846459	0	0	0	0	0	0.224111	0	0	0	0	0	0	0	0	0	0	0	0	0	0	0	0	0	0.176565	0	0	0.275172	0	0	0	0	0
TCONS_00709031	Leprotl1	0	0	0	0	0	0	0	0	0	0	0	0	0	0	0	0	0	0	0	0	0	0	0	0	0	0	0	0.0856244	0	0	0	0.0285273	0.0104049	0.0429578	0	0	0.0160531	0	0.126225	0.220568	0.181073	0.108436	0.0154449	0.105025	0.0418355	0	0.0163157	0
TCONS_00521597	Sf3a3	0	0	0	0	0	0	0	0	0	0	0	0	0	0	0	0	0	0.217759	0.351903	0.322143	0.439018	0.536076	0	0.189428	0.0940261	0	0	0.479397	0	0	0.139045	0.0311411	0.236113	0.16363	0.12687	0.408593	0.362924	0.162319	0.362519	0	0.978161	0	0.383712	0.182702	0	0.457519	0	0.144586
TCONS_00521599	Sf3a3	0	0	0	0	0	0	0	0	0	0	0	0	0	0	0	0	0	0	0	0	0	0	0	0	0	0	0	0	0	0	0	0	0	0	0	0	0	0.051461	0.216539	0	0	0	0	0	0	0	0	0
TCONS_00229778	1700024B05Rik	0.0678382	0.324937	0.0598321	0.0908578	0.082725	0.0159336	0.0199957	0.0991544	0.178949	0.151236	0.119839	0.076863	0	0.115241	0	0.103618	0	0.0854672	0.0626387	0	0	0	0.107144	0	0	0	0	0	0	0	0.0561591	0	0	0	0.06579	0	0	0.409199	0	0.110284	0.132466	0.370202	0	0	0	0.0445258	0	0
TCONS_00270688	Racgap1	0.0106385	0	0.00466473	0.00119051	0	0.00296959	0	0	0	0	0	0.00314233	0.00514878	0.00288923	0	0.00268409	0	0.225917	0.153334	0.261239	0.167304	0.200646	0	0.108644	0.0428639	0	0	0	0	0.0554456	0.137762	0.00612832	0.0991929	0	0.0505105	0.0388297	0.0251722	0.00806597	0.126225	0	0.0278023	0.108436	0.0164942	0	0	0.0172449	0.037265	0
TCONS_00699783	Pard3	0	0	0	0	0	0	0	0	0	0	0.201995	0	0	0	0	0	0	0	0	0	0	0	0	0	0	0	0	2.00091	0	0	0.68682	0	0	0	0	0	0	0	0	0	0	0	0	0	0	0	0	0
TCONS_00699781	Pard3	0.358401	0.449503	0.205891	0.165214	0.160232	0.198067	0.108086	0.0591231	0.0301988	0.0401439	0	0.0678939	0.0117759	0	0.0442807	0.0564879	0	0	0	0	0	0	0	0.103517	0.0716093	0	0	0	0	0	0.0308805	0	0	0	0	0	0	0.155549	0	0	0	0	0.173419	0.0724845	0	0	0	0
TCONS_00486175	Arnt	0	0	0	0	0	0	0	0	0	0	0	0	0	0	0	0	0	0	0	0	0	0	0	0	0	0	0	0	0	0	0	0	0	0	0	0	0	0	0	0	0	0	0	0	0	0	0	0.072293
TCONS_00400059	Golga1	0.0177308	0	0.0113307	0.0299229	0.0194153	0.0481065	0	0	0.00806605	0.0477702	0.0764525	0.0243619	0	0.0212752	0.0407742	0.0244708	0	0	0.0996418	0	0.168511	0	0	0	0.0322892	0	0	0	0	1.38614	0.227907	0	0	0.199593	0.164829	0	0.0688236	0	0	0	0	0	0	0.327508	0	0	0	0
TCONS_00640779	Akap13	0.119527	0.218629	0	0.0233442	0.350476	0.0921532	0.0270858	0	0	0	0	0.0174858	0	0	0	0	0	0	0	0	0.0401383	0	0	0	0	0	0	0	0.599308	0	0	0	0	0	0.0490457	0	0	0	0.189338	0	0	0	0	0	0	0	0	0
TCONS_00271554	Mtss1	0.391699	1.29569	0.469743	0.131834	1.05807	0	0.0639533	0	0	0	0.191131	0.0519315	0	0	0	0.00688645	0	0.483788	0.487951	0.0586371	0.620369	0.183425	0	0	0.35016	0.643221	0	0	0	0.166337	0.051262	0.269233	0.174333	0.470213	0.467222	0.264309	0.0443568	0	0.25245	0.110284	0.583134	0.640046	0.311521	0.0146677	0.0773014	0.448571	0.293682	0
TCONS_00074954	R3hdm2	0	0	0.00579077	0	0	0	0	0.0711155	0	0.109899	0	0	0.0791485	0	0	0	0	0	0	0.254935	0.782035	0	0	0	0	0	0	0	0	0	0.661319	0	0	0	0	0	0	0	0	0	0	0	0	0	0	0.437126	0	0
TCONS_00164436	Esyt2	1.51905	2.0193	1.15665	1.06656	1.77959	1.45414	0.497685	0	0	0	0.184969	0	0	0	0	0.0680059	0	0.488765	0	0.223602	0.0719714	0	0.500005	0.255095	0	0	0.857464	0	0	0	0	0.163761	0	0.250253	0.141543	0.252239	0	0.518211	0	0.110284	0.308741	0.0542182	0.422636	0.551616	0.247364	0.224669	0	0.072293
TCONS_00107604	Skap1	0	0.159304	0	0	0.089577	0	0	0	0	0	0	0	0	0	0	0	0	0.181421	0.0959735	0.0339433	0.10779	0.013587	0.0714293	0.203795	0.00825796	0	0	0.0285415	0	0	0	0.10484	0.0541358	0.0090724	0.0126276	0.0339512	0	0.010793	0	0	0	0	0	0.421081	0	0	0	0
TCONS_00204317	Asb13	0	0	0	0	0	0	0	0	0.0467336	0.0132096	0	0	0	0	0	0	0	0.0302368	0.0261688	0.111729	0	0	0	0	0	0	0	0	0	0	0	0.121056	0	0.0742213	0	0.0645547	0	0	0.233012	0	0.0191682	0	0.15117	0.0632792	0	0	0.0326314	0
TCONS_00107602	Skap1	0.0762285	0.17328	0.0453819	0.105477	0	0.0675358	0.0455624	0.243437	0.234997	0.189571	0.030107	0.184465	0.294378	0.110727	0.291576	0.215416	0	0	0	0.0266879	0	0	0	0.122233	0.0939857	0	0	0	0	0	0	0	0	0	0	0	0	0	0	0	0	0	0	0	0	0	0	0
TCONS_00666536	Eif3k	0	0	0	0	0	0	0	0	0	0	0	0	0	0	0	0	0.577567	0	0	0.0281319	0	0	0	0.0926703	0	0	0	0	0	0	0.0902659	0	0	0	0	0	0	0	0	0	0	0	0	0	0	0	0	0
TCONS_00300300	Rpl35a	0	0	0	0	0	0	0	0	0	0	0	0	0	0	0	0	0	0	0	0	0	0	0	0	0	0	0	0	0	0	0	0	0	0	0	0	0	0	0.370913	0	0	0	0	0	0	0	0	0
TCONS_00797979	Vill	0	0	0	0.00106868	0	0	0	0	0	0	0	0	0	0	0	0	0	0	0	0	0	0	0	0	0	0	0	0	0	0.0554456	0	0	0	0	0	0	0.0344118	0	0	0	0	0	0	0	0	0	0	0
TCONS_00201847	Zfp58	0	0	0	0	0	0	0	0	0	0	0	0	0	0	0	0	0	0	0	0	0	0	0	0	0	0	0	0	0	0	0	0	0	0	0	0	0	0	0	0	0	0	0	0	0	0	0	0
TCONS_00743498	Fam118b	0	0	0	0	0	0	0	0	0.0062883	0	0	0.003096	0	0	0	0	0	0	0	0	0	0.101903	0.0357147	0.13486	0.10494	0	0	0	0	0	0.0243922	0	0	0	0	0	0	0	0	0	0	0	0	0.304816	0	0.171487	0	0
TCONS_00676564	Uqcrc2	0	0	0	0	0	0	0	0	0	0	0	0	0	0	0	0.00502702	0	0.00604735	0	0	0.127246	0	0	0	0	0	0	0	0	0	0	0	0.225459	0	0	0	0	0	0	0	0	0	0	0.0874445	0.234285	0	0	0
TCONS_00190874	CT009754.1	0.167528	0.438456	0.101793	0	0.208111	0.16488	0.0564475	0	0	0	0	0	0	0	0	0	0	0.0502958	0.0669682	0.260939	0	0	0	0.215795	0.0680737	0	0	0.0142707	0.119862	0	0.182635	0.0859344	0.184062	0.435049	0	0.0330372	0.0688236	0.117298	0.0568013	0.110284	0	0.325309	0	0.0353942	0	0	0	7.08471
TCONS_00025205	Wdr26	0.143886	0	0	0	0	0	0	0	0	0	0.139197	0	0	0	0	0	0	0	0	0	0	0	0	0.28578	0	0	0	0	0	0	0	0.210165	0	1.53785	0	0	0.0838099	0	0	0	0	0	0	0	0	0	0	0
TCONS_00025204	Wdr26	0.5125	0.421771	0.13707	0.137658	0.404261	0.19431	0.0508765	0	0	0	0	0	0	0	0	0	0	0	0.428532	0	0.08489	0.439819	0.787616	0	0.586638	0.986292	0	0	0	0	0	0	0.408314	0	0.422319	0.466463	1.29278	0.0921398	0	0	0.212712	0	0	1.47577	0	0	0	0
TCONS_00418730	Kif16b	0	0	0	0.0134846	0	0	0	0	0	0	0	0	0	0	0.00815483	0.0120626	0	0	0	0	0	0	0	0.0922073	0	0	0	0	0	0	0	0	0	0	0	0	0	0	0	0	0	0	0	0	0	0	0	0
TCONS_00006855	Ube2w	0.106105	0	2.75711	0.386836	1.03544	0.274702	1.19309	0.813089	0.143008	0.319276	0.181368	0.0915199	0.0430509	0.0922654	0.133348	0.113904	0	0	0.0124872	0.00266613	0.0732002	0	0	0.0517608	0.0201081	0	0	0	0	0	0	0.0203031	0	0	0	0	0	0	0	0	0	0	0	0	0	0	0	0
TCONS_00500162	Lrrc47	0.366628	0	0	0.0366118	0	0	0	0.0844124	0	0.148374	0.127202	0.146414	0	0	0	0	0	0	0	0	0	0	0	0	0	0	0	0	0	0	0	0.0675709	0	0	0	0	0	0	0	0	0	0	0	0	0	0.658929	0	0
TCONS_00500163	Lrrc47	0.142776	0	0	0.165877	0.0701377	0	0	0	0	0	0	0	0.0373924	0.170698	0	0	0	0	0	0	0	0	0	0	0	0	0	0	0	0	0.0817599	0	0	0	0	0	0	0	0	0	0	0	0	0	0	0	0	0
TCONS_00374953	Kmt5b	0	0	0	0	0	0	0	0.029096	0	0	0	0	0	0	0	0	0	0	0	0	0.174674	0	0	0.0167436	0.0309088	0	0	0	0	0	0.0815919	0.0919922	0	0	0	0	0	0	0	0	0	0	0	0	0.325439	0	0	0
TCONS_00500168	Lrrc47	0.775679	0.605625	0.626428	0.260977	0.871206	0.314556	0.465971	0.100347	0.240319	0.0740177	0	0	0.237751	0	0.033076	0.0971649	0	0.365381	0.362161	1.07626	0.584806	0.226156	1.35716	0.675321	0.803645	0.656944	1.71424	0.5851	0	0.554456	0.810898	0.74092	0.832305	0.552627	0.437005	0.246986	1.31813	0.361353	0.37653	0.220568	0	0	0.409897	0.620709	0	0	1.3542	0
TCONS_00304977	Med15	0	0	0	0.0108492	0	0	0.040216	0	0	0	0	0	0	0.0126751	0	0.00873006	0	0	0	0	0	0	0	0.0174616	0	0	0	0	0	0	0	0	0	0	0	0.014173	0	0	0	0	0	0	0	0	0	0	0.0219609	0
TCONS_00304978	Med15	1.3404	1.68106	0.889671	0.621354	1.64944	0.906523	0.481981	0.17671	0.0937376	0.109565	0.0795947	0.0262506	0.139644	0	0	0	0	0.750694	0.851168	0.490289	0.621132	0.706641	2.60781	1.28869	0.891835	0.0729938	0.223026	2.01217	2.39723	0	0.0593634	0.432062	0.140905	0.254027	0.0883934	0.320417	0.442931	0.174436	0.25245	0.846871	0	0.162655	0.0655834	0.0424473	0.401967	0	0.0596175	0
TCONS_00459547	Bcas2	0.0472953	0	0.00871069	0.0511789	0.0133033	0.0453528	0.0250163	0.0723861	0.00810057	0.02586	0.0103058	0.044385	0	0.0396404	0.0242932	0.0253362	0	0.756427	0	0.0431927	0	0	0	0.0822176	0	0	0	0.526875	0	0.640951	0	0.0915571	0	0	0.439038	0	0	0	0	0	0	0	0	0.599842	0	0	0	0
TCONS_00711867	Tmem208	0	0	0	0	0	0	0	0	0	0	0	0	0	0	0	0	0	0	0	0	0	0	0	0	0.00600579	0	0	0	0	0.192174	0	0	0	0	0	0	0	0	0.241469	0	0.225842	0.249458	0.120985	0	0	0	0.0305593	0
TCONS_00577746	Denr	0	0	0	0	0	0	0	0	0	0	0	0	0	0	0	0	0	0	0	0	0	0	0	0	0	0	0	0.15919	0	0	0	0	0	0	0	0.0993209	0	0	0.646652	0	0	0	0.235412	0	0	0	0.28838	0
TCONS_00577747	Denr	0	0	0	0	0	0	0	0	0	0	0	0	0	0	0	0	0	0.32155	0.354654	0	0	0	0.815509	0	0	0.393363	0.685542	0.175901	0	0.887795	0	0	0	0.337657	0	0	0.397921	0	0.110699	0.532561	0.558511	0.362882	0	0	0.499537	0	0.447474	1.33518
TCONS_00741031	Setd2	0	0.471428	0	0	0.137377	0	0	0	0	0	0	0	0	0	0	0	0	0	0	0	0	0.441742	0.212217	0.159152	0.395042	4.10648	1.45769	0.505783	0.412624	3.70665	0	0	0	0	1.30419	0.772212	1.89939	0	1.18084	1.18092	2.8289	4.65295	0	1.44527	0.84243	1.57553	0.93626	0
TCONS_00242340	Exoc5	0	0	0	0	0	0	0	0	0	0	0	0	0	0	0	0	0	0	0	0	0	0	0	0	0	0	0	0	0	0	0	0.100863	0	0	0	0	0	0	0	0	0	0	0	0	0	0	0	0
TCONS_00043694	Gm10522	0	0	0	0	0	0	0	0	0	0	0	0	0	0	0	0	0	0	0.0639823	0	0.0133821	0	0	0	0	0	0	0	0	0	0	0.0328601	0	0	0	0	0	0	0	0	0	0	0	0.0210424	0	0	0	0
TCONS_00043698	B4galt3	0	0	0	0	0	0	0	0	0	0	0	0.00694964	0	0	0	0	0	0	0	0	0	0	0	0	0	0	0	0	0	0	0	0	0	0	0	0	0	0	0	0	0	0	0	0	0	0	0	0
TCONS_00049063	Gigyf2	0	0	0	0	0	0	0	0	0	0	0	0	0	0	0	0	0	0	0	0	0	0	0	0	0	0	0	0	0	0	0	0	0	0	0	0	0.0906579	0	0	0	0	0	0	0	0	0	0	0
TCONS_00011025	Wdr26	0	0	0	0	0.0195215	0	0	0	0	0	0	0	0	0.0223362	0	0	0	0	0	0	0.340468	0	0	0	0	0	0	0	0	0	0	0	0	0	0	0	0	0	0	0	0	0	0	0	0	0	0	0
TCONS_00188619	Naa35	0	0	0	0	0	0.0489215	0	0	0	0	0	0	0	0	0	0	0	0	0	0.244472	0	0	0	0	0	0	0	0	0	0	0	0	0	0	0	0	0	0	0	0	0	0	0.304455	0	0	0	0	0
TCONS_00704905	Galns	0	0	0.00780428	0	0	0.00912318	0	0.00969868	0	0	0	0	0	0	0	0.0187457	0	0.308415	0.277257	0.179968	0.183459	0.0815222	0.0714293	0	0.0161446	0	0.257239	0	0	0.49901	0.0770774	0.076604	0.00541358	0.235882	0.0378829	0.0660744	0.395736	0.10793	0.126225	0	0	0	0.245938	0.152057	0.0618411	0.068008	0.179473	0
TCONS_00170373	Fancm	0	0	0	0	0	0	0	0	0	0	0	0	0	0	0	0	0	0	0	0	0	0	0	0	0	0	0	0	0	0	0.0958705	0	0	0.219897	0	0	0	0	0	0.500469	0	0	0	0	0	0	0	0
TCONS_00170378	Fancm	0	0	0	0	0	0	0	0	0	0	0	0	0	0	0	0	0	0	0	0	0	0.0456456	0	0	0	0	0	0.0285415	0.359585	0	0.0136042	0	0	0.224869	0	0.055062	0.133845	0	0	0	0	0	0.0163959	0	0.0659072	0	0.128111	0
TCONS_00170379	Fancm	0	0	0	0	0	0	0	0	0	0	0	0	0	0	0	0	0	0	0	0	0	0	0	0	0.0967142	0	0	0	0.319491	0	0	0	0	0	0	0	0	0	0	0	0	0	0	0	0	0	0	0
TCONS_00672984	Kptn	0	0	0	0	0	0	0	0	0	0	0	0	0	0	0	0	0	0	0	0	0	0	0	0	0	0	0	0	0	0	0	0	0	0	0	0	0	0	0	0	0	0	0	0	0	0	0	0
TCONS_00375804	Wdr74	0	0	0	0	0	0	0	0	0	0	0	0	0.0101956	0	0	0	0	0.102805	0	0	0	0	0	0	0.129157	0	0	0	0	0	0	0	0	0	0	0.420927	0	0	0	0	0	0	0.0602384	0	0	0	0.0944842	0
TCONS_00375807	Wdr74	0	0	0	0	0	0	0	0	0	0	0	0	0	0	0	0	0	0	0	0	0.0223907	0	0	0	0	0	0	0	0	0	0.110482	0	0.371978	0	0.272024	0	0	0	0	0	0	0	0	0	0.0220927	0	0	0
TCONS_00358278	Snhg4	0.263324	0	0.11981	0	0	0.0811537	0.148201	0	0.351707	0	0.328463	0	0.29292	0.0108235	0	0	0	0.135001	0.199699	0.161793	0.155304	0	0	0.778818	0	0	0	0	0	0	0.166897	0.0428983	0.49499	0	0	0	0	0	0	0	0	0	0	0	0	0	0	0
TCONS_00799920	Bbs4	3.07823	1.06419	0.911008	0	2.29386	1.21286	0.271747	0	0	0	0	0	0	0	0	0	0	0.207188	0.460598	0	0.0933812	0.0273167	0	0	0.339585	0	0	0	1.01882	0	0	0.0735399	0	0	0	0	0	0	0	0	0	0	0	0	0.126249	0.0756249	0.152274	0
TCONS_00559089	Nupl2	0	0	0	0	0.035199	0.0307983	0	0	0	0	0	0	0	0	0	0	0	0.159959	0	0	0	0	0	0	0	0	0	0.371039	0	0	0.0189555	0.0245133	0.116408	0	0	0.176198	0.189265	0.0359767	0	0	0	0	0.114771	0.14036	0	0	0.0326314	0
TCONS_00535885	Mul1	0.0131173	0.0120997	0	0	0	0	0	0	0	0	0	0	0	0	0	0	0	0.00604735	0.338552	0.151819	0	0.156251	0.311896	0.171305	0.0887953	0	1.71493	0.367428	0.359585	0.317204	0	0	0	0.319031	0.436891	0	0.0566934	0.18066	0.48786	0.294348	0.260736	0.162655	0	0	0.160586	0	0	0
TCONS_00133283	Dhrs7b	0.0105499	0	0	0.00106868	0	0	0.00296804	0	0	0	0	0	0	0.00260056	0	0	0	0	0	0	0	0	0	0	0	0	0.0857464	0	0	0	0	0	0	0	0	0	0	0.013502	0	0.110284	0	0	0	0	0	0	0.587365	0
TCONS_00632710	Rbm28	0	0	0	0	0	0	0	0	0	0	0	0	0	0	0	0	0	0	0	0	0	0	0	0	0	0.236281	0	0	0	0	0	0	0	0	0	0.204027	0	0	0	0.231927	0	0	0.278779	0	0	0	0	0
TCONS_00632715	Rbm28	0	0	0	0	0	0.231447	0	0	0.291264	0	0	0	0	0.0777439	0.0353757	0	0	0	0	0	0	0.226754	0	0	0	0	0.237775	0	0.742483	0	0	0.0817641	0	0	0.082269	0	0.309052	0	0	0	0	0.712698	0	0	0	1.39781	1.00219	0
TCONS_00505859	Zcchc7	0	0	0	0	0	0	0	0	0.0144291	0	0	0	0	0	0.0176715	0	0	0.0473024	0.0959735	0.0297178	0	0	0	0	0.143792	0	0	0	0	0	0	0	0.0182221	0	0	0	0	0	0	0	0	0	0	0	0	0	0	0
TCONS_00564545	Sumf2	0	0	0	0	0	0	0	0	0	0	0	0	0	0	0	0	0	0	0	0	0.0592845	0	0	0	0	0	0	0	0	0	0	0	0	0	0	0	0	0	0	0	0	0	0.116919	0	0	0.10687	0	0
TCONS_00457503	Spata5	0	0.0374364	0.142769	0.350398	0.748677	1.02902	0.941984	0.92601	0.486834	0.610939	0.101384	0.929864	0.699097	0.0736168	0.0371534	0.311379	0	0.223752	0.195669	0.14791	0.0209921	0.221224	0.0357147	0.0611637	0.134985	0	0	0.0998951	0.706165	0	0	0	0.0845384	0.0283059	0.372389	0.367935	0.120441	0	0	0	0.131675	0	0.0655834	0.216401	0.283325	0.0491115	0	0.650637
TCONS_00800653	Morf4l1	0.583469	0	0.288824	0.295873	0.442386	0.506569	0.233258	0.191078	0.155332	0.228592	0	0.0791714	0.114762	0.202758	0.271222	0.169545	0	0	0	0.22584	0	0.135422	0	0.499171	0	0	0	0	0	0	0	0	0.704046	0	0	0	0	0.601307	0	0	0	0	0	0	0	0	0	0
TCONS_00706529	Gtpbp3	0	0	0.00557448	0	0.00342603	0	0	0	0	0	0	0	0	0	0	0	0	0.226032	0.166386	0.340752	0.379919	0	0.628364	0	0.0969079	0.0729938	0.257239	0.0856244	0.119862	0	0.0545846	0.141246	0.231555	0	0.21467	0.238947	0.177393	0	0.0631126	1.32341	0.110081	0	0.067469	0.187498	0.170063	0.068008	0.342629	0
TCONS_00832574	Slc6a8	0	0	0	0.00534338	0	0	0	0	0	0	0	0	0	0	0	0	0	0	0	0.00665424	0	0.115986	0	0	0	0	0	0.0595518	0	0	0	0	0.0716162	0	0	0.0991116	0	0	0.568013	0	0	0	0.236887	0.0350901	0	0.108045	0	0.289172
TCONS_00403211	Cdk5rap1	0	0	0.119177	0.0326374	0.202859	0.0784411	0.011326	0	0.151811	0	0.134419	0	0	0	0	0.115883	0	0.106542	0	0	0	0	0	0	0	0	0	0	0	0	0	0	0	0	0	0	0	0	0	0	0	0	0	0	0	0.176966	0	0
TCONS_00307154	Gm28052	0	0.173534	0	0	0.00610861	0	0.0156798	0	0	0	0	0	0	0	0	0	0	0.133278	0	0	0	0.13962	0	0	0	0.145988	0	0	0.179793	0	0	0	0	0.152852	0	0	0.178941	0	0.210417	0.19024	0	0	0.616042	0.198657	0	0	0.153759	0
TCONS_00225127	Camk2g	0.138545	0	0.147185	0.345759	0.0157015	0	0.136107	0	0	0.0495535	0.217576	0.0406213	0.0603682	0.0656616	0.203944	0.253915	0	0	0	0.114746	0	0	0	0	0	0	0	0	0	0	0	0	0	0	0	0	0	0	0	0	0	0	0	0	0	0	0	0
TCONS_00364915	Cep55	0.339751	0.164144	1.11066	0.733746	0.671447	1.66185	1.48434	1.85651	1.72811	1.32276	0.836658	1.31447	1.35265	0.859273	1.56231	0.741086	0	0	0	0	0.395899	0	0	0.283656	0	0	0	0	0	0	0.0386543	0	0	0.0232889	0	0	0	0	0	0	0	0	0	0	0	0	0	0
TCONS_00402165	Zfp106	0	0	0	0	0	0	0	0	0	0	0	0	0	0.375599	0	0.0454939	0	0	0	0	0	0	0	0	0.0320632	0	0.205105	0	0	0	0	0	0	0	0	0	0	0	0	0	0	0	0	0	0	0	0	0
TCONS_00402161	Zfp106	0.019816	0	0.0729477	0.0396907	0.0789118	0	0.0162709	0.0627213	0.0219659	0.0425789	0.0420565	0	0.038468	0	0.0896379	0	0	0	0	0.115404	0.104589	0	0	0	0	1.38236	0	0	1.55856	0	0	0	0	0	0	0	0	0	0	0	0	0	0	0	0	0	0	0
TCONS_00402160	Zfp106	0	0	0.00926368	0.0337702	0	0	0	0	0	0	0	0.0808611	0	0.136064	0	0.0240642	0	0	0	0.0662718	0.0500496	0	0	0.103635	0	0	0	0	0.379542	0	0	0	0	0	0	0	0	0	0	0	0	0	0	0	0	0	0	0
TCONS_00586702	Hip1	0	0	0.00334469	0	0	0	0	0	0	0	0	0	0	0	0	0.020334	0	0	0	0	0	0	0	0	0	0	0	0	0	0	0	0	0	0	0	0	0	0	0	0	0	0	0	0	0	0	0	0
TCONS_00123848	Cnot6	0.0646538	0.412708	0.139526	0.0782442	0.568152	0.22285	0.134299	0	0.0528723	0	0	0	0.0392276	0.0111746	0.0371289	0	0	0.259601	0.32952	0.043725	0.173386	0.153343	0	0.281692	0.40309	0	0	0.480738	0	0.313933	0.0361576	0.136634	0.862913	0.0435838	0	0.190327	0.516607	0.123598	0	0.220568	0.166946	0	0.230345	0	0.985608	0.066881	0.205676	0
TCONS_00604795	Itpr1	0	0	0	0	0	0	0	0	0	0	0	0	0	0	0	0	0	0	0	0	0	0	0	0	0	0	0	0.0605079	0.371391	0	0	0.114869	0.0709611	0.0413792	0.16594	0	0	0	0	0	0	0.0969421	0	0.0937958	0.150166	0.291317	0	0
TCONS_00842869	Zfy1	0	0	0	0	0	0	0	0	0	0	0	0	0	0	0	0	0	0	0	0	0	0	0	0	0	0	0	0	0	0	0	0	0	0	0	0	0	0	0	0	0.445138	0	0	0	0	0	0	0
TCONS_00720196	Rfwd3	0.13902	0.0232314	0.00529687	0.0394726	0.0161195	0.0155124	0.0162933	0.00681332	0.0117539	0.0360445	0	0	0.0964555	0.0723113	0	0.00737446	0	0.141599	0.138095	0.116094	0.0660537	0.0207814	0	0.0784	0.223465	0	0.257325	0.0476785	0.161574	0	0.177072	0.0515637	0.199442	0.0289228	0.133739	0	0.0177049	0.0304794	0	0	0.0831625	0.162655	0.177256	0.19778	0	0.190568	0.0560281	0.21218
TCONS_00109106	Gps1	0	0	0	0.0600885	0	0.0286483	0	0.0365252	0	0	0	0.0306956	0.00875293	0.0602447	0	0.0501934	0	0	0	0.0221786	0.136233	0	0	0	0	0	0	0	0	0	0	0	0	0	0	0	0	0	0	0	0	0	0	0	0	0	0	0
TCONS_00648348	Nlrp4b	0.323499	1.28073	0.21334	0	0.637105	0	0	0.0234078	0	0	0	0.00954417	0	0	0	0	0	0.156397	0	0	0.0665927	0	0	0.170971	0	0	0	0	0	0	0	0.00675341	0	0	0	0	0	0.021291	0	0	0	0	0	0	0	0	0	0
TCONS_00446538	Strbp	0	0	0	0	0	0	0	0	0	0	0	0	0	0	0	0	0	0	0	0	0	0	0	0	0	0	0	0	0	0	0	0	0	0	0	0	0	0	0	0	0	0.460692	0	0	0	0	0	0
TCONS_00533536	Hectd3	0	0	0.0260429	0.0050324	0.0701754	0	0.0977797	0.0400992	0.078572	0.0831587	0.00764525	0	0	0.0341272	0	0	0	0.161646	0.238451	0.0719501	0.227585	0.260158	0	0.06512	0.0288827	0	0	0	0.0599308	0	0.128917	0.0380753	0.128459	0.469479	0.311511	0.214907	0.197851	0.147986	0.0980138	0	0.0636933	0.433745	0.612123	0.0701802	0.0309206	0.145731	0.209069	0
TCONS_00530317	Mms22l	0.28175	0.505936	0.0772311	0.0506286	0.134787	0.138196	0.0591965	0	0	0	0	0	0	0	0	0	0	0.507978	0.106637	0.0379913	0.0872263	0.120802	0.107144	0.223551	0.242169	0.0729938	1.1147	0.642211	0	0	0.0417539	0	0.140753	0.0725792	0.0252553	0.352397	0.0688236	0.0468524	0.820464	0	0.921728	0	0.0327917	0	0.324666	0.0486743	0.510061	0
TCONS_00248585	Appl1	0	0	0	0.0527018	0	0.213352	0	0	0	0	0	0	0.130621	0	0.196246	0	0	0	0	0	0	0	0	0	0	0	0	0	0	0	0.0126159	0	0	0	0	0	0	0	0	0	0	0	0	0	0	0	0	0
TCONS_00265656	Rpl37	0	0	0	0	0	0	0	0	0	0	0	0	0	0	0	0	0	0.0851104	0	0	0	0	0	0	0	0	0	0	0	0	0.0722023	0	0	0.174671	0	0	0	0	0	0	0	0	0	0	0	0	0	0
TCONS_00533662	Ebna1bp2	0	0	0	0	0	0	0	0	0	0	0	0	0	0	0	0	0	0	0.124147	0.193552	0	0	0	0.114175	0.0325233	0	0	0	0	0	0.0945079	0	0.0170311	0.0128737	0	0.12357	0	0	0	0	0.144636	0	0.0893083	0	0.0193099	0	0.0224667	0
TCONS_00668639	Cog7	0.0248232	0.0554649	0.0149775	0	0.0126044	0	0	0	0	0.00880639	0	0	0	0	0	0	0	0	0	0.0368623	0	0	0	0	0.0161446	0.875925	0	0	0.958893	0	0	0	0	0.208665	0.138904	0	0.0344118	0.0795984	1.13603	0	0.0376216	0	0.147563	0	0.0463808	0	0.584624	0
TCONS_00054999	Washc4	0	0	0.00916111	0	0	0	0	0	0	0	0	0	0	0	0	0	0	0.028985	0	0	0.010779	0	0	0.0127898	0	0	0	0	0	0	0	0	0.0788	0	0	0	0	0	0	0	0	0	0.107754	0	0.111144	0	0	0
TCONS_00650675	Ttc23	0.0780157	0	0.131282	0.15667	0.207056	0.0734598	0.181262	0.166968	0.160935	0.223638	0.145642	0.339726	0.0655679	0.0735205	0.132222	0.0704957	0	0	0	0	0	0	0	0	0.0887953	0	0	0	0	0	0	0	0.0433086	0	0	0	0	0	0	0	0	0	0	0	0	0	0	0
TCONS_00249199	Supt16	0.00474832	0	0	0	0	0	0	0	0	0	0	0	0	0	0	0	0	0	0	0	0	0	0	0	0	0	0	0	0	0	0.0101219	0	0	0	0	0	0	0	0	0	0	0	0	0	0	0	0	0
TCONS_00590099	Hps4	0	0	0	0	0	0	0	0	0	0	0	0	0	0	0	0	0	0	0	0	0	0	0	0	0.0969079	0	0	0	0	0	0	0	0	0	0	0	0	0	0	0	0	0	0.426292	0	0	0	0	0
TCONS_00342138	Tcerg1	0.126747	0	0	0	0	0	0	0	0	0	0	0	0	0	0	0	0	0	0	0	0	0	0	0.0787367	0.346754	0	0	0	0	0	0	0	0	0	0	0.400411	0	0	0	0	0	0	0	0	0	0.112806	0	4.91592
TCONS_00651984	Nlrp14	3.12862	2.20969	3.09661	1.06242	4.00554	1.40812	0.273885	0.298055	0.226396	0.149	0.446062	0.091073	0.233061	0.236175	0.145254	0.0542534	0	0.0410797	1.10566	0.80294	0.958628	0.557048	0.0440362	0.742006	0.886144	0	0	0	0	0.783169	0.970204	1.40984	2.89109	0.85169	1.19556	0	0	2.76896	0	0	1.37236	0	0	0.438439	0	3.93492	0.590971	0
TCONS_00342131	Tcerg1	0	0	0	0	0	0	0	0	0	0	0	0	0	0	0	0	0	0	0	0	0	0	0	0	0	0	0	0	0	0	0	0	0	0	0	0	0	0	0	0.330852	0	0	0	0	0	0	0	0
TCONS_00342137	Tcerg1	0	0	0	0	0	0	0	0	0	0	0	0	0	0	0	0	0	0	0	0	0	0	0.600185	0	0	0	0	0	0	0	0	0	0	0	0	0	0	0	0	0	0	0	0	0	0	0	0	0
TCONS_00342135	Tcerg1	0	0.400076	0	0	0.14981	0	0	0	0	0	0	0	0.0878555	0	0	0	0	0	0.543615	0	0.055078	0	0	0	0	0	3.74866	0	0	0	0	0	0.465952	0	0	0.19579	0.437219	0.143198	0	0	0.677056	0	0.636094	0	0	0	0	0
TCONS_00552676	Gm42952	0.127854	0	0	0.0299967	0	0	0	0.0799316	0.241625	0.114276	0.190565	0.177543	0.19181	0.250304	0.103884	0.142645	0	0	0	0	0	0.0271944	0	0.104873	0	0	0	0.235838	0	0	0	0	0	0	0	0	0	0	0	0	0	0	0	0	0	0	0	0
TCONS_00026470	Cspp1	0.0177308	0	0	0	0	0	0	0	0	0	0	0	0	0	0	0	0	0	0	0	0	0	0	0	0	0	0	0	0	0	0	0	0	0	0.290991	0	0	0	0	0	0.284682	0	0	0	0	0	0	0
TCONS_00073176	Dot1l	0	0	0.119766	0.0895305	0.100026	0.0465023	0.0963644	0.0425045	0	0	0.0318577	0	0	0	0	0	0	0.19562	0.812693	0.278959	0.167675	0.618251	0	0.0709553	0.441781	0	1.10476	0.485747	1.52848	0.407913	0.236895	0.124819	0.159208	0.770918	0.429491	0.646792	0.665559	0.175793	0.743088	2.37232	0.541036	0.536868	0.609303	0.458593	0.958305	0.35575	0.162667	0
TCONS_00676959	Hirip3	0	0	0	0	0	0	0	0	0	0	0	0	0	0	0	0	0	0.211827	0	0	0	0	1.27509	0	0.142016	0	0	0.171848	0.494549	0.0554456	0.0597708	0	0	0.1024	0.126276	0.322278	0.216536	0	0.378675	1.53229	0.172739	0.0640317	0.328426	0	0	0	0.195788	0
TCONS_00381379	Gstp2	0	0	0	0	0.0601782	0	0	0	0	0	0	0	0	0	0	0	0	0.10422	0	0	0	0	0	0	0.0267435	0	0	0	0	0	0	0.0396104	0	0.0259017	0	0.0839586	0	0	0.18675	0	0	0	0.0324966	0	0	0.0291463	0.0479518	0
TCONS_00399492	Sdccag3	0.122297	0	0.0432513	0.028866	0	0.0110117	0.023903	0.105473	0	0	0.0453745	0.00964773	0.0574726	0.0255349	0.048929	0.0236756	0	0	0	0.182943	0	0	0	0	0	0	0	0	0	0	0	0	0	0	0	0	0	0	0	0	0	0	0	0	0	0	0	0
TCONS_00535135	Gpatch3	0	0	0	0	0	0	0	0	0	0	0	0	0	0	0	0	0	0.0241894	0.0959735	0.129514	0	0.00679352	0	0.0297091	0	0	0	0.129849	0	0	0.0908412	0	0	0	0	0.0330372	0	0	0	0	0	0	0	0	0.0463808	0	0	0
TCONS_00640110	Bcat2	0.0496464	0.120997	0.030246	0.0751867	0.161126	0.0435814	0.0764067	0.140767	0.19385	0.242176	0.351681	0.273102	0.16134	0.181714	0.0570838	0.088114	0	0	0	0	0.075453	0.10496	0	0.0348414	0.0645784	0	0	0	0	0	0.0317504	0.131759	0	0.045362	0.0631382	0.110124	0.120441	0	0	0.110284	0.0752431	0	0.262334	0	0	0	0.0163157	0
TCONS_00291249	Abhd10	0	0	0	0	0.043908	0	0.00252297	0	0	0.00678092	0	0.0223042	0	0	0	0	0	0	0	0	0.0269475	0.0883157	0	0	0.0322892	0	0	0	0	0	0	0.0354432	0.124426	0	0.353574	0	0.0344118	0.00359767	0	0	0	0	0.0655834	0.0584835	0	0	0	0
TCONS_00654345	Syt5	0	0	0	0.00160943	0	0.00912318	0.00982795	0.00484934	0.0747922	0.0176128	0.0152905	0.0054507	0.0050978	0.0235793	0.048929	0.0903824	0	0	0.0639823	0.0029811	0	0	0	0.0222819	0.129157	0	0	0.0285415	0	0	0	0	0	0	0	0.0220248	0	0	0	0	0	0	0.180354	0.10527	0	0	0	0
TCONS_00399091	Mindy3	0.0613168	0	0.177971	0.0888444	0.0156844	0.132116	0.0279521	0	0.0102063	0.0509229	0	0.0523321	0.0122959	0.0541879	0.0821436	0.0457741	0	0.181765	0	0	0	0	0	0	0	0	0	0	0	0	0	0	0.243232	0	0	0	0	0	0	0	0	0	0	0	0	0	0	0
TCONS_00584089	Tacc3	0.00470222	0	0	0	0	0.00423772	0	0	0	0	0	0	0	0	0	0	0	0.365599	0.0806924	0.00506609	0.00291033	0.10284	0	0.028699	0.131215	0	1.97217	0.030468	0.0867799	0.996302	0	0.0768798	0.011244	0	0.311284	0.0238969	0	0	0	0	0	0	0.0355134	0.0136617	0.307288	0.0415529	0	0
TCONS_00071557	Map3k5	0	0	0	0	0	0	0	0	0	0	0	0	0	0	0	0	0	0	0	0	0	0	0	0	0	0.141316	0	0	0	0	0	0	0	0	0	0.0723845	0	0	0	0	0	0	0	0	0	0	0.12581	0
TCONS_00283442	Gm15964	1.01608	1.82133	0.852754	0.979492	1.12444	0.631912	0.938476	0.45416	0.430918	0.610542	0.468975	0.378374	0.374061	0.388298	0.185522	0.412455	0	0.531308	0.137317	0.375028	0.267387	0.858232	0	0.283965	0.383047	0	0.43765	0.203072	0.749255	1.1404	0.250367	0.220399	0.402705	0.570881	1.17486	0.353058	0.394858	0.166903	0.862307	0.343645	0.248923	0.599816	0.434523	0.586788	0.478372	0.231324	0.506406	0
TCONS_00470489	Dcun1d1	0	0	0	0.00354694	0	0	0	0	0	0	0	0.0035375	0	0.00289703	0.00942698	0	0	0	0	0	0	0	0	0	0	0	0.635981	0	0	0	0	0	0	0	0	0	0	0	0	0	0	0	0	0	0	0	0	0
TCONS_00394341	Fbxo3	0.0363943	0	0.00238365	0	0	0	0.0338643	0.0603306	0	0.196065	0.0987613	0.115729	0.120736	0.0494185	0	0.00968576	0	0	0	0	0	0	0	0	0	0.291975	0	0	0	0	0	0	0	0	0	0	0	0	0	0	0	0	0	0	0	0	0	0
TCONS_00391641	Sptan1	0.00628736	0	0	0	0	0	0	0	0	0	0	0	0	0	0	0	0	0.0861687	0	0	0	0	0	0	0.0749997	0	0	0	0	0	0	0	0.102447	0	0	0	0	0.027997	0	0	0	0	0	0	0	0	0	0
TCONS_00010232	Prdx6	0	0	0	0.0105062	0	0	0	0	0	0	0	0	0	0	0	0	0	0	0	0	0	0	0	0	0	0	0	0	0	0	0	0	0	0	0.159032	0	0	0	0	0	0	0	0	0.0587174	0	0	0.0760311	0
TCONS_00158165	Sel1l	0.019238	0	0	0	0	0	0	0	0	0	0	0	0	0.00827759	0	0.00998851	0	0	0	0	0	0.0337162	0	0	0	0	0	0	0.239723	0	0	0.00853982	0	0	0	0	0	0	0	0	0	0	0	0	0	0	0	0
TCONS_00253723	Mtdh	0	0	0	0	0	0	0	0	0	0	0	0	0	0	0	0	0	0	0	0	0	0	0	0	0	0	0	0.526947	0	0	0.0391168	0	0	0.107989	0	0	0.196078	0	0	0	0	0	0.135167	0	0.0662009	0	0.27549	0
TCONS_00627320	Ints13	0	0	0	0.0592154	0	0	0	0	0	0	0	0	0	0	0	0	0	0	0	0	0	0	0	0	0	0	0	0	0	0	0	0.156441	0	0	0	0	0	0	0	0	0	0	0	0	0	0	0	0
TCONS_00547981	Add1	0	0	0	0.190415	0	0	0	0	0	0	0	0	0	0	0	0.0386369	0	0	0	0	0	0.133099	0	0.228288	0	0	0	0	0.739367	0	0	0	0	0.0265458	0	0	0	0	0	0	0	0	0	0	0	0	0	0
TCONS_00219341	Cep72	0	0	0	0	0	0	0	0	0	0	0	0	0	0	0	0	0	0.0242015	0	0	0	0	0	0	0	0	0	0	0	0	0	0	0	0	0	0	0	0	0	0	0	0	0	0	0	0	0	0
TCONS_00162282	Syne2	0.955813	0	0.366447	0.115276	0	0.56188	0.43892	0.228913	0.0852688	0.0738327	0.0851222	0	0.0867952	0.0822766	0.0896053	0.00345	0	0	0	0.342205	0.327221	0	0	0	0.21926	0	0	0	0	0	0.296222	0.206561	0	0	0	0	0	0.0485937	0	0	0	0	0	0	0	0.207094	0	0
TCONS_00714793	Isyna1	0	0	0	0	0	0	0	0	0	0	0	0	0	0	0	0	0	0	0	0.0368689	0	0	0	0	0	0	0	0	0	0	0	0	0	0	0	0	0	0	0	0	0	0	0.399403	0	0	0	0	0
TCONS_00300177	Ubxn7	0	0	0	0	0	0	0	0	0	0	0	0	0	0	0	0	0	0	0	0	0	0	0.56747	0	0.227566	0.218981	0	0	0	0	0	0	0	0	0	0	0.169117	0.0686111	0	0	0.0664585	0	0	0	0	0.0906838	0	0
TCONS_00108536	Amz2	0	0	0	0	0	0	0	0	0	0	0	0	0	0	0	0	0	0	0	0	0	0.0514473	0	0	0	0	0	0	1.32867	0	0	0	0	0	0.126276	0	0.275294	0	0	0	0	0	0	0	0	0	0.0789353	0
TCONS_00450244	Uckl1	0	0	0	0	0	0.0236093	0	0	0	0	0	0	0	0	0	0	0	0	0	0.0409746	0	0.0245721	0	0	0	0	0	0	0	0	0	0	0	0	0	0	0	0	0	0	0	0	0	0.12512	0	0	0	0
TCONS_00256065	Tarbp2	0	0	0	0.0144859	0	0	0	0	0.0224492	0	0	0	0	0.029467	0	0.0138	0	0	0	0	0	0	0	0	0	0	0	0	0	0	0	0	0	0	0	0	0	0	0	0	0	0	0	0	0	0	0	0
TCONS_00722847	6820431F20Rik	0	0	0.00235466	0.00198881	0	0	0.00140399	0	0	0	0.00600152	0	0	0.00789011	0	0	0	0	0.0159529	0.0159613	0	0.043954	0	0	0	0	0	0	0	0	0	0.00975629	0.0300345	0	0	0	0	0	0	0	0	0	0	0	0.037553	0.0515015	0	0
TCONS_00133121	Jmjd4	0	0	0	0	0	0	0	0	0	0	0	0	0	0	0	0	0	0	0	0	0.0206041	0	0	0	0	0	0	0	0	0.110891	0	0.0645588	0	0	0	0	0.113697	0	0	0	0.0188108	0	0.0655834	0	0	0	0	0
TCONS_00172653	Ccnk	0	0	0	0	0	0	0	0	0	0	0	0	0	0	0	0	0	0	0	0.0829939	0.0549406	0.207032	0	0.0135573	0	0	0	0.0219198	0.0599308	0	0.102758	0	0.0713022	0.0812252	0.139523	0.046164	0	0	0	0	0.0418164	0	0	0.0675952	0	0.0880509	0.110767	0
TCONS_00632694	Pot1a	0.0826931	0	0	0	0	0.0609763	0	0	0	0.00871392	0.0152905	0	0	0	0	0	0	0	0.255066	0.0464488	0	0	0	0	0.0115999	0	0	0	0	0	0.00408235	0.0914468	0.119099	0	0	0	0	0.0688917	0	0	0	0	0	0	0	0	0	0
TCONS_00250810	Gm8113	0	0	0	0	0	0	0	0	0	0	0	0	0.0050978	0	0	0	0	0.018003	0	0	0	0	0	0.0395206	0	0.0729938	0	0	0.551903	0	0.0343985	0	0.00588456	0	0.0989249	0.0486638	0.0297662	0	0	0	0	0.100304	0	0.0376283	0	0.0354127	0	0
TCONS_00430890	Gm13962	0	0	0.0164971	0.00914039	0.037008	0.0190887	0	0	0.0498346	0.0601828	0.053792	0.0292266	0.11024	0.0394584	0.038132	0.0345723	0	0.886548	0.538593	0.332723	0.192429	0.885073	0.661007	0.399912	0.862638	0.796654	0	0	1.01103	0.388119	0.0693339	0.098617	0.0421447	0	0.0235632	0.0765252	0.0564181	0.0534973	0.290381	2.52385	0	0.108436	0	0	0.21111	0.137221	0	0
TCONS_00430891	Gm13962	0.0168656	0	0.0145383	0.00472462	0	0.0153072	0.00834112	0.0594723	0.054489	0	0	0.0322845	0	0.0454397	0	0.0407561	0	0	0	0	0.00318789	0.0100001	0	0.0488344	0.017646	0	0	0	0	0	0.017158	0	0	0	0.0188531	0	0	0	0	0	0	0	0.0549917	0.0180246	0	0	0.0611349	0
TCONS_00123192	Etaa1	0	0	0.0043481	0	0.031934	0.0118875	0	0	0	0	0	0	0	0	0	0	0	0	0	0	0	0	0	0	0	0	0.730559	0.0557415	0.299295	0	0	0.0371468	0.0421339	0.0437199	0	0.0873394	0	0	0.0554128	0	0.061831	0.154847	0.183994	0	0	0.0519095	0	0
TCONS_00306168	Fgfr1op	0	0	0	0	0	0	0.0106465	0	0	0	0	0	0	0	0	0	0	0	0	0	0	0	0	0	0	0	0	0	0	0	0	0	0	0	0	0	0.137647	0	0	0	0.0376216	0	0	0	0	0	0.146841	0
TCONS_00113048	Brip1	0.276229	0.584403	0	0	0.465916	0.0508115	0	0	0	0	0	0	0	0.0237848	0	0	0	0	0	0	0	0	0	0	0	0.632491	0	0	0	0	0	0	0	0	0.222966	0	0	0	0	0	0	0	0	0	0	0	0	0
TCONS_00331264	Abhd16a	0.141577	0	0.0757517	0	0.13527	0.126618	0.156695	0	0	0	0	0	0	0	0	0	0	0	0	0	0	0	0	0	0.371374	0	0	0	0	0	0	0.174449	0	0	0	0	0	0	0	0	0	0	0	0	0	0	0	0
TCONS_00530661	Rnf19b	0.3325	0.989766	0.162798	0	0.558179	0.249514	0.233532	0	0.0497828	0	0	0.0209007	0.0285885	0	0	0	0	0.562059	0.662601	0.334524	0.389564	0.196319	1.47666	0.652492	0.980986	0.364969	1.13657	0.640057	0	0.221782	0.258763	0.14996	0.408584	0.330299	0.248714	0.996821	0.619412	0.455134	0.696258	1.87483	0.670416	0.830514	0.978046	0.304114	0.602951	0.817475	2.21495	0.216879
TCONS_00533317	Eps15	0	0	0	0	0	0	0	0	0	0	0	0	0	0	0	0	0	0	0	0	0	0	0	0	0	0	0	0	0	0	0	0.063422	0	0.0090724	0	0	0	0	0	0	0.205395	0	0	0	0	0	0	0
TCONS_00533311	Nrd1	0	0	0	0	0	0	0	0	0	0	0	0	0	0	0	0	0	0	0	0	0	0	0	0	0	0	0	0.0570829	0	0	0	0	0	0	0	0	0.316761	0	0.0631126	0	0	0	0.0163959	0	0	0	0.057317	0
TCONS_00253542	Golph3	0	0	0	0	0	0	0	0	0	0	0	0	0	0	0	0	0	0	0	0	0	0	0.966618	0	0	1.23454	0	0	0	0	0	0	0	0	0	0	0	0	0	0	0	0	0	0	0	0	0	0
TCONS_00094166	Slu7	0	0	0	0	0.175653	0.0460279	0	0.00494633	0	0	0	0	0.0321773	0	0	0.00950276	0	0	0	0.0376519	0	0	0	0	0	0	0	0	0	1.85726	0	0	0	0	0.349141	0.788642	0.359431	0	0	0.425476	0.219672	0.430167	0.870063	0.58659	0	0	0.896824	0
TCONS_00378190	Smc3	0	0	0.00219746	0.0070864	0	0.0307314	0.0136061	0	0	0.013826	0	0	0	0.00944005	0	0.0244776	0	0	0	0.162867	0	0	0	0	0	0	0.753539	0	0	2.73508	0	0	0.334337	0	0	0	0.722269	0.00854446	0	0.414006	0.445383	0	0	0.810289	0	0.427964	0.203979	0
TCONS_00126610	Kat2a	0.0107626	0	0	0.0423869	0.0103706	0	0	0.010043	0	0	0.0535167	0	0	0	0	0	0	0	0	0	0.1988	0	0	0	0	0	0	0	0	0	0.0099127	0.298345	0	0.302537	0	0	0	0.117313	0.0884207	0	0	0	0	0	0	0.0355099	0	0
TCONS_00329994	Rps2	0	0.0878316	0	0	0.0455148	0	0	0	0	0	0	0	0	0	0	0	0	0.115946	0	0	0	0.0429554	0.139144	0	0	0.325625	1.09404	0.293435	0.352813	1.27303	0	0	0	0.702086	0.748011	0.372693	0.487598	0	1.59713	0.797353	0.540565	0.833767	0.805807	0.515602	0.542362	0.286702	0	0
TCONS_00314625	Uhrf1	0.128818	0.0199282	0	0	0	0	0	0.0159204	0	0	0	0	0	0.00733099	0	0.0304942	0	0.233585	0	0.137306	0	0.115306	0	0	0	0	0	0.337817	0	0	0	0	0	0	0.151532	0	0	0	0	0.220568	0	0	0.0352511	0	0	0	0	0
TCONS_00188183	Nsd1	0	0	0.00129217	0	0	0	0	0	0	0	0	0	0	0	0	0	0	0.0499269	0	0.0919571	0.0249157	0	0	0	0	0	0	0	0	0	0.132323	0.0697893	0.0517159	0.094362	0.115278	0.0271236	0.204578	0.238363	2.30064	0	0.308553	0	0.0411864	0.144501	0	0.245324	0	0
TCONS_00656597	Ruvbl2	0	0	0	0	0	0	0	0	0	0	0	0	0	0	0	0	0	0.0932986	0.0140868	0	0.170518	0.0123506	0	0.0610251	0.165111	0.0729938	0	0	0	0	0.113612	0	0.0201656	0.307627	0.0180449	0.184204	0.0431868	0	0	0	0	0	0.042826	0	0	0.417763	0	0.222518
TCONS_00814929	Dkc1	0	0	0.282873	0.033316	0.358736	0.310285	0.32685	0.0631432	0.242982	0	0.113455	0.0565782	0.127715	0	0	0	0	0	0	0.200046	0.4028	0	0	0	0	0	0	0	0	0	0.217768	0	0	0	0	0	0	0	0	0	0	0	0	0	0	0	0	0
TCONS_00444852	Rae1	0	0	0	0.0124597	0	0.00492652	0	0	0.0202744	0.00652553	0	0	0.00769768	0.00861567	0.0228743	0.0052168	0	0	0.0719695	0.103274	0.122261	0.0597354	0	0.052095	0.195882	0	0	0.0311673	0	0	0.033859	0.0350846	0.192279	0.0770156	0	0.0833309	0	0.0335123	0	0.427792	0	0.210583	0.0544998	0.0589982	0.112288	0.130022	0.0849232	0
TCONS_00029891	Uchl5	0.0250076	0.0423489	0.0279048	0.0339508	0.0527883	0.0541476	0.0237556	0.00727401	0	0.0304525	0.0959861	0.0429978	0.00910977	0.0292849	0	0	0.577567	0.0286584	0.0429001	0.102023	0	0.0250341	0	0	0	0	0	0	0	0	0.0262366	0	0	0.0544435	0.0654617	0	0.0264111	0	0.0930279	0	0.0751679	0	0	0	0	0.0910433	0.0296946	0.0957882
TCONS_00267106	Mei1	0	0	0	0	0	0	0	0	0	0	0	0.0218055	0.0152934	0.0073908	0	0.00451867	0	0	0	0	0.098132	0	0	0	0	0	0	0	0	0.110891	0	0.015281	0	0	0.289968	0.0440496	0.0126463	0	0	0	0	0	0	0	0	0.10687	0	0
TCONS_00397860	Mybl2	0	0	0	0	0	0	0	0	0	0	0	0	0	0	0	0	0	0	0	0	0	0	0	0	0	0	0	0	0	0.108562	0	0	0	0	0	0.0491814	0	0	0	0	0	0	0	0	0	0	0	0
TCONS_00431965	Trmt6	0	0	0	0	0	0.00643184	0	0	0	0	0	0	0	0	0	0	0	0	0	0	0	0	0	0	0	0	0	0	0	0	0	0	0	0	0	0	0	0.00448629	0.534879	0	0	0	0	0	0	0	0	0
TCONS_00835521	Atp6ap1	0.066941	0.169396	0.0645525	0	0.229548	0.152339	0.0531538	0	0	0	0	0	0	0	0	0	0	0.388428	0.128189	0	0	0.611416	0.428576	0.252847	0.153374	0.364969	0.600225	0.271144	0	1.38614	0.323824	0.288203	0.524787	1.14655	0.934445	0.473533	0.0697527	0.0467697	0.0631126	1.32341	0.813773	0.921709	1.54985	0.10527	2.06446	0.602356	0.245649	6.58914
TCONS_00431212	Rpap1	0	0	0.0148727	0.0052814	0.0239068	0.0190264	0	0	0	0	0	0	0	0	0	0	0	0.257279	0.137839	0.139071	0.0869434	0.0538862	0	0.0243046	0.0559006	0	0	0.171249	0	0	0.265678	0	0.272232	0.168747	0	0.155748	0.014711	0.153977	0.0631126	0	0.258912	0.103503	0.0140349	0	0.196392	0.0562815	0.274218	0
TCONS_00263901	Slc25a17	0	0.322432	0	0.00606153	0.412535	0	0	0	0	0	0	0	0	0	0	0.00319244	0	0.217711	0	0.0349081	0.0893579	0	0	0.0622927	0.121084	0	0	0.156978	0.119862	0	0	0.00675648	0	0.106483	0.0378829	0.0880992	0.0344118	0.136711	0.0631126	0.771988	0.319783	0	0.213146	0	0.0309206	0.204024	0.505786	0
TCONS_00200582	4833439L19Rik	0.0709234	0	0.0253996	0	0.333932	0.0450518	0.0800149	0	0	0	0	0	0	0	0.0244645	0.00693615	0	0.365738	0.277129	0.250324	0.21548	0	0.0357147	0.113984	0.0780268	0.364969	0.128705	0.23785	0.0599308	0.277228	0.232821	0.86937	0.275979	0.246089	0	0.459393	0.625727	0.385623	0.228594	0	0	0.108436	0.855782	0.296617	0.384605	0.136016	0	0
TCONS_00669020	Ccdc189	0	0	0	0	0.0102781	0	0	0	0	0	0	0	0	0	0	0	0	0	0	0	0	0	0	0	0	0	0	0	0	0	0	0.134823	0	0	0	0.0110124	0.172059	0	0	0	0	0	0	0	0.107294	0.155223	0.195788	0
TCONS_00669023	Bcl7c	0.693911	0.811828	0.076405	0	0.737422	0.361326	0.113928	0	0	0	0	0	0	0	0	0	3.73802	1.64642	0.733685	0	0.0536498	0.9358	1.50466	0.33296	1.1746	1.4882	7.45985	1.52892	3.90012	1.43255	0.0839153	0.10564	0.572881	0.575308	0.71807	1.43821	1.12607	0.313932	2.58755	3.46093	1.47949	0.943125	1.26463	0.956884	1.32538	0.742239	1.68313	0.867516
TCONS_00400692	Baz2b	0.137152	0	0	0	0.256771	0	0	0	0	0	0	0	0	0	0	0	0	0	0	0	0	0.0498916	0	0	0	0	0	0	0	0	0	0	0	0	0.180525	0	0.334964	0	0	0	0.0574857	0.470343	0	0	0.181102	0	0	0
TCONS_00331887	Supt3	0	0	0	0	0	0	0	0	0	0	0	0	0	0	0	0	0	0.069853	0.230219	0	0	0.00679352	0	0	0	0.529278	0	0.356768	0	0	0	0	0.08024	0.104841	0.0126276	0	0.120441	0	0	0	0	0	0	0	0	0	0	0
TCONS_00071418	Fbxo30	0	0	0	0	0	0	0	0	0	0	0	0	0	0	0	0	0	0	0	0	0	0	0	0	0	0	0	0	0	0	0	0	0.114622	0.399866	0	0	0	0	0	0	0	0	0	0	0	0	0	0
TCONS_00746321	Ccnb2	0	0	0.00132115	0.00646122	0	0	0	0	0	0.00989838	0	0	0	0	0	0	0	0	0	0	0	0	0	0	0	0	0.0857464	0	0	0	0	0	0.0436064	0	0.0126276	0	0	0	0	0	0.0376216	0.379527	0	0.0467868	0	0	0	0
TCONS_00746329	Rnf111	1.10492	0	1.30604	0	0	0	1.26983	0.353556	0	0.508899	0.360328	0	0.288653	0	0	0	0	1.0073	0	0	0.593793	0	0	0	1.16261	0	0	0	0	0	2.27814	0.495217	0	0	0	0	0	0	0	1.76454	0	0	0	0	0.454625	1.13652	0	0
TCONS_00668778	Atxn2l	0.974324	1.55312	0.835105	0.212744	2.66516	0.991194	0.686519	0.194507	0.346483	0.209601	0	0	0	0.060835	0	0	0	1.21735	0.861042	0.738472	0.594408	2.28365	2.47338	0.254409	1.80129	0	2.68438	4.58795	0	1.49703	0	0	0	0.968189	0.918597	2.35617	2.52084	0.196897	2.50431	0	3.6808	0.458252	2.27332	2.39253	0.55388	0.326837	2.81433	0
TCONS_00455943	Platr15	0	0	0.00637387	0.00810484	0	0	0	0.0159931	0	0	0.00832568	0	0.0101956	0.0120718	0.014483	0.0137006	0	0	0	0.0850833	0.0512056	0.209607	0	0.0639886	0.02546	0	0	0.397768	0	0.358511	0.0834968	0	0.0891291	0	0.192142	0.141168	0.153924	0.0390455	0.0682878	0	0.0721582	0	0	0	0.111252	0.0311865	0	0
TCONS_00668777	Sh2b1	0.0283694	0	0.0011149	0	0	0	0.00280799	0	0	0	0	0	0	0	0	0	0	0	0	0.0200537	0.0619846	0.0211822	0.0357147	0	0	0	0	0	0	0.0554456	0.00825829	0.0802167	0.230044	0.172376	0	0.0770868	0.430147	0.011401	0.504901	0.55142	0.225729	0	0	0.0233934	0.112365	0	0.195788	0
TCONS_00186807	Riok1	0.232753	0	0.11639	0.552478	0.0863428	0.118039	0.153117	0.81142	0.290614	0.356998	0.0916436	0.519381	0.307056	0.233572	1.07419	2.2604	0	0	0.0794554	0.214471	0	0	0	0	0	0	0	0	0	0	0	0	0	0	0	0	0	0	0	0	0	0	0	0	0	0	0	0
TCONS_00508913	AU040320	0.687542	0.386694	0.492512	0.608888	1.39234	0.751689	0.463188	0.114808	0.130984	0.203102	0.164059	0.0213177	0.0706759	0	0	0	0	0.48117	0.853098	0.322385	0.442923	1.19377	1.0509	0.398895	0.698173	0.218981	0	0.508352	0.239723	0.215572	0.184419	0.349314	0.758301	0	0.202042	0.462521	0.39639	0.493024	0.245382	0.127488	0	2.33138	0.934564	0.158818	0.465045	0	0.0408219	0
TCONS_00469497	Ssx2ip	0.16983	0.400971	0	0	0.182693	0	0.0691888	0.0420535	0	0	0	0	0	0	0.0350332	0	0	0.507833	0.60908	0.839933	0.70679	0	0	0.558676	0	0.598184	0.171493	0.105803	0.119862	0.388119	0.495104	1.03988	0.565443	0	0	0.557371	0.486256	0.756787	0.430428	0.110284	0.434435	0	0.553672	0	0.339987	0.205617	0.44922	0
TCONS_00469495	Ssx2ip	0	0	0	0	0	0	0	0	0	0	0	0	0	0	0	0	0	0.0707238	0	0	0	0	0	0	0	0	0	0	0	0	0.0296665	0	0	0	0	0	0	0	0	0	0	0.6491	0.105393	0	0	0	0.0402508	0
TCONS_00109696	Ahsa2	0	0	0	0	0.0735809	0	0	0	0	0	0	0	0	0	0	0	0	0.0967577	0.290842	0	0	0	0	0	0	0	0	0	0	0	0	0	0.0624727	0.125281	0.123473	0	0	0	0	0	0	0	0	0	0	0	0.179473	0
TCONS_00369246	Cyb561a3	0	0	0	0	0	0	0	0	0	0.050148	0	0	0	0	0	0	0	0	0	0	0.1794	0	0	0	0	0	0	0	0	0	0	0	0	0	0	0.407459	0.412959	0	0	0	0	0	0	0	0	0	0	0
TCONS_00498361	Cd164l2	0	0	0	0	0	0	0	0	0	0	0	0	0	0	0	0	0	0	0	0	0	0	0	0	0	0	0.342986	0	0	0	0	0	0	0	0.21467	0	0	0	0	0	0	0.271091	0.183683	0	0	0	0.277367	0
TCONS_00529343	Srsf10	0	0	0	0	0	0	0	0	0	0	0	0	0	0	0	0	0	0.122538	0.280968	0	0	0	0	0	0	0	0	0	0	0	0	0	0	0	0	0.520622	0.673594	0	0	0	0	0	0	0	0	0.0341789	0	0
TCONS_00552739	Sfswap	0	0	0.0621689	0.00623039	0.0221973	0	0	0.237157	0	0	0	0.0991482	0	0.0647332	0	0	0	0	0	0	0.143215	0	0	0	0	0	0	0	0	0	0	0.237237	0	0	0	0.121136	0	0	0	0	0	0	0	0	0	0	0	0
TCONS_00582584	Gm42878	0	0	0	0	0	0	0	0	0	0	0	0	0	0	0	0	0	0	0	0.168794	0.0350317	0.044844	0	0	0.0787452	0	0	0	0.71917	0	0	0.0567912	0	0.244955	0	0.0991116	0	0	0	0	0	0	0	0	0.170063	0	0	0
TCONS_00216144	Bhmt2	0	0	0	0	0	0	0	0	0	0	0	0	0	0	0	0	0	0	0	0	0	0	0	0	0	0	0	0	0	0	0	0	0	0	0	0	0	0	0	0	0	0	0	0	0	0.314615	0.0249793	0
TCONS_00426786	Dynlrb1	0	0	0	0.0523652	0	0.0348323	0.0643604	0.0643022	0.154877	0.130599	0.178708	0.149063	0.104694	0.216125	0	0.134263	0	0	0.102404	0.0511999	0.0657546	0	0	0	0	0	0	0	0	0	0.110854	0.113181	0	0	0	0	0	0	0	0	0	0	0	0	0	0	0	0
TCONS_00715822	Man2b1	0	0	0	0	0.00342603	0	0	0	0	0	0.018815	0	0	0	0	0.0258332	0	0	0.0122633	0	0	0	0	0	0	0	0	0	0	0	0.0953282	0	0.0199599	0	0	0	0	0	0	0	0	0	0	0	0	0	0	0
TCONS_00709869	Smarca5	0.222483	0.285347	0	0	0	0.163655	0.0466659	0	0	0	0	0	0	0	0	0	0	0	0	0	0	0	0	0	0	1.10892	0.793068	0.419317	1.04238	1.78679	0	0	0	0.230085	0.264915	0.244101	0.380371	0	0.743403	0	0.113072	1.11359	0.448886	0.12526	0.235707	0	1.52571	0
TCONS_00715829	Man2b1	0	0	0	0	0	0	0	0	0	0	0	0	0	0	0	0	0	0	0	0	0	0	0	0	0	0	0	0	0	0	0	0	0.19117	0	0	0	0	0	0	0	0	0	0	0	0	0	0	0
TCONS_00671604	Eif3f	0	0	0	0	0	0.00760265	0	0	0	0	0	0	0	0	0	0	0	0.130804	0	0	0	0	0	0	0	0	0	0	0	0.511153	0	0	0.0440178	0	0	0.115454	0	0	0	0	0	0	0	0	0	0	0	0
TCONS_00661681	Rps19	0	0	0	0	0	0	0	0	0	0	0	0	0	0.00260056	0	0	0	0	0.0787516	0	0.0316337	0.0497897	0	0	0	0	0	0	0.204184	0.698781	0	0	0	0.315565	0.12394	0.225875	0	0	0.731917	0.400993	0.229661	0.510518	0.115165	0.233291	0	0	0.216216	0
TCONS_00032104	Eloc	0.00390433	0	0.0141949	0.00784302	0	0	0	0	0	0	0	0.0087729	0	0.00814497	0	0.00458193	0	0	0	0.150038	0.0210999	0	0	0.00262183	0	0	0.108984	0.0153696	0	0	0.0799485	0.051389	0	0.19052	0.146316	0	0.170132	0.140118	0	0	0	0	0.0765851	0.249409	0	0.1485	0.18701	0
TCONS_00032105	Eloc	0	0	0	0	0	0	0	0	0	0	0	0	0	0	0	0	0	0	0.0162408	0	0	0	0	0	0	0	0	0	0	0	0	0	0	0	0	0	0	0	0	0	0	0	0	0	0	0	0	0.452988
TCONS_00245481	Eef1akmt1	0	0	0	0	0	0	0	0	0	0	0	0	0	0	0	0	0	0	0	0	0	0	0	0	0	0	0.0857464	0	0	0.0554456	0	0	0.0159538	0	0	0.21211	0	0	0.186435	0	0	0	0.144907	0.0372423	0	0	0.0815784	0.140899
TCONS_00289775	Mcm4	0	0	0	0	0	0.337336	0.164045	0.408212	0.203636	0.641391	0.0873623	0.253738	0.372002	0.403111	0.144601	0.0895713	0	0	0	0	0	0	0	0	0	0	0	0	0.527451	0	0	0	0	0	0	0	0	0	0	0	0	0	0	0	0	0	0	0
TCONS_00575421	Fip1l1	0.211958	0.250451	0	0	0	0	0	0	0	0	0	0	0	0	0	0	0	0.289632	0	0	0.0961999	0.513617	0	0	0	0	0	0	0	0	0	0	0	0	0.250078	0	0.418121	0	0	0	0	0	0	0	0	0.0533183	0	0
TCONS_00174977	Ppp4r3a	0	0	0	0	0	0	0	0.00937862	0	0	0	0.00206581	0	0	0	0.00335737	0	0	0	0	0	0	0	0.0237029	0	0.145988	0.0839457	0	0	0.0683644	0	0.0845157	0	0	0	0	0.0511531	0	0.287036	0	0	0.153058	0	0	0	0	0	0
TCONS_00708182	Usp10	0	0	0.228043	0	0.499255	0.418705	0	0.143899	0	0	0	0	0	0	0	0	0	0.224968	0	0	0.0433774	0.11549	0	0	0.200443	0	2.91538	0	0	0	0.268086	0	0	0	0	0	0	0	0	0	0	0	0	0	0.913857	0	0	0
TCONS_00278605	Grhl2	0	0	0	0	0	0.0150502	0	0	0	0.0251466	0	0	0.014544	0.0108964	0	0.021109	0	0	0	0	0.017435	0	0	0	0	0	0	0	0	0	0	0	0	0	0	0.0668673	0.192035	0.390519	0	0	0.0192622	0	0	0	0	0.026698	0	0
TCONS_00278604	Polr2k	0	0	0	0	0	0	0	0	0	0	0	0	0	0	0	0	0	0	0	0	0	0	0	0	0	0	0.0857464	0	0	0	0	0	0	0	0	0	0	0	0	0	0	0	0	0	0	0	0	0
TCONS_00119540	Itgae	0	0	0	0	0	0	0	0	0	0	0	0	0	0	0	0	0	0.233809	0	0	0.0372926	0	0	0	0	0	0	0.562467	0	0	0	0.0237932	0	0	0	0.155572	0	0	0	0	0.137375	0	0	0.123798	0.432888	0	0.266615	0
TCONS_00785750	Atm	0.0141847	0	0	0	0	0	0	0	0	0	0	0	0	0	0.0164891	0	0	0	0.0616043	0	0.0338838	0	0	0	0.0403615	0	0	0	0.299654	0.554456	0	0	0	0	0	0.0422766	0	0	0.189338	0	0.330637	0.151648	0	0	0.101512	0.20824	0	0
TCONS_00785751	Atm	0	0	0	0	0	0	0	0	0	0	0	0	0	0	0	0	0	0	0.0109197	0.0859284	0	0.174587	0.0357147	0	0	0.0729938	0	0	0	0	0.0781813	0.0108625	0.0361248	0.0090724	0	0.0110124	0	0.043172	0	0	0.0198266	0	0.0303979	0.0409735	0.02217	0.0305064	0.0163157	0
TCONS_00005285	Fmn2	1.19203	3.12425	1.507	0.364553	1.93038	1.36591	0.728431	0	0	0	0	0	0	0	0	0	0	0.424022	0	0.245555	0.325739	0.160864	0.404897	0.642876	0	0	0	0.738838	0	0	0.0712663	0.359291	0	0	0	0	0	0	0	2.94999	0.210079	0	0.160204	0	0.110989	0	0.93378	0
TCONS_00118635	Rapgef6	0	0	0	0	0	0	0	0	0	0	0	0	0	0.00572124	0	0	0	0	0	0	0	0	0	0	0	0	0	0	0	0	0	0.00705676	0	0	0	0	0	0	0	0	0	0	0	0	0	0.15261	0	0
TCONS_00267697	Dip2b	0	0	0	0	0	0	0	0	0	0	0	0	0	0.00260056	0	0	0	0	0.0589171	0.116352	0.0269475	0.00780575	0.53572	0	0.0653129	0	0	0.0331652	0	0.197165	0	0	0	0	0.0378829	0.261952	0	0	0	0	0.022366	0	0	0.0216272	0.0463808	0	0	0
TCONS_00367836	Aldh18a1	0.253069	0.278293	0.207617	0	0.368011	0.206857	0.0386435	0.0453656	0.0454276	0	0.05948	0	0	0	0	0	0	0.120947	0.193099	0.0937715	0.063041	0.108703	0	0.161823	0.145301	0.0729938	0.0857464	0.0856244	0	0	0	0	0.037895	0	0	0.0110124	0.0344118	0.127523	0.315563	0.55142	0	0	0.0655834	0	0.324666	0.0971543	0.342629	0
TCONS_00531077	Mysm1	0	0	0	0	0	0	0	0	0	0	0	0	0	0	0	0	0	0	0	0.0371196	0	0.0104484	0	0	0	0	0.217967	0	0	0	0.112283	0	0.082871	0.0622004	0	0	0	0	0	0	0	0	0	0	0	0	0.0163157	0
TCONS_00672454	U2af2	0.105307	0.294143	0.01602	0.00548231	0	0.0187664	0.0248226	0	0	0	0	0	0	0	0	0	0	0.0407168	0	0.0762642	0.00787945	0	0	0.0154166	0	0	0	0	0	0	0.00802981	0.10617	0.103307	0	0	0.0147566	0.116123	0	0	0	0	0	0.179617	0.0156619	0	0	0.159959	0
TCONS_00311030	Satb1	0	0	0.00366355	0	0.0118575	0	0.0141747	0	0	0.0210473	0.00889142	0.0192301	0	0.00299325	0	0.0108493	0	0.00617435	0	0.0133085	0.0458539	0	0	0	0	0	0	0	0	0	0	0.0755316	0	0.105712	0	0	0.0172059	0	0	0	0	0	0	0	0	0	0	0
TCONS_00032970	Ino80d	0.0573628	0	0.0732498	0.0421903	0.0780039	0.0843848	0.145501	0.191302	0	0.0490119	0.0729433	0.0105226	0.136692	0.0551684	0.0875747	0	0	0	0	0	0.0324367	0	0	0.0460318	0.0167097	1.19878	0	0	0	0	0.0820792	0	0.0702574	0	0	0	0	0.0760654	0	0	0	0	0	0	0	0	0	0.361465
TCONS_00032977	Ndufs1	0	0.0591674	0.00998167	0	0.0403621	0.00808618	0.037759	0.0147565	0	0	0	0	0	0	0	0	0	0.138448	0.0533186	0.0555962	0	0	0	0	0	0	0	0.0631908	0	0.596927	0.0357309	0	0.0162407	0.044237	0.0378829	0.0110124	0	0.0179883	0.189338	0	0	0	0.0697152	0.0935736	0	0	0	0
TCONS_00016799	Cfap45	0.0382844	0	0.0288703	0.0337926	0	0.119883	0.0340903	0.0510926	0.0894112	0.0456259	0.057347	0.0310608	0.0930451	0.122884	0.0891323	0.109176	0	0.018263	0	0	0	0	0	0	0	0	0	0	0	0	0	0	0.0324815	0.0362896	0	0	0	0	0	0	0	0	0	0	0	0.0130867	0	0
TCONS_00835894	Eda	0	0	0	0	0	0	0	0	0	0	0	0	0	0	0	0	0	0	0	0	0	0	0	0	0	0	0	0	0.241222	0	0	0.157434	0	0	0	0	0	0	0	0	0	0	0	0	0.0777033	0.0339263	0	0
TCONS_00252538	Ipo4	0	0	0	0.0337392	0	0	0	0	0	0	0	0	0	0	0	0	0	0	0	0	0	0	0	0	0	0	0	0	0	0	0	0	0	0	0	0	0	0	0	0	0	0	0	0	0	0	0	0
TCONS_00252534	Ipo4	0	0	0	0	0	0	0	0	0	0	0	0	0	0	0	0	1.15513	0	0	0	0	0	0	0	0	0	0	0	0	0	0	0	0	0	0	0	0	0	0	0	0	0	0	0	0	0	0	0
TCONS_00750099	Zdhhc3	0	0	0.14592	0.0635243	0	0	0.294976	0.163709	0.086454	0.0763117	0.0512079	0.206549	0.19597	0.221586	0.0969446	0.109465	0	0	0	0.0309511	0.19887	0.134573	0	0.0446553	0	0	0	0	0	0	0.161662	0.0423835	0	0	0	0	0	0	0	0	0	0	0	0	0	0	0	0
TCONS_00709421	Trim60	9.50538	15.0501	2.00227	0	10.2311	0.415016	0.546969	0	0	0	0	0	0	0	0	0	0	4.55637	4.81526	0.820516	0.938209	2.74074	3.71154	3.554	2.42717	0	4.29804	4.66266	0	0	0	0	1.25833	0	0.363348	1.28865	3.21272	0.118396	5.63583	0.667218	1.43041	0	1.07331	1.11978	1.88739	0	0.549007	1.10999
TCONS_00669559	Ppfia1	0	0	0.05791	0	0.0884122	0.390083	0	0	0	0	0	0	0	0	0	0	0	0	0.156778	0	0.179778	0	0	0	0.501023	0	0	0	0	0	0	0	0	0	0	0	0	0	0	0	0	0	0	0	0.368372	0	0	0
TCONS_00709423	Trim60	0	0	0	0	0	0	0	0	0	0	0	0	0	0	0	0	0	0	0	0	0	0	0	0	0	0	1.71064	0	0.803792	0	0	0	0	0	0	0	0	0	1.90019	2.1737	0	3.06219	0	0	0	0	0	0
TCONS_00100922	Taok1	0.155716	0.114644	0	0	0.149848	0.425806	0	0	0	0	0	0	0	0	0	0.0209372	0	0.283669	0.213776	0.187707	0	0.210375	0	0	1.11743	0.395699	0	0.363247	0.506236	0.343097	0	0	0.384472	0.193133	0.133424	0.16697	0	0	0	0	0.124847	0.745446	0.82886	0.559149	0	0.194561	0.55196	0.714182
TCONS_00354194	Dym	0	0	0	0	0	0	0	0	0	0	0	0	0	0	0	0	0	0	0	0.105583	0	0.534364	0.178573	0.530707	0.707117	0.0838698	0	0.337902	0	0.0633189	0.141352	0.220742	0.0653635	0.475875	0.295386	0.493213	0	0	0	0.548001	0.48908	0	0.983752	0.265819	0.0779816	0.338816	0.0186978	0
TCONS_00354190	BC031181	0	0	0	0	0	0	0	0	0	0	0	0	0	0	0	0.00225933	0	0	0	0.0354893	0	0.00679352	0	0	0	0	0	0	0	0	0	0	0	0	0	0	0	0	0	0	0	0	0	0	0	0	0	0
TCONS_00058026	Akap7	0	0	0.0398364	0.233677	0	0.0186326	0.0878577	0.344245	0.531364	0.136776	0.195153	0.399656	0.490006	0.189802	0.224217	0.445868	0	0	0	0	0	0	0	0	0	0	0	0	0	0	0	0	0	0	0	0	0	0	0	0	0	0	0	0	0	0	0	0
TCONS_00058020	Akap7	0.865173	0.915317	0.573956	0.265844	0.857604	0.664678	0.331377	0.182684	0.178494	0.311636	0.503539	0.188101	0.178071	0.101074	0	0.196704	0	0	0	0	0	0	0	0.334389	0.0960603	0	0	0.0916752	0	0	0	0.150254	0	0	0	0	0	0.276344	0	0	0	0	0	0	0	0	0.355747	0
TCONS_00563547	Gm15728	0.0283694	0	0.011149	0.0480915	0	0.0121642	0.0291595	0	0	0.0660479	0.0458715	0.0272535	0.050978	0.063446	0.0163097	0.0656156	0.577567	0	0.235519	0	0	0	0	0.0717971	0	0	0.857464	0	0	0	0.00275276	0	0.00541358	0	0	0.0110124	0	0.147504	0	0	0.0188108	0	0	0	0	0.00971543	0	0
TCONS_00195612	Sirt5	0.0151599	0	0	0	0.0239822	0	0	0	0	0	0	0	0	0	0	0	0	0	0	0	0	0	0	0	0	0	0	0	0	0	0.123874	0	0.124512	0.0090724	0	0	0	0	0	0	0	0	0	0	0	0	0	0
TCONS_00058142	Trmt11	0.420168	0.29787	0.594754	0.282607	0.958542	0.697032	0.519618	0.330638	0.360337	0.852995	0.396429	0.470621	0.708304	0.236157	0.26606	0.141335	0	0	0.0759044	0	0	0.122344	0	0.0405381	0	0	0	0	0	0	0.39195	0.132614	0	0	0	0	0	0	0	0	0	0	0	0.0828945	0	0	0	0
TCONS_00699078	D030068K23Rik	0.0463768	0	0.134877	0.0566826	0.022026	0	0.0683085	0.126083	0.136409	0.125033	0.0840977	0.25183	0.0863466	0.114698	0	0.271816	0	0	0	0	0	0	0	0.0582572	0	0	0	0	0	0	0	0.0152473	0	0	0.0177797	0	0	0	0	0	0	0	0	0	0	0	0	0
TCONS_00668204	Usp17lb	0	0	0	0	0	0	0	0	0	0	0	0	0	0	0	0	0	0	0	0	0	0.0730914	0	0	0.173353	0.322122	0	0	0	0	0	0	0	0.396609	0	0	0	0	0	0.110284	0	0	0	0	0	0	0	0
TCONS_00541205	Fbxo6	0	0	0	0	0	0	0	0	0	0	0	0	0	0	0	0	0	0	0	0	0	0	0	0	0	0	0	0	0	0	0	0	0	0	0	0	0.103235	0	0	0	0.125468	0	0	0	0	0	0	0
TCONS_00417185	Ehd4	0.971346	0.459667	0.109524	0.0147178	0.3946	0	0	0	0	0	0	0	0	0.00634017	0	0.0241184	0	0.131736	0	0	0	0	1.21608	0	0.141935	0.615484	1.38575	0.848994	0	0	0	0	0	0.263907	0	0.0424088	0.291606	0	0	0	0.558097	0.346292	0	0.487402	0	0	0	0
TCONS_00236484	Lrch1	0	0	0	0	0.0752494	0.011921	0	0	0.0349279	0	0	0	0	0	0	0	0	0	0.0487119	0.0406929	0.150038	0	0	0.140504	0.169365	0	0	0.195766	0	0	0	0	0	0.0362896	0	0	0	0	0	0	0.169297	0.759055	0	0	0	0	0	0
TCONS_00493612	Srsf11	0	0	0	0	0	0	0	0	0	0	0	0	0	0	0	0	0	0	0	0	0	0	0	0	0	0	0	0	0	0	0	0	0	0	0.0492604	0	0.0344118	0	0	0	0	0	0	0	0	0	0	0
TCONS_00747306	9330159M07Rik	0	0	0.00942199	0.00176332	0	0	0.00701996	0.0209491	0.00932025	0	0	0	0.0201975	0.0287076	0	0	0	0	0	0.241651	0.0707264	0	0	0	0	0	0	0.0570829	0	0.0554456	0	0.161929	0	0.146991	0	0.167642	0	0	0	0	0	0	0	0	0	0.0146217	0.356481	0
TCONS_00268938	Eif3h	0.0252275	0.230632	0.0991076	0	0.0413659	0.0708962	0	0	0	0	0	0	0	0	0	0	0	0.157945	0	0	0	0.310532	0	0.119215	0.251024	0.116425	0	0.169979	0	0	0	0	0	0	1.11858	1.08214	0.36652	0	0.556022	0	0	0	0.267417	0.268486	0.255326	0	0	0
TCONS_00710588	Kifc3	0.423324	0.0967975	0.126938	0.0259175	0.219985	0.144111	0.0443971	0	0.0171907	0	0.027607	0.0375826	0	0	0	0	0	0.145306	0	0	0.0811039	0.0883157	0.357147	0.113576	0	0	0	0	0	0	0	0	0	0.0689321	0.16099	0	0.997942	0	0.504901	0	0.357405	0.216873	0	0.341895	0.281717	0.30554	0	0
TCONS_00405639	Sptan1	0	0	0	0	0	0	0	0	0	0	0	0.0393976	0	0	0	0	0	0	0	0	0	0	0	0	0	0	0	0	0	0	0	0	0	0	0	0	0	0	0	0	0	0	0	0	0	0	0	0
TCONS_00011857	Rb1cc1	0.980058	2.38502	0.611306	0.0705134	1.69929	0.610264	0.550657	0	0.199051	0	0	0	0.304798	0	0	0.0727573	4.53275	2.87405	3.30356	1.5081	1.29493	2.67117	3.05685	1.9532	4.05979	3.41166	2.37603	3.22748	4.64158	6.48109	1.66306	1.79891	2.05061	5.14415	4.19955	4.78487	6.68628	3.18465	9.22794	5.6011	8.36843	4.84944	3.49716	6.51418	4.73001	3.09502	3.27174	0
TCONS_00638795	Zc3h4	0.170216	0.0259417	0.0946469	0.0423474	0.0274083	0.0431177	0.040793	0.0728613	0.0446854	0.0310293	0	0.045655	0.0458802	0.111949	0.0652386	0.118954	1.7327	0.326013	0.159956	0.146393	0.0997057	0.52359	1.03573	0.094079	0.174313	1.67842	0.600225	0.813817	0.239723	0.153917	0.0330332	0	0.0848686	0.0272172	0.151115	0.209236	0.0429803	0.0397542	0	0	0.24454	1.35014	0.151629	0.315811	0.0309206	0	0.22842	0
TCONS_00155648	Papola	0.033678	0.183951	0.0481825	0.0287047	0.0380564	0	0	0	0	0	0.0382262	0	0	0	0	0	0	0	0	0.0162386	0.0171305	0	0	0	0	0	0	0	0	0.340713	0	0.0786202	0	0.0362896	0	0	0	0	0	0	0	0	0.0198226	0	0.052735	0	0	0
TCONS_00637230	Mthfd2	0	0	0	0	0	0	0	0	0	0	0	0	0	0.00859226	0	0	0	0	0	0	0	0	0	0	0	0	3.5012	0	0	0	0	0	0	0.366924	0	0	0	0	0	0	0	0	0	0.295225	0	0	0	0
TCONS_00629707	Tax1bp1	0	0.314979	0	0	0	0	0	0	0	0	0	0	0	0	0	0	0	0	0	0	0	0	0	0	0	0	0.685971	0	0	3.50355	0	0	0	0	0	0	0	0	0	0	0	0	0	0	0	0	0.40662	0
TCONS_00285656	Nrip1	0	0	0.00224429	0	0.0085411	0.0141227	0	0	0	0.00779365	0	0	0.0348995	0	0	0.00305914	0	0	0	0.0886167	0	0	0	0.0997039	0	0	0	0	0	0	0	0	0	0	0	0	0	0	0	0	0.137168	0.162655	0	0	0	0	0	6.59298
TCONS_00284524	Thap7	0	0	0	0	0	0	0	0	0.0315565	0.0274715	0	0.00675886	0	0.0102904	0	0.0152256	0	0	0	0	0.0902714	0	0.0714293	0	0.0565061	0.291975	0.600225	0	1.01882	0.166337	0	0.0221753	0.0720601	0	0	0.341385	0	0.0318178	0.126225	0.110284	0.891932	0	0	0	0.432888	0.310894	0	0
TCONS_00738989	Myo5a	0	0	0	0	0	0	0	0	0	0	0	0	0	0	0	0	0	0.187014	0	0	0	0.123139	0	0	0	1.60586	0	0	0	0	0	0	0	0	0	0	0	0	0	0	0	0	0	0	0	0	0	0
TCONS_00190367	4833420G17Rik	0	0	0	0	0	0	0	0	0	0	0	0	0	0	0	0	0	0	0	0	0	0	0	0	0	0	0	0.119417	0	0	0	0	0	0	0	0.0227296	0.0244668	0	0	0	0.0547018	0.0575255	0	0.144536	0	0	0	0
TCONS_00031159	Gm10522	0	0	0	0	0	0	0	0	0	0	0	0	0	0	0	0	0	0	0	0	0.021558	0	0	0	0.0080723	0	0	0	0	0	0.00276653	0	0	0	0	0	0	0	0	0	0.0188108	0	0	0.0814675	0	0	0	0
TCONS_00209705	Scamp1	0	0	0	0	0	0	0	0	0	0	0	0	0	0	0	0	0	0	0	0	0	0	0	0	0	0	0	0	0	0	0	0	0	0	0	0	0	0	0	0	0	0	0	0	0	0	0	0
TCONS_00682163	Tubgcp2	0	0	0.00922243	0.0386647	0	0.00408262	0.0254277	0.0409042	0	0.0469865	0	0	0.0685195	0.0174316	0	0	0	0.0665209	0	0	0.0239509	0	0	0	0	0	0	0	0	0	0.0192694	0.00645925	0.108272	0	0	0.262635	0	0	0	0	0.206919	0	0.0819793	0	0	0	0.0726211	0
TCONS_00555728	Kctd8	0	0	0.011149	0.0160302	0	0.0182464	0.00375287	0.0484934	0	0.0396287	0	0.0245281	0.0050978	0.00780169	0	0.0158153	0	0	0.415885	0.0895616	0.0889267	0.262889	0	0.175779	0	0	0	0	0	0	0	0.177556	0.271891	0	0	0	0	0.133114	0	0	0	0	0	0	0	0	0	0
TCONS_00198155	Gm28989	0	0	0.00789458	0	0.00685206	0.00361582	0.00668581	0.0305799	0.0143774	0	0	0	0	0.0241826	0	0.00475364	0	0.00839977	0	0.0292343	0.00275403	0.0152243	0	0.00443657	0	0.397086	0.0944925	0	0	0	0	0	0.0127381	0	0	0	0	0	0.0865905	0	0.0577491	0.0542182	0.0295453	0	0	0.0211408	0	0
TCONS_00603282	Chn2	0	0.259308	0	0.00518415	0	0.0193198	0	0	0	0	0	0.0272671	0	0	0	0.00359234	0	0	0.152822	0.0709785	0.0269475	0	0	0	0.121084	0	0	0.0998951	0	0	0	0	0	0	0	0	0	0.0935393	0	0	0	0	0	0.0116967	0	0	0	0
TCONS_00741099	Lrrfip2	0	0	0.141554	0.0185864	0	0	0.0613896	0.107883	0	0	0	0.153462	0	0	0	0.0389102	0	0	0	0	0	0	0	0	0	0.145988	0	0	0	0	0	0	0	0	0	0	0	0	0	0	0	0	0	0	0	0	0	0
TCONS_00449871	Gm20431	0.0780618	0	0.0189532	0	0.0274083	0.025849	0	0	0	0	0.030581	0.0163521	0	0	0	0	0	0.764912	0.127997	0	0	0.497951	0.53572	0	0.250621	0.580082	0.0857464	0.735114	0	0.887129	0.594914	0	1.41843	0.491688	0.858679	0.849926	1.30976	0	0.820464	0.55142	0.639567	0.384244	1.1805	0.900751	0.386507	0.932681	0.848416	0
TCONS_00449877	Adnp	0	0	0	0.00427471	0	0	0	0	0	0	0	0	0	0	0	0	0	0.0860962	0.0319912	0.279345	0.002719	0.0883972	0	0.0916032	0.0323215	0.0729938	0	0.157007	0.958893	0.0554456	0.110328	0.037919	0.0884037	0.231927	0.492478	0.440496	0.619412	0	0	0	0.0940539	0	0	0.075818	0.183513	0.10687	0.146841	0
TCONS_00423907	Osbpl6	0	0	0	0	0.00342603	0	0	0	0	0	0	0	0	0	0	0	0	0	0.0453208	0.0684521	0	0.0666919	0	0	0.0322892	0	0	0.0285415	0	0	0	0	0.0703765	0	0.113649	0	0	0	0.504901	0	0	0	0	0.0233934	0.154603	0.272032	0.204338	0
TCONS_00134256	Smg6	0.0106385	0	0.00485984	0.0183716	0.0034877	0.00460416	0.00426533	0	0.00575324	0.00955933	0.00764525	0.00272535	0.025489	0.0156034	0.00815483	0.00932427	0	0.0555691	0.0952057	0.109431	0.0649596	0.112983	0.0357147	0.0460442	0.063755	0.948919	0	0.0999094	0.779101	0	0	0	0.00770893	0.0091722	0.0126276	0.0664378	0.0743295	0.0255254	0.374826	0	0	0	0.0819793	0.0123751	0.0160323	0.0777234	0.0173599	0
TCONS_00423902	Osbpl6	0	0	0	0	0	0	0	0	0	0	0	0	0	0	0	0	0	0	0	0	0.0467755	0	0	0	0	0.0729938	0	0	0	0	0	0	0	0	0	0.208112	0	0	0	0	0	0	0	0	0	0	0	0
TCONS_00423900	Osbpl6	0	0	0	0	0	0	0	0	0	0	0	0	0	0	0	0	0	0.118661	0	0	0	0	0	0	0	0	0	0	0	0	0.156541	0.152016	0	0	0	0	0.2925	0	0	0	0	0	0	0	0	0	0.024082	0
TCONS_00072733	Dnmt3l	0	0	0	0	0	0	0	0	0	0	0	0	0	0	0	0	0	0.0113509	0.0199838	0.065888	0.0264571	0.105653	0	0	0	0.145988	0	0	0	0	0	0.0147876	0	0.0589615	0	0	0.0365797	0	0	0	0	0	0	0.0247619	0.0348011	0.0264065	0.0204762	0
TCONS_00493542	Rabggtb	0	0	0	0	0	0	0	0	0	0	0	0	0	0	0	0	0	0	0	0	0	0	0	0	0	0	0	0	0	0	0	0	0	0	0	0	0	0	0	0	0	0	0	0	0	0	0	0
TCONS_00493549	Rabggtb	0	0	0	0	0	0	0.0028473	0	0	0	0	0	0	0	0	0	0	0	0	0	0	0	0	0	0	0	0	0	0	0.412183	0.0424201	0.03601	0	0	0	0	0	0	0	0	0	0	0	0	0	0.0225204	0.46162	0
TCONS_00210482	Kif2a	0	0.0144107	0	0	0.00774968	0.00882971	0	0	0	0	0	0	0	0.00365379	0	0	0	0	0	0	0	0.0107677	0	0	0	0.127593	0	0	0	0	0.0186527	0	0	0	0	0	0.113507	0	0.16302	0	0	0	0.0229542	0.0443188	0.0566774	0	0	0
TCONS_00821566	Yipf6	0	0	0	0.00624107	0	0	0	0	0.473906	0	0.248325	0.0580663	0.184362	0.30611	0	0.066499	0	0	0	0	0	0	0	0	0.175629	0	0.740506	0	0	0	0	0	0	0	0	0	0	0	0	0	0	0	0	0	0	0	0	0
TCONS_00423690	Metap1d	0	0	0	0	0	0	0	0	0	0	0	0	0	0	0	0	0	0	0	0	0	0	0	0	0	0	0	0	0	0	0	0.0398341	0.00541358	0	0	0	0	0	0	0	0	0	0	0	0.355555	0	0	0
TCONS_00821560	Yipf6	0.0043937	0	0.0153477	0.0224337	0	0	0.0240406	0	0.0171044	0.0732207	0.181299	0.0588484	0.108175	0.138425	0	0.0527238	0	0.286778	0	0	0	0	0	0	0	0	0	0	0	0	0	0	0	0	0	0	0	0	0	0	0	0.326502	0	0	0	0	0	0
TCONS_00711515	Gm45861	0	0	0	0	0	0	0	0	0	0	0	0	0	0	0	0	0	0.597188	0.181848	0.0672743	0.126888	0.236353	0.443005	0.183729	0.157515	0.499423	0.637867	0.307877	0.471895	1.14933	0.0805844	0.0928502	0.219212	0.495798	0.369901	0.63546	0.189041	0.151962	1.02754	0.522636	0.356069	0	1.25441	0.652325	0.760599	0.627587	0.650572	0
TCONS_00527275	Zcchc17	0	0	0	0	0	0	0	0	0	0	0	0	0	0	0	0	0	0	0	0	0	0	0	0	0	0	0	0	0	0	0	0	0	0	0	0	0	0	0	0	0	0	0	0	0	0	0	0
TCONS_00124265	Zfp867	0	0	0	0	0	0	0	0	0.00575324	0	0	0.0163521	0	0	0	0	0	0.0993036	0	0	0	0	0	0.00247576	0	0.802932	0	0	0	0	0	0	0	0	0	0	0	0	0	0	0	0	0	0	0	0	0	0
TCONS_00124267	Zkscan17	0.173702	0	0.121048	0.118325	0.281383	0.153732	0.142627	0	0.15681	0.0919123	0	0.0249342	0.172958	0	0.130485	0.200139	0	0.175373	0.234602	0.203893	0.19618	0	0	0.587243	0.2912	0	0	0.156978	0.0599308	0	0.0910367	0.0398341	0.0649629	0	0.555616	0	0	0.405547	0	0	0.0188108	0.0542182	0.0819793	0.386365	0.0927617	0.557908	0	0
TCONS_00048089	Gm37108	0	0	0.00125872	0	0	0	0	0	0	0	0	0	0	0	0	0	0	0	0	0	0	0	0	0	0	0	0	0	0	0	0	0	0	0	0	0	0	0	0	0	0	0	0.0292502	0	0	0	0.0300698	0
TCONS_00311548	Ndc80	0	0	0.00313286	0.00411547	0	0.00247238	0.002603	0	0	0	0	0	0	0	0	0	0	0.0997995	0	0.0906684	0	0	0	0	0	0	0	0	0	0.863731	0.0529246	0	0.0747777	0	0.328091	0	0	0	0	0.110284	0	0	0	0.823167	0	0	0.179473	0
TCONS_00079905	Lsm7	0	0	0	0	0	0	0	0	0.11251	0	0.967315	0.547959	0	0.195958	0.703305	0.286734	0	0	0	0.463421	0	0.37719	0	0	0	0	0	0	0	0	0.0689623	0	0	0	0	0	0	0.86961	0	0	2.3062	0	1.34035	0	0	0.470314	1.0035	0
TCONS_00099602	Gm12195	0.11085	0.120997	0.212518	0.250046	0.05556	0.182464	0.209036	0.320056	0.155338	0.425956	0.260833	0.264359	0.194787	0.317563	0.432206	0.0910376	0	0	0.149292	0.055452	0.0835696	0	0	0.0470618	0	0	0	0	0	0	0.0110111	0.00306416	0	0	0	0.0440496	0	0	0	0.110284	0	0	0.0491876	0	0.0309206	0	0.0163157	0
TCONS_00100435	Cenpv	0	0	0	0	0	0	0	0	0	0	0	0	0	0	0	0	0	0	0	0	0	0	0	0	0.290716	0	0	0.282503	0	0	0	0	0.0988086	0	0	0	0	0	0	0	0	0	0.145235	0	0.0463808	0	0	0
TCONS_00377905	Nolc1	0	0	0	0	0	0	0	0	0	0	0	0	0	0	0	0	0	0	0.36101	0.187681	0.0978598	0	0.762294	0	0	1.0171	0.506675	0.298044	0	0	0	0	0.172888	0	0	1.12831	0	0	0	0	1.87227	0	0	0	0	0.121025	0.534551	0
TCONS_00498338	Wasf2	0	0	0	0	0	0	0	0	0	0	0	0	0	0	0	0	0	0	0	0	0	0	0	0	0	0	2.18293	0.993271	0	0	0	0	0.176158	0	0.169412	0.274077	0	0	0	1.01693	0.362145	0	0.36853	0	0.289865	0	0	0
TCONS_00500200	Nadk	0	0	0.0221262	0	0	0	0.0663695	0.0848877	0.0682507	0.101947	0.0167584	0.062326	0.0295774	0.0542114	0	0.080604	0	0	0	0	0	0	0	0	0	0	0	0	0	0	0.279436	0	0	0	0	0	0	0	0	0	0	0	0	0	0	0	0	0
TCONS_00426429	Gm14149	1.85677	1.82749	1.80219	1.49886	1.35333	3.16352	2.61196	0.249144	1.44078	0.982145	0.57451	2.52183	0.594613	8.38668	0.631665	0.809198	2.8578	8.48981	10.8113	1.20013	1.26114	4.85615	2.46421	4.59152	2.6043	2.25492	11.4215	5.2067	11.0711	11.4659	5.76081	5.26086	6.38709	6.51901	9.72176	7.61889	6.67389	2.05277	10.6807	2.84301	14.3233	17.8771	12.7123	12.3965	12.5362	11.9616	12.7116	0.296618
TCONS_00069841	Nav3	0	0	0	0	0	0.0550508	0.075803	0.0642246	0	0	0	0	0	0	0	0	0	0.0735298	0	0.0546601	0	0	0	0	0	0	0	0	0	0	0	0	0.151531	0	0	0	0	0	0.459207	0	0.568198	0	0	0	0.650398	0	0	0
TCONS_00361495	Epb41l4aos	0.00354617	0	0.0201685	0.00789111	0.00332325	0.0168551	0.0066802	0.00484934	0.0115065	0	0	0.00264086	0.0100835	0.0176318	0.0163097	0.00892437	0	0	0.0184802	0	0	0	0	0	0	0	0.0857464	0.0142707	0.419516	0	0.00622125	0.00645006	0.0420527	0.0446271	0.0208103	0	0	0.00654056	0	0	0.0514663	0.0347539	0	0	0.0309206	0.0278347	0.028324	0
TCONS_00460114	Gclm	1.21125	1.82088	0.55717	0.266364	1.13336	0.572081	0.453372	0.151809	0.0944625	0.136829	0.154847	0.067357	0.202887	0	0	0.0295408	0	0.0663334	0.13866	0.266207	0.0345144	0.147983	0	0.187581	0	0	0	0.277323	0	0	0.274316	0.433888	0.120799	0	0.388893	0.443778	0.554322	0.0483167	0.568013	0	0	0	0	0.473424	0.330371	0.380106	0.489471	0
TCONS_00176454	AC099934.3	0	0	0	0.00534338	0.00918519	0	0	0	0	0	0	0	0	0	0	0	0	0	0.203261	0	0.245705	0.140633	0.202824	0.119693	0.218501	0.270588	0	0.118347	0	0	0.339776	0.55415	0.349322	0.739981	0.518604	0.112679	0.435688	0.443833	0.904782	0	0.392167	0.21709	0.541506	0.519193	0.348165	0	0.733358	0
TCONS_00664884	Phkg2	0	0	0	0	0	0	0	0	0	0	0	0	0	0	0	0	0	0.549196	0	0	0	0.527625	0	0.0143223	0.687776	0	0	0	0	0	0	0	0	0	0	0	0	0	0	0	0	0	0	0	0	0	0	0
TCONS_00828228	Fmr1nb	0	0	0	0	0.0114155	0	0	0	0	0	0	0	0	0	0	0	0	0	0	0	0	0	0	0	0	0.0729938	0	0	0.239723	0.137782	0	0	0	0	0.0208356	0	0	0	0.0944795	0.104329	0	0	0	0	0	0	0.0660949	0
TCONS_00292578	Pmm2	0	0	0	0	0	0	0	0	0	0	0	0	0	0.00436375	0	0	0	0	0	0	0	0.0248982	0	0	0	0	0	0	0	0	0.105811	0.349639	0.105879	0	0.0252553	0	0	0.224786	0	0	0	0	0	0	0	0	0	0
TCONS_00737223	Isl2	0	0	0	0	0.303262	0.0767943	0	0	0	0	0	0.00434148	0	0	0	0	0	0.299048	0.074646	0.0545825	0.137279	0.190218	0.0714293	0.114885	0.0726507	0	0.514478	0	0	0	0.0633136	0.0306753	0.129926	0.127014	0.0883934	0.0440496	0.0688236	0.0301376	0	0	0.264875	0.0542182	0	0.0587057	0	0.246169	0	0
TCONS_00813631	5730405O15Rik	0	0	0	0.018502	0	0.0902799	0.0432233	0.250168	0.133889	0	0.0684403	0.045129	0	0.196413	0.182236	0.0540839	0	0	0	0	0	0	0	0	0	0	0	0	0	0	0.00663691	0	0.120858	0	0	0	0	0	0	0	0	0	0	0	0	0	0	0
TCONS_00800499	Syncrip	0	0	0	0	0.0176201	0.0103183	0	0	0	0	0	0	0	0	0	0	0	0	0	0.372074	0.176611	0.290464	0	0.0970944	0	0	0	0	0	0	0.609476	0.256507	0.314864	0.831658	0	0	0	0	0	0	0	0	0	0	0.769442	0.227836	0	4.69897
TCONS_00129190	Gm12249	0	0	0	0	0	0	0	0	0	0	0	0	0	0	0	0	0	0.0302368	0	0.0199627	0.0161685	0.0407611	0	0	0.080723	0	0	0	0	0	0	0.076604	0.0108272	0	0.0631382	0	0.0860295	0	0	0	0	0	0	0	0	0	0	0
TCONS_00343926	Arhgap12	0.104016	0.126793	0.346928	0.385034	0.387923	0.0872008	0.711529	0.581116	0.332094	1.04626	0	0.612958	0.402568	0.928331	0.216193	0.364887	0	0	0	0.226619	0	0	0	0	0	0	0	0	0	0	0	0	0.170165	0	0	0	0	0	0	0	0	0	0	0	0	0	0	0
TCONS_00477726	Psma5	0	0.120997	0	0	0	0	0	0	0	0	0	0	0	0	0	0	0	0.139277	0	0	0	0	0	0	0	0	0	0	0	0.277228	0.00355382	0	0	0	0.221564	0.15283	0.171164	0	0	0	0	0	0.163959	0.156642	0	0.204024	0	0
TCONS_00509130	Ptp4a2	0	0	0	0	0	0	0	0	0	0	0	0	0	0	0	0	0	0	0	0	0	0	0	0	0	0	0	0	0	0	0	0	0	0	0	0	0	0	0	0	0	0	0.0547786	0	0	0	0	0
TCONS_00016615	Usf1	0	0.0241994	0	0	0.0205562	0.0466057	0	0	0	0	0	0	0	0	0	0	0	0.0974833	0.0106637	0	0	0	0	0	0	0	0.171493	0.171249	0.479447	0.277228	0	0	0	0	0	0	0.189265	0	0	0	0	0.34743	0	0	0	0	0.0978941	0
TCONS_00540979	Tmem82	0	0	0	0	0	0	0	0	0	0	0	0	0	0	0	0	0	0	0	0	0	0	0	0	0	0	0	0	0	0	0	0	0.00541358	0	0	0	0	0	0	0	0	0.0542182	0	0	0	0	0.0163157	0
TCONS_00161979	Jkamp	0	0.357558	0	0	0	0	0	0	0	0.00474664	0	0	0	0	0	0	0	0.0188073	0	0	0	0	0	0	0	0	0	0	0	0	0	0	0.145311	0	0	0.0440496	0	0	0	0	0	0	0	0.14036	0.147275	0.109046	0	0
TCONS_00629096	Phf14	0	0.115842	0	0	0.0474163	0	0	0	0	0	0	0	0	0	0.0275796	0	0	0	0	0	0	0	0	0	0	0.161389	0	0	0	0	0	0	0	0	0	0.174392	0.202204	0	1.03909	0.27582	0.200222	0.807254	0.193061	0	0.0954054	0	0	0
TCONS_00677831	Ptdss2	0	0	0	0	0	0	0	0	0	0	0	0	0	0	0	0	0	0	0	0.326623	0.283067	0	0	0.0292784	0	0	0	0	0	0	0	0	0	0	0	0	0	0	0	0	0	0	0	0	0	0.907848	0	0
TCONS_00678890	Dedd2	0	0	0	0	0	0	0	0	0	0	0	0	0	0	0	0.006778	0	0	0	0	0.0915218	0	0	0	0	0	0	0.228332	0	0	0	0	0	0	0	0	0	0	0	0	0	0	0	0	0	0	0	0
TCONS_00060106	Nav3	0	0	0	0	0.0656907	0	0.0902978	0.185875	0	0.152487	0	0	0.0462778	0.147499	0.0514162	0	0	0	0	0.0220987	0	0	0	0	0.0693652	0	0	0	0	0	0	0.0113221	0	0	0	0	0	0	0	0	0	0	0	0	0	0	0	0
TCONS_00060104	Nav3	0	0	0.0520902	0.0493942	0	0	0.0242189	0.134923	0.168582	0	0.0450305	0	0.0406499	0.148271	0	0.255176	0	0	0.0521456	0	0.122158	0	0	0	0	0	0	0	0	0	0	0	0	0	0	0	0	0	0	0	0	0	0	0	0	0	0	0
TCONS_00060103	Nav3	0	0	0.1493	0	0.145044	0	0	0	0	0	0	0	0	0	0	0	0	0	0	0.148866	0	0.463426	0	0	0.375677	0	0	0	0	0	0	0	0	0	0	0	0	0	0	0	0	0	0	0	0	0	0	0
TCONS_00659625	Ino80e	0.0785228	0	0.025889	0.042015	0	0.081175	0	0.0632111	0	0.0881431	0.125015	0.152271	0.179254	0.108784	0	0.284922	0	0	0	0.266247	0.115537	0	0	0.10321	0	0	0	0	0	0	0	0	0.252078	0.0534092	0	0	0.0443396	0	0	0	0	0.0953156	0	0	0	0.0166522	0	0
TCONS_00196868	Dapk1	0.00709234	0.0967975	0.00780428	0.00106868	0	0.00456159	0	0	0	0	0	0	0	0.00780169	0	0	0	0	0	0	0	0	0.392861	0.00247576	0	0	0	0	0	0	0	0	0	0	0	0.0110124	0	0.0575627	0	0	0	0	0	0	0	0	0	0
TCONS_00226894	Spryd7	0	0	0	0	0	0	0	0	0	0	0	0	0	0	0	0	0.577567	0	0	0.0161587	0.0964424	0	0	0	0.075597	0	0	0	0	0	0.0266385	0	0.0047044	0.0362896	0	0.0273438	0	0	0	0	0	0	0.0491876	0	0.0273492	0.0198972	0	0
TCONS_00226892	Spryd7	0.0780157	0.0757198	0.0423416	0.0198122	0.0925028	0.107549	0.0754955	0	0	0	0	0	0	0	0	0	0	0.247941	0.373497	0.0868467	0.13204	0	0	0.0841759	0.31222	0	0	0.114166	0	0	0.170385	0.255471	0.00613358	0	0	0.019492	0.0563837	0.255434	0	0	0	0	0	0.10527	0	0.15498	0.0664701	0
TCONS_00395445	Haus2	0	0	0	0	0	0	0.00421198	0	0	0	0	0	0	0	0	0	0	0	0	0	0	0	0	0	0	0	0	0	0	0	0	0	0	0.0701478	0	0	0	0	0	0	0	0.133106	0	0.0237092	0	0	0	0
TCONS_00552152	Arpc3	0	0	0.00816327	0.00107295	0	0.00810898	0	0	0	0	0	0	0.00543935	0.00579146	0	0	0	0	0	0	0	0	0	0.00247576	0	0	0	0	0.179793	0	0.0402344	0.00312851	0	0.0371696	0.0378829	0.211416	0	0.133114	0	0	0	0.0542182	0	0	0	0	0	0
TCONS_00785529	AC122428.5	0	0	0.0844211	0.0070522	0.0954835	0.0524841	0.049794	0.122514	0.011098	0.0449126	0.0735091	0.0588348	0.122306	0.0364443	0.0773241	0.0447958	0	0.00860538	0.380002	2.0873	2.27756	1.96113	0	0.0226111	0.63395	0	0	0.357339	0	0	2.45461	1.34341	1.20413	1.61244	1.05768	0.754878	0.773182	1.49728	0.29745	0	1.73936	0	1.61729	1.05073	0.362884	1.40022	1.93822	0
TCONS_00630429	Zfp638	0.813289	0.791259	0.83847	0.419129	0.994865	0.695857	0.395631	0.289234	0.2603	0.122563	0.361903	0.137377	0.263623	0.0467321	0	0.0679382	0	0	0.191947	0.26402	0.381118	0.233412	0	0.156753	0.37185	0	0	0	0	0.398432	0.649974	1.13774	2.04634	1.97248	0	0.481253	0.101394	1.4448	0	0	0	0	0	0	1.4688	1.4232	1.51579	0
TCONS_00840600	Irak1	0.0670935	0	0	0	0	0	0	0	0	0	0	0	0	0	0	0	0	0	0.135099	0	0	0	0	0	0	0	0	0	0	0	0	0	0	0	0.329026	0.211394	0	0	0	0	0	0	0	0	0	0	0	0
TCONS_00539704	Macf1	0	0	0	0	0	0	0	0	0	0	0	0	0	0	0	0	0	0	0	0	0	0.116522	0	0	0	0	0	0	0	0.800191	0	0	0	0	0	0	0	0	0	0	0.024454	0	0	0	0	0	0	0
TCONS_00492178	Bcl10	0.0624587	0.0120997	0	0	0	0	0	0	0	0	0	0	0	0	0	0	0	0	0	0	0	0	0.392861	0.0432144	0.0601467	1.1679	0	0	0.0599308	0	0.282056	0.149641	0.105364	0.314604	0.260546	0.250874	0.412942	0.348348	0.189338	0.771988	0	0	0	0	0	0	0	0.072293
TCONS_00591878	Abhd11	0	0.292244	0	0	0	0	0	0	0	0	0	0	0	0	0	0	0	0	0.309248	0	0	0	0	0	0	0	0	0	0	0	0	0	0	0	0.0176534	0	0	0	0	0	0	0	0	0	0.0154603	0	0	0
TCONS_00564915	Dtx2	5.72234	2.01304	2.46292	1.21644	4.14147	2.0554	1.36234	0.42502	0.405057	0.304001	0.429174	0.282338	0.209642	0.162759	0.35878	0	0	5.33305	5.33239	1.2346	1.27092	3.7539	8.91135	1.53579	4.71856	6.33155	7.07922	5.91007	9.828	2.15711	0.563232	0.75489	1.13241	2.46965	2.67428	3.5456	4.31495	0.866296	3.05137	6.06562	5.40451	3.84949	2.69732	3.31897	2.99543	1.788	2.68408	0.072293
TCONS_00054783	Oaz1	0.0889947	0.0400983	0.0234507	0.0419712	0.0713848	0.00939839	0.0203382	0.0382613	0	0	0	0.0193963	0.00690242	0.00674066	0.0214635	0.0105872	0	0	0.238622	0.0853007	0	0.134192	0	0	0.281085	0	0	0	0	0	0.253271	0.0569321	0	0.0355547	0	0	0	0.262554	0	0	0	0	0	0	0	0	0.536085	2.24889
TCONS_00277761	Kansl2	0	0	0	0.0106771	0	0	0	0	0	0	0	0	0	0.00786671	0	0.00271346	0	0	0	0	0	0	0	0	0	0	0	0	0	0	0.187984	0	0	0	0	0	0	0	0	0	0	0	0	0	0	0	0	0
TCONS_00277766	Kansl2	0	0	0	0	0.0838418	0.053106	0	0	0	0	0	0	0	0	0	0	0	0	0.317203	0.0774465	0.107111	0	0	0.0847354	0	0	0	0	0	0	0.330447	0.719208	0.874715	0.551647	0.930859	0	0	0.759219	0	0	0	0	0	0	0	0	0	0
TCONS_00224863	Ubac2	0.96059	0.748305	0.592953	0	0.925491	0.549585	0.205355	0	0	0.0440672	0.133119	0	0	0	0	0	0	0.944941	1.05413	0.0889184	0	1.05329	0	0.207734	0.741521	1.45988	3.25193	1.62686	0	0.332674	0.0646377	0	0.550366	0.43846	0.719775	0.421643	0	0.64854	0.315563	2.64682	3.73364	2.06029	0.439212	0	1.40661	1.23796	1.78042	0
TCONS_00224869	Timm8a2	0	0.0251431	0	0	0	0	0	0	0	0	0	0	0	0	0	0	0	0.223752	0.0959735	0	0	0.0135938	0	0	0	0	0	0.0856244	0	0.0554456	0	0	0.0790111	0.0763352	0.101021	0	0	0	0	0	0	0	0.0163959	0.0584835	0	0	0.0163157	0
TCONS_00007245	Tsga10	0	0.0177139	0.0210916	0.0184122	0.0497768	0.0393848	0.0789212	0.108155	0.11266	0.148462	0	0	0.123749	0	0	0	0	0.228451	0	0	0	0	0	0	0	0	0	0	0	0	0	0	0	0	0	0	0	0	0	0	0	0	0	0.168818	0	0	0	0
TCONS_00098886	H2afv	0	0	0	0	0	0	0	0	0	0	0	0	0	0	0	0	0	0	0.0693888	0	0	0	0	0	0.0806745	0.108615	0	0	0	0	0	0	0	0	0	0	0.186065	0	0	0	0.418803	0.0981891	0	0	0.25293	0	0.104371	0
TCONS_00410393	Entpd6	0.159844	0.126514	0	0	0.250111	0.118589	0.0362034	0	0.132491	0	0	0.0569462	0	0	0	0.00503605	1.15513	0.340738	0.330575	0.173048	0.26601	0.254472	0	0.0847404	0.242169	0.364969	0	0.39958	0	0	0.0636164	0.0980532	0.0270679	0.0997964	0.0252553	0.0354159	0.0516177	0.302204	0.126225	0.330852	0.902918	0.5964	0.494057	0.0233934	0.0618411	0.126301	0.211761	0.144586
TCONS_00323879	Gfer	0	0	0	0	0	0	0	0	0	0	0	0	0	0	0	0	0	0	0.127048	0	0	0.0960331	0	0	0	0	0	0.182922	1.767	0	0.0127783	0	0	0	0	0	0	0	0	0	0.169297	0	0.0173796	0.0714084	0.216444	0.0530851	0	0
TCONS_00371233	Tdrd1	0	0.0547995	0	0	0	0	0	0	0	0	0	0	0	0	0	0	0	0.0788938	0.222339	0	0.328401	0.478936	0	0	0	0	0.257239	0.670724	0.299654	0	0	0	0.135859	0.0272172	0	0.0440496	0.103235	0.144594	0.25245	0	0.0188108	0	0.0655834	0.0350901	0.0927617	0	0.117555	0
TCONS_00285597	Arl13b	0	0	0	0	0	0	0	0	0	0	0	0	0	0	0	0	0	0	0.0106637	0	0	0.0407611	0	0	0	0	0	0	0	0	0	0	0	0	0	0.0814037	0	0.176286	0	0	0	0	0	0	0.154603	0	0	0
TCONS_00391102	Acbd5	0	0	0	0	0	0	0	0	0	0	0	0	0.0151507	0.0131146	0.0687371	0.104015	0	0.0945564	0	0	0.0539246	0	0	0	0	0	0	0.0708399	0	0	0	0	0	0	0.215023	0	0.0592399	0	0	0.298539	0.107917	0	0	0	0.155917	0	0.119888	0
TCONS_00734284	Tmem108	0.119311	0	0.0204483	0.0099419	0.128668	0.0606752	0.0713242	0.0479891	0.100469	0	0	0	0	0.0358982	0	0.013852	0	0	0	0	0	0	0	0	0	0	0	0	0	0	0	0	0	0	0	0	0	0	0	0	0	0	0.131167	0	0	0	0.273614	0
TCONS_00599788	Fam126a	0.0350362	0	0.0179309	0.0112136	0	0.0105418	0	0.0284753	0.0403072	0	0.0973928	0.0070423	0	0	0	0.0196336	0	0	0	0	0	0	0	0.020227	0	0.218981	0	0.0570829	0	0.166337	0.146744	0	0.189475	0	0.0757658	0	0.0516177	0	0.315563	0	0.0188108	0	0	0	0	0	0	0
TCONS_00462363	Trim59	0	0	0	0	0	0	0	0	0	0	0	0	0	0	0	0	0	0	0	0	0	0	0	0	0	0	0	0	0	0	0	0	0	0	0	0	0	0	0	0	0	0.187161	0	0	0	0	0	0
TCONS_00491288	Nup210l	0	0	0	0	0	0	0	0	0	0	0	0	0	0	0	0	0	0	0.0319912	0.0172877	0	0.01089	0	0	0	0	0	0.131048	0	0	0.0244638	0	0.0273873	0	0	0	0	0	0	0	0	0	0	0	0	0	0.293682	0
TCONS_00338932	Ccnf	0.0248232	0	0.01407	0	0	0	0	0	0	0	0	0	0	0	0	0	0	0.338271	0.394675	0.100563	0.308228	0.0644433	0.0357147	0.208481	0.138351	0	0.171493	0.148672	0.279158	0.166337	0.110325	0.193103	0.146361	0.335679	0.108699	0.0842008	0.361324	0.306169	0.15715	0.110284	0.150486	0.162655	0	0.077514	0.435578	0.126301	0.358945	0.072293
TCONS_00083319	Scamp4	0	0	0	0	0	0	0	0	0	0	0	0	0	0	0	0	0	0	0	0	0	0	0	0	0	0	0	0	0	0	0	0	0	0	0	0	0	0	0	0	0	0	0	0	0	0	0	0
TCONS_00650152	Pih1d1	0	0	0	0	0.0137041	0	0	0	0	0	0	0	0	0	0	0	0	0.0604735	0.0673734	0.0171568	0	0	0	0	0	0	0	0	0	0.665347	0	0	0	0.0181448	0.0521269	0.043532	0	0	0	0	0	0	0.344313	0	0	0.0485771	0	0
TCONS_00451997	Platr14	0	0	0	0	0	0	0.00675882	0	0	0	0	0	0.0277422	0.0385222	0	0	0	0	0.151755	0.0131111	0.0450347	0	0.214288	0	0	0	0	0	0	0	0.0302501	0.110065	0.0587319	0.248321	0.301144	0.026628	0.0516177	0	0.126225	0	0	0	0	0.101738	0.120358	0	0	0
TCONS_00190440	Hmgcs1	0	0	0.052515	0.160088	0.103586	0.627968	0.428455	2.0692	3.67932	0.654922	0.140359	0.709403	1.86842	0.445383	1.50409	0.486771	0	0	0	0.00352675	0.0912577	0	0	0	0	0	0	0	0	0	0	0	0	0	0	0	0	0	0	0	0	0	0	0	0	0	0	0
TCONS_00600929	Rsrc2	0	0	0	0	0	0	0	0	0	0	0	0	0	0	0	0	0	0	0	0	0.173701	0	0	0.458704	0	0	0	0	0	0	0.186332	0	0	0	0	0	0	0.341839	0	0	0	0	0	0	0	0	0	0
TCONS_00637144	Gm44768	0	0.0239211	0.0139908	0.0183641	0.0203095	0.0374294	0.0236306	0.0167836	0.00554613	0.0253184	0.0218348	0.0172024	0.0050978	0.0114841	0.00815483	0.00519195	1.14936	0.200319	0.15247	0.469124	0.425258	0.28992	0	0.112469	0.113383	0	0.162575	0.169465	0.340887	0	0.156495	0.180338	0.16061	0.0977188	0.173605	0.179535	0.133879	0.133567	0	0	0.121123	0.538441	0.0445804	0.171368	0.228735	0.113039	0.126871	0
TCONS_00325613	Polh	0	0	0.0245277	0	0	0.00912318	0	0	0	0.0132096	0	0	0	0	0	0	0	0	0	0.0288816	0	0	0	0	0.113012	0	0	0	0	0	0	0	0	0	0	0	0	0	0	0	0	0	0.0163959	0	0	0	0	0
TCONS_00325615	Polh	0	0	0	0	0	0	0	0	0	0	0	0	0	0.017377	0	0	0	0.0181421	0	0.154241	0.165962	0.281367	0	0	0	0	0	0	0	0	0.165587	0.114027	0.340065	0.147563	0.0931035	0.383837	0.20771	0.116446	0	0	0.0960479	0	0	0.19537	0.0463808	0	0	0
TCONS_00325616	Polh	0	0	0	0	0	0	0	0	0	0	0	0	0	0	0	0	0	0	0.0639823	0	0	0.0913932	0	0	0	0	0	0.227418	0	0	0	0	0	0	0	0.158226	0	0	0	0	0	0	0	0	0.123682	0	0	0
TCONS_00675208	Vps33b	0	0	0	0	0	0	0	0	0	0	0	0	0	0	0	0	0	0	0	0	0	0	0	0	0	0	0	0	0	0	0	0	0	0	0	0	0	0	0	0	0	0	0	0	0	0	0	0
TCONS_00716142	D230025D16Rik	0	0	0	0	0	0	0	0	0	0	0	0	0	0	0	0	0	0	0	0	0	0	0	0.0842428	0	0	0	0	0	0	0	0	0	0	0	0	0	0	1.61221	0	0	0	0.353741	0	0.0927617	0	0	0
TCONS_00483432	Rbm8a	0.0816825	0.0698515	0	0.129687	0.124427	0	0	0	0.240837	0.0683508	0.370244	0	0.0556578	0.373249	0	0	0	0	0	0	0	0	0	0	0	0	0	0	0	2.10239	0	0	0	0	0	0.147159	0	0	0	0.60954	0	0.60822	0	0	0	0	0	0
TCONS_00462959	Bola1	0	0	0	0.0376238	0	0	0.0140399	0	0.148434	0.0495491	0.0993882	0.0227158	0.0356846	0.135229	0	0.0628185	0	0	0.300205	0.890814	0.786533	0.852851	0.605114	0.144421	0	0	1.03067	0.39039	0	0	1.12547	0.639163	0.496679	1.42621	1.73345	0.263009	1.06224	1.39378	0.0893043	0	3.58581	0	0.463183	5.09894	0.84073	0.81903	0	0
TCONS_00168786	Smc6	0	0	0.00318303	0.0066087	0	0	0	0.00922829	0	0	0	0	0	0	0	0	0	0	0	0	0.171534	0	0	0	0	0	0	0	0	0	0	0	0.0776198	0	0	0.339479	0.189368	0	0	0	0	0	0	0.102837	0	0	0	0
TCONS_00240556	Tpt1	0	0	0	0	0.160962	0	0	0	0	0	0	0	0	0	0	0	0	0	0	0	0	0	1.51619	0	0	0	1.95056	0	1.32813	0	0	0	0	0	0	0.525259	0.776313	0	0.661925	1.48839	0.973326	0	0	0	1.08522	0.491144	0	1.27857
TCONS_00367401	Tjp2	0.326538	0.241679	0.207399	0.189894	0.517937	0.254911	0.15307	0.0708294	0	0.0364232	0	0	0	0	0.00815483	0	0	0	0	0	0	0.0880168	0	0	0.120673	0	1.97217	0	0	0	0	0	0	0	0	0.231283	0	0	0	0	0.285604	0	0	0	0.262825	0	0	0
TCONS_00056030	Ppp1r12a	0	0	0.00317634	0	0	0	0	0	0	0	0	0	0	0	0	0	0	0	0.114944	0	0	0	0	0	0	0	0.584876	0	0	0	0	0	0	0	0	0	0	0	0.54403	0	0	0	0	0	0	0	0	0
TCONS_00596368	Srrt	0	0	0	0	0	0	0	0	0	0	0	0	0	0	0	0	0	0	0	0	0	0	0	0	0	0	0	0	0	0	0.0618106	0	0	0	0	0	0	0	0	0	0	0	0	0	0	0	0	0
TCONS_00596366	Srrt	0	0	0	0	0	0	0	0	0	0	0	0	0	0	0	0	0	0	0	0.013741	0	0	0	0	0	0	0	0	0	0	0	0.075219	0	0	0	0	0	0	0	0	0	0	0	0	0	0	0	0
TCONS_00828960	Chic1	0	0	0	0	0	0	0	0	0	0	0.00764525	0.00272535	0	0.00260056	0	0.013556	0	0	0	0	0.00390469	0	0	0	0	0	0	0	0	0	0.00310237	0.00384859	0	0	0	0.10975	0	0	0	0	0	0	0	0	0	0.0194309	0	0
TCONS_00169431	Nampt	0	0	0	0	0	0	0	0	0	0	0	0	0	0	0	0	0	0	0	0	0.0391251	0	0	0	0	0	0	0	0	0	0	0.636583	0	0	0.0303568	0	0	0	0	0	0	0	0	0	0.0338735	0	0	0
TCONS_00737653	Scamp2	0.0374476	0	0.00179833	0.0526441	0.0351511	0.0146427	0.0226071	0.0542786	0.113673	0.0275376	0.0227981	0.0415861	0.0129943	0.0193586	0.0142302	0.0499765	0	0	0	0	0	0	0	0	0	0	0	0	0	0.0554456	0	0	0	0	0	0	0	0	0	0.441136	0	0	0	0	0	0	0	0
TCONS_00348437	Myo5b	0.00776966	0	0.00689341	0	0	0	0.0471826	0	0.124713	0.0652729	0.0411009	0.168421	0.106508	0.167159	0	0	0	0	0	0	0.00587725	0.0805983	0	0	0	0	0	0.293663	0	0	0	0.0548025	0.200302	0.217738	0.0419364	0	0	0.142669	0	0	0	0.216873	0	0	0.633871	0	0	0
TCONS_00825495	Snx12	0	0	0	0	0	0	0	0	0	0	0	0	0	0	0	0	0	0	0	0	0	0.102969	0	0	0	0.364969	0	0	0	0	0	0	0	0	0.0505105	0.104717	0.120441	0	0	0	0.0188108	0.0542182	0	0.0971528	0.166291	0	0.0953652	0
TCONS_00174196	Nemf	0	0	0.00222979	0.00229979	0	0.00152053	0.00164408	0	0	0	0.00764525	0.0054507	0	0	0	0	0	0.0536098	0.0533186	0.0325658	0.0122126	0.0208425	0	0.00247576	0.0565061	0.0729938	0	0.0570829	0.0599308	0	0.0101137	0.00613445	0.0304297	0.0133183	0.0378829	0	0.412942	0	0.0631126	0	0	0	0	0.0116967	0.050215	0.0564563	0	0.072293
TCONS_00428941	Brd3	0	0	0	0	0	0	0	0	0	0	0	0	0	0	0	0	0	0	0	0	0	0	0	0	0	0	0	0	0	0	0	0.0192828	0	0	0	0	0	0	0	0	0	0	0	0	0	0	0	0
TCONS_00177601	Pum2	1.09123	1.84216	0.0725842	0	1.55616	0.144855	0	0	0	0	0	0	0	0	0	0	0	1.19268	2.22902	0	0	1.43968	0	0.290152	1.61231	0	0	3.0452	3.55809	0.382907	0.801583	0	0.46305	2.781	2.73238	1.89639	3.2864	0.274092	0	0	4.76688	1.35047	2.62211	2.58577	0.393371	1.80549	0	1.631
TCONS_00699201	Cog4	0	0	0	0	0.0518838	0.0656595	0	0	0	0	0	0	0.0587165	0	0	0	0	0	0	0.411498	0	0.0434445	0	0.067826	0	0	0	0	0	0	0.349488	0	0	0	0	0	0	0.0851819	0	0	0	0	0	0.343076	0	0	0	0
TCONS_00634751	Bcat1	0	0	0	0	0	0	0	0	0	0	0	0	0	0	0	0	0	0	0	0.0199627	0	0	0	0	0	0	0	0	0	0	0	0	0	0.090724	0.0126276	0.165186	0	0	0.189338	0	0	0	0.0163959	0	0	0	0	0
TCONS_00641990	Akip1	0.0669694	0	0.01242	0.0893553	0.0547411	0.0796955	0.0736535	0.0461512	0.182033	0	0.378539	0.180225	0.127522	0.0877976	0.196784	0.267912	0	0	0	0	0	0	0	0	0	0	0	0	0	0	0	0	0	0	0	0	0	0	0	0	0	0	0	0	0	0	0	0
TCONS_00151443	Twistnb	0	0	0	0	0.137785	0.007481	0	0	0	0	0	0	0	0	0	0	0	0	0	0.0141647	0	0	0	0	0.160679	0	0	0.0897629	0	0.277228	0	0	0	0	0.550338	0	0	0	0.423107	0.111497	0	0.164823	0	0	0.169476	0	0	0
TCONS_00151444	Twistnb	0	0.121348	0.0602256	0	0	0.0363878	0.0307292	0.00681817	0	0	0	0	0	0	0	0.00298232	1.09334	0	0	0	0	0	0	0.0841858	0.0312236	0	0	0	0.539378	0	0	0	0.207253	0.486716	0.270408	0.218178	0.710105	0	0.232759	0	1.10357	0.0901648	0.58266	0.720447	0	0.646843	0.421679	0
TCONS_00395132	Knstrn	0	0	0	0	0	0	0	0	0	0	0	0	0	0	0	0	0	0	0	0	0	0	0	0	0	0.437963	1.08332	0	0	0	0	0	0	0	0	0	0	0	0	0	0	0	0	0	0	0	0	0
TCONS_00531092	Rnf11	0.238757	1.31924	1.04836	0.410254	0.645827	0.754447	0.781086	0.260574	0.265363	0.404689	0.406727	0.500557	0.303579	0.362615	0.409421	0.2189	0.810905	0.587609	0.663379	0.780019	0.620498	0.299506	0.272396	0.337167	0.740504	0.367962	0	0.213733	0.22498	0.66202	0.610236	0.727659	0.847392	0.794615	0.993593	0.909922	1.1578	0.567661	0.626014	2.33317	1.15436	1.09819	0.354888	1.25591	0.337421	0.885396	0.464655	0.157165
TCONS_00241409	Gm281	0	0	0	0	0	0.00912318	0	0	0	0	0	0	0	0	0	0	0	0.134777	0.0778132	0.0241172	0.00434394	0.115707	0	0.12818	0.1402	0	0	0	0.119862	0	0	0.0382683	0	0	0.1237	0	0	0	0	0	0.0623201	0.0542182	0	0	0	0.0582926	0	0
TCONS_00135299	Bcas3	0	0	0	0	0.0848902	0.0413827	0.255142	0.147963	0.0891293	0	0	0	0.0380704	0.0224039	0.0194003	0	0	0	0	0	0	0	0	0	0	0.77461	0	0	0	0	0.0160128	0	0	0	0	0	0.346441	0	0	0	0	0	0	0	0.154603	0	0	0
TCONS_00714811	Lsm4	0	0	0	0	0	0.00152053	0	0	0	0	0.00764525	0	0	0	0	0	0	0	0	0	0	0	0	0	0	0	0	0	0	0	0	0	0	0	0	0	0	0	0	0	0	0	0	0	0	0	0	0
TCONS_00714814	Lsm4	0	0	0	0	0	0	0	0	0	0	0	0	0	0	0	0	0	0	0	0.0702066	0	0	0	0	0	0	0	0	0	0	0	0	0	0	0	0	0	0	0	0	0	0	0	0	0.293745	0	0	0
TCONS_00241898	Spcs1	0	0	0	0	0	0	0	0	0	0	0	0.00281528	0	0	0	0	0	0	0.0683331	0.0352919	0.117273	0.165972	0.0357147	0	0.0645784	0.0729938	0	0	0	0	0	0	0.205082	0.247613	0	0.635724	0.320512	0	0.126225	0	0.0564323	0.588864	0.256202	0.0584835	0	0	0	0
TCONS_00296249	Ppp1r2	0	0	0	0	0	0	0	0	0	0	0	0	0	0	0	0	0	0	0	0	0	0	0.0630364	0	0	0	0.169435	0	0	0.052507	0.0243978	0	0.0180056	0.0339852	0.0563066	0	0	0	0.441788	0.680342	0.085495	0.105129	0.0465479	0.0709756	0	0	0	0
TCONS_00353817	Csnk1a1	0	0	0	0	0	0	0	0	0	0	0	0	0	0	0	0	0	0	0	0	0	0	0	0.0145352	0	0	0	0	0	0	0.0385855	0	0	0	0	0.0782762	0.176464	0	0.168258	0.253102	0	0	0.14371	0	0	0	0	0
TCONS_00362306	Pias2	0	0	0	0	0	0	0	0	0	0	0	0	0	0	0	0	0	0	0	0	0	0	0	0	0	0	0	0	0	0	0	0	0	0	0	0	0	0	0	3.13769	0	0	0	0	0	0	0	0
TCONS_00362304	Pias2	0	0	0	0	0	0	0	0	0.18205	0	0	0	0	0.0510647	0	0	0	0	0	0	0	0	0	0	0	0	0	0	0	0	0.0711892	0	0.421837	0	0	0	0	0.143353	0	0	0.0662516	0	0	0	0	0	0.0359271	0
TCONS_00435680	Gpcpd1	0	0	0	0	0	0	0	0	0	0	0	0	0	0	0	0	0	0	0	0.192984	0.131091	0	0	0.218667	0	0	0	0	0	0	0.0540368	0	0	0	0	0	0.223677	0	0	0	0	0	0	0	0	0	0	0
TCONS_00542385	L1td1	0	0	0	0	0	0	0	0	0	0	0	0	0	0	0	0	0	0	0	0	0	0	0	0	0	0	1.25464	0	0	0	0	0	0	0.107526	0	0	0	0	0	0	0.96584	0	0	0	0	0	0	0
TCONS_00299541	Psmd2	0	0	0	0	0	0	0	0	0	0	0	0	0	0	0	0	0	0	0	0	0	0	0	0	0.0141023	0	0	0	0	0	0	0	0.156804	0	0	0	0	0	0	0	0.241229	0	0	0	0	0	0	0
TCONS_00063154	Bsg	0	0.0887028	0	0	0	0	0	0	0	0	0	0	0	0	0	0	0	0	0	0	0	0	0.759008	0	0.384734	0	0.0857464	0.500232	1.13869	0.235866	0	0	0.154817	0.27659	0.47985	0	0	0	0	0	0	0	0.853257	0.271516	0.352974	0	0.272113	0.072293
TCONS_00421817	Sptan1	0.0245111	0	0	0	0.0185177	0.0191465	0	0.0233108	0	0	0	0	0	0	0	0	0	0.00998418	0	0	0.0399335	0	0	0.0250819	0	0	0	0	0	0.548579	0	0.0567115	0	0.462638	0	0.199236	0	0	0	0	0.24454	0	0	0	0	0	0	0
TCONS_00050889	Clk1	0	0	0	0	0.00374465	0	0	0	0	0	0	0	0	0	0	0	0.577567	0.00624087	0	0.00232233	0.00551885	0.00679352	0	0	0	0	0.0857464	0.0152554	0	0.0554456	0.00290141	0.0033859	0.0111682	0.019052	0.0272631	0.0278173	0.0177049	0	0	0	0.0585392	0	0.0163959	0.0531264	0	0	0.155097	0
TCONS_00477881	Arhgap29	0	0	0.817834	0.0998005	0.508622	0.380961	0.853625	1.77479	1.33986	0.99119	0.400986	0.984914	1.49764	0.62484	1.59291	0.6992	0	0	0	0	0	0	0	0	0	0	0	0	0	0	0	0.0991777	0	0	0.0433254	0	0	0	0	0	0	0	0	0	0	0	0	0
[truncated: 25,355 more rows]
[truncated: 74 more columns]

## Sheet: validated novel transcript
Number	Transcript ID	Gene name	Type of novel transcript	Validated source	validation primer	length of PCR product as novel transcript
[truncated: 12 more rows]
