# Supplementary material for: Single-cell RNA-seq analysis of mouse preimplantation embryos by third-generation sequencing
Source: PLoS Biol. 2020 Dec 30;18(12):e3001017. doi: 10.1371/journal.pbio.3001017 (PMC7773192; doi:10.1371/journal.pbio.3001017)
Supplement: S3 Table — Each name of the column contains 3 parts of information: sample id, mapping reference, assigned strain. (XLSX) [file pbio.3001017.s009.xlsx]

## Sheet: C57 oocyte
gene_id	name	M2_1.GRCm38.C57BL/6J	M2_1.DBA2C-REF.C57BL/6J	M2_1.GRCm38.DBA_2C	M2_1.DBA2C-REF.DBA_2C	M2_1.GRCm38.unphased	M2_1.DBA2C-REF.unphased	M2_10.GRCm38.C57BL/6J	M2_10.DBA2C-REF.C57BL/6J	M2_10.GRCm38.DBA_2C	M2_10.DBA2C-REF.DBA_2C	M2_10.GRCm38.unphased	M2_10.DBA2C-REF.unphased	M2_2.GRCm38.C57BL/6J	M2_2.DBA2C-REF.C57BL/6J	M2_2.GRCm38.DBA_2C	M2_2.DBA2C-REF.DBA_2C	M2_2.GRCm38.unphased	M2_2.DBA2C-REF.unphased	M2_3.GRCm38.C57BL/6J	M2_3.DBA2C-REF.C57BL/6J	M2_3.GRCm38.DBA_2C	M2_3.DBA2C-REF.DBA_2C	M2_3.GRCm38.unphased	M2_3.DBA2C-REF.unphased	M2_5.GRCm38.C57BL/6J	M2_5.DBA2C-REF.C57BL/6J	M2_5.GRCm38.DBA_2C	M2_5.DBA2C-REF.DBA_2C	M2_5.GRCm38.unphased	M2_5.DBA2C-REF.unphased	M2_8.GRCm38.C57BL/6J	M2_8.DBA2C-REF.C57BL/6J	M2_8.GRCm38.DBA_2C	M2_8.DBA2C-REF.DBA_2C	M2_8.GRCm38.unphased	M2_8.DBA2C-REF.unphased	M2_9.GRCm38.C57BL/6J	M2_9.DBA2C-REF.C57BL/6J	M2_9.GRCm38.DBA_2C	M2_9.DBA2C-REF.DBA_2C	M2_9.GRCm38.unphased	M2_9.DBA2C-REF.unphased
ENSMUSG00000000001	Gnai3	0	0	0	0	16	16	0	0	0	0	42	42	0	0	0	0	0	0	0	0	0	0	129	129	0	0	0	0	78	78	0	0	0	0	13	13	0	0	0	0	44	44
ENSMUSG00000000028	Cdc45	0	0	0	0	39	39	0	0	0	0	185	185	0	0	0	0	1	1	0	0	0	0	190	190	0	0	0	0	697	697	0	0	0	0	11	11	0	0	0	0	68	68
ENSMUSG00000000056	Narf	0	0	0	0	7	7	0	0	0	1	58	58	0	0	0	0	2	2	0	0	0	0	16	16	1	0	0	0	25	25	0	0	0	0	0	0	0	0	0	0	14	15
ENSMUSG00000000058	Cav2	1	1	0	0	1	1	25	25	0	0	5	5	4	4	0	0	0	0	4	3	0	0	7	8	11	11	0	0	5	5	7	6	0	1	5	5	0	0	0	0	4	4
ENSMUSG00000000085	Scmh1	45	33	0	0	9	21	38	21	0	0	65	84	0	0	0	0	0	0	56	39	0	0	71	88	37	24	0	0	37	53	18	13	0	0	5	13	43	31	0	1	30	41
ENSMUSG00000000088	Cox5a	0	0	0	0	395	395	0	0	0	0	1332	1332	0	0	0	0	63	63	1	1	0	0	1398	1398	0	0	0	0	2923	2923	0	0	0	0	368	368	0	0	0	0	1286	1286
ENSMUSG00000000094	Tbx4	35	34	0	0	0	1	142	140	0	0	3	5	0	0	0	0	0	0	71	71	0	0	0	0	251	248	0	2	6	7	4	4	0	0	0	0	13	13	0	0	1	1
ENSMUSG00000000126	Wnt9a	0	0	0	0	0	0	0	0	0	0	0	0	0	0	0	0	0	0	0	0	0	0	2	0	0	0	0	0	0	0	0	0	0	0	0	0	0	0	0	0	1	0
ENSMUSG00000000127	Fer	0	0	0	0	11	11	1	1	0	0	145	145	0	0	0	0	4	4	0	0	0	0	136	136	0	0	0	0	251	251	0	0	0	0	18	18	0	0	0	0	71	71
ENSMUSG00000000142	Axin2	0	0	0	0	7	7	0	0	0	0	19	19	0	0	0	0	1	1	0	0	0	0	12	12	0	0	0	0	9	9	0	0	0	0	4	4	0	0	0	0	17	17
ENSMUSG00000000167	Pih1d2	0	0	0	0	0	0	0	0	0	0	1	1	0	0	0	0	0	0	0	0	0	0	4	4	0	0	0	0	1	1	0	0	0	0	0	0	0	0	0	0	1	1
ENSMUSG00000000168	Dlat	0	0	0	0	13	13	1	1	0	0	113	113	0	0	0	0	4	4	4	4	0	0	76	76	6	6	0	0	163	163	0	0	0	0	18	18	5	5	0	0	55	55
ENSMUSG00000000171	Sdhd	0	0	0	0	1	1	0	0	0	0	0	0	0	0	0	0	0	0	0	0	0	0	0	0	0	0	0	0	0	0	0	0	0	0	0	0	0	0	0	0	0	0
ENSMUSG00000000183	Fgf6	0	0	0	0	0	0	0	0	0	0	1	1	0	0	0	0	0	0	0	0	0	0	0	0	3	3	0	0	2	2	0	0	0	0	0	0	0	0	0	0	7	7
ENSMUSG00000000184	Ccnd2	0	0	0	0	0	0	0	0	0	0	0	0	0	0	0	0	0	0	1	1	0	0	1	1	37	35	0	1	4	5	0	0	0	0	0	0	0	0	0	0	0	0
ENSMUSG00000000194	Gpr107	0	0	0	0	1	1	4	4	0	0	21	21	0	0	0	0	0	0	0	0	0	1	16	15	4	4	0	1	6	5	0	0	0	0	2	2	7	4	0	0	19	21
ENSMUSG00000000247	Lhx2	0	0	0	0	0	0	5	4	0	1	4	4	0	0	0	0	0	0	9	9	0	0	7	8	8	6	0	0	18	20	0	0	0	0	0	0	9	6	0	2	3	4
ENSMUSG00000000248	Clec2g	0	0	0	0	0	0	0	0	0	0	0	0	0	0	0	0	0	0	0	0	0	0	0	0	6	6	0	0	0	0	0	0	0	0	0	0	0	0	0	0	0	0
ENSMUSG00000000253	Gmpr	7	7	0	0	0	0	26	25	0	0	0	1	0	0	0	0	0	0	6	6	0	0	0	0	38	38	0	0	0	0	12	11	0	0	2	3	8	8	0	0	1	1
ENSMUSG00000000263	Glra1	0	0	0	0	1	1	0	0	0	0	0	0	0	0	0	0	0	0	0	0	0	0	0	0	0	0	0	0	0	0	0	0	0	0	0	0	0	0	0	0	1	1
ENSMUSG00000000275	Trim25	0	0	0	0	0	0	0	0	0	0	0	0	0	0	0	0	0	0	2	2	0	0	0	0	0	0	0	0	0	0	0	0	0	0	0	0	0	0	0	0	0	0
ENSMUSG00000000276	Dgke	0	0	0	0	0	0	10	9	0	0	0	1	0	0	0	0	0	0	13	12	0	0	3	4	1	1	0	0	0	0	4	4	0	0	0	0	12	12	0	0	1	1
ENSMUSG00000000278	Scpep1	0	0	0	0	2	0	6	6	0	0	1	0	0	0	0	0	0	0	9	9	0	0	4	0	51	51	0	0	1	1	0	0	0	0	0	0	5	6	0	0	4	1
ENSMUSG00000000282	Mnt	0	0	0	0	0	0	0	0	0	0	1	1	0	0	0	0	0	0	0	0	0	0	0	0	0	0	0	0	0	0	0	0	0	0	0	0	0	0	0	0	1	1
ENSMUSG00000000290	Itgb2	0	0	0	0	0	0	0	0	0	0	0	0	0	0	0	0	1	1	0	0	0	0	1	1	0	0	0	0	0	0	0	0	0	0	0	0	0	0	0	0	0	0
ENSMUSG00000000303	Cdh1	0	0	0	0	0	0	135	118	1	3	7	22	0	0	0	0	0	0	15	14	0	0	2	3	12	12	0	0	2	2	2	2	0	0	3	3	29	29	0	0	4	4
ENSMUSG00000000305	Cdh4	0	0	0	0	13	13	0	0	0	0	2	2	0	0	0	0	0	0	0	0	0	0	4	4	0	0	0	0	3	3	0	0	0	0	0	0	0	0	0	0	0	0
ENSMUSG00000000308	Ckmt1	0	0	0	0	0	0	0	0	0	0	1	1	0	0	0	0	0	0	1	0	0	0	0	1	0	0	0	0	0	0	0	0	0	0	0	0	1	1	0	0	0	0
ENSMUSG00000000318	Clec10a	1	1	0	0	0	0	16	15	0	0	0	1	0	0	0	0	0	0	47	48	0	1	0	1	47	46	0	1	2	2	0	0	0	0	0	0	20	21	0	0	0	0
ENSMUSG00000000320	Alox12	0	0	0	0	0	0	2	2	0	0	0	0	0	0	0	0	0	0	5	5	0	0	1	1	8	8	0	0	0	0	0	0	0	0	0	0	4	4	0	0	0	0
ENSMUSG00000000339	Rtca	0	0	0	0	16	16	0	0	0	0	30	30	0	0	0	0	0	0	0	0	0	0	34	34	0	0	0	0	136	136	0	0	0	0	14	14	0	0	0	0	37	37
ENSMUSG00000000340	Dbt	0	0	0	0	0	0	0	0	0	0	0	0	0	0	0	0	0	0	3	3	0	0	5	5	14	14	0	0	0	0	0	0	0	0	1	1	2	2	0	0	0	0
ENSMUSG00000000359	Rem1	0	0	0	0	0	0	0	0	0	0	0	0	0	0	0	0	0	0	0	0	0	0	0	0	10	9	0	4	3	0	0	0	0	0	0	0	0	0	0	0	0	0
ENSMUSG00000000365	Rnf17	9	7	0	0	283	285	106	75	0	4	1565	1592	0	0	0	0	79	79	66	49	0	1	704	720	38	29	0	1	1185	1193	21	17	0	0	137	141	77	47	0	1	624	653
ENSMUSG00000000378	Ccm2	0	0	0	0	0	0	0	0	0	0	0	0	0	0	0	0	0	0	0	0	0	0	0	0	0	0	0	0	1	1	0	0	0	0	0	0	0	0	0	0	0	0
ENSMUSG00000000386	Mx1	0	0	0	0	0	0	1	0	0	0	5	6	0	0	0	0	0	0	0	0	0	0	0	0	0	0	0	0	0	0	0	0	0	0	0	0	0	0	0	0	0	0
ENSMUSG00000000399	Ndufa9	0	0	0	0	0	0	1	1	0	0	3	3	0	0	0	0	0	0	8	7	0	0	3	4	9	9	0	0	9	9	0	0	0	0	2	2	3	1	0	0	2	4
ENSMUSG00000000416	Cttnbp2	0	0	0	0	0	0	0	0	0	0	8	8	0	0	0	0	0	0	0	0	0	0	0	0	2	1	0	0	0	1	0	0	0	0	0	0	0	0	0	0	7	7
ENSMUSG00000000420	Galnt1	2	2	0	0	19	19	41	40	0	1	97	97	0	0	0	0	6	6	19	18	0	0	104	105	8	7	0	1	23	23	1	1	0	0	28	28	17	16	0	0	154	155
ENSMUSG00000000439	Mkrn2	0	0	0	0	0	0	0	0	0	0	1	1	0	0	0	0	0	0	0	0	0	0	3	3	0	0	0	0	2	2	0	0	0	0	0	0	0	0	0	0	1	1
ENSMUSG00000000440	Pparg	0	0	0	0	12	12	0	0	0	0	119	119	0	0	0	0	1	1	0	0	0	0	71	71	0	0	0	0	160	160	0	0	0	0	10	10	0	0	0	0	42	42
ENSMUSG00000000441	Raf1	0	0	0	0	86	86	0	0	0	0	206	206	0	0	0	0	1	1	0	0	0	0	328	328	0	0	0	0	398	398	0	0	0	0	30	30	0	0	0	0	112	112
ENSMUSG00000000489	Pdgfb	0	0	0	0	0	0	2	2	0	0	0	0	0	0	0	0	0	0	4	4	0	0	0	0	10	10	0	0	0	0	0	0	0	0	0	0	0	1	0	0	0	0
ENSMUSG00000000532	Acvr1b	0	0	0	0	0	0	0	0	0	0	6	6	0	0	0	0	0	0	0	0	0	0	1	1	0	0	0	0	4	4	0	0	0	0	3	3	0	0	0	0	0	0
ENSMUSG00000000538	Tom1l2	0	0	0	0	0	0	0	0	0	0	0	0	0	0	0	0	0	0	0	0	0	0	1	1	0	0	0	0	0	0	0	0	0	0	0	0	0	0	0	0	0	0
ENSMUSG00000000552	Zfp385a	0	0	0	0	0	0	0	0	0	0	3	3	0	0	0	0	0	0	0	0	0	0	1	1	0	0	0	0	9	9	0	0	0	0	0	0	0	0	0	0	0	0
ENSMUSG00000000555	Itga5	0	0	0	0	0	0	0	0	0	0	1	1	0	0	0	0	0	0	0	0	0	0	1	1	0	0	0	0	1	1	0	0	0	0	0	0	0	0	0	0	0	0
ENSMUSG00000000561	Wdr77	0	0	0	0	0	0	0	0	0	0	0	0	0	0	0	0	0	0	0	0	0	0	1	1	0	0	0	0	0	0	0	0	0	0	0	0	0	0	0	0	0	0
ENSMUSG00000000562	Adora3	0	0	0	0	0	0	0	0	0	0	11	11	0	0	0	0	1	1	0	0	0	0	10	10	0	0	0	0	7	7	0	0	0	0	0	0	0	0	0	0	0	0
ENSMUSG00000000563	Atp5f1	0	0	0	0	1	1	0	0	0	0	149	149	0	0	0	0	4	4	0	0	0	0	98	98	0	0	0	0	213	213	0	0	0	0	31	31	0	0	0	0	68	68
ENSMUSG00000000568	Hnrnpd	0	0	0	0	46	46	0	0	0	0	73	73	0	0	0	0	4	4	0	0	0	0	120	120	0	0	0	0	36	36	0	0	0	0	31	31	0	0	0	0	89	89
ENSMUSG00000000579	Dynlt1c	0	0	0	0	0	0	0	0	0	0	3	3	0	0	0	0	0	0	0	0	0	0	1	2	0	0	0	0	4	4	0	0	0	0	0	0	0	0	0	0	0	0
ENSMUSG00000000581	C1d	2	1	2	4	2	1	2	2	0	2	26	24	0	0	0	0	0	0	9	6	1	6	6	4	62	47	4	40	31	14	0	0	0	0	0	0	7	6	2	7	6	4
ENSMUSG00000000594	Gm2a	0	0	0	0	1	1	0	0	0	0	1	1	0	0	0	0	0	0	0	0	0	0	0	0	0	0	0	0	0	0	1	1	0	0	0	0	0	0	0	0	0	0
ENSMUSG00000000606	Vmn2r88	0	0	0	0	0	0	0	0	0	0	0	0	0	0	0	0	0	0	0	0	0	0	0	3	0	0	0	0	0	0	0	0	0	0	0	0	0	0	0	0	0	0
ENSMUSG00000000631	Myo18a	0	0	0	0	0	0	0	0	0	0	4	4	0	0	0	0	0	0	0	0	0	0	17	17	0	0	0	0	0	0	0	0	0	0	1	1	0	0	0	0	7	7
ENSMUSG00000000682	Cd52	0	0	0	0	3	3	1	1	0	1	2	2	0	0	0	0	1	1	33	26	0	1	88	93	313	277	0	10	727	748	0	0	0	1	1	0	1	1	1	1	2	2
ENSMUSG00000000701	Tcl1b5	0	0	0	0	1	1	0	0	0	0	1	1	0	0	0	0	0	0	0	0	0	0	1	1	0	0	0	0	0	0	0	0	0	0	0	0	0	0	0	0	0	0
ENSMUSG00000000730	Dnmt3l	0	0	0	0	0	0	0	0	0	0	1	1	0	0	0	0	0	0	0	0	0	0	0	0	0	0	0	0	0	0	0	0	0	0	0	0	0	0	0	0	0	0
ENSMUSG00000000732	Icosl	0	0	0	0	2	2	0	0	0	0	8	8	0	0	0	0	0	0	0	0	0	0	4	4	0	0	0	0	29	29	0	0	0	0	0	0	0	0	0	0	1	1
ENSMUSG00000000751	Rpa1	0	0	0	0	1	1	11	11	1	1	26	26	0	0	0	0	1	1	10	9	1	1	25	26	3	3	0	0	20	20	0	0	0	0	5	5	0	0	0	0	17	17
ENSMUSG00000000753	Serpinf1	0	0	0	0	0	0	0	0	0	0	0	0	0	0	0	0	0	0	0	0	0	0	0	0	0	0	0	0	0	0	0	0	0	0	1	1	0	0	0	0	0	0
ENSMUSG00000000766	Oprm1	0	0	0	0	0	0	0	0	0	0	0	0	0	0	0	0	0	0	0	0	0	0	0	0	0	0	0	0	0	0	1	1	0	0	0	0	0	0	0	0	0	0
ENSMUSG00000000776	Polr3d	0	0	0	0	0	0	0	0	0	0	0	0	0	0	0	0	0	0	1	1	0	0	0	0	0	0	0	0	0	0	0	0	0	0	0	0	0	0	0	0	0	0
ENSMUSG00000000782	Tcf7	1	1	0	0	2	2	1	1	0	0	2	2	0	0	0	0	0	0	1	1	0	0	0	0	4	4	0	0	2	2	0	0	0	0	3	3	0	0	0	0	0	0
ENSMUSG00000000792	Slc5a5	0	0	0	0	0	0	0	0	0	0	0	0	0	0	0	0	0	0	0	0	0	0	0	0	1	1	0	0	0	0	0	0	0	0	0	0	0	0	0	0	0	0
ENSMUSG00000000804	Usp32	11	11	0	0	0	0	18	16	0	0	6	9	0	0	0	0	3	3	32	28	0	0	7	12	9	7	0	0	0	2	0	0	0	0	1	1	6	6	0	0	6	6
ENSMUSG00000000805	Car4	1	1	0	0	1	1	0	0	0	0	0	0	0	0	0	0	0	0	1	1	0	0	0	0	0	0	0	0	0	0	0	0	0	0	0	0	0	0	0	0	0	0
ENSMUSG00000000811	Txnrd3	0	0	0	0	4	4	0	0	0	0	4	4	0	0	0	0	3	3	0	0	0	0	32	32	0	0	0	0	63	63	0	0	0	0	10	10	0	0	0	0	12	12
ENSMUSG00000000817	Fasl	0	0	0	0	0	0	0	0	0	0	0	0	0	0	0	0	0	0	0	0	0	0	0	0	1	0	0	1	0	0	0	0	0	0	0	0	0	0	0	0	0	0
ENSMUSG00000000823	Zfp512b	0	0	0	0	8	8	5	5	1	1	13	13	0	0	0	0	0	0	10	9	0	0	24	25	4	4	0	0	6	6	0	0	0	0	10	10	0	0	0	0	37	37
ENSMUSG00000000826	Dnajc5	0	0	0	0	1	1	4	3	1	1	1	2	0	0	0	0	0	0	12	11	0	2	11	11	12	12	0	0	4	4	13	12	0	0	2	3	27	21	1	1	1	7
ENSMUSG00000000827	Tpd52l2	6	5	0	0	327	328	15	14	1	3	1265	1264	0	0	0	0	44	44	23	18	0	1	1382	1386	127	108	0	6	3229	3241	2	2	0	0	146	146	0	0	0	0	800	800
ENSMUSG00000000861	Bcl11a	0	0	0	0	0	0	0	0	0	0	1	1	0	0	0	0	0	0	0	0	0	0	0	0	0	0	0	0	0	0	0	0	0	0	0	0	0	0	0	0	0	0
ENSMUSG00000000869	Il4	0	0	0	0	0	0	0	0	0	0	0	0	0	0	0	0	0	0	0	0	0	0	0	0	0	0	0	0	1	1	0	0	0	0	0	0	0	0	0	0	0	0
ENSMUSG00000000876	Pxmp4	1	1	0	0	1	1	12	11	0	0	1	2	0	0	0	0	0	0	11	9	0	0	2	4	19	17	0	0	6	8	0	0	0	0	0	0	10	8	0	0	2	4
ENSMUSG00000000884	Gnb1l	0	0	0	0	0	0	0	0	0	0	2	2	0	0	0	0	0	0	0	0	0	0	1	1	0	0	0	0	2	2	0	0	0	0	0	0	0	0	0	0	2	2
ENSMUSG00000000889	Dbh	0	0	0	0	0	0	0	0	0	0	1	1	0	0	0	0	1	1	0	0	0	0	1	1	0	0	0	0	0	0	0	0	0	0	0	0	0	0	0	0	0	0
ENSMUSG00000000901	Mmp11	0	0	0	0	0	0	0	0	0	0	1	1	0	0	0	0	0	0	0	0	0	0	0	0	0	0	0	0	0	0	0	0	0	0	0	0	0	0	0	0	1	1
ENSMUSG00000000902	Smarcb1	0	0	0	0	0	0	0	0	0	0	44	44	0	0	0	0	1	1	0	0	0	0	52	52	0	0	0	0	154	154	0	0	0	0	12	12	0	0	0	0	23	23
ENSMUSG00000000903	Vpreb3	0	0	0	0	0	0	0	0	0	0	1	1	0	0	0	0	0	0	0	0	0	0	0	0	0	0	0	0	0	0	0	0	0	0	0	0	0	0	0	0	1	1
ENSMUSG00000000915	Hip1r	0	0	0	0	0	0	0	0	0	0	1	1	0	0	0	0	0	0	1	1	0	0	1	1	0	0	0	0	0	0	0	0	0	0	0	0	1	1	0	0	4	4
ENSMUSG00000000948	Gm38393	7	6	0	0	0	1	92	82	1	4	18	24	0	0	0	0	0	0	41	39	0	1	9	10	136	122	2	7	26	35	4	4	0	0	0	0	64	59	0	0	10	15
ENSMUSG00000000957	Mmp14	0	0	0	0	0	0	0	0	0	0	0	0	0	0	0	0	0	0	0	0	0	0	0	0	0	0	0	0	1	1	0	0	0	0	0	0	0	0	0	0	0	0
ENSMUSG00000000958	Slc7a7	0	0	0	0	0	0	1	1	0	0	0	0	0	0	0	0	0	0	1	1	0	0	0	0	0	0	0	0	0	0	0	0	0	0	0	0	0	0	0	0	0	2
ENSMUSG00000000959	Oxa1l	0	0	0	0	0	0	18	17	0	0	2	3	0	0	0	0	0	0	2	2	0	0	1	1	35	32	0	0	2	4	0	0	0	0	0	0	1	0	0	0	0	0
ENSMUSG00000000976	Heatr6	308	301	0	2	19	24	469	463	0	0	16	22	27	25	0	1	14	15	786	771	0	1	41	55	874	855	0	2	21	38	120	120	0	0	15	15	417	407	0	4	27	32
ENSMUSG00000000982	Ccl3	5	5	0	0	0	0	26	24	0	1	1	2	0	0	0	0	0	0	19	17	0	0	2	4	56	50	1	2	2	7	4	4	0	0	1	1	4	4	0	0	0	0
ENSMUSG00000000983	Wfdc18	0	0	0	0	0	0	0	0	0	0	0	0	0	0	0	0	0	0	0	0	0	0	0	0	0	0	0	0	0	0	0	0	0	0	0	0	5	5	0	0	0	0
ENSMUSG00000001014	Icam4	0	0	0	0	0	0	0	0	0	0	0	0	0	0	0	0	0	0	0	0	0	0	2	2	0	0	0	0	0	0	0	0	0	0	0	0	0	0	0	0	0	0
ENSMUSG00000001016	Ilf2	1	1	0	0	0	0	8	8	0	1	71	70	0	0	0	0	1	1	6	6	0	0	32	32	73	72	0	1	83	83	0	0	0	0	3	3	2	2	0	0	66	66
ENSMUSG00000001017	Chtop	0	0	0	0	0	0	0	0	0	0	32	32	0	0	0	0	0	0	1	0	0	0	24	24	0	0	0	0	44	44	0	0	0	0	10	10	0	0	0	0	28	28
ENSMUSG00000001018	Snapin	9	8	0	0	1	2	114	99	0	3	10	23	0	0	0	0	0	0	104	93	0	8	3	6	409	360	0	8	24	64	0	0	0	0	0	0	34	27	0	2	4	9
ENSMUSG00000001020	S100a4	0	0	0	0	0	0	0	0	0	0	0	0	0	0	0	0	0	0	0	0	0	0	0	0	3	3	0	0	2	2	0	0	0	0	0	0	0	0	0	0	0	0
ENSMUSG00000001025	S100a6	3	2	0	0	0	1	2	2	0	0	0	0	0	0	0	0	0	0	7	6	0	1	1	1	143	109	0	0	10	27	0	0	0	0	0	0	1	1	0	0	0	0
ENSMUSG00000001034	Mapk7	0	0	0	0	0	0	0	0	0	0	1	1	0	0	0	0	0	0	0	0	0	0	0	0	0	0	0	0	0	0	0	0	0	0	0	0	0	0	0	0	0	0
ENSMUSG00000001036	Epn2	63	57	0	1	182	182	416	348	2	20	654	696	7	5	0	0	10	10	304	257	0	14	395	424	240	207	0	10	349	369	44	41	0	1	206	207	399	336	1	16	520	554
ENSMUSG00000001039	B9d1	149	141	3	23	73	68	583	540	8	71	240	228	24	21	0	2	8	9	610	568	12	74	233	225	1198	1125	23	147	449	431	105	98	1	11	60	57	350	325	3	37	163	161
ENSMUSG00000001052	Sec24b	9	8	0	0	0	1	19	15	0	0	5	9	0	0	0	0	0	0	22	21	0	0	4	5	18	18	0	0	1	1	6	5	0	0	0	1	6	5	0	0	0	1
ENSMUSG00000001054	Rmnd5b	0	0	0	0	0	0	6	6	0	0	0	0	0	0	0	0	0	0	3	2	0	0	2	3	6	6	0	0	3	3	0	0	0	0	0	0	0	0	0	0	0	0
ENSMUSG00000001056	Nhp2	0	0	0	0	10	10	0	0	0	0	6	6	0	0	0	0	0	0	0	0	0	0	10	10	0	0	0	0	26	26	0	0	0	0	5	5	0	0	0	0	12	12
ENSMUSG00000001076	C1ql4	0	0	0	0	0	0	0	0	0	0	0	1	0	0	0	0	0	0	0	0	0	0	1	1	0	0	0	0	2	3	0	0	0	0	1	2	0	0	0	0	1	1
ENSMUSG00000001089	Luzp1	0	0	0	0	521	522	34	32	0	0	781	783	0	0	0	0	86	86	65	62	0	0	1151	1155	54	53	0	0	1809	1811	10	9	0	0	244	245	53	53	0	0	884	884
ENSMUSG00000001098	Kctd10	0	0	0	0	0	0	5	4	0	0	28	29	0	0	0	0	0	0	0	0	0	0	7	7	4	3	0	0	8	9	0	0	0	0	4	4	8	8	0	0	6	6
ENSMUSG00000001100	Poldip2	0	0	0	0	0	0	0	0	0	0	1	1	0	0	0	0	0	0	0	0	0	0	0	0	0	0	0	0	0	0	0	0	0	0	0	0	0	0	0	0	0	0
ENSMUSG00000001103	Sebox	0	0	0	0	0	0	0	0	0	0	1	1	0	0	0	0	0	0	0	0	0	0	0	0	0	0	0	0	0	0	0	0	0	0	0	0	0	0	0	0	0	0
ENSMUSG00000001120	Pcbp3	0	0	0	0	6	6	0	0	0	0	101	101	0	0	0	0	6	6	0	0	0	0	181	181	0	0	0	0	147	147	0	0	0	0	22	22	0	0	0	0	63	63
ENSMUSG00000001143	Lman2l	0	0	0	0	0	0	0	0	0	0	11	11	0	0	0	0	0	0	0	0	0	0	11	11	0	0	0	0	2	2	0	0	0	0	0	0	0	0	0	0	0	0
ENSMUSG00000001156	Mxd1	2	2	0	0	2	2	20	16	1	3	152	154	0	0	0	0	1	1	11	11	0	0	65	65	66	61	1	2	98	102	1	1	0	0	51	51	2	2	0	0	145	145
ENSMUSG00000001157	Gmcl1	3	3	0	0	0	0	31	30	0	0	27	28	0	0	0	0	0	0	26	26	0	0	26	26	7	7	0	0	8	8	0	0	0	0	0	0	18	18	0	0	14	14
ENSMUSG00000001158	Snrnp27	22	15	0	2	889	894	169	148	0	10	2809	2819	12	11	0	0	326	326	240	204	0	12	3284	3302	217	182	0	8	4301	4324	31	19	0	2	892	898	96	83	0	2	1907	1915
ENSMUSG00000001166	Oas1c	0	0	0	0	1	1	0	0	0	0	4	4	0	0	0	0	0	0	0	0	0	0	8	8	0	0	0	0	11	11	0	0	0	0	3	3	0	0	0	0	3	3
ENSMUSG00000001168	Oas1h	0	0	0	0	1	1	0	0	0	0	6	6	0	0	0	0	0	0	0	0	0	0	13	13	0	0	0	0	14	14	0	0	0	0	1	1	0	0	0	0	1	1
ENSMUSG00000001175	Calm1	0	0	0	0	13	13	0	0	0	0	31	31	0	0	0	0	0	0	0	0	0	0	34	34	0	0	0	0	34	34	0	0	0	0	15	15	0	0	0	0	22	22
ENSMUSG00000001225	Slc26a3	0	0	0	0	0	0	0	0	0	0	1	1	0	0	0	0	0	0	0	0	0	0	0	0	0	0	0	0	0	0	0	0	0	0	0	0	0	0	0	0	0	0
ENSMUSG00000001227	Sema6b	0	0	0	0	0	0	0	0	0	0	0	0	0	0	0	0	0	0	0	0	0	0	0	1	0	0	0	0	0	0	0	0	0	0	0	0	0	0	0	0	1	1
ENSMUSG00000001229	Dpp9	0	0	0	0	0	0	0	0	0	0	0	0	0	0	0	0	0	0	0	0	0	0	1	2	0	0	0	0	0	0	0	0	0	0	0	0	0	0	0	0	1	1
ENSMUSG00000001240	Ramp2	0	0	0	0	0	0	0	0	0	1	5	5	0	0	0	0	2	2	4	4	0	0	2	2	24	14	0	0	24	35	0	0	0	0	1	1	0	0	0	0	3	3
ENSMUSG00000001247	Lsr	0	0	0	0	0	0	20	18	0	1	6	7	0	0	0	0	0	0	27	24	0	0	6	8	93	85	0	6	27	29	0	0	0	0	1	1	9	7	0	2	1	1
ENSMUSG00000001248	Gramd1a	0	0	0	0	0	0	0	0	0	0	0	0	0	0	0	0	0	0	0	0	0	0	0	0	2	2	0	0	0	0	0	0	0	0	0	0	0	0	0	0	0	0
ENSMUSG00000001249	Hpn	0	0	0	0	0	0	0	0	0	0	0	0	0	0	0	0	0	0	0	0	0	0	0	0	2	2	0	0	0	0	0	0	0	0	0	0	0	0	0	0	0	0
ENSMUSG00000001270	Ckb	0	0	0	0	0	0	12	11	0	0	1	2	0	0	0	0	0	0	6	6	0	0	1	1	26	25	0	0	5	6	0	0	0	0	0	0	8	9	0	0	0	0
ENSMUSG00000001280	Sp1	0	0	0	0	4	4	0	0	0	0	1	1	0	0	0	0	0	0	0	0	0	0	15	15	0	0	0	0	0	0	0	0	0	0	0	0	0	0	0	0	4	4
ENSMUSG00000001285	Myg1	0	0	0	0	1	1	7	7	0	0	2	2	0	0	0	0	0	0	0	0	0	0	2	3	5	4	0	0	6	8	0	0	0	0	0	0	0	0	0	0	0	1
ENSMUSG00000001289	Pfdn5	12	9	0	0	192	195	63	37	0	1	722	747	0	0	0	0	25	25	65	44	1	2	817	837	98	63	1	3	1311	1344	7	2	0	0	261	266	53	35	0	0	618	637
ENSMUSG00000001305	Rrp15	0	0	0	0	1	1	0	0	0	0	0	0	0	0	0	0	0	0	0	0	0	0	4	4	1	0	0	0	1	1	0	0	0	0	0	0	0	0	0	0	0	0
ENSMUSG00000001313	Rnd2	0	0	0	0	0	0	0	0	1	1	0	0	0	0	0	0	0	0	0	0	0	0	2	2	0	0	0	0	1	1	0	0	0	0	0	0	0	0	0	0	1	1
ENSMUSG00000001323	Srr	0	0	0	0	0	0	0	0	0	0	4	4	0	0	0	0	0	0	0	0	0	0	0	0	0	0	0	0	0	0	0	0	0	0	0	0	0	0	0	0	0	0
ENSMUSG00000001366	Fbxo9	0	0	0	0	65	65	0	0	0	0	405	405	0	0	0	0	2	2	0	0	0	0	435	435	1	0	0	0	758	759	0	0	0	0	41	41	0	0	0	0	227	227
ENSMUSG00000001376	Vps50	0	0	0	0	0	0	0	0	0	0	39	39	0	0	0	0	0	0	0	0	0	0	56	56	0	0	0	0	21	21	0	0	0	0	5	5	0	0	0	0	20	20
ENSMUSG00000001380	Hars	0	0	0	0	1	1	6	5	0	0	11	12	0	0	0	0	0	0	26	24	0	0	2	4	68	63	0	1	11	15	0	0	0	0	0	0	7	6	0	0	1	2
ENSMUSG00000001383	Zmat2	47	44	0	0	78	81	418	387	1	9	818	841	19	19	0	0	36	36	328	310	3	6	643	658	323	306	4	8	620	634	85	81	2	3	132	135	324	309	6	8	596	609
ENSMUSG00000001403	Ube2c	0	0	0	0	1	1	104	88	0	0	289	301	0	0	0	1	3	3	68	59	0	3	232	236	40	32	0	0	160	168	12	11	0	0	19	19	30	27	0	1	91	94
ENSMUSG00000001415	Smg5	0	0	0	0	0	0	0	0	0	0	29	29	0	0	0	0	0	0	0	0	0	0	2	2	0	0	0	0	10	10	0	0	0	0	0	0	0	0	0	0	9	9
ENSMUSG00000001419	Mef2d	0	0	0	0	0	0	0	0	0	0	6	6	0	0	0	0	0	0	0	0	0	0	1	1	0	0	0	0	5	5	0	0	0	0	5	5	0	0	0	0	0	0
ENSMUSG00000001424	Snd1	0	0	0	0	0	0	0	0	0	0	0	0	0	0	0	0	1	1	0	0	0	0	0	0	0	0	0	0	5	5	0	0	0	0	0	0	0	0	0	0	9	9
ENSMUSG00000001440	Kpnb1	0	0	0	0	1	1	0	0	0	0	0	0	0	0	0	0	0	0	0	0	0	0	1	1	0	0	0	0	0	0	0	0	0	0	0	0	0	0	0	0	0	0
ENSMUSG00000001441	Npepps	9	8	0	0	1	1	1	1	0	0	0	0	0	0	0	0	0	0	12	12	0	0	5	4	11	10	0	0	5	6	5	5	0	1	1	1	15	15	0	0	15	15
ENSMUSG00000001444	Tbx21	0	0	0	0	1	1	0	0	0	0	0	0	0	0	0	0	0	0	0	0	0	0	1	1	0	0	0	0	1	1	0	0	0	0	0	0	0	0	0	0	0	0
ENSMUSG00000001445	Mrpl10	0	0	0	0	0	0	0	0	0	0	1	1	0	0	0	0	0	0	0	0	0	0	1	1	0	0	0	0	0	0	0	0	0	0	0	0	0	0	0	0	0	0
ENSMUSG00000001467	Cyp51	0	0	0	0	0	0	28	26	0	1	4	5	1	1	0	0	0	0	14	12	0	0	6	8	18	17	0	0	2	3	10	8	0	0	6	8	22	19	0	0	8	11
ENSMUSG00000001472	Tcf25	3	3	0	1	2	1	24	22	0	1	2	3	0	0	0	0	0	0	33	31	0	0	12	14	29	28	0	0	4	5	1	1	0	1	3	2	11	9	0	1	1	1
ENSMUSG00000001473	Tubb6	0	0	0	0	0	0	34	34	0	1	9	8	0	0	0	0	0	0	81	81	0	0	9	9	152	150	0	0	13	15	2	2	0	0	9	9	16	15	0	0	13	14
ENSMUSG00000001482	Def8	0	0	0	0	0	0	0	0	0	0	0	0	0	0	0	0	0	0	0	0	0	0	0	0	0	0	0	0	2	2	0	0	0	0	0	0	1	0	0	0	0	0
ENSMUSG00000001493	Meox1	0	0	0	0	0	0	0	0	0	0	0	0	0	0	0	0	0	0	0	0	0	0	0	0	0	0	0	0	0	0	0	0	0	0	0	0	3	3	0	0	0	0
ENSMUSG00000001494	Sost	0	0	0	0	0	0	0	0	0	0	0	0	0	0	0	0	0	0	0	0	0	0	0	0	0	0	0	0	1	1	0	0	0	0	0	0	0	0	0	0	0	0
ENSMUSG00000001496	Nkx2-1	0	0	0	0	0	0	0	0	0	0	0	0	0	0	0	0	0	0	0	0	0	0	0	0	1	0	0	0	0	1	0	0	0	0	0	0	0	0	0	0	0	0
ENSMUSG00000001518	Itfg2	0	0	0	0	1	1	4	4	0	0	0	0	0	0	0	0	0	0	0	0	0	0	0	0	0	0	0	0	0	0	0	0	0	0	0	0	0	0	0	0	0	0
ENSMUSG00000001520	Nrip2	0	0	0	0	1	1	0	0	0	0	0	0	0	0	0	0	0	0	0	0	0	0	0	0	0	0	0	0	0	0	0	0	0	0	0	0	0	0	0	0	0	0
ENSMUSG00000001521	Tulp3	0	0	0	0	0	0	6	6	0	0	154	154	0	0	0	0	0	0	0	0	0	0	12	12	0	0	0	0	16	16	0	0	0	0	4	4	0	0	0	0	3	3
ENSMUSG00000001524	Gtf2h4	0	0	0	0	0	0	13	13	0	0	1	1	1	1	0	0	0	0	3	2	0	0	1	1	6	6	0	0	2	2	6	6	0	0	3	3	0	0	0	1	2	1
ENSMUSG00000001525	Tubb5	1	1	0	0	1	1	0	0	0	0	5	5	1	0	0	0	0	0	2	2	0	0	14	14	6	6	0	0	275	275	0	0	0	0	4	4	2	2	0	0	2	2
ENSMUSG00000001542	Ell2	11	11	0	0	4	4	13	13	0	1	7	6	0	0	0	0	1	1	24	21	0	0	5	8	8	7	0	0	1	2	0	0	0	0	1	1	2	2	0	0	1	1
ENSMUSG00000001576	Ergic1	0	0	0	0	1	1	0	0	0	0	10	10	0	0	0	0	2	2	9	9	0	1	22	21	7	7	0	0	18	18	3	3	0	0	8	8	0	0	0	0	2	2
ENSMUSG00000001583	Tnk1	0	0	0	0	0	0	0	0	0	0	0	0	0	0	0	0	0	0	0	0	0	1	0	0	0	0	0	0	0	0	0	0	0	0	0	0	0	0	0	0	1	1
ENSMUSG00000001588	Acap1	0	0	0	0	0	0	0	0	0	0	0	0	0	0	0	0	0	0	0	0	0	1	0	0	0	0	0	0	0	0	0	0	0	0	0	0	1	0	0	0	0	0
ENSMUSG00000001604	Tcea3	1	1	0	0	8	8	6	3	0	1	28	30	0	0	0	0	3	3	1	1	0	0	12	12	3	3	0	0	7	7	0	0	0	0	1	1	5	5	0	0	8	8
ENSMUSG00000001627	Ifrd1	0	0	0	0	1	1	0	0	0	0	5	5	0	0	0	0	0	0	0	0	0	0	4	4	0	0	0	0	5	5	0	0	0	0	2	2	0	0	0	0	2	2
ENSMUSG00000001630	Stk38l	1	1	0	0	0	0	12	8	0	0	1	2	2	0	0	0	0	1	17	12	0	0	2	3	8	8	0	0	1	1	0	0	0	0	0	0	8	8	0	0	1	1
ENSMUSG00000001632	Brpf1	2	2	0	0	5	5	0	0	0	1	2	1	0	0	0	0	0	0	4	3	0	1	6	6	5	4	0	1	5	5	1	0	0	1	0	0	0	0	0	0	4	4
ENSMUSG00000001655	Hoxc13	0	0	0	0	0	0	0	0	0	0	0	0	0	0	0	0	0	0	5	5	0	0	2	2	2	2	0	0	1	1	0	0	0	0	0	0	0	0	0	0	0	0
ENSMUSG00000001657	Hoxc8	0	0	0	0	4	4	0	0	0	0	16	16	0	0	0	0	0	0	0	0	0	0	11	11	0	0	0	0	20	20	0	0	0	0	4	4	0	0	0	0	11	11
ENSMUSG00000001661	Hoxc6	0	0	0	0	4	4	0	0	0	0	16	16	0	0	0	0	0	0	0	0	0	0	11	11	0	0	0	0	20	20	0	0	0	0	4	4	0	0	0	0	11	11
ENSMUSG00000001670	Tat	0	0	0	0	0	0	0	0	0	0	1	1	0	0	0	0	0	0	0	0	0	0	0	0	0	0	0	0	0	0	0	0	0	0	0	0	0	0	0	0	0	0
ENSMUSG00000001674	Ddx18	0	0	0	0	2	2	7	6	0	0	18	19	0	0	0	0	0	0	4	4	0	0	10	10	9	7	0	0	5	7	0	0	0	0	2	2	6	5	0	0	7	8
ENSMUSG00000001700	Gramd3	0	0	0	0	0	0	0	0	0	0	0	0	0	0	0	0	0	0	0	0	0	0	0	0	4	3	0	0	5	6	0	0	0	0	0	0	0	0	0	0	0	0
ENSMUSG00000001739	Cldn15	4	4	0	0	0	0	23	22	0	0	1	1	0	0	0	0	0	0	16	15	0	0	1	2	153	145	0	1	13	20	0	0	0	0	0	0	3	3	0	0	1	1
ENSMUSG00000001750	Tcirg1	0	0	0	0	0	0	0	0	0	0	1	1	0	0	0	0	0	0	0	0	0	0	1	1	0	0	0	0	1	1	0	0	0	0	1	1	0	0	0	0	0	0
ENSMUSG00000001763	Tspan33	0	0	0	0	1	1	0	0	0	0	2	2	0	0	0	0	0	0	0	0	1	1	7	7	4	4	0	0	2	2	0	0	0	0	0	0	3	1	0	0	7	9
ENSMUSG00000001768	Rin2	0	0	0	0	0	0	0	0	0	0	0	0	0	0	0	0	0	0	0	0	0	0	0	0	1	1	0	0	0	0	0	0	0	0	0	0	0	0	0	0	0	0
ENSMUSG00000001783	Rtcb	0	0	0	0	0	0	0	0	0	0	0	0	0	0	0	0	0	0	0	0	0	0	4	4	0	0	0	0	26	26	0	0	0	0	1	1	0	0	0	0	1	1
ENSMUSG00000001785	Pwp1	0	0	0	0	0	0	0	0	0	0	8	8	0	0	0	0	0	0	0	0	0	0	6	6	0	0	0	0	12	12	0	0	0	0	3	3	0	0	0	0	5	5
ENSMUSG00000001786	Fbxo7	13	12	1	2	13	13	20	19	0	1	136	136	0	0	0	0	1	1	14	14	0	0	18	18	103	102	0	1	93	93	9	9	0	0	10	10	17	17	0	1	208	207
ENSMUSG00000001794	Capns1	0	0	0	0	0	0	7	7	0	0	0	0	0	0	0	0	0	0	6	7	0	0	1	1	13	12	0	0	0	1	0	0	0	0	0	0	5	5	0	0	1	1
ENSMUSG00000001802	Lrp3	0	0	0	0	0	0	0	0	0	0	0	0	0	0	0	0	0	0	0	0	0	0	0	0	0	0	0	0	0	0	0	0	0	0	0	0	0	0	0	0	1	1
ENSMUSG00000001819	Hoxd13	0	0	0	0	0	0	4	4	0	0	0	0	0	0	0	0	0	0	0	0	0	0	0	0	1	1	0	0	0	0	0	0	0	0	0	0	3	3	0	0	0	0
ENSMUSG00000001827	Folr1	0	0	0	0	0	0	0	0	0	0	0	0	0	0	0	0	0	0	0	0	0	0	1	1	1	1	0	0	0	1	0	0	0	0	0	0	0	0	0	0	0	0
ENSMUSG00000001829	Clpb	5	5	0	0	2	2	11	8	0	0	3	6	0	0	0	0	0	0	24	21	0	0	3	6	41	39	0	0	6	8	4	4	0	0	0	0	4	3	0	0	0	1
ENSMUSG00000001847	Rac1	0	0	0	0	479	479	0	0	0	0	572	572	0	0	0	0	70	70	0	0	0	0	1009	1009	0	0	0	0	840	840	0	0	0	0	240	240	0	0	0	0	683	683
ENSMUSG00000001855	Nup214	0	0	0	0	1	1	0	0	0	0	1	1	0	0	0	0	0	0	0	0	0	0	0	0	0	0	0	0	0	0	0	0	0	0	0	0	0	0	0	0	0	0
ENSMUSG00000001864	Aif1l	0	0	0	0	1	1	0	0	0	0	0	0	0	0	0	0	0	0	0	0	0	0	0	0	0	0	0	0	0	0	0	0	0	0	0	0	0	0	0	0	0	0
ENSMUSG00000001870	Ltbp1	0	0	0	0	0	0	0	0	0	0	0	0	0	0	0	0	0	0	0	0	0	0	0	0	0	0	0	0	1	1	0	0	0	0	0	0	0	0	0	0	0	0
ENSMUSG00000001891	Ugp2	0	0	0	0	5	5	0	0	0	0	10	10	0	0	0	0	0	0	0	0	0	0	12	12	0	0	0	0	28	28	0	0	0	0	1	1	0	0	0	0	12	12
ENSMUSG00000001909	Trmt1	1	1	0	0	0	0	3	3	0	0	0	0	0	0	0	0	0	0	0	0	0	0	1	1	8	7	0	1	0	0	12	9	0	1	0	2	23	21	0	0	2	3
ENSMUSG00000001910	Nacc1	0	0	0	0	0	0	1	1	0	0	0	0	0	0	0	0	0	0	0	0	0	0	1	1	0	0	0	0	0	0	0	0	0	0	0	0	0	0	0	0	0	0
ENSMUSG00000001911	Nfix	0	0	0	0	50	50	6	6	0	0	72	72	0	0	0	0	6	6	4	3	0	0	63	64	39	32	0	1	121	127	0	0	0	0	38	38	10	7	0	0	101	104
ENSMUSG00000001942	Siae	3	3	0	0	0	0	5	5	0	0	1	1	0	0	0	0	0	0	40	40	0	0	4	4	36	34	0	0	4	4	4	4	0	0	0	0	7	7	0	0	0	0
ENSMUSG00000001948	Spa17	0	0	0	0	17	17	0	0	0	0	76	76	0	0	0	0	0	0	4	4	0	0	20	20	1	1	0	0	34	34	0	0	0	0	6	6	0	0	0	0	116	116
ENSMUSG00000001983	Taco1	0	0	0	0	0	0	0	0	0	0	1	1	0	0	0	0	0	0	0	0	0	0	0	0	0	0	0	0	0	0	0	0	0	0	0	0	0	0	0	0	0	0
ENSMUSG00000001988	Npas1	0	0	0	0	0	0	0	0	0	0	1	1	0	0	0	0	0	0	0	0	0	0	0	0	1	0	0	1	0	0	0	0	0	0	0	0	0	0	0	0	0	0
ENSMUSG00000001995	Sipa1l2	0	0	0	0	0	0	0	0	0	0	1	1	0	0	0	0	0	0	0	0	0	0	0	0	0	0	0	0	0	0	0	0	0	0	0	0	0	0	0	0	0	0
ENSMUSG00000001998	Ap4e1	0	0	0	0	0	0	15	14	0	0	3	4	0	0	0	0	1	1	3	3	0	1	3	2	10	10	0	1	5	5	0	0	0	0	1	1	5	5	0	0	3	3
ENSMUSG00000001999	Blvra	212	193	1	5	21	37	622	583	2	13	78	105	70	68	0	1	3	4	741	700	1	19	81	106	1475	1403	0	29	154	196	154	143	1	3	15	24	369	345	1	7	34	52
ENSMUSG00000002017	Fam98a	0	0	0	0	20	20	0	0	0	0	181	181	0	0	0	0	10	10	0	0	0	0	120	120	0	0	0	0	105	105	0	0	0	0	132	132	0	0	0	0	255	255
ENSMUSG00000002031	Ift46	0	0	0	0	2	2	10	5	0	0	5	8	0	0	0	0	0	0	2	2	0	0	2	2	9	8	0	2	22	21	0	0	0	0	0	0	4	4	0	0	8	8
ENSMUSG00000002033	Cd3g	0	0	0	0	0	0	0	0	0	0	0	0	0	0	0	0	0	0	0	0	0	0	0	0	0	0	0	0	1	1	0	0	0	0	0	0	0	0	0	0	0	0
ENSMUSG00000002043	Trappc6a	8	1	0	0	0	0	63	51	0	2	0	1	1	1	0	0	0	0	35	30	0	1	0	1	59	34	0	2	0	0	6	6	0	0	0	0	17	11	0	2	0	0
ENSMUSG00000002052	Supt6	0	0	0	0	0	0	0	0	0	0	3	3	0	0	0	0	0	0	0	0	0	0	0	0	0	0	0	0	0	0	0	0	0	0	0	0	0	0	0	0	0	0
ENSMUSG00000002059	Rab34	0	0	0	0	0	0	0	0	0	0	3	3	0	0	0	0	0	0	0	0	0	0	0	0	0	0	0	0	0	0	0	0	0	0	0	0	0	0	0	0	0	0
ENSMUSG00000002064	Sdf2	0	0	0	0	0	0	0	0	0	0	3	3	0	0	0	0	0	0	0	0	0	0	0	0	0	0	0	0	0	0	0	0	0	0	0	0	0	0	0	0	0	0
ENSMUSG00000002083	Bbc3	0	0	0	0	0	0	0	0	0	1	1	1	0	0	0	0	0	0	0	0	2	2	0	0	0	0	1	1	0	0	0	0	0	0	0	0	0	0	1	1	0	0
ENSMUSG00000002100	Mybpc3	0	0	0	0	0	0	0	0	0	0	0	0	0	0	0	0	0	0	0	0	0	0	1	1	0	0	0	0	0	0	0	0	0	0	0	0	0	0	0	0	0	0
ENSMUSG00000002102	Psmc3	2	2	0	0	4	4	18	17	0	2	3	2	0	0	0	0	0	0	16	15	0	0	22	23	25	23	1	2	25	26	11	11	0	1	5	5	19	18	0	1	17	17
ENSMUSG00000002103	Acp2	0	0	0	0	0	0	0	0	0	0	1	1	0	0	0	0	0	0	0	0	0	0	1	1	0	0	0	0	1	1	0	0	0	0	0	0	0	0	0	0	0	0
ENSMUSG00000002105	Slc39a13	0	0	0	0	0	0	0	0	0	0	1	1	0	0	0	0	0	0	0	0	0	0	0	0	0	0	0	0	0	0	0	0	0	0	0	0	0	0	0	0	0	0
ENSMUSG00000002107	Celf2	0	0	0	0	0	0	0	0	0	0	6	6	0	0	0	0	0	0	0	0	0	0	11	11	0	0	0	0	11	11	0	0	0	0	1	1	0	0	0	0	9	9
ENSMUSG00000002108	Nr1h3	0	0	0	0	0	0	0	0	0	0	0	0	0	0	0	0	0	0	0	0	0	0	1	1	0	0	0	0	0	0	0	0	0	0	0	0	0	0	0	0	0	0
ENSMUSG00000002109	Ddb2	29	25	0	1	29	31	126	112	2	7	111	115	3	3	0	0	1	1	118	105	0	7	174	175	387	352	0	17	311	325	15	14	0	1	44	44	63	56	1	2	83	87
ENSMUSG00000002111	Spi1	0	0	0	0	0	0	0	0	0	0	0	0	0	0	0	0	0	0	0	0	0	0	1	1	0	0	0	0	0	0	0	0	0	0	0	0	0	0	0	0	0	0
ENSMUSG00000002129	Sf3a1	0	0	0	0	0	0	0	0	0	0	0	0	0	0	0	0	0	0	0	0	0	0	0	0	0	0	0	0	2	2	0	0	0	0	0	0	0	0	0	0	0	0
ENSMUSG00000002147	Stat6	1	1	0	0	0	0	4	4	0	0	138	138	4	4	0	0	9	9	3	3	0	0	37	37	11	11	0	0	51	51	4	4	1	1	9	9	0	0	0	0	52	52
ENSMUSG00000002190	Clgn	0	0	0	0	0	0	0	0	0	0	0	0	0	0	0	0	0	0	0	0	0	0	0	0	0	0	0	0	0	0	1	1	0	0	0	0	1	0	0	0	0	0
ENSMUSG00000002204	Napsa	0	0	0	0	0	0	0	0	0	0	0	0	0	0	0	0	0	0	0	0	0	0	0	0	0	0	0	0	0	0	0	0	0	0	0	0	0	0	0	0	1	1
ENSMUSG00000002205	Vrk3	0	0	0	0	0	0	0	0	0	0	0	0	0	0	0	0	0	0	0	0	0	0	0	0	0	0	0	0	0	0	0	0	0	0	0	0	0	0	0	0	1	1
ENSMUSG00000002210	Smg9	0	0	0	0	0	0	0	0	0	0	1	1	0	0	0	0	0	0	0	0	0	0	1	1	0	0	0	0	7	7	0	0	0	0	0	0	0	0	0	0	0	0
ENSMUSG00000002222	Rmnd5a	58	43	0	2	3	16	184	161	0	11	23	35	8	6	0	0	1	3	225	198	1	10	26	44	106	83	0	8	10	25	59	51	0	6	6	8	129	112	1	10	20	28
ENSMUSG00000002240	Prr27	0	0	0	0	0	0	0	0	0	0	11	11	0	0	0	0	0	0	0	0	0	0	0	0	0	0	0	0	11	11	0	0	0	0	2	2	0	0	0	0	0	0
ENSMUSG00000002249	Tead3	0	0	0	0	0	0	0	0	0	0	0	0	0	0	0	0	0	0	0	0	0	0	0	0	0	0	0	0	1	1	0	0	0	0	0	0	0	0	0	0	1	1
ENSMUSG00000002250	Ppard	0	0	0	0	0	0	0	0	0	0	3	3	0	0	0	0	0	0	0	0	0	0	1	1	0	0	0	0	10	10	0	0	0	0	1	1	0	0	0	0	2	2
ENSMUSG00000002265	Peg3	0	0	0	0	0	0	0	0	0	0	5	5	0	0	0	0	0	0	0	0	0	0	0	0	0	0	0	0	0	0	0	0	0	0	0	0	0	0	0	0	0	0
ENSMUSG00000002266	Zim1	0	0	0	0	0	0	0	0	0	0	4	4	0	0	0	0	0	0	4	3	0	1	2	1	0	0	0	0	4	4	0	0	0	0	0	0	0	0	0	0	0	0
ENSMUSG00000002279	Lmf1	0	0	0	0	0	0	3	1	0	0	1	3	0	0	0	0	0	0	2	2	0	0	0	0	5	3	0	0	0	1	4	3	0	0	0	0	4	3	1	1	0	1
ENSMUSG00000002289	Angptl4	0	0	0	0	0	0	1	1	0	0	1	1	0	0	0	0	1	1	0	0	0	0	0	0	19	18	0	0	2	3	0	0	0	0	0	0	0	0	0	0	1	1
ENSMUSG00000002307	Daxx	0	0	0	0	0	0	1	1	0	0	5	5	0	0	0	0	0	0	1	1	0	0	5	5	3	3	0	0	16	16	0	0	0	0	1	1	5	4	0	1	4	4
ENSMUSG00000002308	Cd320	8	8	0	0	1	1	58	57	0	0	2	3	11	10	0	0	2	3	125	121	0	0	8	12	325	309	0	5	21	31	15	14	0	0	2	3	49	48	0	0	3	4
ENSMUSG00000002319	Ipo4	0	0	0	0	0	0	0	0	0	0	0	0	0	0	0	0	0	0	0	0	0	0	1	1	0	0	0	0	1	1	0	0	0	0	0	0	0	0	0	0	0	0
ENSMUSG00000002325	Irf9	0	0	0	0	0	0	0	0	0	0	0	0	0	0	0	0	0	0	0	0	0	0	0	0	2	2	0	0	0	0	0	0	0	0	0	0	0	0	0	0	0	0
ENSMUSG00000002332	Dhrs1	47	47	0	2	153	151	220	215	2	8	276	275	2	2	0	0	30	30	239	227	0	13	373	372	609	594	3	28	683	672	26	25	0	6	100	95	104	101	0	7	181	177
ENSMUSG00000002342	Tmem161a	0	0	0	0	0	0	0	0	0	0	0	0	0	0	0	0	0	0	1	1	0	0	0	0	0	0	0	0	0	0	0	0	0	0	0	0	0	0	0	0	0	0
ENSMUSG00000002343	Armc6	0	0	0	0	0	0	0	0	0	0	0	0	0	0	0	0	0	0	1	1	0	0	0	0	0	0	0	0	0	0	0	0	0	0	0	0	0	0	0	0	0	0
ENSMUSG00000002345	Borcs8	0	0	0	0	0	0	7	6	0	0	2	3	0	0	0	0	0	0	12	10	0	1	0	2	38	36	0	0	3	5	1	1	0	0	0	0	1	1	0	0	0	0
ENSMUSG00000002346	Slc25a42	0	0	0	0	0	0	0	0	0	0	0	0	0	0	0	0	0	0	1	1	0	0	0	0	0	0	0	0	0	0	0	0	0	0	0	0	0	0	0	0	0	0
ENSMUSG00000002365	Snx9	0	0	0	0	0	0	0	0	0	0	28	28	0	0	0	0	0	0	0	0	0	0	32	32	0	0	0	0	100	100	0	0	0	0	9	9	0	0	0	0	23	23
ENSMUSG00000002372	Ranbp3	0	0	0	0	0	0	0	0	0	0	4	4	0	0	0	0	0	0	0	0	0	0	1	1	0	0	0	0	20	20	0	0	0	0	1	1	0	0	0	0	8	8
ENSMUSG00000002393	Nr2f6	0	0	0	0	0	0	0	0	0	0	1	1	0	0	0	0	0	0	0	0	0	0	0	0	0	0	0	0	0	0	0	0	0	0	0	0	0	0	0	0	0	0
ENSMUSG00000002395	Use1	10	7	0	1	1	3	13	9	0	1	3	6	1	0	0	0	0	1	9	7	1	3	2	2	58	44	0	5	11	20	0	0	0	0	0	0	0	0	0	0	0	0
ENSMUSG00000002396	Ocel1	0	0	0	0	0	0	1	1	0	0	1	1	0	0	0	0	0	0	0	0	0	0	0	0	0	0	0	0	0	0	0	0	0	0	0	0	0	0	0	0	0	0
ENSMUSG00000002413	Braf	0	0	0	0	0	0	0	0	0	0	3	3	0	0	0	0	0	0	0	0	0	0	4	4	0	0	0	0	0	0	0	0	0	0	0	0	0	0	0	0	0	0
ENSMUSG00000002428	Hltf	0	0	0	0	0	0	0	0	0	0	21	21	0	0	0	0	0	0	0	0	0	0	3	3	0	0	0	0	13	13	0	0	0	0	0	0	0	0	0	0	8	8
ENSMUSG00000002455	Prpf6	8	7	0	0	446	447	26	23	1	1	1831	1834	0	0	0	0	123	123	37	27	0	0	3558	3568	15	13	0	0	1498	1500	0	0	0	0	201	201	1	1	0	0	1458	1458
ENSMUSG00000002458	Rgs19	0	0	0	0	0	0	34	33	0	0	2	3	0	0	0	0	0	0	28	28	0	0	1	1	73	73	0	0	0	0	6	6	0	0	1	1	26	25	0	0	0	1
ENSMUSG00000002475	Abhd3	0	0	0	0	1	1	0	0	0	0	9	9	0	0	0	0	0	0	0	0	0	0	9	9	0	0	0	0	167	167	0	0	0	0	0	0	0	0	0	0	6	6
ENSMUSG00000002477	Snrpd1	0	0	0	0	0	0	0	0	0	0	2	2	0	0	0	0	0	0	0	0	0	0	0	0	0	0	0	0	0	0	0	0	0	0	0	0	0	0	0	0	0	0
ENSMUSG00000002486	Tchp	37	20	0	0	37	53	120	81	0	1	75	113	7	6	0	0	13	14	113	81	0	0	77	108	142	96	0	0	83	130	28	24	0	0	18	22	73	58	0	0	56	71
ENSMUSG00000002489	Tiam1	19	11	0	0	2	10	251	230	0	1	15	33	2	1	1	1	0	1	258	213	1	3	48	88	128	110	0	2	24	40	11	10	0	0	0	1	104	88	0	1	22	34
ENSMUSG00000002500	Rpl3l	0	0	0	0	0	0	0	0	0	0	1	1	0	0	0	0	0	0	0	0	0	0	0	0	0	0	0	0	0	0	0	0	0	0	0	0	0	0	0	0	0	0
ENSMUSG00000002504	Slc9a3r2	0	0	0	0	0	0	0	0	0	0	0	0	0	0	0	0	0	0	0	0	0	0	0	0	1	0	0	0	0	0	0	0	0	0	0	0	1	0	0	0	0	1
ENSMUSG00000002565	Scin	0	0	0	0	0	0	0	0	0	0	7	7	0	0	0	0	0	0	0	0	0	0	3	3	0	0	0	0	2	2	0	0	0	0	3	3	0	0	0	0	12	12
ENSMUSG00000002580	Mien1	0	0	0	0	1	1	0	0	0	0	3	3	0	0	0	0	0	0	0	0	0	0	12	12	0	0	0	0	26	26	0	0	0	0	1	1	0	0	0	0	4	4
ENSMUSG00000002617	Zfp40	0	0	0	0	1	1	9	8	0	0	2	3	0	0	0	0	0	0	12	11	0	0	0	1	13	13	0	0	3	3	0	0	0	0	0	0	9	9	0	0	5	5
ENSMUSG00000002635	Pdcd2l	215	194	0	9	129	141	676	618	1	21	190	230	29	24	0	2	59	62	905	837	3	18	264	316	2275	2092	2	49	402	538	91	83	0	2	69	74	385	357	0	11	147	165
ENSMUSG00000002679	Med6	0	0	0	0	26	26	0	0	0	0	758	758	0	0	0	0	9	9	0	0	0	0	460	460	0	0	0	0	253	253	0	0	0	0	37	37	0	0	0	0	314	314
ENSMUSG00000002718	Cse1l	0	0	0	0	0	0	13	13	0	1	5	1	0	0	0	0	0	0	1	1	0	0	2	3	5	5	0	0	5	5	0	0	0	0	0	0	2	2	0	0	1	1
ENSMUSG00000002763	Pex6	0	0	0	0	0	0	0	0	0	0	0	0	0	0	0	0	0	0	0	0	0	0	0	0	0	0	0	0	1	1	0	0	0	0	0	0	0	0	0	0	0	0
ENSMUSG00000002767	Mrpl2	0	0	0	0	0	0	0	0	0	0	0	0	0	0	0	0	0	0	0	0	0	0	0	0	0	0	0	0	1	1	0	0	0	0	0	0	0	0	0	0	0	0
ENSMUSG00000002768	Mea1	0	0	0	0	0	0	0	0	0	0	0	0	0	0	0	0	0	0	0	0	0	0	0	0	0	0	0	0	1	1	0	0	0	0	0	0	0	0	0	0	0	0
ENSMUSG00000002769	Gnmt	0	0	0	0	0	0	0	0	0	0	0	0	0	0	0	0	0	0	0	0	0	0	0	0	0	0	0	0	1	1	0	0	0	0	0	0	0	0	0	0	0	0
ENSMUSG00000002771	Grin2d	0	0	0	0	0	0	0	0	0	0	0	0	0	0	0	0	0	0	0	0	0	0	0	0	0	0	0	0	1	0	0	0	0	0	0	0	0	0	0	0	0	0
ENSMUSG00000002778	Kdelr1	12	9	0	0	6	9	204	166	0	4	49	82	1	1	0	0	0	0	190	147	0	5	41	79	370	283	1	8	92	173	115	84	0	1	22	51	172	131	0	1	70	110
ENSMUSG00000002781	Tmem143	1	1	0	0	0	0	0	0	0	0	0	0	0	0	0	0	0	0	0	0	0	0	0	0	2	1	0	4	4	1	0	0	0	0	0	0	0	0	0	0	0	0
ENSMUSG00000002791	Pdxk-ps	0	0	0	0	0	0	0	0	0	0	0	0	0	0	0	0	0	0	0	0	0	0	1	1	0	0	0	0	0	0	0	0	0	0	0	0	0	0	0	0	0	0
ENSMUSG00000002797	Ggct	523	485	0	1	317	348	2428	2178	2	11	1311	1524	112	97	0	0	56	67	2633	2372	3	10	1425	1659	4043	3651	4	14	2164	2506	648	589	1	3	351	400	1639	1482	4	8	829	963
ENSMUSG00000002803	Btbd6	0	0	0	0	2	2	0	0	0	0	10	10	0	0	0	0	0	0	0	0	0	0	16	16	0	0	0	0	17	17	0	0	0	0	7	7	0	0	0	0	5	5
ENSMUSG00000002831	Plin4	0	0	0	0	0	0	0	0	0	0	0	0	0	0	0	0	0	0	0	0	0	0	0	1	0	0	0	0	0	0	0	0	0	0	0	0	0	0	0	0	1	1
ENSMUSG00000002833	Hdgfl2	0	0	0	0	0	0	0	0	0	0	0	0	0	0	0	0	0	0	0	0	0	0	1	2	0	0	0	0	0	0	0	0	0	0	0	0	0	0	0	0	9	9
ENSMUSG00000002835	Chaf1a	0	0	0	0	0	0	0	0	0	0	0	0	0	0	0	0	0	0	0	0	0	0	1	1	0	0	0	0	0	0	0	0	0	0	0	0	0	0	0	0	0	0
ENSMUSG00000002844	Adprh	0	0	0	0	11	11	0	0	0	0	31	31	0	0	0	0	2	2	0	0	0	0	35	35	5	5	0	0	147	147	0	0	0	0	0	0	0	0	0	0	10	10
ENSMUSG00000002847	Pla1a	0	0	0	0	0	0	0	0	0	0	0	0	0	0	0	0	0	0	1	1	0	0	0	0	0	0	0	0	1	1	0	0	0	0	0	0	0	0	0	0	0	0
ENSMUSG00000002870	Mcm2	1	0	0	0	0	1	22	22	0	0	0	0	0	0	0	0	0	0	26	23	0	0	0	2	49	45	0	2	6	7	0	0	0	0	0	0	5	5	0	0	2	2
ENSMUSG00000002871	Tpra1	102	95	2	5	32	35	211	204	1	3	64	69	25	23	0	1	14	15	327	315	0	4	95	106	1296	1250	3	16	184	217	110	109	0	3	39	38	192	177	0	4	86	98
ENSMUSG00000002881	Nab1	0	0	0	0	0	0	0	0	0	0	0	0	0	0	0	0	0	0	0	0	0	0	1	1	0	0	0	0	0	0	0	0	0	0	0	0	0	0	0	0	0	0
ENSMUSG00000002885	Adgre5	0	0	0	0	0	0	8	8	0	0	0	0	0	0	0	0	0	0	0	0	0	0	0	0	0	0	0	0	0	0	0	0	0	0	0	0	0	0	0	0	0	1
ENSMUSG00000002900	Lamb1	0	0	0	0	0	0	0	0	0	0	151	151	0	0	0	0	0	0	0	0	0	0	73	73	0	0	0	0	34	34	0	0	0	0	10	10	0	0	0	0	44	44
ENSMUSG00000002944	Cd36	0	0	0	0	6	6	0	0	0	0	155	155	0	0	0	0	9	9	5	4	0	0	210	211	3	2	0	0	43	44	0	0	0	0	37	37	0	0	0	0	165	165
ENSMUSG00000002948	Map2k7	0	0	0	0	2	2	0	0	0	0	0	0	0	0	0	0	0	0	0	0	0	0	0	0	0	0	0	0	0	0	0	0	0	0	1	1	0	0	0	0	0	0
ENSMUSG00000002949	Timm44	0	0	0	0	2	2	0	0	0	0	0	0	0	0	0	0	0	0	0	0	0	0	0	0	0	0	0	0	0	0	0	0	0	0	1	1	0	0	0	0	0	0
ENSMUSG00000002957	Ap2a2	0	0	0	0	0	0	0	0	0	0	2	2	0	0	0	0	0	0	0	0	0	0	0	0	0	0	0	0	0	0	0	0	0	0	0	0	0	0	0	0	0	0
ENSMUSG00000002963	Pnkp	0	0	0	0	0	0	1	1	0	0	0	0	0	0	0	0	0	0	0	0	0	0	0	0	6	6	0	0	1	1	0	0	0	0	0	0	0	0	0	0	1	1
ENSMUSG00000002968	Med25	0	0	0	0	20	20	0	0	0	0	35	35	0	0	0	0	0	0	0	0	0	0	50	50	0	0	0	0	173	173	0	0	0	0	4	4	0	0	0	0	38	38
ENSMUSG00000002980	Bcam	0	0	0	0	0	0	0	0	0	0	1	1	0	0	0	0	0	0	0	0	0	0	0	0	0	0	0	0	0	0	0	0	0	0	0	0	0	0	0	0	0	0
ENSMUSG00000002981	Clptm1	0	0	0	0	0	0	0	0	0	0	0	0	0	0	0	0	0	0	0	0	0	0	1	1	0	0	0	0	9	9	0	0	0	0	0	0	0	0	0	0	4	4
ENSMUSG00000002983	Relb	0	0	0	0	0	0	0	0	0	0	0	0	0	0	0	0	0	0	0	0	0	0	0	0	0	0	0	0	2	2	0	0	0	0	0	0	0	0	0	0	0	0
ENSMUSG00000002984	Tomm40	0	0	0	0	0	0	0	0	0	2	8	7	0	0	0	0	0	0	0	0	0	0	4	4	0	0	0	0	0	0	0	0	0	0	3	3	2	1	0	0	1	2
ENSMUSG00000002996	Hbp1	0	0	0	0	0	0	0	0	0	0	2	2	0	0	0	0	0	0	0	0	0	0	4	4	0	0	0	0	14	14	0	0	0	0	0	0	0	0	0	0	0	0
ENSMUSG00000002997	Prkar2b	0	0	0	0	0	0	0	0	0	0	0	0	0	0	0	0	0	0	0	0	0	0	0	0	0	0	0	0	4	4	0	0	0	0	0	0	0	0	0	0	1	1
ENSMUSG00000003031	Cdkn1b	5	5	0	0	1	1	33	30	0	0	2	5	1	1	0	0	0	0	37	34	0	1	0	2	20	17	0	0	0	3	39	36	0	1	3	4	9	6	0	0	3	6
ENSMUSG00000003033	Ap1m1	11	9	0	1	2	3	46	41	0	1	24	28	6	5	0	0	2	3	30	28	0	0	19	21	150	132	1	6	31	44	6	5	0	0	1	2	31	26	0	1	21	25
ENSMUSG00000003037	Rab8a	12	11	0	0	51	52	7	7	0	0	425	425	0	0	0	0	1	1	12	11	0	0	279	280	28	26	0	1	73	74	0	0	0	0	39	39	0	0	0	1	316	315
ENSMUSG00000003038	Hmgn2	10	4	0	0	15	11	36	24	1	1	22	12	0	0	0	0	0	0	16	8	0	1	19	12	95	58	0	5	91	83	10	6	0	1	0	1	19	10	0	0	8	4
ENSMUSG00000003039	Fam32a	4	4	0	0	0	0	54	54	0	0	0	0	1	1	0	0	0	0	21	21	0	0	1	1	108	104	0	1	4	7	3	3	0	0	0	0	23	23	0	0	1	1
ENSMUSG00000003051	Elf3	2	0	0	0	0	0	2	0	0	0	0	0	0	0	0	0	0	0	1	0	0	0	0	0	22	15	0	0	1	1	0	0	0	0	0	0	16	13	0	0	2	2
ENSMUSG00000003053	Cyp2c29	0	0	0	0	0	2	54	51	0	1	0	3	0	0	0	0	0	0	8	8	0	0	0	0	32	30	0	0	0	2	0	0	0	0	0	0	27	26	0	0	0	1
ENSMUSG00000003062	Stard3nl	390	343	6	21	122	154	1041	930	11	45	283	361	131	107	1	6	67	85	1230	1074	24	69	388	497	2818	2460	31	122	806	1073	248	213	1	11	86	109	649	556	6	33	190	249
ENSMUSG00000003099	Ppp5c	0	0	0	0	10	10	0	0	0	0	7	7	0	0	0	0	0	0	0	0	0	0	10	10	0	0	0	0	44	44	0	0	0	0	0	0	0	0	0	0	0	0
ENSMUSG00000003119	Cdk12	0	0	0	0	1	1	0	0	0	0	21	21	0	0	0	0	0	0	0	0	0	0	29	29	0	0	0	0	4	4	0	0	0	0	1	1	0	0	0	0	7	7
ENSMUSG00000003123	Lipe	0	0	0	0	0	0	0	0	0	0	1	1	0	0	0	0	0	0	0	0	0	0	0	0	0	0	0	0	3	3	0	0	0	0	0	0	0	0	0	0	3	3
ENSMUSG00000003131	Pafah1b2	0	0	0	0	15	15	0	0	0	0	41	41	0	0	0	0	0	0	0	0	0	0	82	82	0	0	0	0	136	136	0	0	0	0	1	1	0	0	0	0	38	38
ENSMUSG00000003134	Tbc1d8	0	0	0	0	85	85	0	0	0	0	97	97	0	0	0	0	12	12	0	0	0	0	196	196	0	0	0	0	334	334	0	0	0	0	44	44	0	0	0	0	78	78
ENSMUSG00000003135	Cnot11	0	0	0	0	129	129	0	0	0	0	247	247	0	0	0	0	20	20	0	0	0	0	328	328	0	0	0	0	349	349	0	0	0	0	132	132	0	0	0	0	206	206
ENSMUSG00000003153	Slc2a3	0	0	0	0	0	0	0	0	0	0	0	0	0	0	0	0	0	0	0	0	0	0	2	2	0	0	0	0	0	0	0	0	0	0	0	0	0	0	0	0	0	0
ENSMUSG00000003154	Foxj2	0	0	0	0	0	0	0	0	0	0	0	0	0	0	0	0	0	0	0	0	0	0	2	2	0	0	0	0	0	0	0	0	0	0	0	0	0	0	0	0	0	0
ENSMUSG00000003166	Dgcr2	0	0	0	0	0	0	0	0	0	0	0	0	0	0	0	0	0	0	5	3	0	1	1	1	21	16	0	0	0	3	0	0	0	0	1	1	2	2	0	0	0	0
ENSMUSG00000003184	Irf3	0	0	0	0	0	0	23	22	0	0	1	1	6	6	0	0	0	0	1	1	0	0	5	5	17	16	0	2	11	10	3	3	0	0	0	0	0	0	0	0	0	0
ENSMUSG00000003190	Bcl2l12	0	0	0	0	0	0	0	0	0	0	1	1	0	0	0	0	0	0	4	3	0	0	0	1	5	2	0	4	3	2	0	0	0	0	0	0	2	1	0	2	2	1
ENSMUSG00000003198	Zfp959	0	0	0	0	0	0	0	0	0	0	0	0	0	0	0	0	0	0	0	0	0	0	0	0	0	0	0	0	0	1	0	0	0	0	0	0	0	0	0	0	0	0
ENSMUSG00000003199	Mpnd	0	0	0	0	11	11	0	0	0	0	0	0	0	0	0	0	0	0	0	0	0	0	0	0	0	0	0	0	0	0	0	0	0	0	0	0	0	0	0	0	0	0
ENSMUSG00000003206	Ebi3	0	0	0	0	0	0	0	0	0	0	0	0	0	0	0	0	0	0	0	0	0	0	0	0	0	0	0	0	0	1	0	0	0	0	0	0	0	0	0	0	0	0
ENSMUSG00000003208	Ccdc94	0	0	0	0	0	0	0	0	0	0	0	0	0	0	0	0	0	0	0	0	0	0	0	0	0	0	0	0	0	1	0	0	0	0	0	0	0	0	0	0	0	0
ENSMUSG00000003226	Ranbp2	0	0	0	0	0	0	0	0	0	0	1	1	0	0	0	0	0	0	0	0	0	0	0	0	0	0	0	0	0	0	0	0	0	0	0	0	0	0	0	0	0	0
ENSMUSG00000003228	Grk5	0	0	0	0	4	4	3	3	0	0	1	1	0	0	0	0	0	0	5	5	0	0	6	6	0	0	0	0	0	0	9	9	0	0	3	3	0	0	0	0	0	0
ENSMUSG00000003233	Dvl3	0	0	0	0	0	0	0	0	0	0	1	1	0	0	0	0	0	0	0	0	0	0	1	1	0	0	0	0	1	1	0	0	0	0	0	0	0	0	0	0	1	1
ENSMUSG00000003234	Abcf3	0	0	0	0	0	0	0	0	0	0	1	1	0	0	0	0	0	0	0	0	0	0	1	1	0	0	0	0	1	1	0	0	0	0	0	0	0	0	0	0	1	1
ENSMUSG00000003235	Eif2b5	0	0	0	0	0	0	0	0	0	0	1	1	0	0	0	0	0	0	0	0	0	0	1	1	0	0	0	0	1	1	0	0	0	0	0	0	0	0	0	0	1	1
ENSMUSG00000003269	Cyth2	0	0	0	0	0	0	12	12	0	1	3	2	0	0	0	0	0	0	0	0	0	0	0	0	23	21	0	1	0	1	0	0	0	0	0	0	8	7	0	0	0	1
ENSMUSG00000003271	Sult2b1	0	0	0	0	0	0	0	0	0	0	0	0	0	0	0	0	0	0	0	0	0	0	0	0	6	6	0	0	3	3	0	0	0	0	0	0	5	5	0	0	1	1
ENSMUSG00000003279	Dlgap1	0	0	0	0	0	0	0	0	0	0	0	0	0	0	0	0	0	0	0	0	0	0	0	0	1	1	0	0	0	0	0	0	0	0	0	0	2	2	0	0	0	0
ENSMUSG00000003282	Plag1	0	0	0	0	3	3	0	0	0	0	2	2	0	0	0	0	0	0	0	0	0	0	6	6	0	0	0	0	5	5	0	0	0	0	0	0	0	0	0	0	14	14
ENSMUSG00000003299	Mrpl4	0	0	0	0	0	0	0	0	0	0	0	0	0	0	0	0	0	0	0	0	0	0	2	2	0	0	0	0	0	0	0	0	0	0	0	0	0	0	0	0	0	0
ENSMUSG00000003348	Mob3a	0	0	0	0	0	0	0	0	0	0	0	0	0	0	0	0	0	0	0	0	0	0	6	6	0	0	0	0	4	4	0	0	0	0	0	0	0	0	0	0	1	1
ENSMUSG00000003354	Ccdc65	0	0	0	0	0	0	3	3	0	0	4	4	0	0	0	0	0	0	7	7	0	0	2	2	11	11	0	0	1	1	0	0	0	0	0	0	0	0	0	0	0	0
ENSMUSG00000003355	Fkbp11	4	4	0	0	0	0	0	0	0	0	0	0	0	0	0	0	0	0	0	0	0	0	0	0	16	15	0	1	1	1	0	0	0	0	0	0	0	0	0	0	0	0
ENSMUSG00000003363	Pld3	0	0	0	0	0	0	0	0	0	0	1	1	0	0	0	0	0	0	0	0	0	0	0	0	0	0	0	0	13	13	0	0	0	0	0	0	0	0	0	0	0	0
ENSMUSG00000003379	Cd79a	0	0	0	0	0	0	0	0	0	0	0	0	0	0	0	0	0	0	0	0	0	0	0	0	0	0	0	0	0	0	0	0	0	0	0	0	0	0	0	0	3	3
ENSMUSG00000003380	Rabac1	0	0	0	0	0	0	0	0	0	0	0	0	0	0	0	0	0	0	0	0	0	0	1	1	0	0	0	0	0	0	0	0	0	0	0	0	0	0	0	0	0	0
ENSMUSG00000003382	Etv3	0	0	0	0	0	0	0	0	0	0	0	0	0	0	0	0	0	0	0	0	0	0	9	9	0	0	0	0	2	2	0	0	0	0	1	1	0	0	0	0	0	0
ENSMUSG00000003418	St8sia6	0	0	0	0	0	0	0	0	0	0	9	9	0	0	0	0	0	0	0	0	0	0	0	0	0	0	0	0	0	0	0	0	0	0	0	0	0	0	0	0	0	0
ENSMUSG00000003420	Fcgrt	0	0	0	0	0	0	0	0	0	0	5	5	0	0	0	0	0	0	0	0	0	0	0	0	0	0	0	0	6	6	0	0	0	0	0	0	0	0	0	0	0	0
ENSMUSG00000003421	Nosip	0	0	0	0	0	0	0	0	0	0	3	3	0	0	0	0	1	1	0	0	0	0	6	6	0	0	0	0	17	17	0	0	0	0	1	1	0	0	0	0	2	2
ENSMUSG00000003423	Pih1d1	3	3	0	0	1	1	1	1	0	0	0	0	0	0	0	0	0	0	10	10	0	0	5	5	30	28	0	0	12	14	0	0	0	0	0	0	0	0	0	0	0	0
ENSMUSG00000003429	Rps11	0	0	0	0	0	0	0	0	0	0	5	5	0	0	0	0	0	0	0	0	0	0	0	0	0	0	0	0	3	2	0	0	0	0	0	0	0	0	0	0	0	0
ENSMUSG00000003452	Bicd1	0	0	0	0	0	0	0	0	0	0	3	3	0	0	0	0	0	0	0	0	0	0	7	7	0	0	0	0	3	3	0	0	0	0	0	0	0	0	0	0	0	0
ENSMUSG00000003458	Ncstn	29	28	0	0	0	1	114	105	0	1	1	8	8	6	0	0	0	2	122	116	0	1	3	6	96	95	0	0	1	2	6	6	0	0	0	0	64	61	0	0	2	5
ENSMUSG00000003464	Pex19	2	2	0	0	0	0	35	34	0	0	11	12	0	0	0	0	0	0	4	4	0	0	2	2	13	13	0	0	2	2	0	0	0	0	0	0	4	4	0	0	1	1
ENSMUSG00000003469	Phyhip	0	0	0	0	0	0	0	0	0	0	0	0	0	0	0	0	0	0	1	1	0	0	0	0	0	0	0	0	0	0	0	0	0	0	0	0	0	0	0	0	0	0
ENSMUSG00000003484	Cyp4f18	0	0	0	0	0	0	1	0	0	0	0	1	0	0	0	0	0	0	0	0	0	0	0	0	0	0	0	0	1	1	0	0	0	0	0	0	0	0	0	0	0	0
ENSMUSG00000003505	Psg18	0	0	0	0	0	0	0	0	0	0	0	0	0	0	0	0	0	0	0	0	0	0	0	0	1	0	0	0	0	0	0	0	0	0	0	0	0	0	0	0	0	0
ENSMUSG00000003518	Dusp3	0	0	0	0	0	0	0	0	0	0	0	0	0	0	0	0	0	0	0	0	0	0	0	0	0	0	0	0	1	1	0	0	0	0	0	0	0	0	0	0	0	0
ENSMUSG00000003527	Dgcr14	0	0	0	0	0	0	0	0	0	0	0	0	0	0	0	0	0	0	0	0	0	0	0	0	0	0	0	0	0	0	0	0	0	0	1	1	0	0	0	0	0	0
ENSMUSG00000003528	Slc25a1	0	0	0	0	0	0	0	0	0	0	0	0	0	0	0	0	0	0	0	0	0	0	0	0	0	0	0	0	0	0	0	0	0	0	1	1	0	0	0	0	0	0
ENSMUSG00000003534	Ddr1	0	0	0	0	0	0	3	3	0	0	2	2	0	0	0	0	0	0	0	0	0	0	0	1	0	0	0	0	1	1	0	0	0	0	0	0	0	0	0	0	2	2
ENSMUSG00000003541	Ier3	0	0	0	0	2	2	0	0	0	0	0	0	0	0	0	0	0	0	0	0	0	0	1	1	6	6	0	0	89	88	0	0	0	0	0	0	0	0	0	0	1	1
ENSMUSG00000003545	Fosb	0	0	0	0	0	0	0	0	0	0	0	0	0	0	0	0	0	0	0	0	0	0	1	1	0	0	0	0	1	1	0	0	0	0	0	0	0	0	0	0	0	0
ENSMUSG00000003546	Klc4	0	0	0	0	0	0	0	0	0	0	0	0	0	0	0	0	0	0	0	0	0	0	0	0	0	0	0	0	1	1	0	0	0	0	0	0	0	0	0	0	0	0
ENSMUSG00000003549	Ercc1	0	0	0	0	6	6	0	0	0	0	0	0	0	0	0	0	0	0	0	0	0	0	4	4	0	0	0	0	9	9	0	0	0	0	0	0	0	0	0	0	0	0
ENSMUSG00000003555	Cyp17a1	0	0	0	0	0	0	0	0	0	0	0	0	0	0	0	0	0	0	0	0	0	0	0	0	0	0	0	0	1	1	0	0	0	0	0	0	0	0	0	0	0	0
ENSMUSG00000003559	As3mt	0	0	0	0	0	0	4	4	0	0	1	1	0	0	0	0	0	0	0	0	0	0	0	0	11	11	0	0	2	2	0	0	0	0	0	0	0	0	0	0	0	0
ENSMUSG00000003573	Homer3	0	0	0	0	0	0	0	0	0	0	0	0	0	0	0	0	0	0	1	1	0	0	0	0	0	0	0	0	0	0	0	0	0	0	0	0	0	0	0	0	0	0
ENSMUSG00000003575	Crtc1	0	0	0	0	0	0	0	0	0	0	0	0	0	0	0	0	0	0	1	1	0	0	0	0	3	3	0	0	3	3	6	5	0	0	1	2	0	0	0	0	0	0
ENSMUSG00000003581	Rnf215	0	0	0	0	0	0	0	0	0	0	0	0	0	0	0	0	0	0	0	0	0	0	0	0	0	0	0	0	2	2	0	0	0	0	0	0	0	0	0	0	0	0
ENSMUSG00000003604	Aven	0	0	0	0	7	7	5	5	0	0	77	77	0	0	0	0	4	4	2	2	0	0	28	28	4	4	0	0	50	50	0	0	0	0	10	10	0	0	0	0	35	35
ENSMUSG00000003617	Cp	0	0	0	0	0	0	0	0	0	0	0	0	0	0	0	0	0	0	0	0	0	0	0	0	0	0	0	0	0	0	0	0	0	0	0	0	0	0	0	0	1	1
ENSMUSG00000003623	Crot	0	0	0	0	0	0	0	0	0	0	1	1	0	0	0	0	0	0	0	0	0	0	0	0	0	0	0	0	1	1	0	0	0	0	0	0	0	0	0	0	10	10
ENSMUSG00000003644	Rps6ka1	1	1	0	0	0	0	10	10	0	0	3	3	0	0	0	0	0	0	33	33	0	0	2	2	11	11	0	0	0	0	0	0	0	0	0	0	8	8	0	0	1	1
ENSMUSG00000003660	Snrnp200	36	35	0	1	5	6	50	49	0	2	11	13	0	0	0	0	0	0	43	42	1	3	1	3	70	67	1	3	17	20	13	12	0	0	8	9	72	69	0	2	9	12
ENSMUSG00000003662	Ciao1	11	11	0	0	0	0	13	10	0	1	2	7	0	0	0	0	0	0	14	14	0	2	2	3	90	86	0	3	4	7	3	3	0	0	0	0	20	19	0	3	1	1
ENSMUSG00000003680	Taf6l	1	1	0	0	1	1	0	0	0	0	0	0	0	0	0	0	0	0	1	1	0	0	0	0	0	0	0	0	3	3	0	0	0	0	0	0	0	0	0	0	1	1
ENSMUSG00000003721	Insig2	0	0	0	0	0	0	0	0	0	0	25	25	0	0	0	0	0	0	0	0	0	0	22	22	0	0	0	0	29	29	0	0	0	0	0	0	0	0	0	0	14	14
ENSMUSG00000003731	Kpna6	0	0	0	0	0	0	32	27	1	3	13	15	0	0	0	0	0	0	0	0	0	0	0	0	2	2	0	2	4	3	0	0	0	0	0	0	8	7	0	2	4	3
ENSMUSG00000003778	Brd8	20	19	0	1	46	46	119	101	0	8	313	319	0	0	0	0	13	13	106	98	0	3	228	232	63	53	0	1	138	147	8	8	0	0	27	27	82	70	0	5	286	292
ENSMUSG00000003779	Kif20a	7	7	0	0	0	0	52	52	0	0	3	3	0	0	0	0	0	0	101	99	0	1	2	3	70	65	0	0	0	5	0	0	0	0	0	0	24	24	0	0	0	0
ENSMUSG00000003808	Farsa	4	3	0	0	3	4	36	31	0	0	6	10	1	1	0	0	0	0	68	58	0	2	19	26	156	146	1	4	18	25	24	21	0	0	8	11	52	44	0	0	15	22
ENSMUSG00000003809	Gcdh	0	0	0	0	1	1	1	0	0	0	0	0	0	0	0	0	0	0	4	4	0	0	0	0	17	17	0	1	2	1	0	0	0	0	0	0	0	0	0	0	0	0
ENSMUSG00000003810	Mast2	1	1	0	0	0	0	0	0	0	0	80	80	0	0	0	0	2	2	2	2	0	0	9	9	1	1	0	0	6	6	0	0	0	0	1	1	1	1	0	0	12	12
ENSMUSG00000003812	Dnase2a	0	0	0	0	1	1	1	0	0	0	0	0	0	0	0	0	0	0	0	0	0	0	0	0	0	0	0	1	1	0	0	0	0	0	0	0	0	0	0	0	0	0
ENSMUSG00000003813	Rad23a	0	0	0	0	0	0	1	0	0	0	10	10	0	0	0	0	0	0	0	0	0	0	14	14	6	5	0	1	25	25	0	0	0	0	5	5	0	0	0	0	3	3
ENSMUSG00000003814	Calr	200	179	0	1	380	401	153	144	1	3	207	212	9	8	0	0	56	56	313	289	1	5	417	438	178	169	0	1	180	186	42	37	0	0	118	123	226	201	0	1	563	585
ENSMUSG00000003824	Syce2	273	228	0	16	256	286	600	489	3	43	427	499	35	27	0	1	60	67	552	461	1	44	400	444	2136	1784	8	155	1191	1396	151	120	0	9	152	173	482	404	1	36	438	480
ENSMUSG00000003847	Nfat5	0	0	0	0	0	0	1	1	0	0	1	1	1	1	0	0	0	0	2	1	0	0	1	2	7	6	0	0	10	11	2	2	0	0	1	1	3	3	0	0	7	7
ENSMUSG00000003848	Nob1	0	0	0	0	10	10	0	0	0	0	34	34	0	0	0	0	1	1	0	0	0	0	30	30	0	0	0	0	24	24	0	0	0	0	4	4	0	0	0	0	6	6
ENSMUSG00000003849	Nqo1	0	0	0	0	10	10	0	0	0	0	40	40	0	0	0	0	1	1	0	0	0	0	30	30	0	0	0	0	24	24	0	0	0	0	4	4	0	0	0	0	5	5
ENSMUSG00000003865	Gys1	0	0	0	0	1	1	0	0	0	0	0	0	0	0	0	0	0	0	0	0	0	0	1	1	0	0	0	0	2	2	0	0	0	0	0	0	0	0	0	0	1	1
ENSMUSG00000003868	Ruvbl2	0	0	0	0	0	0	0	0	0	0	0	0	0	0	0	0	0	0	0	0	0	0	0	0	0	0	0	0	3	3	0	0	0	0	1	1	0	0	0	0	0	0
ENSMUSG00000003873	Bax	0	0	0	0	11	11	0	0	0	0	80	80	0	0	0	0	0	0	0	0	0	0	50	50	0	0	0	0	118	118	0	0	0	0	19	19	0	0	0	0	32	32
ENSMUSG00000003929	Zfp81	0	0	0	0	0	0	21	21	0	0	18	18	0	0	0	0	0	0	15	12	0	1	10	12	5	5	0	0	0	0	4	4	0	0	0	0	20	17	0	1	1	3
ENSMUSG00000003955	Fam162a	3	3	0	0	1	1	4	3	0	1	5	5	0	0	0	0	0	0	0	0	0	0	3	3	32	31	0	2	14	13	1	1	0	0	0	0	1	1	0	0	10	10
ENSMUSG00000003970	Rpl8	0	0	0	0	1	1	0	0	0	0	0	0	0	0	0	0	0	0	0	0	0	0	1	1	0	0	0	0	1	1	0	0	0	0	0	0	0	0	0	0	2	2
ENSMUSG00000003992	Ssbp2	25	24	0	0	24	25	90	86	1	4	83	84	8	6	0	1	5	6	65	61	0	6	77	75	286	253	2	15	275	294	4	3	0	0	14	15	45	43	0	2	40	40
ENSMUSG00000004018	Fancl	1	1	0	1	1	1	67	60	0	1	5	11	0	0	0	0	0	0	52	52	0	0	2	2	41	35	0	2	5	9	16	15	0	0	8	9	14	12	0	2	3	3
ENSMUSG00000004040	Stat3	0	0	0	0	14	14	0	0	0	0	98	98	0	0	0	0	0	0	0	0	0	0	54	54	0	0	0	0	117	117	0	0	0	0	4	4	0	0	0	0	75	75
ENSMUSG00000004043	Stat5a	0	0	0	0	0	0	0	0	0	0	0	0	0	0	0	0	0	0	0	0	0	0	1	1	0	0	0	0	0	0	0	0	0	0	0	0	0	0	0	0	0	0
ENSMUSG00000004054	Map3k11	0	0	0	0	0	0	0	0	0	0	0	0	0	0	0	0	0	0	0	0	0	0	0	0	4	4	0	0	1	1	0	0	0	0	0	0	0	0	0	0	0	0
ENSMUSG00000004056	Akt2	0	0	0	0	0	0	0	0	0	0	0	0	0	0	0	0	0	0	0	0	0	0	1	1	0	0	0	0	6	6	0	0	0	0	0	0	0	0	0	0	6	6
ENSMUSG00000004069	Dnaja3	0	0	0	0	0	0	0	0	0	0	0	0	0	0	0	0	0	0	0	0	0	0	0	0	0	0	0	0	0	0	0	0	0	0	0	0	0	0	0	0	1	1
ENSMUSG00000004070	Hmox2	0	0	0	0	0	0	0	0	0	0	0	0	0	0	0	0	0	0	0	0	0	0	0	0	0	0	0	0	0	0	0	0	0	0	0	0	0	0	0	0	1	1
ENSMUSG00000004085	Map3k20	0	0	0	0	0	0	0	0	0	0	8	8	0	0	0	0	0	0	0	0	0	0	17	17	0	0	0	0	2	2	0	0	0	0	0	0	0	0	0	0	0	0
ENSMUSG00000004099	Dnmt1	0	0	0	0	50	50	0	0	0	0	597	597	0	0	0	0	11	11	0	0	0	0	794	794	0	0	0	0	968	968	0	0	0	0	37	37	0	0	0	0	853	853
ENSMUSG00000004105	Angptl2	0	0	0	0	4	4	1	1	0	0	0	0	0	0	0	0	0	0	0	0	0	0	0	0	0	0	0	0	4	4	0	0	0	0	0	0	0	0	0	0	0	0
ENSMUSG00000004110	Cacna1e	6	6	0	0	0	0	0	0	0	0	0	0	0	0	0	0	0	0	0	0	0	0	0	0	0	0	0	0	0	0	0	0	0	0	0	0	0	0	0	0	0	0
ENSMUSG00000004113	Cacna1b	0	0	0	0	0	0	0	0	0	0	1	1	0	0	0	0	0	0	0	0	0	0	0	0	1	1	0	0	0	0	0	0	0	0	0	0	0	0	0	0	0	0
ENSMUSG00000004127	Trmt10a	43	41	0	1	15	15	51	51	0	1	24	23	15	15	0	0	4	4	67	67	0	0	29	29	90	88	0	2	20	20	30	27	0	2	11	11	49	48	0	0	20	20
ENSMUSG00000004151	Etv1	0	0	0	0	18	18	0	0	0	0	76	76	0	0	0	0	0	0	0	0	0	0	131	131	0	0	0	0	263	263	0	0	0	0	17	17	0	0	0	0	66	66
ENSMUSG00000004187	Kifc2	0	0	0	0	2	2	0	0	0	0	0	0	0	0	0	0	0	0	0	0	0	0	1	1	0	0	0	0	2	2	0	0	0	0	0	0	0	0	0	0	0	0
ENSMUSG00000004207	Psap	0	0	0	0	0	0	0	0	0	0	8	8	0	0	0	0	0	0	0	0	0	0	2	2	0	0	0	0	26	26	0	0	0	0	0	0	0	0	0	0	3	3
ENSMUSG00000004231	Pax2	0	0	0	0	0	0	0	0	0	0	0	0	0	0	0	0	0	0	1	1	0	0	1	1	0	0	0	0	1	1	0	0	0	0	0	0	0	0	0	0	0	0
ENSMUSG00000004233	Wars2	0	0	0	0	1	1	0	0	0	0	19	19	0	0	0	0	0	0	0	0	0	0	11	11	0	0	0	0	17	17	0	0	0	0	0	0	0	0	0	0	4	4
ENSMUSG00000004264	Phb2	18	4	2	7	1	16	90	23	3	9	5	61	0	0	0	0	0	1	46	12	0	2	0	28	348	82	8	37	5	235	2	0	0	1	0	1	14	1	0	3	0	11
ENSMUSG00000004266	Ptpn6	0	0	0	0	0	0	0	0	0	0	10	10	0	0	0	0	0	0	0	0	0	0	18	18	0	0	0	0	8	8	0	0	0	0	0	0	0	0	0	0	5	5
ENSMUSG00000004270	Lpcat3	0	0	0	0	0	0	0	0	0	0	2	2	0	0	0	0	0	0	0	0	0	0	0	0	0	0	0	0	10	10	0	0	0	0	0	0	0	0	0	0	1	1
ENSMUSG00000004319	Clcn3	34	21	0	0	32	45	119	84	0	0	82	117	9	3	0	0	15	21	138	101	0	2	127	161	295	186	0	0	117	227	56	24	0	0	56	87	160	100	0	0	112	171
ENSMUSG00000004341	Gpx6	12	12	0	0	0	0	83	82	0	0	0	1	1	1	0	0	0	0	113	112	0	0	0	1	77	77	0	0	0	0	5	5	0	0	0	0	10	10	0	0	0	0
ENSMUSG00000004344	Gpx5	0	0	0	0	0	0	0	0	0	0	0	0	0	0	0	0	0	0	0	0	0	0	0	0	4	4	0	0	0	0	0	0	0	0	0	0	0	0	0	0	0	0
ENSMUSG00000004347	Pde1c	0	0	0	0	15	15	1	1	0	0	6	6	0	0	0	0	0	0	0	0	0	0	36	36	0	0	0	0	7	7	0	0	0	0	2	2	0	0	0	0	14	14
ENSMUSG00000004356	Utp20	22	21	0	0	66	67	152	136	0	2	189	203	0	0	0	0	16	16	93	85	0	0	177	185	67	65	0	1	59	60	13	12	0	0	40	41	114	98	0	3	202	214
ENSMUSG00000004359	Spic	0	0	0	0	0	0	0	0	0	0	0	0	0	0	0	0	0	0	0	0	0	0	0	0	13	13	0	0	0	0	0	0	0	0	0	0	0	0	0	0	0	0
ENSMUSG00000004364	Cul3	12	10	0	8	70	64	40	34	2	22	174	160	1	1	0	1	9	8	35	32	2	13	179	171	22	17	1	12	108	102	5	5	1	3	57	55	23	20	0	8	209	204
ENSMUSG00000004371	Il11	0	0	0	0	0	0	0	0	0	0	1	1	0	0	0	0	0	0	0	0	0	0	2	2	0	0	0	0	1	1	0	0	0	0	0	0	0	0	0	0	0	0
ENSMUSG00000004393	Ddx56	0	0	0	0	1	1	0	0	0	0	1	1	0	0	0	0	0	0	0	0	0	0	0	0	0	0	0	0	0	0	0	0	0	0	0	0	0	0	0	0	1	1
ENSMUSG00000004394	Tmed4	0	0	0	0	0	0	0	0	0	0	1	1	0	0	0	0	0	0	0	0	0	0	0	0	0	0	0	0	0	0	0	0	0	0	0	0	0	0	0	0	1	1
ENSMUSG00000004446	Bid	0	0	0	0	2	3	0	0	0	0	0	0	0	0	0	0	0	0	0	0	0	0	3	4	0	0	0	0	12	12	0	0	0	0	0	0	0	0	0	0	7	7
ENSMUSG00000004460	Dnajb11	0	0	0	0	12	12	0	0	0	0	40	40	0	0	0	0	1	1	0	0	0	0	26	26	0	0	0	0	140	140	0	0	0	0	1	1	0	0	0	0	16	16
ENSMUSG00000004500	Zfp324	0	0	0	0	0	0	0	0	0	0	1	1	0	0	0	0	0	0	0	0	0	0	0	0	1	1	0	0	0	0	0	0	0	0	0	0	0	0	0	0	0	0
ENSMUSG00000004530	Coro1c	0	0	0	0	0	0	1	1	0	0	0	0	1	1	0	0	0	0	13	13	0	0	6	6	3	3	0	0	3	3	0	0	0	0	0	0	0	0	0	0	0	0
ENSMUSG00000004535	Tax1bp1	0	0	0	0	846	846	0	0	0	0	2909	2909	0	0	0	0	132	132	0	0	0	0	3742	3742	0	0	0	0	1744	1744	0	0	0	0	520	520	0	0	0	0	3859	3859
ENSMUSG00000004540	Psg17	0	0	0	0	0	0	9	8	1	2	5	5	0	0	0	0	0	0	3	3	0	0	2	2	3	3	0	0	2	2	0	0	0	0	0	0	0	0	0	0	0	0
ENSMUSG00000004542	Psg19	0	0	0	0	0	0	0	0	0	0	0	0	1	0	0	0	1	1	0	0	0	0	0	0	0	0	0	0	0	0	0	0	0	0	0	0	0	0	0	0	0	0
ENSMUSG00000004558	Ndrg2	0	0	0	1	1	0	1	1	0	0	0	0	0	0	0	0	0	0	0	0	0	0	0	0	2	2	0	0	0	0	0	0	0	0	0	0	0	0	0	0	0	0
ENSMUSG00000004561	Mettl17	9	9	0	1	1	0	45	45	0	0	0	0	0	0	0	0	0	0	32	30	0	0	0	2	97	96	0	0	2	2	2	2	0	0	0	0	33	31	0	0	0	2
ENSMUSG00000004562	Arhgef40	0	0	0	1	1	0	1	1	0	0	0	0	0	0	0	0	0	0	0	0	0	0	1	0	2	1	0	1	7	7	0	0	0	0	0	0	0	0	0	0	0	0
ENSMUSG00000004568	Arhgef18	0	0	0	0	0	0	0	0	0	0	15	15	0	0	0	0	0	0	0	0	0	0	11	11	0	0	0	0	7	7	0	0	0	0	0	0	0	0	0	0	8	8
ENSMUSG00000004591	Pkn2	60	55	0	0	64	68	223	172	0	4	755	792	3	3	0	0	26	26	400	308	0	2	1267	1338	372	290	0	4	1212	1268	22	19	0	0	185	191	275	225	0	2	662	697
ENSMUSG00000004610	Etfb	8	7	0	1	8	8	15	15	0	0	0	0	0	0	0	0	0	0	69	68	0	1	2	2	39	37	0	1	7	8	0	0	0	0	0	0	7	5	0	0	0	2
ENSMUSG00000004631	Sgce	0	0	0	0	0	0	0	0	0	0	0	0	0	0	0	0	0	0	0	0	0	0	0	0	6	3	0	1	3	5	0	0	0	0	0	0	0	0	0	0	3	3
ENSMUSG00000004633	Chn2	2	1	0	0	3	4	91	88	0	2	61	62	5	5	0	0	2	2	111	109	0	2	20	20	296	283	0	6	20	27	11	11	0	0	1	1	66	65	0	2	7	6
ENSMUSG00000004637	Wwox	17	15	0	1	2	3	55	52	0	3	6	6	3	2	0	0	0	1	44	38	0	2	8	11	72	65	0	1	15	20	2	2	0	0	0	0	18	15	0	0	3	5
ENSMUSG00000004642	Slbp	0	0	0	0	2446	2446	0	0	0	0	7045	7045	0	0	0	0	504	504	1	1	0	0	5933	5933	1	1	0	0	7176	7176	0	0	1	1	1328	1328	0	0	1	2	6645	6644
ENSMUSG00000004661	Arid3b	0	0	0	0	0	0	0	0	0	0	7	7	0	0	0	0	0	0	0	0	0	0	7	7	0	0	0	0	10	10	0	0	0	0	0	0	0	0	0	0	0	0
ENSMUSG00000004665	Cnn2	0	0	0	0	0	0	0	0	0	0	1	1	0	0	0	0	0	0	0	0	0	0	0	0	0	0	0	0	0	0	0	0	0	0	0	0	0	0	0	0	0	0
ENSMUSG00000004668	Abca13	0	0	0	0	0	0	4	2	0	1	1	2	0	0	0	0	0	0	6	4	0	2	2	2	5	2	0	0	2	5	0	0	0	0	0	0	1	0	0	1	2	2
ENSMUSG00000004677	Myo9b	0	0	0	0	0	0	12	9	0	0	11	14	0	0	0	0	0	0	3	3	0	0	11	11	0	0	0	0	0	0	0	0	0	0	0	0	2	2	0	0	14	14
ENSMUSG00000004698	Hdac9	0	0	0	0	0	0	0	0	0	1	2	1	0	0	0	0	0	0	10	9	0	0	2	3	0	0	0	0	0	0	0	0	0	0	0	0	1	1	0	0	0	0
ENSMUSG00000004707	Ly9	0	0	0	0	0	0	2	2	0	0	0	0	0	0	0	0	0	0	3	3	0	0	2	2	3	3	0	0	0	0	0	0	0	0	1	1	2	2	0	0	0	0
ENSMUSG00000004709	Cd244	0	0	0	0	0	0	5	5	0	0	0	0	0	0	0	0	0	0	3	3	0	0	2	2	11	11	0	0	0	0	0	0	0	0	1	1	2	2	0	0	0	0
ENSMUSG00000004768	Rab23	0	0	0	0	2	2	7	7	0	0	10	10	0	0	0	0	0	0	18	17	0	0	10	11	7	7	0	0	7	8	0	0	0	0	0	0	20	20	0	0	6	6
ENSMUSG00000004771	Rab11a	0	0	0	0	63	63	0	0	0	0	603	603	0	0	0	0	34	34	0	0	0	0	507	507	0	0	0	0	910	910	0	0	0	0	131	131	0	0	0	0	259	259
ENSMUSG00000004798	Ulk2	1	0	0	0	0	0	0	0	0	0	0	0	0	0	0	0	0	0	0	0	0	0	0	0	2	2	0	0	1	1	0	0	0	0	0	0	0	0	0	0	0	0
ENSMUSG00000004846	Plod3	0	0	0	0	3	3	0	0	0	0	0	0	0	0	0	0	0	0	0	0	0	1	0	0	3	3	0	0	0	0	0	0	0	0	0	0	0	0	0	0	1	1
ENSMUSG00000004849	Ap1s1	5	5	0	0	3	3	5	3	0	2	0	0	0	0	0	0	0	0	0	0	0	0	0	0	24	20	0	2	10	12	0	0	0	0	0	0	0	0	0	0	0	0
ENSMUSG00000004865	Srpk1	0	0	0	0	1830	1830	0	0	2	2	6324	6324	0	0	0	0	192	192	1	1	2	2	5784	5784	0	0	0	0	6518	6518	0	0	0	0	606	606	0	0	1	1	5722	5722
ENSMUSG00000004880	Lbr	46	38	0	0	3	8	186	165	0	0	12	30	0	0	0	0	1	1	68	60	0	2	6	11	156	133	0	4	17	26	6	4	0	0	1	2	66	61	0	0	4	8
ENSMUSG00000004885	Crabp2	393	292	0	10	1	84	1303	1004	0	29	12	259	36	24	0	1	4	14	839	638	0	21	5	164	1878	1412	1	43	18	408	285	213	0	5	4	62	839	602	0	15	1	204
ENSMUSG00000004891	Nes	0	0	0	0	0	0	0	0	0	0	0	0	0	0	0	0	0	0	1	0	0	0	0	1	0	0	0	0	0	0	1	1	0	0	0	0	0	0	0	0	0	0
ENSMUSG00000004895	Prcc	8	7	0	1	0	0	0	0	0	0	0	0	0	0	0	0	0	0	2	2	0	0	0	0	1	0	0	0	0	0	0	0	0	0	0	0	0	0	0	0	0	0
ENSMUSG00000004896	Rrnad1	0	0	0	0	5	5	3	3	0	0	2	2	0	0	0	0	0	0	0	0	0	0	1	1	1	0	0	0	4	4	1	1	0	0	0	0	3	3	0	0	0	0
ENSMUSG00000004897	Hdgf	7	3	0	0	3	6	25	16	2	3	16	18	0	0	0	0	0	0	29	18	1	1	21	27	88	49	4	6	55	86	3	2	0	0	0	3	12	8	1	1	14	15
ENSMUSG00000004902	Slc25a18	0	0	0	0	0	0	0	0	0	0	0	0	0	0	0	0	0	0	0	0	0	0	2	2	0	0	0	0	1	1	0	0	0	0	0	0	0	0	0	0	0	0
ENSMUSG00000004929	Thop1	0	0	0	0	0	0	0	0	0	0	699	699	0	0	0	0	1	1	0	0	0	0	65	65	0	0	0	0	61	61	0	0	0	0	1	1	1	1	0	0	366	366
ENSMUSG00000004931	Apba3	0	0	0	0	0	0	0	0	0	0	0	0	0	0	0	0	0	0	0	0	0	0	0	0	0	0	0	0	1	1	0	0	0	0	0	0	0	0	0	0	0	0
ENSMUSG00000004933	Matk	0	0	0	0	0	0	0	0	0	0	0	0	0	0	0	0	0	0	0	0	0	0	0	0	0	0	0	0	1	1	0	0	0	0	0	0	0	0	0	0	0	0
ENSMUSG00000004936	Map2k1	196	181	2	3	101	114	455	435	1	4	180	196	9	9	0	0	3	3	496	471	1	4	236	252	1740	1683	3	9	380	430	33	29	0	1	37	40	105	103	1	1	90	93
ENSMUSG00000004939	Nmrk2	0	0	0	0	0	0	0	0	0	0	0	0	0	0	0	0	0	0	0	0	0	0	0	0	0	0	0	0	1	1	0	0	0	0	0	0	0	0	0	0	0	0
ENSMUSG00000004947	Dtx2	0	0	0	0	82	82	0	0	0	1	168	167	0	0	0	0	3	3	0	0	0	0	252	252	0	0	0	0	942	942	0	0	0	0	28	28	0	0	0	0	120	120
ENSMUSG00000004948	Zp3	1	1	0	0	67	67	8	7	1	1	201	202	0	0	0	0	3	3	2	2	0	0	163	163	0	0	0	0	556	556	0	0	0	0	26	26	2	2	0	0	82	82
ENSMUSG00000004952	Rasa4	0	0	0	0	54	54	0	0	0	0	256	256	0	0	0	0	2	2	0	0	0	0	237	237	0	0	0	0	516	516	0	0	0	0	55	55	0	0	0	0	188	188
ENSMUSG00000004961	Syt5	0	0	0	0	1	1	0	0	0	0	4	4	0	0	0	0	0	0	1	0	0	0	1	1	0	0	0	0	7	7	0	0	0	0	0	0	0	0	0	0	1	1
ENSMUSG00000004980	Hnrnpa2b1	0	0	0	0	1	1	0	0	0	0	1	1	0	0	0	0	0	0	0	0	0	0	0	0	0	0	0	0	0	0	0	0	0	0	0	0	0	0	0	0	1	1
ENSMUSG00000004988	Fxyd4	0	0	0	0	0	0	0	0	0	0	0	0	0	0	0	0	0	0	0	0	0	0	0	0	0	0	0	0	1	1	0	0	0	0	0	0	0	0	0	0	0	0
ENSMUSG00000004994	Ccdc130	3	3	0	0	3	3	44	43	1	3	24	23	1	1	0	0	1	1	40	37	0	2	19	20	22	21	0	1	10	10	12	11	0	0	7	8	81	78	0	1	35	37
ENSMUSG00000004996	Mri1	5	5	0	0	5	5	7	7	0	0	7	7	0	0	0	0	0	0	29	28	0	0	13	14	45	42	0	1	27	29	0	0	0	0	5	5	18	16	0	0	6	8
ENSMUSG00000005034	Prkacb	0	0	0	0	0	0	0	0	0	0	9	9	0	0	0	0	0	0	0	0	0	0	25	25	3	3	0	0	0	0	0	0	0	0	10	10	0	0	0	0	5	5
ENSMUSG00000005043	Sgsh	0	0	0	0	0	0	0	0	0	0	0	0	0	0	0	0	1	1	0	0	0	0	0	0	0	0	0	1	0	0	0	0	0	0	0	0	0	0	0	0	0	0
ENSMUSG00000005069	Pex5	0	0	0	0	0	0	0	0	0	0	3	3	0	0	0	0	0	0	0	0	0	0	0	0	0	0	0	0	0	0	0	0	0	0	0	0	0	0	0	0	0	0
ENSMUSG00000005102	Eif2ak4	31	30	0	1	0	0	170	167	0	0	5	7	13	13	0	0	0	0	196	194	0	0	4	6	188	184	0	1	5	6	5	5	0	0	0	0	82	77	0	0	1	6
ENSMUSG00000005103	Wdr1	11	11	0	0	0	0	57	57	0	0	0	1	3	3	0	0	0	0	80	77	0	1	0	0	122	120	0	2	0	0	10	10	0	0	0	0	30	29	0	0	0	0
ENSMUSG00000005107	Slc2a9	0	0	0	0	0	0	0	0	0	0	1	1	0	0	0	0	0	0	0	0	0	0	0	0	0	0	0	0	0	0	0	0	0	0	0	0	0	0	0	0	0	0
ENSMUSG00000005131	4930550C14Rik	0	0	0	0	1	1	0	0	0	0	0	0	0	0	0	0	0	0	0	0	0	0	1	1	0	0	0	0	5	5	0	0	0	0	1	1	0	0	0	0	0	0
ENSMUSG00000005142	Man2b1	0	0	0	0	0	0	0	0	0	0	0	0	0	0	0	0	0	0	0	0	0	0	0	0	16	16	0	0	0	0	0	0	0	0	0	0	0	0	0	0	0	0
ENSMUSG00000005148	Klf5	0	0	0	0	0	0	0	0	0	0	0	0	0	0	0	0	0	0	0	0	0	0	0	0	0	0	0	0	1	1	0	0	0	0	0	0	0	0	0	0	0	0
ENSMUSG00000005150	Wdr83	3	3	0	0	6	6	0	0	0	0	0	0	0	0	0	0	0	0	1	0	0	0	8	9	20	19	0	0	25	26	0	0	0	0	0	0	0	0	0	0	1	1
ENSMUSG00000005161	Prdx2	610	585	0	6	30	40	1583	1515	1	7	61	113	157	144	1	3	6	13	3193	3104	0	17	96	146	5988	5780	1	41	194	332	724	688	0	5	39	65	1986	1889	0	19	84	145
ENSMUSG00000005198	Polr2a	0	0	0	0	0	0	0	0	0	1	4	4	0	0	0	0	0	0	3	3	0	0	7	7	1	1	0	0	1	1	0	0	0	0	0	0	0	0	0	0	1	1
ENSMUSG00000005202	Shbg	0	0	0	0	0	0	1	1	0	0	0	0	0	0	0	0	0	0	0	0	0	0	0	0	1	1	0	0	0	0	0	0	0	0	0	0	0	0	0	0	0	0
ENSMUSG00000005204	Senp3	0	0	0	0	13	13	0	0	0	1	11	11	0	0	0	0	2	2	0	0	0	0	35	35	1	1	0	0	66	66	0	0	0	0	18	18	0	0	0	0	30	30
ENSMUSG00000005225	Plekha8	0	0	0	0	0	0	0	0	0	0	2	2	0	0	0	0	3	3	0	0	0	0	3	3	1	1	0	0	3	3	0	0	0	0	0	0	0	0	0	0	1	1
ENSMUSG00000005233	Spc25	0	0	0	0	21	21	0	0	0	0	139	139	0	0	0	0	4	4	0	0	0	0	115	115	0	0	0	0	120	120	0	0	0	0	4	4	0	0	0	0	44	44
ENSMUSG00000005262	Ufd1	0	0	0	0	0	0	0	0	0	0	1	1	0	0	0	0	0	0	0	0	0	0	0	0	0	0	0	0	1	1	0	0	0	0	0	0	0	0	0	0	0	0
ENSMUSG00000005267	Zfp287	0	0	0	0	1	1	0	0	0	0	0	0	0	0	0	0	0	0	0	0	0	0	0	0	0	0	0	0	0	0	0	0	0	0	0	0	0	0	0	0	0	0
ENSMUSG00000005268	Prlr	0	0	0	0	21	21	0	0	0	0	285	285	0	0	0	0	0	0	0	0	0	0	289	289	0	0	0	0	150	150	0	0	0	0	59	59	0	0	0	0	144	144
ENSMUSG00000005299	Letm1	2	2	0	0	23	23	3	2	0	0	38	39	0	0	0	0	1	1	14	14	1	1	25	25	13	12	0	0	65	66	0	0	1	1	8	8	13	13	1	2	58	57
ENSMUSG00000005312	Ubqln1	0	0	0	0	21	21	0	0	0	0	203	203	0	0	0	0	1	1	0	0	0	0	126	126	0	0	0	0	269	269	0	0	0	0	3	3	0	0	0	0	65	65
ENSMUSG00000005320	Fgfr4	0	0	0	0	0	0	0	0	0	0	0	0	0	0	0	0	0	0	0	0	0	0	0	0	0	0	1	1	0	0	0	0	0	0	0	0	0	0	0	0	0	0
ENSMUSG00000005354	Txn2	0	0	0	0	52	52	0	0	0	0	100	100	0	0	0	0	1	1	0	0	0	0	121	121	0	0	0	0	370	370	0	0	0	0	70	70	0	0	0	0	100	100
ENSMUSG00000005360	Slc1a3	0	0	0	0	0	0	0	0	0	0	0	0	0	0	0	0	0	0	0	0	0	0	0	0	0	0	0	0	0	0	0	0	0	0	0	0	0	0	0	0	1	1
ENSMUSG00000005364	Il5ra	53	51	0	0	2	2	190	182	0	0	2	2	19	19	0	0	0	0	93	85	0	0	3	6	422	400	0	1	1	6	52	50	0	0	0	0	214	203	0	1	4	4
ENSMUSG00000005370	Msh6	0	0	0	0	0	0	0	0	0	0	0	0	0	0	0	0	0	0	0	0	0	0	0	0	0	0	0	0	0	0	0	0	0	0	0	0	0	0	0	3	0	0
ENSMUSG00000005410	Mcm5	23	23	0	0	0	0	4	4	0	0	3	3	13	10	0	0	0	3	25	21	0	0	2	6	51	43	0	0	1	8	4	4	0	0	0	0	9	7	0	0	1	3
ENSMUSG00000005413	Hmox1	0	0	0	0	0	0	0	0	0	0	3	3	0	0	0	0	0	0	0	0	0	0	0	0	0	0	0	0	0	0	0	0	0	0	0	0	0	0	0	0	0	0
ENSMUSG00000005465	Il27ra	0	0	0	0	0	0	1	1	0	0	0	0	0	0	0	0	0	0	0	0	0	0	0	0	0	0	0	0	0	0	0	0	0	0	0	0	0	0	0	0	0	0
ENSMUSG00000005469	Prkaca	3	3	0	0	1	1	1	1	0	0	0	0	0	0	0	0	0	0	1	1	0	0	2	2	2	2	0	0	0	0	0	0	0	0	0	0	0	0	0	0	0	0
ENSMUSG00000005470	Asf1b	412	382	0	2	32	60	1013	967	2	11	125	162	15	15	1	1	1	1	959	911	4	11	111	152	3412	3231	6	40	388	531	78	74	0	0	6	9	477	461	0	5	59	72
ENSMUSG00000005481	Ddx39	53	51	0	2	12	12	206	198	0	1	23	30	2	2	0	0	0	0	125	117	0	4	22	26	558	529	0	12	97	114	11	11	1	1	3	3	81	75	0	1	19	24
ENSMUSG00000005483	Dnajb1	2	2	0	0	0	0	21	20	0	1	7	7	0	0	0	0	0	0	25	25	0	0	12	12	204	196	0	1	142	148	0	0	0	0	0	0	6	5	0	0	5	6
ENSMUSG00000005501	Usp40	3	3	0	0	5	5	11	10	0	1	2	2	0	0	0	0	0	0	0	0	0	0	0	0	6	6	0	1	11	10	0	0	0	0	8	8	0	0	0	0	0	0
ENSMUSG00000005533	Igf1r	0	0	0	0	0	0	0	0	0	0	6	6	0	0	0	0	3	3	0	0	0	0	18	18	0	0	0	0	17	17	0	0	0	0	7	7	0	0	0	0	3	3
ENSMUSG00000005553	Atp4a	0	0	0	0	0	0	0	0	0	0	0	0	0	0	0	0	0	0	1	1	0	0	0	0	0	0	0	0	0	0	0	0	0	0	0	0	0	0	0	0	0	0
ENSMUSG00000005566	Trim28	52	35	0	0	17	29	143	96	1	6	53	84	2	2	0	0	1	1	184	121	1	10	60	93	263	188	0	6	88	140	24	19	0	1	3	6	111	75	2	3	39	61
ENSMUSG00000005575	Ube2m	0	0	0	0	0	0	0	0	0	0	2	2	0	0	0	0	0	0	0	0	0	0	1	1	0	0	0	0	0	0	0	0	0	0	0	0	0	0	0	0	1	1
ENSMUSG00000005583	Mef2c	0	0	0	0	0	0	0	0	0	0	0	0	0	0	0	0	0	0	0	0	0	0	3	3	0	0	0	0	0	0	0	0	0	0	0	0	0	0	0	0	0	0
ENSMUSG00000005609	Ctr9	0	0	0	0	0	0	0	0	0	0	2	2	0	0	0	0	0	0	0	0	0	0	1	1	0	0	0	0	0	0	0	0	0	0	0	0	0	0	0	0	2	2
ENSMUSG00000005610	Eif4g2	0	0	0	0	0	0	0	0	0	0	2	2	0	0	0	0	0	0	0	0	0	0	1	1	0	0	0	0	0	0	0	0	0	0	0	0	0	0	0	0	2	2
ENSMUSG00000005611	Mrvi1	0	0	0	0	0	0	0	0	0	0	2	2	0	0	0	0	0	0	0	0	0	0	1	1	0	0	0	0	0	0	0	0	0	0	0	0	0	0	0	0	2	2
ENSMUSG00000005615	Pcyt1a	1	1	0	0	16	16	63	61	0	1	110	111	0	0	0	0	0	0	99	94	0	0	140	144	105	105	0	0	45	45	1	1	0	0	12	12	28	27	0	0	169	170
ENSMUSG00000005621	Zfp592	12	10	0	0	3	5	20	19	0	1	26	27	2	2	0	0	0	0	20	20	0	0	9	9	61	56	0	1	18	22	0	0	0	0	1	1	32	32	0	0	12	12
ENSMUSG00000005625	Psmd4	0	0	0	0	574	574	0	0	0	0	1220	1220	0	0	0	0	12	12	0	0	0	0	2619	2619	1	1	0	0	2474	2474	0	0	0	0	172	172	0	0	0	0	1246	1246
ENSMUSG00000005628	Tmod4	2	2	0	0	1	1	1	1	0	0	3	3	3	2	0	0	3	4	4	4	0	0	5	5	17	16	0	0	3	4	0	0	0	0	0	0	1	1	0	0	2	2
ENSMUSG00000005649	Cabp5	0	0	0	0	0	0	0	0	0	0	0	0	0	0	0	0	0	0	0	0	0	0	0	0	0	0	0	0	0	0	0	0	0	0	0	0	0	0	1	1	0	0
ENSMUSG00000005656	Snx6	578	566	1	1	238	248	2795	2720	4	19	1309	1358	130	129	0	0	46	47	2932	2869	5	17	1304	1344	3138	3060	2	14	1387	1441	832	810	2	8	498	511	2048	1997	3	9	903	940
ENSMUSG00000005672	Kit	0	0	0	0	0	0	0	0	0	0	64	64	0	0	0	0	1	1	0	0	0	0	36	36	0	0	0	0	22	22	0	0	0	0	4	4	0	0	0	0	25	25
ENSMUSG00000005674	Tomm40l	0	0	0	0	0	0	0	0	0	0	0	0	0	0	0	0	0	0	0	0	0	0	0	0	0	0	0	0	0	0	0	0	0	0	0	1	1	1	0	0	1	0
ENSMUSG00000005677	Nr1i3	0	0	0	0	0	0	0	0	0	0	0	0	0	0	0	0	0	0	0	0	0	0	0	0	0	0	0	0	0	0	0	0	0	0	0	1	1	1	0	0	1	0
ENSMUSG00000005681	Apoa2	0	0	0	0	0	0	0	0	0	0	0	0	0	0	0	0	0	0	0	0	0	0	0	0	0	0	0	0	0	0	0	0	0	0	0	1	1	1	0	0	1	0
ENSMUSG00000005682	Pan2	0	0	0	0	0	0	0	0	0	0	2	2	0	0	0	0	0	0	0	0	0	0	0	0	0	0	0	0	2	2	0	0	0	0	0	0	0	0	0	0	0	0
ENSMUSG00000005683	Cs	0	0	0	0	2	2	0	0	0	0	74	74	0	0	0	0	0	0	0	0	0	0	30	30	0	0	0	0	109	109	0	0	0	0	2	2	0	0	0	0	7	7
ENSMUSG00000005763	Cd247	0	0	0	0	0	0	0	0	0	0	0	0	0	0	0	0	0	0	0	0	0	0	0	0	8	8	0	0	0	0	0	0	0	0	0	0	0	0	0	0	0	0
ENSMUSG00000005774	Rfx5	0	0	0	0	0	0	0	0	0	0	1	1	0	0	0	0	0	0	0	0	0	0	3	3	0	0	0	0	0	0	0	0	0	0	0	0	0	0	0	0	0	0
ENSMUSG00000005779	Psmb4	0	0	0	0	8	8	0	0	0	0	55	55	0	0	0	0	2	2	0	0	0	0	32	32	0	0	0	0	87	87	0	0	0	0	11	11	0	0	0	0	36	36
ENSMUSG00000005803	Sqor	0	0	0	0	0	0	0	0	0	0	0	0	0	0	0	0	0	0	0	0	0	0	0	0	2	2	0	0	0	0	0	0	0	0	0	0	0	0	0	0	0	0
ENSMUSG00000005804	Bloc1s6	0	0	0	0	0	0	5	5	0	0	0	0	0	0	0	0	0	0	12	12	0	0	1	1	1	1	0	0	0	0	2	1	0	1	0	0	12	12	0	0	0	0
ENSMUSG00000005813	Metap1	5	2	0	0	11	14	9	3	0	0	22	28	0	0	0	0	0	0	8	5	0	0	29	32	22	14	0	1	76	83	2	1	0	0	2	3	3	2	0	0	19	20
ENSMUSG00000005823	Gpr108	5	4	0	0	3	3	10	10	0	0	4	4	0	0	0	0	0	0	1	1	0	0	4	4	38	38	0	0	11	10	0	0	0	0	0	0	0	0	0	0	0	0
ENSMUSG00000005836	Gata6	0	0	0	0	0	0	2	2	0	0	1	1	0	0	0	0	0	0	0	0	0	0	0	0	0	0	0	0	3	3	0	0	0	0	0	0	0	0	0	0	0	0
ENSMUSG00000005846	Rsl1d1	9	9	1	1	973	973	243	166	0	5	6287	6351	2	2	0	0	52	52	241	162	0	8	5785	5851	250	178	0	9	6206	6260	3	1	0	0	814	816	222	151	3	10	4909	4943
ENSMUSG00000005871	Apc	0	0	0	0	2	2	9	8	0	1	47	47	1	1	0	0	0	0	19	16	0	0	93	95	15	14	0	4	67	64	0	0	0	0	0	0	3	3	0	0	37	37
ENSMUSG00000005873	Reep5	0	0	0	0	9	9	2	3	0	0	74	74	0	0	0	0	3	3	1	0	0	0	58	59	9	9	0	0	164	164	0	0	0	0	15	15	3	5	0	0	51	52
ENSMUSG00000005883	Spo11	0	0	0	0	0	0	0	0	0	0	0	0	0	0	0	0	0	0	0	0	0	0	0	0	0	0	0	0	0	0	0	0	0	0	0	0	0	0	0	0	1	1
ENSMUSG00000005886	Ncoa2	15	15	0	0	6	6	40	40	1	1	22	23	0	0	0	0	0	0	51	51	1	1	35	35	78	76	1	1	10	12	0	0	0	0	0	0	31	29	0	0	31	33
ENSMUSG00000005892	Trh	0	0	0	0	0	0	0	0	0	0	0	0	0	0	0	0	0	0	0	0	0	0	0	0	0	0	0	0	0	0	0	0	0	0	0	0	0	0	0	0	1	1
ENSMUSG00000005897	Nr2c1	11	9	0	0	3	6	20	19	0	0	6	9	0	0	0	0	0	0	14	12	0	1	1	2	57	55	0	0	8	11	0	0	0	0	0	0	2	2	0	0	0	0
ENSMUSG00000005899	Smpd4	0	0	0	0	0	0	0	0	0	0	0	0	0	0	0	0	0	0	0	0	0	0	1	1	0	0	0	0	0	0	0	0	0	0	0	0	0	0	0	0	0	0
ENSMUSG00000005907	Pex1	0	0	0	0	0	0	0	0	0	0	1	1	0	0	0	0	0	0	0	0	0	0	0	0	0	0	0	0	1	1	0	0	0	0	0	0	0	0	0	0	0	0
ENSMUSG00000005936	Kctd20	0	0	0	0	2	2	0	0	0	0	59	59	0	0	0	0	5	5	0	0	0	0	11	11	0	0	0	0	12	12	0	0	0	0	0	0	0	0	0	0	30	30
ENSMUSG00000005947	Itgae	0	0	0	0	0	0	0	0	0	0	0	0	0	0	0	0	0	0	1	1	0	0	1	1	0	0	0	0	0	0	0	0	0	0	0	0	1	0	0	0	0	0
ENSMUSG00000005949	Ctns	0	0	0	0	0	0	0	0	0	0	0	0	0	0	0	0	0	0	0	0	0	0	0	0	0	0	0	1	1	0	1	1	0	0	0	0	1	0	0	0	0	0
ENSMUSG00000005950	P2rx5	0	0	0	0	0	0	0	0	0	0	0	0	0	0	0	0	0	0	0	0	0	0	0	0	0	0	0	1	1	0	1	1	0	0	0	0	1	0	0	0	0	0
ENSMUSG00000005951	Shpk	0	0	0	0	0	0	0	0	0	0	0	0	0	0	0	0	0	0	0	0	0	0	0	0	0	0	0	0	0	0	1	1	0	0	0	0	1	0	0	0	0	0
ENSMUSG00000005952	Trpv1	0	0	0	0	0	0	0	0	0	0	0	0	0	0	0	0	0	0	0	0	0	0	0	0	0	0	0	0	0	0	1	1	0	0	0	0	1	0	0	0	0	0
ENSMUSG00000005968	Tuft1	0	0	0	0	0	0	8	5	0	0	0	2	0	0	0	0	1	1	12	11	0	0	1	2	0	0	0	0	0	0	0	0	0	0	0	0	0	0	0	0	0	0
ENSMUSG00000005973	Rcn1	0	0	0	0	0	0	0	0	0	0	0	0	0	0	0	0	0	0	0	0	0	0	0	0	7	7	0	0	0	0	0	0	0	0	0	0	0	0	0	0	0	0
ENSMUSG00000005980	Dnase1	0	0	0	0	0	0	0	0	0	0	0	0	0	0	0	0	0	0	0	0	0	0	0	0	0	0	0	0	1	1	0	0	0	0	0	0	0	0	0	0	1	1
ENSMUSG00000005981	Trap1	0	0	0	0	0	0	0	0	0	0	0	0	0	0	0	0	0	0	0	0	0	0	0	0	0	0	0	0	1	1	0	0	0	0	0	0	0	0	0	0	1	1
ENSMUSG00000005986	Ankrd13d	0	0	0	0	0	0	0	0	0	0	0	1	0	0	0	0	0	0	0	0	0	0	0	0	0	0	0	0	0	0	0	0	0	0	0	0	0	0	0	0	1	1
ENSMUSG00000006005	Tpr	271	263	0	5	523	526	376	368	0	3	1107	1112	1	1	0	0	132	132	495	472	1	9	1540	1556	556	534	2	9	849	864	47	47	0	1	329	328	358	346	1	5	919	927
ENSMUSG00000006010	BC003331	0	0	0	0	18	18	0	0	0	0	154	154	0	0	0	0	13	13	6	6	0	0	111	111	8	5	0	0	190	193	0	0	0	0	51	51	0	0	0	0	97	97
ENSMUSG00000006014	Prg4	0	0	0	0	0	0	1	1	0	0	0	0	0	0	0	0	0	0	1	1	0	0	1	1	0	0	0	0	0	0	0	0	0	0	0	0	0	0	0	0	1	1
ENSMUSG00000006019	Dhx34	0	0	0	0	0	0	0	0	0	0	0	0	0	0	0	0	0	0	0	0	0	0	0	0	0	0	0	0	0	0	0	0	0	0	0	0	3	3	0	0	0	0
ENSMUSG00000006021	Kptn	0	0	0	0	0	0	1	1	0	0	0	0	0	0	0	0	0	0	0	0	0	0	0	0	4	4	0	0	0	0	0	0	0	0	0	0	3	3	0	0	0	0
ENSMUSG00000006024	Napa	0	0	0	0	0	0	4	4	0	0	15	15	0	0	0	0	0	0	3	3	0	0	7	7	11	11	0	0	18	18	0	0	0	0	2	2	5	5	0	0	0	0
ENSMUSG00000006050	Sra1	0	0	0	0	6	6	0	0	0	0	41	41	0	0	0	0	1	1	0	0	0	0	13	13	0	0	0	0	40	40	0	0	0	0	2	2	0	0	0	0	53	53
ENSMUSG00000006056	Calcoco2	0	0	0	0	0	0	0	0	0	0	0	0	0	0	0	0	0	0	0	0	0	0	0	0	0	0	0	0	0	0	0	0	0	0	0	0	0	0	0	0	1	1
ENSMUSG00000006057	Atp5g1	25	18	1	2	0	2	17	7	0	0	2	3	0	0	0	0	0	0	15	10	0	0	1	3	60	26	0	0	1	2	4	2	0	0	2	1	18	9	0	0	3	3
ENSMUSG00000006058	Snf8	0	0	0	0	0	0	0	0	0	0	0	0	0	0	0	0	0	0	0	0	0	0	1	1	0	0	0	0	1	1	0	0	0	0	0	0	0	0	0	0	0	0
ENSMUSG00000006095	Tbcb	15	12	0	0	1	4	49	47	0	0	6	8	0	0	0	0	0	0	49	48	0	1	9	9	110	104	0	0	14	20	4	2	0	0	0	2	33	30	0	0	7	10
ENSMUSG00000006127	Inpp5k	0	0	0	0	0	0	1	0	0	0	0	1	0	0	0	0	0	0	1	0	0	0	1	3	4	3	0	1	2	2	0	0	0	0	0	0	0	0	0	0	1	1
ENSMUSG00000006143	Upk3bl	0	0	0	0	0	0	0	0	0	0	2	2	0	0	0	0	0	0	0	0	0	0	6	6	0	0	0	0	3	3	0	0	0	0	1	1	0	0	0	0	0	0
ENSMUSG00000006154	Eps8l1	0	0	0	0	0	0	0	0	0	0	0	0	0	0	0	0	0	0	1	0	0	0	0	0	0	0	0	0	0	0	0	0	0	0	0	0	0	0	0	0	0	0
ENSMUSG00000006169	Clint1	0	0	0	0	0	0	0	0	0	0	0	0	0	0	0	0	0	0	0	0	0	0	12	12	0	0	0	0	1	1	0	0	0	0	1	1	0	0	0	0	5	5
ENSMUSG00000006191	Cdkal1	0	0	0	0	10	10	0	0	0	0	30	30	0	0	0	0	0	0	0	0	0	0	15	15	0	0	0	0	39	39	0	0	0	0	9	9	0	0	0	0	8	8
ENSMUSG00000006205	Htra1	0	0	0	0	0	0	0	0	0	0	0	0	0	0	0	0	0	0	0	0	0	0	1	1	0	0	0	0	14	14	0	0	0	0	0	0	0	0	0	0	0	0
ENSMUSG00000006215	Zbtb17	0	0	0	0	0	0	0	0	0	0	0	0	0	0	0	0	0	0	0	0	0	0	0	0	8	8	0	0	1	1	0	0	0	0	0	0	3	2	0	0	0	0
ENSMUSG00000006273	Atp6v1b2	18	16	0	0	0	1	145	142	0	0	5	6	7	6	0	0	0	0	185	183	0	1	5	6	288	284	0	1	1	4	14	16	0	0	0	0	71	71	0	0	4	5
ENSMUSG00000006276	Eps15l1	0	0	0	0	1	1	104	70	0	1	21	29	0	0	0	0	0	0	69	47	0	3	21	28	40	27	0	0	10	11	8	7	0	0	1	2	19	13	0	0	9	12
ENSMUSG00000006288	Ttc5	0	0	0	0	0	0	7	7	0	0	0	0	0	0	0	0	0	0	0	0	0	1	0	0	2	2	0	0	1	1	0	0	0	0	0	1	1	0	0	0	0	0
ENSMUSG00000006289	Osgep	0	0	0	0	0	0	0	0	0	0	0	0	0	0	0	0	0	0	0	0	0	0	0	0	27	25	0	0	0	2	0	0	0	0	0	0	3	3	0	0	0	0
ENSMUSG00000006299	Aamp	3	2	0	2	4	2	11	8	1	5	9	10	0	0	0	0	1	1	14	14	3	3	6	6	32	28	1	4	14	19	3	2	0	0	0	0	3	3	0	0	4	2
ENSMUSG00000006301	Tmbim1	0	0	0	0	0	1	0	0	0	0	0	0	0	0	0	0	0	0	0	0	0	0	0	0	0	0	0	0	1	1	0	0	0	0	1	1	0	0	0	0	0	0
ENSMUSG00000006304	Arpc2	0	0	0	0	210	210	1	1	0	0	677	677	0	0	0	0	24	24	0	0	0	0	850	850	0	0	0	0	2984	2984	0	0	0	0	132	132	0	0	0	0	385	385
ENSMUSG00000006307	Kmt2b	5	5	0	0	65	65	4	4	0	0	64	64	0	0	0	0	0	0	2	2	0	0	81	81	13	11	0	1	156	158	0	0	0	0	40	40	1	1	0	0	69	69
ENSMUSG00000006310	Zbtb32	2	1	0	0	0	1	58	52	0	1	7	12	0	0	0	0	0	0	34	31	0	0	1	4	87	79	0	3	20	26	7	6	0	0	1	2	31	27	0	0	5	9
ENSMUSG00000006313	Upk1a	0	0	0	0	0	0	0	0	0	0	0	0	0	0	0	0	0	0	0	0	0	0	0	0	0	0	0	1	0	0	0	0	0	0	0	0	0	0	0	0	0	0
ENSMUSG00000006315	Tmem147	0	0	0	0	4	4	2	2	0	0	2	2	0	0	0	0	0	0	1	1	0	0	0	0	11	8	0	0	47	49	0	0	0	0	0	0	1	1	0	0	0	0
ENSMUSG00000006333	Rps9	43	38	0	0	2	4	47	40	1	1	0	1	2	2	0	0	0	0	70	62	0	0	3	6	838	708	3	9	26	45	10	10	0	0	2	2	19	17	0	0	1	2
ENSMUSG00000006335	Tfpt	17	17	0	0	1	1	77	76	0	2	7	6	0	0	0	0	0	0	52	48	0	0	8	12	140	128	0	2	12	21	4	3	0	0	1	2	46	45	0	0	4	5
ENSMUSG00000006342	Susd2	0	0	0	0	0	0	0	0	0	0	0	0	0	0	0	0	0	0	0	0	0	0	1	1	0	0	0	0	0	0	0	0	0	0	0	0	0	0	0	0	0	0
ENSMUSG00000006345	Ggt1	0	0	0	0	0	0	0	0	0	0	1	1	0	0	0	0	0	0	0	0	0	0	0	0	0	0	0	0	0	0	0	0	0	0	0	0	0	0	0	0	0	0
ENSMUSG00000006356	Crip2	0	0	0	0	0	0	0	0	0	0	0	0	0	0	0	0	0	0	0	0	0	0	0	0	0	0	0	0	0	0	0	0	0	0	0	0	0	0	0	0	1	1
ENSMUSG00000006360	Crip1	1	1	0	0	3	3	0	0	0	0	0	0	0	0	0	0	0	0	2	2	0	0	1	1	6	6	0	0	13	13	0	0	0	0	0	0	0	0	0	0	1	1
ENSMUSG00000006369	Fbln1	0	0	0	0	0	0	2	2	0	0	0	0	0	0	0	0	0	0	0	0	0	0	0	0	1	1	0	0	0	0	0	0	0	0	0	0	0	0	0	0	0	0
ENSMUSG00000006386	Tek	0	0	0	0	0	0	4	4	0	0	0	0	0	0	0	0	0	0	0	0	0	0	2	2	0	0	0	0	0	0	0	0	0	0	0	0	0	0	0	0	0	0
ENSMUSG00000006389	Mpl	0	0	0	0	0	0	0	0	0	0	0	0	0	0	0	0	0	0	0	0	0	0	0	0	0	0	0	1	0	0	0	0	0	0	0	0	0	0	0	0	0	0
ENSMUSG00000006390	Elovl1	6	5	0	1	3	3	10	10	0	0	9	9	0	0	0	0	0	0	21	21	0	0	22	22	58	55	0	1	69	71	3	3	0	1	6	6	14	14	0	0	19	19
ENSMUSG00000006392	Med8	92	86	0	3	18	22	194	172	1	13	42	53	10	8	0	1	5	6	173	157	0	3	27	38	201	186	0	7	20	30	22	20	0	1	5	6	562	487	2	44	163	194
ENSMUSG00000006395	Hyi	0	0	0	0	0	0	0	0	0	0	0	0	0	0	0	0	0	0	0	0	0	0	0	0	3	3	0	0	0	0	0	0	0	0	0	0	0	0	0	0	0	0
ENSMUSG00000006398	Cdc20	334	315	1	5	100	113	371	349	1	3	94	112	52	49	0	1	21	23	581	548	1	6	144	167	702	657	3	7	140	173	86	80	0	0	35	40	326	315	0	4	74	78
ENSMUSG00000006403	Adamts4	0	0	0	0	0	0	0	0	0	0	0	0	0	0	0	0	0	0	9	8	0	0	1	1	1	1	0	0	0	0	0	0	0	0	0	1	1	1	0	0	0	0
ENSMUSG00000006411	Nectin4	0	1	0	0	0	0	0	0	0	0	0	1	0	0	0	0	1	1	1	1	0	0	0	0	0	0	0	0	0	0	0	0	0	0	0	0	0	0	0	0	1	1
ENSMUSG00000006412	Pfdn2	203	191	0	2	18	28	426	413	0	0	38	52	61	58	0	1	6	9	417	393	0	3	38	57	712	685	0	7	77	95	191	184	0	3	27	29	293	281	2	2	26	37
ENSMUSG00000006418	Rnf114	52	51	1	2	58	58	384	367	1	14	285	289	6	6	0	0	4	4	336	323	4	26	292	283	706	679	6	35	575	573	9	9	0	0	21	21	85	81	1	6	72	71
ENSMUSG00000006435	Neurl1a	0	0	0	0	0	0	4	4	0	0	0	0	0	0	0	0	0	0	0	0	0	0	0	0	0	0	0	0	0	0	0	0	0	0	0	0	0	0	0	0	0	0
ENSMUSG00000006442	Srm	6	5	0	0	1	2	1	1	0	0	0	0	0	0	0	0	0	0	18	15	0	0	1	3	25	23	1	1	4	6	4	4	0	0	1	1	5	4	0	0	0	1
ENSMUSG00000006445	Epha2	0	0	0	0	0	0	0	0	0	0	0	0	0	0	0	0	0	0	0	0	0	0	0	0	0	0	0	0	0	0	0	0	0	0	0	0	0	0	0	0	1	1
ENSMUSG00000006456	Rbm14	0	0	0	0	1	1	0	0	0	0	18	18	0	0	0	0	0	0	0	0	0	0	0	0	0	0	0	0	14	14	0	0	0	0	0	0	0	0	0	0	5	5
ENSMUSG00000006457	Actn3	0	0	0	0	0	0	0	0	0	0	8	8	0	0	0	0	0	0	0	0	0	0	0	0	1	0	0	1	0	0	0	0	0	0	0	0	0	0	0	0	0	0
ENSMUSG00000006463	Zdhhc24	3	3	0	0	0	0	24	21	0	0	4	7	0	0	0	0	0	0	57	50	0	3	3	8	334	301	1	10	25	50	2	2	0	0	0	0	8	8	0	0	1	1
ENSMUSG00000006464	Bbs1	0	0	0	0	0	0	0	0	0	0	0	0	0	0	0	0	0	0	0	0	0	0	0	0	0	0	0	0	0	0	0	0	0	0	0	0	0	0	0	0	1	1
ENSMUSG00000006469	Slc34a3	0	0	0	0	0	0	0	0	0	0	0	0	0	0	0	0	0	0	0	0	0	0	0	0	0	0	0	0	0	0	0	0	0	0	1	1	0	0	0	0	0	0
ENSMUSG00000006494	Pdk1	0	0	0	0	0	0	0	0	0	0	0	0	0	0	0	0	0	0	0	0	0	0	1	1	0	0	0	0	0	0	0	0	0	0	0	0	0	0	0	0	0	0
ENSMUSG00000006498	Ptbp1	0	0	0	0	0	0	0	0	0	0	1	1	0	0	0	0	0	0	0	0	0	0	0	0	0	0	0	0	0	0	0	0	0	0	0	0	0	0	0	0	0	0
ENSMUSG00000006527	Sfmbt1	0	0	0	0	1	1	0	0	0	0	0	0	0	0	0	0	0	0	0	0	0	0	0	0	0	0	0	0	0	0	0	0	0	0	0	0	0	0	0	0	0	0
ENSMUSG00000006529	Itih1	0	0	0	0	0	0	0	0	0	0	0	0	0	0	0	0	0	0	0	0	0	0	0	0	0	0	0	0	1	0	0	0	0	0	0	0	0	0	0	0	0	0
ENSMUSG00000006542	Prkag3	0	0	0	0	0	0	0	0	0	0	1	1	0	0	0	0	0	0	0	0	0	0	0	0	0	0	0	0	0	0	0	0	0	0	0	0	0	0	0	0	0	0
ENSMUSG00000006575	Rundc3a	0	0	0	0	0	0	0	0	0	0	0	0	0	0	0	0	0	0	0	0	0	0	0	0	0	0	0	0	0	0	0	0	0	0	1	0	0	0	0	0	0	0
ENSMUSG00000006586	Runx1t1	7	7	0	0	52	52	27	22	0	1	186	190	0	0	0	0	3	3	33	29	1	2	199	202	33	28	0	2	72	75	1	1	0	0	46	46	11	11	0	1	129	128
ENSMUSG00000006649	Nphs1	0	0	0	0	0	0	0	0	0	0	0	0	0	0	0	0	0	0	0	0	0	0	2	2	0	0	0	0	0	0	0	0	0	0	1	1	0	0	0	0	1	1
ENSMUSG00000006651	Aplp1	0	0	0	0	0	0	0	0	0	0	0	0	0	0	0	0	0	0	0	0	0	0	0	0	2	2	0	2	3	1	0	0	0	0	0	0	0	0	0	0	0	0
ENSMUSG00000006673	Qrich1	0	0	0	0	0	0	0	0	0	0	1	1	0	0	0	0	0	0	0	0	0	0	2	2	0	0	0	0	2	2	0	0	0	0	0	0	2	2	0	0	6	6
ENSMUSG00000006676	Usp19	0	0	0	0	873	873	2	2	0	0	869	869	0	0	0	0	61	61	5	5	0	0	1489	1489	10	9	0	1	1740	1741	0	0	0	0	444	444	3	3	0	0	908	908
ENSMUSG00000006699	Cdc42	11	6	0	0	3	3	1647	1299	0	10	270	266	1	1	0	0	1	1	712	570	0	4	127	135	923	753	0	9	157	151	291	238	0	0	55	52	611	499	1	8	162	151
ENSMUSG00000006705	Pknox1	0	0	0	0	0	0	0	0	0	0	10	10	0	0	0	0	0	0	0	0	0	0	18	18	0	0	0	0	13	13	0	0	0	0	0	0	0	0	0	0	3	3
ENSMUSG00000006711	D130043K22Rik	0	0	0	0	0	0	0	0	0	0	0	0	0	0	0	0	0	0	0	0	0	0	2	2	0	0	0	0	0	0	0	0	0	0	0	0	0	0	0	0	0	0
ENSMUSG00000006715	Gmnn	0	0	0	0	0	0	0	0	0	0	0	0	0	0	0	0	0	0	0	0	0	0	1	1	0	0	0	0	1	1	0	0	0	0	0	0	0	0	0	0	0	0
ENSMUSG00000006717	Acot13	0	0	0	0	0	0	0	0	0	0	0	0	0	0	0	0	0	0	0	0	0	0	2	2	0	0	0	0	0	0	0	0	0	0	0	0	0	0	0	0	0	0
ENSMUSG00000006720	Zfp184	0	0	0	0	0	0	0	0	0	0	9	9	0	0	0	0	0	0	0	0	0	0	2	2	0	0	0	0	23	23	0	0	0	0	1	1	0	0	0	0	3	3
ENSMUSG00000006728	Cdk4	0	0	0	0	0	0	0	0	0	0	0	0	0	0	0	0	0	0	0	0	0	0	0	0	0	0	0	0	1	1	0	0	0	0	0	0	0	0	0	0	0	0
ENSMUSG00000006732	Mettl1	0	0	0	0	11	11	0	0	0	0	52	52	0	0	0	0	0	0	0	0	0	0	55	55	0	0	0	0	99	99	0	0	0	0	8	8	0	0	0	0	33	33
ENSMUSG00000006736	Tspan31	1	1	0	0	0	0	1	1	0	0	0	0	0	0	0	0	0	0	13	11	0	0	0	2	37	34	0	2	5	6	0	0	0	0	0	0	1	1	0	0	0	0
ENSMUSG00000006740	Kif5b	0	0	0	0	0	0	0	0	0	0	2	2	0	0	0	0	0	0	0	0	0	0	0	0	0	0	0	0	0	0	0	0	0	0	0	0	0	0	0	0	0	0
ENSMUSG00000006764	Tph2	5	5	0	0	3	3	19	17	0	0	13	15	4	4	0	0	0	0	3	3	0	0	3	3	13	7	0	0	7	13	0	0	0	0	0	0	0	0	0	0	2	2
ENSMUSG00000006782	Cnp	0	0	0	0	0	0	0	0	0	0	0	0	0	0	0	0	0	0	0	0	0	0	0	0	0	0	0	0	0	0	0	0	0	0	0	0	0	0	0	0	1	1
ENSMUSG00000006800	Sulf2	0	0	0	0	13	13	8	8	0	0	7	7	0	0	0	0	0	0	0	0	0	0	9	9	9	9	0	0	11	11	0	0	0	0	8	8	0	0	0	0	0	0
ENSMUSG00000006818	Sod2	0	0	0	0	0	0	0	0	0	0	0	0	0	0	0	0	0	0	0	0	0	0	0	0	0	0	0	0	1	1	0	0	0	0	0	0	0	0	0	0	0	0
ENSMUSG00000006850	Tmco6	0	0	0	0	1	1	7	7	0	0	0	0	1	1	0	0	0	0	8	8	0	0	2	2	34	31	0	0	8	11	0	0	0	0	0	0	6	5	0	0	0	1
ENSMUSG00000006920	Ezh1	0	0	0	0	1	1	17	13	0	7	324	321	0	0	0	0	6	6	15	11	0	7	292	288	4	3	0	3	141	139	0	0	0	0	23	23	11	10	0	1	133	132
ENSMUSG00000006932	Ctnnb1	0	0	0	0	0	0	0	0	0	0	3	3	0	0	0	0	0	0	1	0	0	0	4	4	0	0	0	0	2	2	0	0	0	0	0	0	0	0	0	0	0	0
ENSMUSG00000006941	Eif1b	49	47	0	0	15	16	280	249	1	1	55	68	3	3	0	0	3	3	230	203	1	8	70	75	605	550	5	16	133	153	40	36	1	1	13	13	171	153	0	0	38	50
ENSMUSG00000007021	Syngr3	0	0	0	0	0	0	0	0	0	0	0	0	0	0	0	0	0	0	6	6	0	0	0	0	18	18	0	0	0	0	0	0	0	0	0	0	3	2	0	0	0	0
ENSMUSG00000007029	Vars	0	0	0	0	0	0	0	0	0	0	2	2	0	0	0	0	0	0	0	0	0	0	1	1	0	0	0	0	0	0	0	0	0	0	0	0	0	0	0	0	0	0
ENSMUSG00000007030	Vwa7	0	0	0	0	0	0	0	0	0	0	2	2	0	0	0	0	0	0	0	0	0	0	1	1	0	0	0	0	0	0	0	0	0	0	0	0	0	0	0	0	0	0
ENSMUSG00000007033	Hspa1l	0	0	0	0	0	0	0	0	0	0	1	1	0	0	0	0	0	0	0	0	0	0	1	1	0	0	0	0	0	0	0	0	0	0	0	0	0	0	0	0	0	0
ENSMUSG00000007034	Slc44a4	0	0	0	0	0	0	0	0	0	0	1	1	0	0	0	0	0	0	0	0	0	0	3	2	0	0	0	0	0	0	0	0	0	0	0	0	0	0	0	0	0	0
ENSMUSG00000007035	Msh5	4	4	0	0	2	2	3	3	0	1	3	2	0	0	0	0	0	0	11	11	0	1	4	4	12	12	0	0	2	2	0	0	0	0	0	0	10	9	0	0	0	1
ENSMUSG00000007036	Abhd16a	115	111	0	1	5	8	99	91	0	5	4	7	1	1	0	0	0	0	121	115	0	1	1	6	531	520	0	3	6	14	23	20	0	0	1	4	85	76	0	1	1	9
ENSMUSG00000007038	Neu1	0	0	0	0	0	0	0	0	0	0	1	1	0	0	0	0	0	0	0	0	0	0	3	2	0	0	0	0	0	0	0	0	0	0	0	0	0	0	0	0	0	0
ENSMUSG00000007039	Ddah2	0	0	0	0	0	0	1	1	0	0	1	1	0	0	0	0	0	0	0	0	0	0	0	0	3	3	0	0	3	3	0	0	0	0	0	0	0	0	0	0	0	0
ENSMUSG00000007041	Clic1	0	0	0	0	0	0	2	2	0	0	1	1	0	0	0	0	0	0	0	0	0	0	0	0	130	119	1	4	11	19	2	1	0	0	0	1	2	2	0	0	0	0
ENSMUSG00000007050	Lsm2	0	0	0	0	0	0	0	0	0	0	1	1	0	0	0	0	0	0	0	0	0	0	1	1	0	0	0	0	0	0	0	0	0	0	0	0	0	0	0	0	0	0
ENSMUSG00000007080	Pole	0	0	0	0	1	1	1	1	0	0	1	1	0	0	0	0	0	0	0	0	0	0	2	2	0	0	0	0	2	2	0	0	0	0	3	3	0	0	0	0	0	0
ENSMUSG00000007122	Casq1	0	0	0	0	0	0	0	0	0	0	0	0	0	0	0	0	0	0	0	0	0	0	0	0	1	0	0	0	0	1	0	0	0	0	0	0	0	0	0	0	0	0
ENSMUSG00000007216	Zfp775	0	0	0	0	0	0	0	0	0	0	2	2	0	0	0	0	0	0	3	3	0	0	3	3	8	8	0	0	4	4	4	4	0	0	2	2	0	0	0	0	3	3
ENSMUSG00000007338	Mrpl49	1	1	0	0	0	0	12	11	0	0	2	3	0	0	0	0	0	0	2	2	0	0	1	1	26	23	0	1	8	10	0	0	0	0	0	0	0	0	0	0	0	0
ENSMUSG00000007411	Mark3	0	0	0	0	0	0	2	2	0	0	3	3	0	0	0	0	1	1	0	0	0	0	20	20	14	12	0	1	28	29	0	0	0	0	1	1	9	8	0	0	25	26
ENSMUSG00000007440	Pcdha11	0	0	0	0	1	1	0	0	0	0	3	3	0	0	0	0	0	0	0	0	0	0	0	0	0	0	0	0	21	21	0	0	0	0	6	6	0	0	0	0	3	3
ENSMUSG00000007457	2310003L06Rik	0	0	0	0	1	1	0	0	0	0	13	13	0	0	0	0	0	0	0	0	0	0	6	6	0	0	0	0	7	7	0	0	0	0	5	5	0	0	0	0	8	8
ENSMUSG00000007458	M6pr	0	0	0	0	1	1	27	27	0	1	20	19	0	0	0	0	0	0	0	0	0	0	17	17	21	21	0	1	23	22	0	0	0	0	0	0	0	0	0	0	7	7
ENSMUSG00000007480	Mc5r	0	0	0	0	0	0	0	0	0	0	0	0	0	0	0	0	0	0	0	0	0	0	0	0	0	0	0	0	1	1	0	0	0	0	0	0	0	0	0	0	0	0
ENSMUSG00000007564	Ppp2r1a	10	8	0	2	86	86	83	78	1	7	176	175	0	0	0	0	4	4	60	53	0	6	239	240	471	413	3	58	384	387	6	3	1	4	30	30	11	9	0	0	96	98
ENSMUSG00000007570	Fance	0	0	0	0	0	0	0	0	0	0	0	0	0	0	0	0	0	0	0	0	0	0	0	0	0	0	0	0	1	1	0	0	0	0	0	0	0	0	0	0	1	1
ENSMUSG00000007610	Gtpbp3	0	0	0	0	0	0	0	0	0	0	0	0	0	0	0	0	0	0	0	0	0	0	0	0	0	0	0	0	2	2	0	0	0	0	0	0	0	0	0	0	0	0
ENSMUSG00000007613	Tgfbr1	0	0	0	0	0	0	0	0	0	0	22	22	0	0	0	0	0	0	0	0	0	0	19	19	0	0	0	0	22	22	0	0	0	0	4	4	0	0	0	0	6	6
ENSMUSG00000007617	Homer1	2	2	0	0	2	2	10	9	0	0	8	9	0	0	0	0	1	1	7	7	0	0	7	7	7	6	0	1	3	3	5	5	0	0	17	17	3	3	0	0	16	16
ENSMUSG00000007646	Rad51c	0	0	0	0	0	0	0	0	0	0	1	1	0	0	0	0	0	0	0	0	0	0	0	0	0	0	0	0	0	0	0	0	0	0	0	0	0	0	0	0	0	0
ENSMUSG00000007653	Gabrb2	0	0	0	0	0	0	2	2	0	0	0	0	0	0	0	0	0	0	0	0	0	0	0	0	0	0	0	0	1	1	0	0	0	0	0	0	0	0	0	0	0	0
ENSMUSG00000007655	Cav1	1	1	0	0	1	1	17	17	0	0	18	18	4	4	0	0	0	0	4	3	0	0	10	11	9	8	0	0	7	8	7	6	0	1	4	4	0	0	0	0	10	10
ENSMUSG00000007656	Arpp19	11	11	0	0	9	9	210	207	0	0	31	33	1	1	0	0	4	4	179	177	0	1	31	32	184	183	0	1	67	67	17	17	0	0	3	3	146	145	0	1	31	32
ENSMUSG00000007659	Bcl2l1	0	0	0	0	6	6	0	0	0	0	20	20	0	0	0	0	0	0	0	0	0	0	15	15	0	0	0	0	117	117	0	0	0	0	0	0	0	0	0	0	11	11
ENSMUSG00000007721	Ccdc124	0	0	0	0	0	0	2	1	0	0	0	1	0	0	0	0	0	0	0	0	0	0	0	0	17	15	0	0	0	2	0	0	0	0	0	0	8	8	0	0	1	1
ENSMUSG00000007777	0610009B22Rik	0	0	0	0	1	1	0	0	0	1	3	3	0	0	0	0	0	0	0	0	0	0	3	3	0	0	0	0	2	2	0	0	0	0	1	1	0	0	0	0	0	0
ENSMUSG00000007783	Cpt1c	0	0	0	0	0	0	0	0	0	0	1	1	0	0	0	0	0	0	0	0	0	0	2	2	0	0	0	0	0	0	0	0	0	0	0	0	0	0	0	0	0	0
ENSMUSG00000007805	Twist2	0	0	0	0	4	4	0	0	0	0	0	0	5	5	0	0	2	2	2	1	0	0	10	10	0	0	0	0	0	0	0	0	0	0	0	0	0	0	0	0	0	0
ENSMUSG00000007812	Zfp655	9	6	0	1	27	28	75	62	1	1	665	677	1	0	0	0	5	5	64	53	4	4	388	399	141	100	0	4	311	346	0	0	0	0	101	101	20	17	1	2	251	254
ENSMUSG00000007815	Rhoa	0	0	0	0	14	14	0	0	0	0	102	102	0	0	0	0	0	0	0	0	0	0	53	53	0	0	0	0	256	256	0	0	0	0	6	6	0	0	0	0	101	101
ENSMUSG00000007817	Zmiz1	0	0	0	0	0	0	0	0	0	0	0	0	0	0	0	0	0	0	0	0	0	0	1	1	0	0	0	0	0	0	0	0	0	0	0	0	0	0	0	0	0	0
ENSMUSG00000007827	Ankrd26	204	199	0	0	29	33	180	172	0	1	13	20	11	10	0	1	11	11	301	289	0	4	26	33	252	240	0	1	10	21	66	62	0	0	10	14	171	162	1	3	30	37
ENSMUSG00000007833	Aldh16a1	0	0	0	0	0	0	0	0	0	0	0	0	0	0	0	0	0	0	0	0	0	0	0	0	3	3	0	0	2	2	0	0	0	0	0	0	0	0	0	0	0	0
ENSMUSG00000007836	Hnrnpa0	0	0	0	0	0	0	0	0	0	0	0	0	0	0	0	0	0	0	0	0	0	0	0	0	0	0	0	0	0	0	0	0	0	0	1	1	0	0	0	0	0	0
ENSMUSG00000007837	Prrg2	0	0	0	0	0	0	0	0	0	0	0	0	0	0	0	0	0	0	0	0	0	0	0	0	0	0	0	1	4	3	0	0	0	0	0	0	0	0	0	0	0	0
ENSMUSG00000007850	Hnrnph1	12	10	0	1	42	43	89	55	2	3	134	163	4	3	0	0	6	7	195	138	2	12	227	271	151	113	2	12	169	198	22	17	0	0	39	44	65	42	1	4	119	135
ENSMUSG00000007872	Id3	0	0	0	0	2	2	0	0	0	0	50	50	0	0	0	0	0	0	0	0	0	0	15	15	0	0	0	1	137	136	0	0	0	0	2	2	0	0	0	0	13	13
ENSMUSG00000007880	Arid1a	3	2	0	0	2	3	7	6	0	0	8	9	0	0	0	0	0	0	17	17	0	0	5	5	2	0	0	0	5	7	0	0	0	0	0	0	2	2	0	0	4	4
ENSMUSG00000007888	Crlf1	0	0	0	0	5	5	0	0	0	0	6	6	0	0	0	0	0	0	1	1	0	0	26	26	0	0	0	0	21	21	0	0	0	0	0	0	0	0	0	0	13	13
ENSMUSG00000007907	Cabs1	0	0	0	0	5	5	8	7	0	1	18	18	0	0	0	0	0	0	3	3	0	0	15	15	2	2	0	0	16	16	0	0	0	0	7	7	2	1	0	0	15	16
ENSMUSG00000007908	Hmgcll1	5	5	0	0	4	4	36	32	0	2	78	81	0	0	0	0	2	2	60	48	1	2	121	131	21	20	0	0	67	68	0	0	0	0	5	5	17	16	1	1	51	52
ENSMUSG00000007944	Ttc9b	0	0	0	0	0	0	0	0	0	0	0	0	0	0	0	0	0	0	0	0	0	0	0	0	0	0	0	0	0	0	0	0	0	0	0	0	0	0	0	0	1	1
ENSMUSG00000007946	Phox2a	0	0	0	0	0	0	0	0	0	0	0	0	0	0	0	0	0	0	0	0	0	0	1	1	0	0	0	0	0	0	0	0	0	0	0	0	0	0	0	0	0	0
ENSMUSG00000007987	Ift22	0	0	0	0	1	1	0	0	0	0	28	28	0	0	0	0	0	0	6	4	0	0	1	3	11	10	1	2	3	3	0	0	0	0	0	0	4	3	0	1	3	3
ENSMUSG00000007989	Fzd3	0	0	0	0	0	0	0	0	0	0	1	1	0	0	0	0	0	0	0	0	0	0	3	3	0	0	0	0	13	13	0	0	0	0	2	2	0	0	0	0	0	0
ENSMUSG00000008090	Fgfrl1	0	0	0	0	0	0	0	0	0	0	0	0	0	0	0	0	0	0	0	0	0	0	0	0	0	0	0	0	0	0	0	0	0	0	0	0	0	0	0	0	1	1
ENSMUSG00000008129	4930432K21Rik	0	0	0	0	0	0	25	25	0	1	1	1	0	0	0	0	0	0	15	14	0	0	0	1	3	3	0	0	0	0	0	0	0	0	0	0	13	12	0	0	2	3
ENSMUSG00000008140	Emc10	0	0	0	0	0	0	1	1	0	0	1	1	0	0	0	0	0	0	0	0	0	0	0	0	0	0	0	0	0	0	0	0	0	0	0	0	0	0	0	0	0	0
ENSMUSG00000008167	Fbxw9	0	0	0	0	0	0	6	6	0	0	0	0	0	0	0	0	0	0	0	0	0	0	0	0	5	5	0	0	0	0	0	0	0	0	0	0	0	0	0	0	0	0
ENSMUSG00000008200	Fnbp4	0	0	0	0	8	8	8	7	0	3	4	4	0	0	0	0	0	0	12	11	0	2	26	25	8	8	0	0	9	9	3	3	0	0	6	6	1	1	0	0	2	2
ENSMUSG00000008301	Phax	0	0	0	0	74	74	7	7	0	0	342	342	0	0	0	0	4	4	22	16	0	0	371	377	7	4	0	0	311	314	0	0	0	0	87	87	12	9	0	1	174	176
ENSMUSG00000008305	Tle1	2	1	0	0	17	18	2	2	0	0	19	19	0	0	0	0	0	0	4	4	0	0	25	25	3	3	1	1	29	29	0	0	0	0	13	13	0	0	0	0	34	34
ENSMUSG00000008307	1700109H08Rik	0	0	0	0	0	0	0	0	0	0	1	1	0	0	0	0	0	0	0	0	0	0	0	0	0	0	0	0	1	1	0	0	0	0	0	0	0	0	0	0	0	0
ENSMUSG00000008318	Relt	0	0	0	0	0	0	0	0	0	0	0	0	0	0	0	0	0	0	0	0	0	0	0	0	1	1	0	0	0	0	0	0	0	0	0	0	0	0	0	0	0	0
ENSMUSG00000008333	Snrpb2	462	415	0	7	130	160	1384	1060	3	40	1539	1760	132	117	0	4	96	101	1951	1523	5	43	1759	2078	3233	2714	5	44	1986	2369	706	579	0	11	473	563	1149	903	2	28	1062	1231
ENSMUSG00000008348	Ubc	2	0	0	0	0	2	4	2	0	0	6	10	0	0	0	0	0	0	30	23	0	6	10	12	49	37	1	4	16	27	0	0	0	0	0	0	0	0	0	0	0	0
ENSMUSG00000008373	Prpf31	0	0	0	0	0	0	17	15	0	2	8	8	0	0	0	0	0	0	9	5	0	10	13	7	26	24	0	0	5	7	1	1	0	0	0	0	8	6	1	2	4	5
ENSMUSG00000008384	Sertad1	0	0	0	0	0	0	0	0	0	0	0	0	0	0	0	0	0	0	0	0	0	0	1	1	0	0	0	0	0	0	0	0	0	0	0	0	0	0	0	0	0	0
ENSMUSG00000008398	Elk3	0	0	0	0	0	0	30	28	0	0	0	2	0	0	0	0	0	0	5	5	0	0	2	2	5	5	0	0	2	2	1	1	0	0	1	1	12	11	0	0	0	1
ENSMUSG00000008435	Rdh13	0	0	0	0	0	0	0	0	0	0	0	0	0	0	0	0	0	0	1	0	0	0	0	0	0	0	0	0	0	0	0	0	0	0	0	0	0	0	0	0	0	0
ENSMUSG00000008461	Fut1	0	0	0	0	0	0	0	0	0	0	0	0	0	0	0	0	0	0	0	0	0	0	0	0	5	4	0	0	1	2	0	0	0	0	0	0	0	0	0	0	0	0
ENSMUSG00000008475	Arpc5	23	23	0	0	1	1	85	83	0	1	5	6	0	0	0	0	0	0	57	56	1	1	2	3	126	125	0	0	0	1	11	11	0	0	0	0	41	39	0	0	1	2
ENSMUSG00000008482	Rnf151	0	0	0	0	0	0	0	0	0	0	0	0	0	0	0	0	0	0	0	0	0	0	0	0	0	0	0	0	0	0	4	4	0	0	0	0	0	0	0	0	0	0
ENSMUSG00000008489	Elavl2	0	0	0	0	3	3	53	38	0	1	504	518	0	0	0	0	1	1	8	5	0	0	102	104	8	5	0	0	190	192	2	0	0	0	17	17	5	3	0	0	46	47
ENSMUSG00000008575	Nfib	0	0	0	0	6	6	15	12	0	0	5	8	0	0	0	0	0	0	6	5	0	0	1	2	1	1	0	0	1	1	0	0	0	0	8	8	10	9	0	0	25	26
ENSMUSG00000008590	Htr3b	0	0	0	0	0	0	0	0	0	0	0	0	0	0	0	0	0	0	0	0	0	0	0	0	0	0	0	0	1	0	0	0	0	0	0	0	0	0	0	0	0	0
ENSMUSG00000008601	Rab25	0	0	0	0	0	0	0	0	0	0	1	1	0	0	0	0	0	0	0	0	0	0	0	0	0	0	0	0	0	0	0	0	0	0	0	0	0	0	0	0	0	0
ENSMUSG00000008604	Ubqln4	0	0	0	0	0	0	0	0	0	0	2	2	0	0	0	0	0	0	0	0	0	0	0	0	0	0	0	0	1	1	0	0	0	0	0	0	0	0	0	0	0	0
ENSMUSG00000008658	Rbfox1	0	0	0	0	0	0	0	0	0	0	0	0	0	0	0	0	0	0	0	0	0	0	0	0	0	0	0	0	0	0	0	0	0	0	0	0	2	2	0	0	5	5
ENSMUSG00000008668	Rps18	15	1	0	0	0	0	14	3	0	0	1	1	0	0	0	0	0	0	29	4	0	0	0	0	325	64	1	2	20	15	3	0	0	0	0	0	11	3	0	0	1	0
ENSMUSG00000008683	Rps15a	446	187	0	5	47	34	2862	1244	2	45	415	332	118	53	0	2	24	20	3499	1522	7	79	498	386	4344	1900	4	87	591	459	907	452	0	17	119	108	2217	1027	4	40	325	240
ENSMUSG00000008690	Ncaph2	0	0	0	0	0	0	0	0	0	0	2	2	0	0	0	0	1	1	0	0	0	0	0	0	0	0	0	0	14	14	0	0	0	0	0	0	0	0	0	0	3	3
ENSMUSG00000008763	Man1a2	29	28	0	1	48	48	23	21	1	2	59	60	0	0	0	0	4	4	43	41	0	0	43	44	109	103	0	3	139	140	2	2	0	0	17	17	42	38	0	1	105	106
ENSMUSG00000008789	Ceacam5	0	0	0	0	0	0	3	3	0	0	2	2	0	0	0	0	0	0	0	0	0	0	0	0	0	0	0	0	0	0	0	0	0	0	0	0	0	0	0	0	0	0
ENSMUSG00000008859	Rala	0	0	0	0	366	366	0	0	0	0	917	917	0	0	0	0	114	114	0	0	0	0	978	978	0	0	0	0	1758	1758	0	0	0	0	300	300	0	0	0	0	737	737
ENSMUSG00000008892	Vdac3	0	0	0	0	0	0	0	0	0	0	1	1	0	0	0	0	0	0	0	0	0	0	0	0	0	0	0	0	0	0	0	0	0	0	0	0	0	0	0	0	0	0
ENSMUSG00000008932	Slc1a7	0	0	0	0	0	0	0	0	0	0	0	0	0	0	0	0	0	0	0	0	0	0	0	0	0	0	0	0	0	0	0	0	0	0	0	0	0	0	0	0	1	1
ENSMUSG00000008958	Vps72	76	69	0	3	30	34	352	326	2	9	139	158	1	1	0	0	0	0	399	372	1	8	131	152	1461	1347	2	35	486	566	24	22	0	1	13	14	134	128	0	3	43	46
ENSMUSG00000008976	Gabpa	0	0	0	0	0	0	0	0	0	0	1	1	0	0	0	0	0	0	0	0	0	0	2	2	0	0	0	0	5	5	0	0	0	0	0	0	0	0	0	0	0	0
ENSMUSG00000008999	Bmp7	0	0	0	0	0	0	0	0	0	0	1	1	0	0	0	0	0	0	0	0	0	0	0	0	0	0	0	0	6	6	0	0	0	0	0	0	0	0	0	0	0	0
ENSMUSG00000009013	Dynll1	0	0	0	0	10	10	0	0	0	0	141	142	0	0	0	0	8	8	2	2	0	1	123	123	5	5	0	0	317	318	1	0	0	0	12	12	0	0	0	0	55	55
ENSMUSG00000009035	Tmem184b	0	0	0	0	0	0	2	1	0	0	0	0	0	0	0	0	0	0	2	2	0	0	0	0	0	0	0	0	0	0	1	0	0	0	0	1	0	0	0	0	1	0
ENSMUSG00000009070	Rsph14	0	0	0	0	0	0	0	0	0	0	0	0	0	0	0	0	1	1	0	0	0	0	0	0	0	0	0	0	7	7	0	0	0	0	0	0	0	0	0	0	0	0
ENSMUSG00000009073	Nf2	0	0	0	0	1	1	6	6	0	0	3	3	0	0	0	0	0	0	0	0	0	0	1	1	0	0	0	0	0	0	0	0	0	0	4	4	1	1	0	0	1	1
ENSMUSG00000009075	Cabp7	0	0	0	0	0	0	0	0	0	0	0	0	0	0	0	0	0	0	0	0	0	0	0	0	0	0	0	0	0	0	0	0	0	0	0	0	0	0	0	0	1	1
ENSMUSG00000009076	Zmat5	0	0	0	0	0	0	0	0	0	0	0	0	0	0	0	0	0	0	0	0	0	0	0	0	0	0	0	0	0	0	0	0	0	0	0	0	0	0	0	0	1	1
ENSMUSG00000009092	Derl3	0	0	0	0	0	0	0	0	0	0	1	1	0	0	0	0	0	0	0	0	0	0	0	0	0	0	0	0	0	0	0	0	0	0	0	0	0	0	0	0	1	1
ENSMUSG00000009097	Tbx1	0	0	0	0	0	0	0	0	0	0	2	2	0	0	0	0	0	0	0	0	0	0	1	1	0	0	0	0	2	2	0	0	0	0	0	0	0	0	0	0	2	2
ENSMUSG00000009108	Gnat2	0	0	0	0	0	0	0	0	0	0	5	5	0	0	0	0	0	0	0	0	0	0	3	3	0	0	0	0	2	2	0	0	0	0	0	0	0	0	0	0	7	7
ENSMUSG00000009112	Bcl2l13	0	0	0	0	2	3	0	0	0	0	0	0	0	0	0	0	0	0	0	0	0	0	3	4	0	0	0	0	9	9	0	0	0	0	0	0	0	0	0	0	7	7
ENSMUSG00000009207	Lnpk	0	0	0	0	0	0	0	0	0	0	4	4	0	0	0	0	6	6	0	0	0	0	50	50	0	0	0	0	22	22	0	0	0	0	3	3	0	0	0	0	13	13
ENSMUSG00000009216	Fam163b	0	0	0	0	0	0	0	0	0	0	1	1	0	0	0	0	1	1	0	0	0	0	1	1	0	0	0	0	0	0	0	0	0	0	0	0	0	0	0	0	0	0
ENSMUSG00000009291	Pttg1ip	0	0	0	0	13	13	0	0	0	0	58	58	0	0	0	0	1	1	0	0	0	0	52	52	0	0	0	0	300	300	0	0	0	0	3	3	0	0	0	0	28	28
ENSMUSG00000009350	Mpo	0	0	0	0	0	0	5	4	0	0	0	1	0	0	0	0	0	0	14	14	0	0	0	0	1	1	0	0	0	0	0	0	0	0	0	0	0	0	0	0	0	0
ENSMUSG00000009418	Nav1	6	6	0	0	5	5	2	2	0	0	24	24	0	0	0	0	0	0	5	5	0	0	24	24	13	13	0	0	1	1	0	0	0	0	0	0	0	0	0	0	1	1
ENSMUSG00000009470	Tnpo1	0	0	0	0	2	2	32	28	1	5	118	118	0	0	0	0	0	0	15	12	0	0	60	63	4	4	0	1	26	25	0	0	0	0	11	11	8	7	1	2	21	21
ENSMUSG00000009535	Rnmt	0	0	0	0	17	17	0	0	0	0	318	318	0	0	0	0	7	7	0	0	0	0	268	268	0	0	0	0	462	462	0	0	0	0	33	33	0	0	0	0	194	194
ENSMUSG00000009545	Kcnq1	0	0	0	0	7	7	0	0	0	0	19	19	0	0	0	0	1	1	0	0	0	0	34	34	0	0	0	0	46	46	0	0	0	0	0	0	0	0	0	0	27	27
ENSMUSG00000009549	Srp14	771	690	6	11	97	171	1912	1738	5	23	247	401	168	145	1	1	20	43	2275	2134	13	31	257	376	4367	4075	18	55	430	678	610	553	5	12	60	109	1591	1466	9	21	212	324
ENSMUSG00000009555	Cdk9	0	0	0	0	16	16	0	0	0	0	12	12	0	0	0	0	0	0	0	0	0	0	15	15	0	0	0	0	19	19	0	0	0	0	0	0	0	0	0	0	7	7
ENSMUSG00000009563	Tor2a	0	0	0	0	0	0	0	0	0	0	0	0	0	0	0	0	0	0	0	0	0	0	1	1	0	0	0	0	0	0	0	0	0	0	0	0	0	0	0	0	0	0
ENSMUSG00000009566	Fpgs	214	207	0	1	4	11	162	154	0	1	28	35	15	14	0	0	0	1	401	382	0	0	19	36	1094	1039	4	7	20	68	28	26	0	0	1	4	119	112	1	2	11	17
ENSMUSG00000009569	Mkl2	4	3	0	1	6	6	42	37	1	5	34	35	1	1	0	0	0	0	71	69	0	0	59	60	41	35	0	1	36	41	5	5	0	0	5	5	22	18	0	2	19	21
ENSMUSG00000009575	Cbx5	0	0	0	0	181	181	1	0	0	0	542	542	0	0	0	0	4	4	0	0	0	0	493	493	0	0	0	0	215	215	0	0	0	0	183	183	0	0	0	0	615	615
ENSMUSG00000009585	Apobec3	0	0	0	0	0	0	0	0	0	0	1	0	0	0	0	0	0	0	4	3	0	0	0	0	7	7	0	1	2	2	0	0	0	0	0	0	0	0	0	0	0	0
ENSMUSG00000009588	St6galnac1	0	0	0	0	0	0	0	0	0	0	0	0	0	0	0	0	0	0	0	0	0	0	0	0	1	1	0	0	0	0	0	0	0	0	0	0	0	0	0	0	0	0
ENSMUSG00000009614	Sardh	0	0	0	0	0	0	0	0	0	0	1	1	0	0	0	0	1	1	0	0	0	0	1	1	0	0	0	0	0	0	0	0	0	0	0	0	0	0	0	0	0	0
ENSMUSG00000009621	Vav2	0	0	0	0	0	0	0	0	0	0	0	0	0	0	0	0	1	1	0	0	0	0	0	0	0	0	0	0	0	0	0	0	0	0	0	0	0	0	0	0	0	0
ENSMUSG00000009628	Tex15	17	16	0	0	0	1	429	424	0	0	1	3	32	32	0	0	0	0	74	74	0	0	0	0	304	300	0	0	1	5	44	43	0	0	0	0	159	157	0	0	1	2
ENSMUSG00000009630	Ppp2cb	0	0	0	0	0	0	0	0	0	0	0	0	0	0	0	0	0	0	0	0	0	0	0	0	6	6	0	0	1	1	0	0	0	0	0	0	0	0	0	0	0	0
ENSMUSG00000009633	G0s2	0	0	0	0	0	0	2	2	0	0	2	2	0	0	0	0	0	0	0	0	0	0	0	0	0	0	0	0	0	0	0	0	0	0	0	0	0	0	0	0	0	0
ENSMUSG00000009640	Dmap1	0	0	0	0	0	0	0	0	0	0	0	0	0	0	0	0	0	0	0	0	0	0	0	0	0	0	0	0	3	3	0	0	0	0	0	0	0	0	0	0	7	7
ENSMUSG00000009647	Mcu	0	0	0	0	0	0	0	0	0	0	2	2	0	0	0	0	0	0	0	0	0	0	0	0	0	0	0	0	6	6	0	0	0	0	0	0	0	0	0	0	3	3
ENSMUSG00000009681	Bcr	0	0	0	0	0	0	0	0	0	0	4	4	0	0	0	0	0	0	0	0	0	0	23	23	0	0	0	0	9	9	0	0	0	0	0	0	0	0	0	0	18	18
ENSMUSG00000009734	Pou6f2	1	1	0	0	0	0	6	6	0	0	0	0	1	1	0	0	0	0	3	3	0	0	0	0	23	21	0	0	0	1	0	0	0	0	0	0	5	5	0	0	1	1
ENSMUSG00000009741	Ubp1	0	0	0	0	1	1	0	0	0	0	15	14	0	0	0	0	1	1	2	2	0	0	8	7	0	0	0	0	21	19	0	0	0	0	0	0	0	0	0	1	16	12
ENSMUSG00000009828	Ick	14	14	0	0	16	16	158	142	0	2	181	195	1	0	0	0	1	2	126	117	0	0	265	274	212	187	0	4	136	158	25	22	0	1	19	22	84	73	0	2	100	108
ENSMUSG00000009863	Sdhb	8	8	0	0	1	1	19	18	1	1	5	6	1	1	0	0	0	0	10	10	0	0	0	0	91	87	0	5	16	15	5	4	0	0	0	1	30	30	0	0	5	5
ENSMUSG00000009876	Cox4i2	0	0	0	0	4	4	0	0	0	0	14	14	0	0	0	0	0	0	0	0	0	0	0	0	0	0	0	0	4	4	0	0	0	0	2	2	0	0	0	0	0	0
ENSMUSG00000009900	Wnt3a	0	0	0	0	0	0	0	0	0	0	0	0	0	0	0	0	0	0	0	0	0	0	3	1	0	0	0	0	0	0	0	0	0	0	0	0	0	0	0	0	1	0
ENSMUSG00000009905	Kdsr	1	1	0	0	2	2	1	1	0	0	13	13	0	0	0	0	0	0	4	4	0	0	2	2	9	8	0	0	22	23	0	0	0	0	0	0	1	1	0	0	6	6
ENSMUSG00000009907	Vps4b	0	0	0	0	0	0	0	0	0	0	13	13	0	0	0	0	0	0	0	0	0	0	3	3	0	0	0	0	6	6	0	0	0	0	0	0	0	0	0	0	0	0
ENSMUSG00000009927	Rps25	3	3	0	0	0	0	14	9	0	0	1	1	0	0	0	0	0	0	31	25	0	0	6	5	271	162	0	0	39	33	1	1	0	0	1	1	13	6	0	0	3	1
ENSMUSG00000010025	Aldh3a2	0	0	0	0	0	0	0	0	0	0	5	5	0	0	0	0	0	0	0	0	0	0	1	1	0	0	0	0	0	0	0	0	0	0	0	0	0	0	0	0	0	0
ENSMUSG00000010048	Ifrd2	0	0	0	0	1	1	0	0	0	0	0	0	0	0	0	0	0	0	0	0	0	0	0	0	0	0	0	0	0	0	0	0	0	0	0	0	0	0	0	0	0	0
ENSMUSG00000010064	Slc38a3	0	0	0	0	1	1	0	0	0	0	0	0	0	0	0	0	0	0	0	0	0	0	0	0	0	0	0	0	0	0	0	0	0	0	0	0	0	0	0	0	0	0
ENSMUSG00000010086	Rnf112	0	0	0	0	0	0	0	0	0	0	1	1	0	0	0	0	0	0	0	0	0	0	0	0	0	0	0	0	0	0	0	0	0	0	0	0	0	0	0	0	0	0
ENSMUSG00000010095	Slc3a2	198	183	1	2	73	87	461	417	0	8	164	200	19	18	0	0	15	15	716	665	3	12	239	281	2068	1900	9	31	392	535	68	62	1	1	23	30	187	164	3	6	92	112
ENSMUSG00000010097	Nxf1	1	1	0	0	1	1	0	0	0	0	58	58	0	0	0	0	1	1	1	1	0	0	5	5	0	0	0	0	30	30	0	0	0	0	4	4	0	0	0	0	9	9
ENSMUSG00000010110	Stx5a	1	1	0	0	1	1	0	0	0	0	48	48	0	0	0	0	0	0	1	1	0	0	19	19	0	0	0	0	51	51	0	0	0	0	1	1	0	0	0	0	3	3
ENSMUSG00000010136	Pifo	0	0	0	0	0	0	0	0	0	0	0	0	0	0	0	0	0	0	0	0	0	0	1	1	0	0	0	0	0	0	0	0	0	0	0	0	0	0	0	0	0	0
ENSMUSG00000010154	Spire2	0	0	0	0	0	0	0	0	0	0	0	0	0	0	0	0	0	0	0	0	0	0	0	0	0	0	0	1	0	0	0	0	0	0	0	0	0	0	0	0	0	0
ENSMUSG00000010175	Prox1	0	0	0	0	0	0	0	0	0	0	0	0	0	0	0	0	0	0	0	0	0	0	0	0	0	0	0	0	0	0	0	0	0	0	0	0	0	0	0	0	8	8
ENSMUSG00000010205	Raver1	0	0	0	0	0	0	0	0	0	0	0	0	0	0	0	0	0	0	0	0	0	0	1	1	0	0	0	0	11	11	0	0	0	0	0	0	0	0	0	0	1	1
ENSMUSG00000010307	Tmem86a	0	0	0	0	0	0	0	0	0	0	1	1	0	0	0	0	0	0	0	0	0	0	0	0	0	0	0	0	1	1	0	0	0	0	0	0	0	0	0	0	0	0
ENSMUSG00000010342	Tex14	0	0	0	0	0	0	0	0	0	0	0	0	0	0	0	0	0	0	0	0	0	0	0	0	0	0	0	0	1	1	0	0	0	0	1	1	0	0	0	0	0	0
ENSMUSG00000010358	Ifi35	0	0	0	0	0	0	0	0	1	1	0	0	0	0	0	0	0	0	0	0	0	0	2	2	6	6	0	0	1	1	0	0	0	0	0	0	0	0	0	0	1	1
ENSMUSG00000010362	Rdm1	1	1	0	0	0	0	9	8	0	0	0	0	0	0	0	0	0	0	2	2	1	1	2	2	29	27	0	0	2	3	0	0	0	0	1	1	2	2	0	0	1	1
ENSMUSG00000010376	Nedd8	0	0	0	0	49	49	0	0	0	0	281	281	0	0	0	0	19	19	0	0	0	0	204	204	0	0	0	0	374	374	0	0	0	0	56	56	0	0	0	0	214	214
ENSMUSG00000010392	Gosr1	6	6	0	0	4	4	11	11	0	0	20	20	0	0	0	0	0	0	13	13	0	0	50	50	2	2	0	0	5	5	0	0	0	0	14	14	22	22	0	0	60	60
ENSMUSG00000010406	Mrpl52	0	0	0	0	6	6	0	0	0	0	10	10	0	0	0	0	0	0	1	0	0	0	17	18	1	0	0	0	144	145	0	0	0	0	6	6	3	3	0	0	12	12
ENSMUSG00000010453	Kansl3	0	0	0	0	0	0	2	2	0	0	5	5	0	0	0	0	0	0	1	1	0	0	3	3	4	4	0	0	3	3	0	0	0	0	0	0	0	0	0	0	0	0
ENSMUSG00000010461	Eya4	0	0	0	0	2	2	0	0	0	0	14	14	0	0	0	0	0	0	0	0	0	0	7	7	0	0	0	0	0	0	0	0	0	0	0	0	0	0	0	0	0	0
ENSMUSG00000010476	Ebf3	0	0	0	0	0	0	0	0	0	0	0	0	0	0	0	0	0	0	0	0	0	0	0	0	0	0	0	0	0	0	0	0	0	0	0	0	0	0	0	0	5	5
ENSMUSG00000010505	Myt1	0	0	0	0	5	5	0	0	0	0	35	35	0	0	0	0	2	2	0	0	0	0	28	28	0	0	0	0	30	30	0	0	0	0	0	0	0	0	0	0	21	21
ENSMUSG00000010517	Faf1	0	0	0	0	0	0	0	0	0	0	60	60	0	0	0	0	0	0	0	0	0	0	49	49	0	0	0	0	13	13	0	0	0	0	6	6	0	0	0	0	55	55
ENSMUSG00000010554	Mettl16	3	3	0	0	5	5	29	24	0	0	68	73	0	0	0	0	6	6	17	17	0	1	111	110	30	29	0	0	78	79	6	6	0	0	1	1	16	15	0	1	23	23
ENSMUSG00000010592	Dazl	666	631	0	5	13	41	6078	5766	1	36	112	379	49	49	0	0	2	2	5524	5265	1	38	94	309	6846	6548	4	35	137	397	564	537	0	6	9	29	3866	3661	1	28	87	259
ENSMUSG00000010608	Rbm25	0	0	0	0	0	0	0	0	0	0	1	1	0	0	0	0	0	0	0	0	0	0	0	0	0	0	0	0	1	1	0	0	0	0	1	1	0	0	0	0	0	0
ENSMUSG00000010609	Psen2	170	151	1	5	176	191	276	246	0	8	273	295	18	17	0	1	28	28	408	364	1	4	386	428	882	814	6	25	599	647	95	83	2	6	125	132	142	131	1	7	208	213
ENSMUSG00000010721	Lmbr1	0	0	0	0	7	7	0	0	0	0	35	35	0	0	0	0	0	0	0	0	0	0	8	8	0	0	0	0	9	9	0	0	0	0	1	1	0	0	0	0	13	13
ENSMUSG00000010751	Tnfrsf22	0	0	0	0	0	0	0	0	0	0	1	1	0	0	0	0	0	0	0	0	0	0	0	0	0	0	0	0	0	0	0	0	0	0	0	0	0	0	0	0	0	0
ENSMUSG00000010755	Cars	5	5	0	0	0	0	7	6	0	1	1	1	0	0	0	0	0	0	0	0	0	0	0	0	4	4	0	0	0	0	0	0	0	0	0	0	7	7	0	0	0	0
ENSMUSG00000010760	Phlda2	0	0	0	0	0	0	0	0	0	0	0	0	0	0	0	0	0	0	0	0	0	0	0	0	0	0	0	0	0	0	0	0	0	0	0	0	0	0	0	0	5	5
ENSMUSG00000010796	Asz1	22	20	0	1	38	39	210	204	0	1	146	151	0	0	0	0	3	3	272	263	0	4	258	263	291	280	0	6	249	253	15	15	0	1	25	24	161	155	1	2	142	146
ENSMUSG00000010797	Wnt2	0	0	0	0	0	0	0	0	0	0	0	0	0	0	0	0	0	0	0	0	0	0	0	0	1	1	0	0	0	0	0	0	0	0	0	0	0	0	0	0	0	0
ENSMUSG00000010803	Gabra1	0	0	0	0	0	0	0	0	0	0	0	0	0	0	0	0	0	0	0	0	0	0	0	0	0	0	0	0	0	0	2	2	0	0	1	1	0	0	0	0	0	0
ENSMUSG00000010830	Kdelr3	0	0	0	0	0	0	0	0	0	0	0	0	0	0	0	0	0	0	7	7	0	0	2	2	1	1	0	0	1	1	0	0	0	0	0	0	0	0	0	0	0	0
ENSMUSG00000010911	Apip	137	130	1	3	41	46	797	756	0	7	98	132	34	33	0	0	13	14	525	498	0	5	76	99	1149	1088	0	7	130	183	210	199	0	2	36	44	513	490	0	6	75	92
ENSMUSG00000010914	Pdhx	11	11	0	0	0	0	45	42	0	2	4	5	1	1	0	0	0	0	37	33	0	1	1	4	86	78	0	4	10	14	0	0	0	0	3	3	17	14	0	4	8	7
ENSMUSG00000011096	Akt1s1	4	4	0	0	0	0	6	5	0	0	0	1	0	0	0	0	0	0	1	1	0	0	0	0	18	18	0	1	2	1	0	0	0	0	0	0	1	1	1	1	3	3
ENSMUSG00000011114	Tbrg1	1	1	0	0	0	0	48	45	0	0	1	2	0	0	0	0	0	0	40	38	0	0	3	4	73	63	0	0	4	10	13	11	0	0	0	0	15	15	0	0	0	0
ENSMUSG00000011148	Adssl1	0	0	0	0	0	0	0	0	0	0	1	1	0	0	0	0	0	0	0	0	0	0	1	1	0	0	0	0	1	1	0	0	0	0	0	0	0	0	0	0	3	3
ENSMUSG00000011158	Brf1	0	0	0	0	2	2	0	0	0	0	10	10	0	0	0	0	0	0	0	0	0	0	17	17	0	0	0	0	17	17	0	0	0	0	7	7	0	0	0	0	5	5
ENSMUSG00000011179	Odc1	115	111	0	0	11	15	309	299	2	4	40	44	31	31	0	0	1	1	416	401	2	4	59	71	314	303	1	4	28	31	133	131	0	0	19	21	254	239	1	3	46	54
ENSMUSG00000011254	Thg1l	0	0	0	0	0	0	1	1	0	1	17	16	0	0	0	0	0	0	1	1	0	3	23	20	2	2	0	6	26	19	0	0	0	0	0	0	0	0	0	0	17	17
ENSMUSG00000011257	Pabpc4	0	0	0	0	100	100	1	1	0	0	1075	1075	0	0	0	0	19	19	0	0	0	0	1332	1332	0	0	0	0	825	825	0	0	0	0	69	69	0	0	0	0	957	957
ENSMUSG00000011263	Exoc3l2	0	0	0	0	0	0	0	0	0	0	0	0	0	0	0	0	0	0	0	0	0	0	0	0	0	0	0	0	0	0	0	0	0	0	0	0	0	0	0	0	1	1
ENSMUSG00000011267	Zfp296	4	4	0	0	1	1	36	35	0	0	5	6	3	3	0	0	0	0	38	35	0	0	2	4	478	441	3	10	28	56	7	7	0	0	0	0	42	39	0	0	3	6
ENSMUSG00000011305	Plin5	0	0	0	0	0	0	0	0	0	0	0	0	0	0	0	0	0	0	0	0	0	0	0	1	0	0	0	0	0	0	0	0	0	0	0	0	0	0	0	0	1	1
ENSMUSG00000011382	Dhdh	0	0	0	0	0	0	0	0	0	0	0	0	0	0	0	0	0	0	0	0	0	0	0	0	0	0	0	0	1	1	0	0	0	0	0	0	0	0	0	0	0	0
ENSMUSG00000011427	Zfp790	6	6	0	0	0	0	1	1	0	0	0	0	0	0	0	0	0	0	22	20	2	2	1	2	4	4	1	1	0	0	6	6	0	0	0	0	4	3	0	0	0	1
ENSMUSG00000011463	Cpb1	0	0	0	0	2	2	0	0	0	0	11	11	0	0	0	0	1	1	0	0	0	0	17	17	0	0	0	0	26	26	0	0	0	0	0	0	0	0	0	0	6	6
ENSMUSG00000011658	Fuz	0	0	0	0	0	0	0	0	0	0	0	0	0	0	0	0	0	0	0	0	0	0	0	0	2	1	0	1	0	0	0	0	0	0	0	0	0	0	0	0	0	0
ENSMUSG00000011752	Pgam1	0	0	0	0	1	1	0	0	0	0	7	7	0	0	0	0	0	0	1	0	0	0	12	14	0	0	0	0	65	65	0	0	0	0	1	1	0	0	0	0	1	1
ENSMUSG00000011831	Evi5	1	1	0	0	827	827	40	35	0	0	1495	1500	1	1	0	0	391	391	50	40	0	0	1933	1940	83	59	0	2	1590	1609	5	5	0	0	715	715	32	32	0	0	1546	1546
ENSMUSG00000011837	Snapc2	0	0	0	0	2	2	0	0	0	0	0	0	0	0	0	0	0	0	0	0	0	0	0	0	0	0	0	0	0	0	0	0	0	0	1	1	0	0	0	0	0	0
ENSMUSG00000011884	Gltp	2	0	0	6	16	12	7	3	0	14	40	30	0	0	0	0	1	1	3	0	1	19	56	43	34	5	3	52	181	163	0	0	0	0	0	0	0	0	0	5	12	7
ENSMUSG00000011958	Bnip2	0	0	0	0	20	20	1	1	0	0	60	60	0	0	0	0	0	0	0	0	0	0	38	38	4	4	0	0	79	79	0	0	0	0	10	10	0	0	0	0	21	21
ENSMUSG00000011960	Ccnt1	0	0	0	0	1	1	2	2	0	0	74	74	0	0	0	0	0	0	3	3	0	0	116	116	7	6	0	0	172	173	0	0	0	0	6	5	5	5	0	0	74	74
ENSMUSG00000012076	Brms1l	0	0	0	0	2	2	0	0	0	0	18	18	0	0	0	0	0	0	0	0	0	0	19	19	0	0	0	0	28	28	0	0	0	0	5	5	0	0	0	0	14	14
ENSMUSG00000012114	Med15	0	0	0	0	1	1	0	0	0	0	15	15	0	0	0	0	0	0	0	0	0	0	43	43	0	0	0	0	59	59	0	0	0	0	3	3	0	0	0	0	4	4
ENSMUSG00000012117	Dhdds	0	0	0	0	0	0	1	1	0	0	0	0	0	0	0	0	0	0	0	0	0	1	0	0	0	0	0	0	0	0	0	0	0	0	0	0	0	0	0	0	0	0
ENSMUSG00000012123	Crybg2	0	0	0	0	0	0	0	0	0	1	0	0	1	0	0	0	0	0	0	0	0	0	0	0	0	0	0	0	1	0	0	0	0	0	0	0	0	0	1	1	0	0
ENSMUSG00000012126	Ubxn11	0	0	0	0	2	2	0	0	0	1	0	0	0	0	0	0	0	0	0	0	0	0	0	0	0	0	0	0	1	1	0	0	0	0	0	0	0	0	1	1	0	0
ENSMUSG00000012282	Wnt8a	0	0	0	0	0	0	2	1	0	0	0	1	0	0	0	0	0	0	4	3	0	0	1	2	1	0	0	0	1	2	0	0	0	0	4	4	0	0	0	0	7	7
ENSMUSG00000012296	Tjap1	0	0	0	0	0	0	0	0	0	0	11	11	0	0	0	0	0	0	0	0	0	0	19	19	0	0	0	0	93	93	0	0	0	0	0	0	0	0	0	0	1	1
ENSMUSG00000012350	Ehf	194	162	0	13	36	54	2436	2021	0	268	511	658	33	28	0	3	5	7	2502	2110	2	230	526	691	2333	1931	0	237	347	514	368	329	0	28	107	117	1575	1331	1	128	384	500
ENSMUSG00000012396	Nanog	0	0	0	0	0	0	0	0	0	0	0	0	0	0	0	0	0	0	0	0	0	0	1	1	0	0	0	0	0	0	0	0	0	0	0	0	0	0	0	0	0	0
ENSMUSG00000012405	Rpl15	11	9	0	0	2	3	101	84	0	0	4	16	0	0	0	0	0	0	76	61	2	1	7	16	360	280	0	8	22	39	24	20	0	0	3	7	60	51	0	1	4	7
ENSMUSG00000012422	Tmem167	0	0	0	0	3	3	1	1	0	0	4	4	0	0	0	0	0	0	3	3	0	0	14	14	8	8	0	0	26	26	0	0	0	0	0	0	0	0	0	0	9	9
ENSMUSG00000012429	Mplkip	0	0	0	0	0	0	0	0	0	0	0	0	0	0	0	0	0	0	0	0	0	0	1	1	0	0	0	0	0	0	0	0	0	0	0	0	1	2	0	0	0	0
ENSMUSG00000012483	Rpa3	760	724	0	3	59	92	2443	2347	3	11	235	318	245	239	0	0	23	28	2125	2030	0	6	180	263	3745	3588	3	17	341	473	715	688	0	4	65	87	665	638	0	3	60	83
ENSMUSG00000012535	Tnpo3	0	0	0	0	9	9	0	0	0	0	51	51	0	0	0	0	4	4	0	0	0	0	72	72	0	0	0	0	147	147	0	0	0	0	22	22	0	0	0	0	58	58
ENSMUSG00000012640	Zfp715	12	12	0	0	0	0	19	19	0	0	2	2	10	9	0	0	0	0	8	7	0	0	0	1	7	7	0	0	0	0	0	0	0	0	0	0	36	34	0	0	3	3
ENSMUSG00000012777	Acpt	6	5	0	1	0	0	11	11	0	0	2	2	0	0	0	0	0	0	4	3	0	0	0	1	9	9	0	0	1	1	0	0	0	0	0	0	12	11	0	1	1	1
ENSMUSG00000012819	Cdh23	0	0	0	0	0	0	0	0	0	0	1	1	0	0	0	0	0	0	0	0	0	0	2	2	0	0	0	0	0	0	0	0	0	0	0	0	0	0	0	0	0	0
ENSMUSG00000012848	Rps5	1	0	0	0	7	7	21	18	0	0	10	13	3	2	0	0	2	3	62	53	0	0	37	46	432	362	0	1	168	237	2	2	0	0	13	13	31	25	0	0	16	22
ENSMUSG00000012889	Podnl1	0	0	0	0	0	0	1	1	0	1	0	0	0	0	0	0	0	0	0	0	0	0	0	0	0	0	0	0	0	0	0	0	0	0	0	0	0	0	0	0	0	0
ENSMUSG00000013033	Adgrl1	3	2	0	1	1	2	1	1	0	0	0	0	0	0	0	0	0	0	0	0	0	0	0	0	0	0	0	0	0	0	1	0	0	0	1	1	0	0	0	0	0	0
ENSMUSG00000013076	Amotl1	0	0	0	0	0	0	0	0	0	0	0	0	0	0	0	0	0	0	0	0	0	0	0	0	0	0	0	0	1	1	0	0	0	0	0	0	0	0	0	0	0	0
ENSMUSG00000013083	2200002J24Rik	0	0	0	0	0	0	0	0	0	0	0	0	0	0	0	0	0	0	0	0	0	0	0	0	9	9	0	0	0	0	0	0	0	0	0	0	0	0	0	0	0	0
ENSMUSG00000013091	Tmem190	0	0	0	0	0	0	0	0	0	0	1	1	0	0	0	0	0	0	0	0	0	0	2	2	0	0	0	0	1	1	0	0	0	0	0	0	0	0	0	0	0	0
ENSMUSG00000013275	Slc41a1	0	0	0	0	3	3	0	0	0	0	33	33	0	0	0	0	0	0	0	0	0	1	55	54	0	0	0	0	36	36	0	0	0	0	4	4	0	0	0	0	25	25
ENSMUSG00000013415	Igf2bp1	0	0	0	0	0	0	0	0	0	0	1	1	0	0	0	0	1	1	0	0	0	0	1	1	2	1	0	0	0	1	0	0	0	0	0	0	0	0	0	0	0	0
ENSMUSG00000013418	B4galnt2	0	0	0	0	0	0	0	0	0	0	0	0	0	0	0	0	0	0	0	0	0	0	0	0	0	0	0	0	0	0	0	0	0	0	0	0	0	0	0	0	2	2
ENSMUSG00000013419	Zfp651	0	0	0	0	1	1	0	0	0	0	0	0	0	0	0	0	0	0	0	0	0	0	0	0	1	1	0	0	0	0	0	0	0	0	0	0	0	0	0	0	0	0
ENSMUSG00000013465	Nelfb	1	1	0	0	0	0	2	2	0	0	2	2	0	0	0	0	0	0	4	3	0	0	0	0	19	17	0	2	3	3	0	0	0	0	0	0	1	1	0	0	1	1
ENSMUSG00000013483	Card14	0	0	0	0	0	0	0	0	0	0	0	0	0	0	0	0	1	1	0	0	0	0	0	0	0	0	0	0	0	0	0	0	0	0	0	0	0	0	0	0	0	0
ENSMUSG00000013523	Bcas1	14	14	0	0	1	1	44	42	0	0	9	10	0	0	0	0	0	0	27	25	0	2	8	9	38	34	0	1	7	9	3	3	0	0	0	0	8	7	0	0	1	0
ENSMUSG00000013593	Ndufs2	4	4	0	0	0	0	18	17	0	0	5	6	8	7	0	0	0	1	38	32	0	1	8	11	50	46	0	0	2	4	0	0	0	0	0	1	4	3	0	0	4	4
ENSMUSG00000013662	Atad1	12	12	0	2	13	11	534	523	0	1	655	665	0	0	0	0	7	7	297	280	0	7	590	598	62	61	0	3	95	93	5	5	0	0	77	77	147	139	0	2	296	301
ENSMUSG00000013663	Pten	0	0	0	0	8	8	0	0	0	0	151	151	0	0	0	0	17	17	0	0	0	0	204	204	0	0	0	0	48	48	0	0	0	0	18	18	0	0	0	0	140	140
ENSMUSG00000013698	Pea15a	0	0	0	0	0	0	0	1	0	0	0	0	0	0	0	0	0	0	0	0	0	0	0	0	1	0	0	0	0	2	0	0	0	0	0	0	0	0	0	0	0	0
ENSMUSG00000013701	Timm23	0	0	0	0	0	0	0	0	0	0	0	0	0	0	0	0	0	0	0	0	0	0	0	0	0	0	0	0	3	3	0	0	0	0	0	0	0	0	0	0	0	0
ENSMUSG00000013707	Tnfaip8l2	0	0	0	0	0	0	0	0	0	0	1	1	0	0	0	0	0	0	0	0	0	0	0	0	0	0	0	0	1	1	0	0	0	0	0	0	0	0	0	0	0	0
ENSMUSG00000013736	Trnt1	3	2	0	0	1	1	3	2	0	0	0	1	0	0	0	0	0	0	11	7	0	1	0	1	29	25	0	0	1	2	3	3	0	1	0	0	25	18	0	2	1	1
ENSMUSG00000013766	Ly6g6e	3	2	0	0	0	1	3	3	0	0	1	1	0	0	0	0	0	0	0	0	0	0	0	0	5	5	0	0	0	0	0	0	0	0	0	0	3	2	0	0	0	0
ENSMUSG00000013787	Ehmt2	0	0	0	0	0	0	0	0	0	0	1	1	0	0	0	0	0	0	0	0	0	0	3	2	0	0	0	0	0	0	0	0	0	0	0	0	0	0	0	0	0	0
ENSMUSG00000013833	Med16	0	0	0	0	0	0	0	0	0	0	1	1	0	0	0	0	0	0	0	0	0	0	0	0	0	0	0	0	0	0	0	0	0	0	0	0	0	0	0	0	0	0
ENSMUSG00000013858	Tmem259	0	0	0	0	0	0	0	0	0	0	1	1	0	0	0	0	0	0	0	0	0	0	0	0	0	0	0	0	0	0	0	0	0	0	0	0	0	0	0	0	0	0
ENSMUSG00000013878	Rnf170	0	0	0	0	2	2	0	0	0	0	346	347	0	0	0	0	0	0	0	0	0	0	251	251	0	0	0	0	191	191	0	0	0	0	19	19	0	0	0	0	188	188
ENSMUSG00000013921	Clip3	0	0	0	0	0	0	0	0	0	0	1	1	0	0	0	0	0	0	2	2	0	0	0	0	2	2	0	0	0	0	0	0	0	0	0	0	1	0	0	0	3	4
ENSMUSG00000013928	Thap8	0	0	0	0	0	0	3	3	0	0	1	1	0	0	0	0	0	0	3	4	0	0	0	0	2	2	0	0	0	0	0	0	0	0	0	0	0	0	0	0	0	0
ENSMUSG00000013973	Dedd	0	1	0	0	0	0	52	52	0	0	3	3	0	0	0	0	1	1	25	23	0	2	2	2	66	66	0	0	7	7	12	12	0	0	0	0	12	12	0	0	2	2
ENSMUSG00000013997	Nit1	0	1	0	0	0	0	5	5	0	0	2	2	0	0	0	0	1	1	6	4	0	0	2	4	24	22	0	0	5	6	0	0	0	0	0	0	3	3	0	0	2	2
ENSMUSG00000014039	Prdm15	0	0	0	0	0	0	0	0	0	0	0	0	0	0	0	0	0	0	0	0	0	0	0	0	0	0	0	0	0	0	0	0	0	0	0	0	0	0	0	0	4	4
ENSMUSG00000014074	Rnf168	0	0	0	0	446	446	0	0	0	0	883	883	0	0	0	0	61	61	0	0	0	0	988	988	0	0	0	0	968	968	0	0	0	0	342	342	0	0	0	0	1109	1109
ENSMUSG00000014075	Tctex1d2	7	7	0	0	0	0	64	61	0	0	36	39	6	4	0	0	5	7	39	35	0	0	20	23	52	49	0	0	53	56	13	12	0	1	17	17	29	28	0	0	17	18
ENSMUSG00000014077	Chp1	5	5	0	0	0	0	37	36	0	0	4	5	1	1	0	0	0	0	76	75	0	1	1	1	77	70	0	0	1	8	0	0	0	0	0	0	12	12	0	0	2	2
ENSMUSG00000014177	Tvp23b	58	54	0	0	17	21	348	336	1	1	32	43	0	0	0	0	0	0	322	313	0	0	25	33	757	726	0	3	42	70	4	4	0	0	5	5	203	198	0	0	19	23
ENSMUSG00000014195	Dnajc7	0	0	0	0	45	45	5	5	0	0	665	665	0	0	0	0	0	0	15	11	0	0	335	339	3	2	0	0	205	205	0	0	0	0	49	49	14	13	0	0	401	402
ENSMUSG00000014198	Zfp385c	0	0	0	0	0	0	0	0	0	0	1	1	0	0	0	0	0	0	0	0	0	0	0	0	0	0	0	0	0	0	0	0	0	0	0	0	0	0	0	0	4	4
ENSMUSG00000014226	Cacybp	15	15	0	0	1	1	40	39	0	2	1	0	3	3	0	0	0	0	56	53	0	2	4	5	90	86	0	0	0	3	7	7	0	0	1	1	28	28	0	0	3	3
ENSMUSG00000014243	Zswim7	0	0	0	0	30	30	0	0	0	0	82	82	0	0	0	0	7	7	0	0	0	0	50	50	9	9	0	0	146	146	0	0	0	0	25	25	3	3	0	0	30	30
ENSMUSG00000014294	Ndufa2	22	17	0	0	1	6	37	37	0	0	1	1	5	5	0	0	0	0	31	31	0	0	1	1	57	53	0	0	0	3	10	10	0	0	0	0	27	27	0	0	0	0
ENSMUSG00000014301	Pam16	0	0	0	0	0	0	0	0	0	0	0	0	0	0	0	0	0	0	0	0	0	0	0	0	0	0	0	0	0	0	0	0	0	0	0	0	0	0	0	0	1	1
ENSMUSG00000014303	Glis2	0	0	0	0	0	0	0	0	0	0	0	0	0	0	0	0	0	0	0	0	0	0	0	0	0	0	0	0	0	0	0	0	0	0	0	0	0	0	0	0	1	1
ENSMUSG00000014329	Bicc1	0	0	0	0	23	23	0	0	0	0	13	13	0	0	0	0	2	2	0	0	0	0	22	22	0	0	0	0	17	17	0	0	0	0	1	1	0	0	0	0	23	23
ENSMUSG00000014351	Gip	0	0	0	0	0	0	0	0	0	0	0	0	0	0	0	0	0	0	0	0	0	0	1	1	0	0	0	0	0	0	0	0	0	0	0	0	0	0	0	0	0	0
ENSMUSG00000014353	Tmem87b	152	152	0	1	4	3	368	367	0	0	3	4	11	11	0	0	1	1	424	422	0	0	2	4	338	337	0	0	0	1	162	160	0	0	6	8	372	367	0	1	14	16
ENSMUSG00000014355	Anapc1	140	131	0	4	5	10	403	372	0	13	64	83	7	7	0	0	1	1	398	351	0	21	38	59	248	234	0	3	10	21	109	99	0	5	25	29	265	230	0	14	37	59
ENSMUSG00000014361	Mertk	7	7	0	1	1	4	29	29	0	0	0	1	0	0	0	0	0	3	23	22	0	2	0	25	19	19	0	1	0	10	2	1	0	0	0	1	4	3	0	1	1	5
ENSMUSG00000014402	Tsg101	0	0	0	0	1	1	0	0	0	0	1	1	0	0	0	0	0	0	0	0	0	0	1	1	0	0	0	0	9	9	0	0	0	0	2	2	0	0	0	0	0	0
ENSMUSG00000014426	Map3k4	0	0	0	0	0	0	0	0	0	0	0	0	0	0	0	0	0	0	5	5	0	0	1	1	0	0	0	0	0	0	0	0	0	0	0	0	0	0	0	0	0	0
ENSMUSG00000014498	Ankrd52	0	0	0	0	0	0	0	0	0	0	0	0	0	0	0	0	0	0	0	0	0	0	1	1	0	0	0	0	0	0	0	0	0	0	0	0	0	0	0	0	0	0
ENSMUSG00000014503	Pkd2l2	0	0	0	0	2	2	8	7	0	1	4	4	0	0	0	0	0	0	5	4	0	0	1	2	7	5	0	0	2	4	1	1	0	0	0	0	16	14	0	1	3	4
ENSMUSG00000014504	Srp19	0	0	0	0	263	264	14	12	0	0	1115	1119	0	0	0	0	88	88	11	11	0	2	1207	1205	23	19	0	0	2174	2178	0	0	0	0	311	310	12	14	0	0	820	821
ENSMUSG00000014529	Tmbim7	0	0	0	0	0	0	0	0	0	0	0	0	0	0	0	0	0	0	0	0	0	0	0	0	0	0	0	0	1	1	0	0	0	0	0	0	0	0	0	0	0	0
ENSMUSG00000014547	Wdfy2	0	0	0	0	0	0	0	0	0	0	0	0	0	0	0	0	0	0	0	0	0	0	0	0	0	0	0	0	1	1	0	0	0	0	0	0	0	0	0	0	0	0
ENSMUSG00000014550	Rbsn	0	0	0	0	0	0	0	0	0	0	0	0	0	0	0	0	0	0	0	0	0	0	0	0	0	0	0	0	0	0	0	0	0	0	0	0	0	0	0	0	1	1
ENSMUSG00000014551	Mrps25	0	0	0	0	41	41	0	0	0	0	173	173	0	0	0	0	6	6	0	0	0	0	143	143	0	0	0	0	181	181	0	0	0	0	36	36	0	0	0	0	315	315
ENSMUSG00000014592	Camta1	36	29	0	5	167	169	130	111	1	18	303	305	10	7	0	3	44	44	23	20	0	1	421	423	87	75	0	7	795	800	0	0	0	0	149	149	43	42	0	2	277	276
ENSMUSG00000014606	Slc25a11	4	4	0	0	6	6	24	23	0	0	10	10	0	0	0	0	0	0	26	23	0	0	6	9	122	116	0	0	18	25	4	4	0	0	3	3	3	3	0	0	7	7
ENSMUSG00000014609	Chrne	0	0	0	0	0	0	2	0	0	0	0	0	0	0	0	0	0	0	0	0	0	0	4	2	1	0	0	0	3	3	0	0	0	0	1	1	0	0	0	0	0	0
ENSMUSG00000014633	Cmc2	0	0	0	0	105	105	0	0	0	0	392	392	0	0	0	0	5	5	0	0	0	0	481	481	0	0	0	0	811	811	0	0	0	0	71	71	0	0	0	0	203	203
ENSMUSG00000014668	Chfr	16	16	0	0	37	37	26	25	0	0	500	501	0	0	0	0	3	3	34	33	0	1	567	567	27	26	0	1	293	293	2	2	0	0	53	53	7	7	0	0	132	132
ENSMUSG00000014725	Adam28	0	0	0	0	0	0	1	1	0	0	0	0	4	4	0	0	0	0	0	0	0	0	0	0	7	7	0	0	1	1	0	0	0	0	0	0	3	3	0	0	0	0
ENSMUSG00000014763	Fam120b	0	0	0	0	0	0	0	0	0	0	3	3	0	0	0	0	0	0	0	0	0	0	5	5	0	0	0	0	2	2	0	0	0	0	0	0	0	0	0	0	0	0
ENSMUSG00000014767	Tbp	0	0	0	0	59	59	0	0	0	0	194	194	0	0	0	0	2	2	0	0	0	0	228	228	2	2	0	0	367	367	0	0	0	0	36	36	0	0	0	1	160	159
ENSMUSG00000014769	Psmb1	0	0	0	0	9	9	0	0	0	0	54	54	0	0	0	0	1	1	0	0	0	0	67	67	0	0	0	0	225	225	0	0	0	0	16	16	0	0	0	0	34	34
ENSMUSG00000014771	Pdcd2	0	0	0	0	0	0	0	0	0	0	1	1	0	0	0	0	0	0	0	0	0	0	2	2	0	0	0	0	3	3	0	0	0	0	3	3	0	0	0	0	1	1
ENSMUSG00000014773	Dll1	0	0	0	0	0	0	0	0	0	0	1	1	0	0	0	0	0	0	0	0	0	0	0	0	0	0	0	0	0	0	0	0	0	0	0	0	0	0	0	0	0	0
ENSMUSG00000014850	Msh3	10	9	0	0	60	61	396	389	0	0	79	86	8	8	0	0	0	0	416	404	0	2	134	144	313	311	0	2	98	98	19	19	0	0	39	39	188	184	0	1	98	101
ENSMUSG00000014867	Surf4	2	2	0	0	0	1	78	76	0	1	1	1	0	0	0	0	0	0	84	82	2	2	2	2	216	212	1	4	17	17	5	5	0	0	0	0	39	37	1	4	1	1
ENSMUSG00000014873	Surf2	0	0	0	0	0	0	0	0	0	0	0	0	0	0	0	0	0	0	0	0	0	0	0	0	0	0	0	0	0	1	0	0	0	0	0	0	0	0	0	0	1	1
ENSMUSG00000014905	Dnajb9	0	0	0	0	0	0	0	0	0	0	1	0	0	0	0	0	0	0	0	0	0	0	0	0	0	0	0	0	1	1	0	0	0	0	0	0	0	0	0	0	0	0
ENSMUSG00000014907	Naf1	0	0	0	0	2	2	0	0	0	0	1	1	0	0	0	0	0	0	3	3	0	0	10	10	0	0	0	0	4	4	0	0	0	0	0	0	0	0	0	0	4	4
ENSMUSG00000014932	Yes1	0	0	0	0	0	0	0	0	0	0	1	1	0	0	0	0	0	0	0	0	0	0	1	1	0	0	0	0	2	2	0	0	0	0	0	0	0	0	0	0	1	1
ENSMUSG00000014956	Ppp1cb	0	0	0	0	0	0	0	0	0	0	1	1	0	0	0	0	0	0	0	0	0	0	0	0	0	0	0	0	1	1	0	0	0	0	0	0	0	0	0	0	1	1
ENSMUSG00000014959	Gorasp2	0	0	0	0	1	1	0	0	0	0	0	0	0	0	0	0	0	0	0	0	0	0	0	0	0	0	0	0	0	0	0	0	0	0	1	1	0	0	0	0	0	0
ENSMUSG00000015023	Ddx19a	0	0	0	0	0	0	0	0	0	0	1	1	0	0	0	0	0	0	0	0	0	0	0	0	0	0	0	0	0	0	0	0	0	0	0	0	0	0	0	0	1	1
ENSMUSG00000015053	Gata2	0	0	0	0	0	0	0	0	0	0	0	0	0	0	0	0	0	0	0	0	0	0	1	1	0	0	0	0	0	0	0	0	0	0	0	0	0	0	0	0	0	0
ENSMUSG00000015083	C8g	0	0	0	0	0	0	0	0	0	0	0	0	0	0	0	0	0	0	0	0	0	0	1	1	9	9	0	0	2	2	0	0	0	0	0	0	1	0	0	0	3	4
ENSMUSG00000015085	Entpd2	0	0	0	0	0	0	4	4	0	0	0	0	0	0	0	0	0	0	0	0	0	0	1	1	1	1	0	0	0	0	0	0	0	0	0	0	0	0	0	0	0	0
ENSMUSG00000015087	Rabl6	27	26	0	0	5	7	19	15	0	2	0	1	12	11	0	2	0	0	29	27	0	1	8	10	38	33	0	0	5	7	19	17	0	0	0	1	36	29	0	2	1	2
ENSMUSG00000015090	Ptgds	0	0	0	0	3	3	11	9	0	1	7	8	0	0	0	0	0	0	3	3	0	0	3	3	4	4	0	0	1	1	0	0	0	0	0	0	2	2	0	0	0	0
ENSMUSG00000015092	Edf1	0	0	0	0	1	1	13	13	0	0	5	5	0	0	0	0	0	0	7	7	0	1	7	6	29	27	0	1	18	19	1	1	0	0	0	0	0	0	0	0	0	0
ENSMUSG00000015093	Clic3	0	0	0	0	0	0	0	0	0	0	0	0	0	0	0	0	0	0	0	0	0	0	1	1	0	0	0	0	0	0	0	0	0	0	0	0	0	0	0	0	0	0
ENSMUSG00000015094	Npdc1	1	1	0	0	0	0	2	2	0	0	0	0	1	1	0	0	0	0	7	7	0	0	3	3	7	7	0	0	0	0	0	0	0	0	0	0	1	1	0	0	0	0
ENSMUSG00000015095	Fbxw5	0	0	0	0	0	0	8	8	0	0	2	2	0	0	0	0	0	0	8	8	0	0	2	2	6	6	0	1	4	3	0	0	0	0	0	0	0	0	0	0	0	0
ENSMUSG00000015112	Slc25a13	8	6	0	0	1	2	59	54	0	0	7	11	0	0	0	0	0	0	131	126	0	4	27	28	157	153	0	1	22	25	3	3	0	0	0	0	36	35	1	1	10	11
ENSMUSG00000015120	Ube2i	224	193	0	8	407	394	686	576	3	37	1107	1068	15	13	0	0	41	39	855	726	4	25	1306	1276	1927	1631	9	74	2796	2785	100	84	0	0	303	295	384	332	0	13	914	873
ENSMUSG00000015126	Tsr3	0	0	0	0	0	0	4	4	0	0	0	0	0	0	0	0	0	0	10	10	0	0	0	0	20	20	0	0	1	1	0	0	0	0	0	0	9	8	0	0	0	1
ENSMUSG00000015143	Actn1	0	0	0	0	0	0	0	0	0	0	16	16	0	0	0	0	0	0	0	0	0	0	5	5	0	0	0	0	5	5	0	0	0	0	0	0	0	0	0	0	1	1
ENSMUSG00000015176	Nolc1	89	83	0	4	56	57	281	245	0	15	406	428	5	5	0	0	4	4	190	174	0	7	266	276	348	325	2	13	270	283	9	9	0	0	26	26	110	101	0	2	191	197
ENSMUSG00000015202	Cnksr3	0	0	0	0	0	0	5	4	0	0	0	1	0	0	0	0	0	0	3	3	0	0	0	0	4	3	0	0	0	1	0	0	0	0	0	0	2	2	0	0	0	0
ENSMUSG00000015222	Map2	4	4	0	0	2	2	29	20	0	0	7	14	0	0	0	0	0	0	9	6	0	2	5	6	0	0	0	0	0	0	4	4	0	0	2	2	29	28	0	1	2	2
ENSMUSG00000015247	Nipsnap3b	0	0	0	0	0	0	7	7	0	0	0	0	0	0	0	0	0	0	0	0	0	0	0	0	26	26	0	0	0	0	5	5	0	0	2	2	0	0	0	0	0	0
ENSMUSG00000015305	Sash1	0	0	0	0	0	0	0	0	0	0	3	3	0	0	0	0	0	0	0	0	0	0	7	7	1	0	0	0	0	1	0	0	0	0	3	3	0	0	0	0	0	0
ENSMUSG00000015316	Slamf1	0	0	0	0	1	0	26	23	0	1	4	5	0	0	0	0	0	0	14	12	0	0	1	3	38	35	0	0	9	12	14	11	0	0	3	6	11	10	0	1	3	3
ENSMUSG00000015335	Zdhhc12	0	0	0	0	0	0	0	0	0	0	0	0	0	0	0	0	0	0	0	0	0	0	1	1	0	0	0	0	1	1	0	0	0	0	0	0	0	0	0	0	0	0
ENSMUSG00000015341	Golga7	0	0	0	0	34	34	0	0	0	0	128	128	0	0	0	0	3	3	0	0	0	0	120	121	0	0	0	0	814	815	0	0	0	0	10	10	0	0	0	0	58	58
ENSMUSG00000015355	Cd48	10	10	0	0	0	0	6	6	0	0	0	0	0	0	0	0	0	0	3	3	0	0	0	0	6	6	0	0	0	0	0	0	0	0	0	0	15	15	0	0	0	0
ENSMUSG00000015357	Clpx	13	11	0	0	6	8	144	139	2	2	34	39	1	1	0	0	1	1	104	101	0	0	17	20	163	160	0	1	14	16	11	11	0	0	15	15	106	103	0	1	33	35
ENSMUSG00000015365	Mov10l1	0	0	0	0	0	0	0	0	0	0	11	11	0	0	0	0	0	0	0	0	0	0	0	0	0	0	0	0	13	13	0	0	0	0	0	0	0	0	0	0	0	0
ENSMUSG00000015452	Ager	0	0	0	0	0	0	0	0	0	0	0	0	0	0	0	0	0	0	0	0	0	0	1	1	0	0	0	0	0	0	0	0	0	0	0	0	0	0	0	0	0	0
ENSMUSG00000015461	Atf6b	0	0	0	0	3	3	0	0	0	0	0	0	0	0	0	0	0	0	2	2	0	0	2	2	8	7	0	0	1	2	0	0	0	0	0	0	0	0	0	0	0	0
ENSMUSG00000015467	Egfl8	0	0	0	0	0	0	0	0	0	0	0	0	0	0	0	0	0	0	0	0	0	0	5	5	0	0	0	0	2	2	0	0	0	0	2	2	0	0	0	0	0	0
ENSMUSG00000015468	Notch4	0	0	0	0	0	0	0	0	0	0	0	0	0	0	0	0	0	0	0	0	0	0	1	1	0	0	0	0	0	0	0	0	0	0	0	0	0	0	0	0	0	0
ENSMUSG00000015474	Ppt2	0	0	0	0	11	11	0	0	0	0	39	39	0	0	0	0	0	0	1	1	0	0	80	80	0	0	0	0	169	169	0	0	0	0	9	9	0	0	0	0	30	30
ENSMUSG00000015476	Prrt1	0	0	0	0	1	1	0	0	0	0	29	29	0	0	0	0	0	0	0	0	0	0	49	49	0	0	0	0	135	135	0	0	0	0	7	7	0	0	0	0	16	16
ENSMUSG00000015478	Rnf5	0	0	0	0	0	0	0	0	0	0	0	0	0	0	0	0	0	0	0	0	0	0	1	1	0	0	0	0	0	0	0	0	0	0	0	0	0	0	0	0	0	0
ENSMUSG00000015501	Hivep2	0	0	0	0	0	0	21	20	0	0	2	3	0	0	0	0	0	0	9	9	0	0	2	2	0	0	0	0	0	0	5	5	0	0	0	0	3	3	0	0	1	1
ENSMUSG00000015522	Arnt	3	3	0	0	0	0	7	6	0	1	1	1	0	0	0	0	0	0	8	6	0	0	4	4	2	1	0	0	1	2	0	0	0	0	0	0	13	12	0	1	1	1
ENSMUSG00000015568	Lpl	0	0	0	0	0	0	13	13	0	0	0	0	0	0	0	0	0	0	29	29	0	0	0	0	67	66	0	0	0	1	0	0	0	0	0	0	6	6	0	0	0	0
ENSMUSG00000015575	Atp6v0e	0	0	0	0	0	0	0	0	0	0	1	1	0	0	0	0	0	0	0	0	0	0	0	0	0	0	0	0	0	0	0	0	0	0	0	0	0	0	0	0	0	0
ENSMUSG00000015605	Srf	0	0	0	0	0	0	0	0	0	0	0	0	0	0	0	0	0	0	0	0	0	0	0	0	0	0	0	0	1	1	0	0	0	0	0	0	0	0	0	0	1	1
ENSMUSG00000015619	Gata3	0	0	0	0	0	0	0	0	0	0	0	0	0	0	0	0	0	0	0	0	0	0	0	0	0	0	0	0	2	2	0	0	0	0	0	0	0	0	0	0	0	0
ENSMUSG00000015647	Lama5	0	0	0	0	0	0	4	4	0	0	0	0	0	0	0	0	0	0	0	0	0	0	3	3	0	0	0	0	1	1	0	0	0	0	3	3	1	1	0	0	2	2
ENSMUSG00000015653	Steap2	0	0	0	0	3	3	0	0	0	0	23	23	0	0	0	0	0	0	0	0	0	0	12	12	0	0	0	0	34	34	0	0	0	0	0	0	0	0	0	0	11	11
ENSMUSG00000015656	Hspa8	26	18	0	0	2	1	1997	1496	4	25	263	269	3	3	0	0	2	2	138	104	0	2	26	27	527	365	0	7	100	103	164	125	1	6	43	42	1007	739	3	18	130	140
ENSMUSG00000015659	Serac1	0	0	0	0	0	0	9	9	0	0	2	2	0	0	0	0	0	0	0	0	0	0	0	0	5	5	0	2	5	3	0	0	0	0	0	0	0	0	0	0	3	3
ENSMUSG00000015671	Psma2	0	0	0	0	223	223	0	0	0	0	2077	2077	0	0	0	0	71	71	0	0	0	0	1450	1450	0	0	0	0	2609	2609	0	0	0	0	272	272	0	0	0	0	926	926
ENSMUSG00000015672	Mrpl32	0	0	0	0	0	0	0	0	0	0	1	1	0	0	0	0	0	0	0	0	0	0	0	0	0	0	0	0	2	2	0	0	0	0	0	0	0	0	0	0	0	0
ENSMUSG00000015697	Setdb1	0	0	0	0	34	34	0	0	0	0	548	548	0	0	0	0	9	9	0	0	0	0	281	281	0	0	0	0	286	286	0	0	0	0	71	71	0	0	0	0	307	307
ENSMUSG00000015702	Anxa9	0	0	0	0	0	0	0	0	0	0	0	0	0	0	0	0	0	0	0	0	0	0	0	0	0	0	0	0	1	1	0	0	0	0	0	0	0	0	0	0	0	0
ENSMUSG00000015721	Nlrp5	24	24	0	0	6	6	45	42	0	0	233	236	0	0	0	0	0	0	57	55	0	0	51	53	54	51	0	1	12	14	0	0	0	0	24	24	22	22	0	0	35	35
ENSMUSG00000015733	Capza2	0	0	0	0	55	55	0	0	0	0	581	581	0	0	0	0	5	5	0	0	0	0	750	750	0	0	0	0	546	546	0	0	0	0	77	77	0	0	0	0	249	249
ENSMUSG00000015745	Plekho1	1	0	0	0	0	2	0	0	0	0	0	0	0	0	0	0	0	0	0	0	0	0	0	0	0	0	0	0	0	0	0	0	0	0	0	0	0	0	0	0	0	0
ENSMUSG00000015748	Prpf3	0	0	0	0	0	0	0	0	0	0	2	2	0	0	0	0	1	1	0	0	0	0	0	0	0	0	0	0	0	0	0	0	0	0	0	0	0	0	0	0	0	0
ENSMUSG00000015749	Anp32e	0	0	0	0	30	30	0	0	0	0	4	4	0	0	0	0	0	0	0	0	0	0	6	6	0	0	0	0	12	12	0	0	0	0	1	1	0	0	0	0	5	5
ENSMUSG00000015755	Tab2	10	10	0	0	0	0	104	100	0	1	11	14	5	5	0	0	0	0	91	89	0	0	25	27	91	88	0	1	2	4	5	5	0	0	1	1	60	59	0	0	1	2
ENSMUSG00000015757	Ppil4	68	65	1	1	197	200	74	67	1	1	549	556	4	4	0	0	17	17	114	108	0	0	1400	1405	118	105	1	2	1101	1114	9	8	0	0	279	280	100	93	0	0	451	459
ENSMUSG00000015759	Cnih1	25	25	0	0	0	0	381	375	0	1	119	124	4	4	0	0	0	0	246	241	0	1	40	44	686	678	0	1	29	36	9	9	0	0	30	30	128	128	0	0	31	32
ENSMUSG00000015766	Eps8	189	177	0	5	24	31	2155	2010	1	26	210	329	51	50	0	1	13	12	1780	1636	3	30	215	327	2205	2035	0	32	201	336	316	283	0	9	41	64	1366	1242	1	21	153	250
ENSMUSG00000015776	Med22	21	17	0	0	0	1	30	26	0	0	1	1	2	2	0	0	0	0	81	74	0	0	0	2	439	377	0	3	4	12	0	0	0	0	0	0	38	32	0	0	2	2
ENSMUSG00000015790	Surf1	0	0	0	0	0	0	0	0	0	0	27	27	0	0	0	0	0	0	0	0	0	0	57	57	0	0	0	0	28	29	0	0	0	0	10	10	0	0	0	0	20	20
ENSMUSG00000015804	Med28	246	109	1	3	115	240	1155	572	0	21	544	1079	61	32	0	0	37	64	1021	496	2	12	446	921	2407	1183	6	41	991	2105	245	110	0	7	113	228	764	364	1	10	378	742
ENSMUSG00000015806	Qdpr	0	0	0	0	8	8	0	0	0	0	15	15	0	0	0	0	0	0	0	0	0	0	20	20	0	0	0	0	129	129	0	0	0	0	6	6	0	0	0	0	4	4
ENSMUSG00000015812	Gnrh1	0	0	0	0	544	544	1	1	0	0	669	669	0	0	0	0	159	159	0	0	0	0	811	811	0	0	0	0	1393	1393	0	0	0	0	322	322	4	4	0	0	665	665
ENSMUSG00000015837	Sqstm1	0	0	0	0	0	0	0	0	0	0	0	0	0	0	0	0	0	0	0	0	0	0	1	1	0	0	0	0	0	0	0	0	0	0	0	0	0	0	0	0	0	0
ENSMUSG00000015839	Nfe2l2	0	0	0	0	0	0	0	0	0	0	0	0	0	0	0	0	1	1	5	4	0	1	1	1	22	19	0	0	6	9	1	0	0	0	0	1	2	2	0	0	0	0
ENSMUSG00000015869	Prpsap1	1	1	0	0	8	8	0	0	0	0	45	45	0	0	0	0	1	1	0	0	0	0	26	26	13	11	0	0	101	103	0	0	0	0	0	0	2	2	0	0	15	15
ENSMUSG00000015879	Fam184b	0	0	0	0	0	0	0	0	0	0	1	1	0	0	0	0	0	0	1	1	0	0	6	6	0	0	0	0	0	0	0	0	0	0	0	0	0	0	0	0	0	0
ENSMUSG00000015880	Ncapg	606	585	4	10	404	419	3227	3107	6	50	588	665	149	138	0	2	143	152	3238	3122	2	48	769	837	3775	3650	5	49	400	480	661	633	1	16	413	426	2373	2277	7	41	749	808
ENSMUSG00000015882	Lcorl	2	2	0	0	1	1	19	18	0	1	6	6	2	2	0	0	2	2	17	16	0	0	8	9	14	14	0	0	1	1	8	8	1	1	5	5	9	7	1	1	8	10
ENSMUSG00000015889	Lta4h	0	0	0	0	0	0	0	0	0	0	0	0	0	0	0	0	0	0	0	0	0	0	2	2	20	20	0	0	1	1	0	0	0	0	4	4	0	0	0	0	0	0
ENSMUSG00000015890	Amdhd1	0	0	0	0	0	0	0	0	0	0	0	0	0	0	0	0	0	0	0	0	0	0	0	0	0	0	0	0	1	1	0	0	0	0	0	0	0	0	0	0	0	0
ENSMUSG00000015932	Dstn	46	39	0	0	0	3	233	201	0	2	10	15	5	4	0	0	0	0	291	249	0	5	13	26	240	225	0	1	4	6	21	16	0	0	0	2	181	154	0	0	7	17
ENSMUSG00000015937	H2afy	17	16	0	1	14	14	14	12	0	2	25	25	1	1	0	0	9	9	13	13	0	0	62	62	44	42	0	0	65	67	6	6	0	0	14	14	17	13	0	1	19	22
ENSMUSG00000015943	Bola1	0	0	0	0	0	0	0	0	0	0	1	1	0	0	0	0	0	0	0	0	0	0	0	0	0	0	0	0	0	0	0	0	0	0	0	0	0	0	0	0	0	0
ENSMUSG00000015947	Fcgr1	0	0	0	0	0	0	0	0	0	0	4	4	0	0	0	0	0	0	0	0	0	0	0	0	0	0	0	0	2	2	0	0	0	0	0	0	0	0	0	0	1	1
ENSMUSG00000015962	1700016C15Rik	0	0	0	0	0	0	0	0	0	0	0	0	0	0	0	0	0	0	0	0	0	0	1	1	0	0	0	0	0	0	0	0	0	0	0	0	0	0	0	0	0	0
ENSMUSG00000015968	Cacna1d	0	0	0	0	0	0	0	0	0	0	0	0	0	0	0	0	0	0	0	0	0	0	0	0	0	0	0	0	7	7	0	0	0	0	0	0	0	0	0	0	1	1
ENSMUSG00000015994	Fnta	185	182	0	0	26	29	243	233	0	2	43	47	19	19	0	0	9	9	288	282	1	4	59	62	503	495	1	1	47	54	114	108	0	2	32	35	254	245	1	2	57	64
ENSMUSG00000016018	Skiv2l2	17	17	0	0	10	10	6	6	0	0	1	1	0	0	0	0	0	0	35	34	0	0	7	9	29	27	0	0	8	9	5	5	0	0	0	0	7	5	0	0	4	6
ENSMUSG00000016024	Lbp	0	0	0	0	0	0	2	2	0	0	0	0	0	0	0	0	0	0	0	0	0	0	0	0	0	0	0	0	0	0	0	0	0	0	0	0	0	0	0	0	1	1
ENSMUSG00000016028	Celsr1	0	0	0	0	0	0	4	4	0	0	0	0	0	0	0	0	0	0	0	0	0	0	0	0	0	0	0	0	0	0	0	0	0	0	0	0	0	0	0	0	0	0
ENSMUSG00000016181	Diexf	0	0	0	0	20	20	0	0	0	0	21	21	0	0	0	0	0	0	0	0	0	0	48	48	0	0	0	0	42	42	0	0	0	0	5	5	0	0	0	0	41	41
ENSMUSG00000016194	Hsd11b1	0	0	0	0	0	0	0	0	0	0	0	0	0	0	0	0	0	0	0	0	0	0	0	0	9	9	0	0	1	1	0	0	0	0	0	0	0	0	0	0	0	0
ENSMUSG00000016200	Syt14	0	0	0	0	0	0	1	1	0	0	0	0	0	0	0	0	0	0	0	0	0	0	0	0	0	0	0	0	0	0	0	0	0	0	0	0	0	0	0	0	0	0
ENSMUSG00000016344	Ppdpf	12	6	0	0	0	0	27	21	0	0	0	3	0	0	0	0	0	0	5	4	0	0	0	0	58	40	0	0	0	3	4	2	0	0	0	0	1	1	0	0	0	0
ENSMUSG00000016346	Kcnq2	0	0	0	0	0	0	0	0	0	0	0	0	0	0	0	0	0	0	0	0	0	0	0	0	0	0	0	0	1	1	0	0	0	0	0	0	0	0	0	0	0	0
ENSMUSG00000016349	Eef1a2	0	0	0	0	0	0	0	0	0	0	0	0	0	0	0	0	0	0	0	0	0	0	0	0	0	0	0	0	1	1	0	0	0	0	0	0	0	0	0	0	0	0
ENSMUSG00000016356	Col20a1	0	0	0	0	0	0	0	0	0	0	0	0	0	0	0	0	0	0	0	0	0	0	0	0	0	0	0	0	1	1	0	0	0	0	0	0	0	0	0	0	0	0
ENSMUSG00000016386	Mpped2	0	0	0	0	0	0	0	0	0	0	0	0	0	0	0	0	0	0	5	5	0	0	3	3	5	5	0	0	1	1	7	6	0	0	0	1	3	3	0	0	5	5
ENSMUSG00000016481	Cr1l	0	0	0	0	0	0	0	0	0	0	1	1	0	0	0	0	0	0	0	0	0	0	2	2	0	0	0	0	6	6	0	0	0	0	0	0	0	0	0	0	0	0
ENSMUSG00000016487	Ppfibp1	0	0	0	0	2	2	0	0	0	0	2	2	0	0	0	0	0	0	0	0	0	0	0	0	0	0	0	0	0	0	0	0	0	0	0	0	0	0	0	0	11	11
ENSMUSG00000016503	Gtf3a	9	8	0	0	1	2	33	33	0	0	1	1	0	0	0	0	0	0	53	53	0	0	1	1	104	103	0	0	4	5	8	8	0	0	1	1	29	29	0	0	1	1
ENSMUSG00000016510	Mtif3	12	10	0	0	122	124	22	21	0	0	267	268	0	0	0	0	7	7	18	17	0	0	228	229	23	22	0	0	366	367	1	1	0	0	22	22	30	30	0	0	247	247
ENSMUSG00000016520	Lnx2	11	11	0	0	0	0	60	57	0	0	1	4	4	4	0	0	0	0	77	75	0	1	5	6	47	47	0	0	1	1	8	7	0	0	0	1	18	16	0	0	0	2
ENSMUSG00000016526	Dyrk3	0	0	0	0	0	0	0	0	0	0	0	0	0	0	0	0	0	0	0	0	0	0	1	1	0	0	0	0	1	1	0	0	0	0	0	0	0	0	0	0	0	0
ENSMUSG00000016528	Mapkapk2	0	0	0	0	0	0	0	0	0	0	0	0	0	0	0	0	0	0	0	0	0	0	0	0	0	0	0	0	1	1	0	0	0	0	0	0	0	0	0	0	0	0
ENSMUSG00000016529	Il10	0	0	0	0	0	0	0	0	0	0	0	0	0	0	0	0	0	0	0	0	0	0	0	0	0	0	0	0	1	1	0	0	0	0	0	0	0	0	0	0	0	0
ENSMUSG00000016541	Atxn10	0	0	0	0	0	0	0	0	0	0	0	0	0	0	0	0	0	0	0	0	0	0	2	2	37	36	2	4	42	41	0	0	0	0	1	1	3	3	0	0	1	1
ENSMUSG00000016552	Foxred2	0	0	0	0	0	0	6	6	0	0	3	3	0	0	0	0	0	0	0	0	0	0	0	0	0	0	0	0	1	1	0	0	0	0	0	0	0	0	0	0	0	0
ENSMUSG00000016554	Eif3d	0	0	0	0	0	0	0	0	0	0	2	2	0	0	0	0	0	0	0	0	0	0	12	12	0	0	0	0	43	43	0	0	0	0	5	5	0	0	0	0	4	4
ENSMUSG00000016559	H3f3b	0	0	0	0	0	0	0	0	0	0	4	4	0	0	0	0	0	0	0	0	0	0	2	2	0	0	0	0	3	3	0	0	0	0	1	1	0	0	0	0	0	0
ENSMUSG00000016619	Nup50	0	0	0	0	2	2	3	3	0	0	47	47	0	0	0	0	0	0	10	10	0	0	80	80	12	11	0	0	63	64	0	0	0	0	0	0	5	5	0	0	77	77
ENSMUSG00000016626	Nlrp14	507	487	0	9	390	400	3504	3391	4	44	1180	1250	69	64	0	3	87	89	5475	5274	2	75	2439	2563	2040	1951	1	26	1116	1178	614	585	3	14	607	623	1470	1399	4	29	894	939
ENSMUSG00000016637	Ift27	0	0	0	0	0	0	5	5	0	0	0	0	0	0	0	0	0	0	0	0	0	0	0	0	11	11	0	0	0	0	7	7	0	0	0	0	2	2	0	0	0	0
ENSMUSG00000016664	Pacsin2	0	0	0	0	6	6	0	0	0	0	127	127	0	0	0	0	0	0	0	0	0	0	93	93	0	0	0	0	373	373	0	0	0	0	11	11	0	0	0	0	87	87
ENSMUSG00000016757	Ttll12	0	0	0	0	0	0	0	0	0	0	0	0	0	0	0	0	0	0	0	0	0	0	0	0	1	0	0	0	0	1	0	0	0	0	1	0	0	0	0	0	0	0
ENSMUSG00000016831	Tox4	0	0	0	0	0	0	4	4	0	0	57	57	0	0	0	0	0	0	0	0	0	0	57	56	1	1	0	0	36	36	0	0	0	0	12	12	0	0	0	0	43	43
ENSMUSG00000016833	Mrps18c	0	0	0	0	24	24	0	0	0	0	48	48	0	0	0	0	4	4	0	0	0	0	37	37	0	0	0	0	58	58	0	0	0	0	4	4	0	0	0	0	61	61
ENSMUSG00000016918	Sulf1	0	0	0	0	3	3	0	0	0	0	1	1	0	0	0	0	0	0	0	0	0	0	4	4	0	0	0	0	3	3	0	0	0	0	0	0	0	0	0	0	0	0
ENSMUSG00000016940	Kctd2	0	0	0	0	0	0	0	0	0	0	1	1	0	0	0	0	0	0	0	0	0	0	0	0	0	0	0	1	0	0	0	0	0	0	0	0	0	0	0	0	5	5
ENSMUSG00000016946	Kctd5	16	16	0	0	1	1	5	5	0	0	5	5	0	0	0	0	0	0	22	22	0	0	37	37	98	97	0	0	4	6	1	1	0	0	12	12	2	2	0	0	110	110
ENSMUSG00000016984	Etaa1	0	0	0	0	0	0	0	0	0	1	0	0	0	0	0	0	0	0	0	0	0	0	0	0	2	2	0	0	0	0	0	0	0	0	0	0	0	0	0	0	0	0
ENSMUSG00000016998	Svs4	0	0	0	0	1	1	0	0	0	0	0	0	0	0	0	0	0	0	2	0	0	2	2	3	0	0	0	0	1	1	0	0	0	0	0	0	0	0	0	0	0	0
ENSMUSG00000017009	Sdc4	0	0	0	0	0	0	0	0	0	0	0	0	0	0	0	0	0	0	0	0	0	0	0	0	0	0	0	0	1	1	0	0	0	0	0	0	0	0	0	0	0	0
ENSMUSG00000017119	Nbr1	36	35	0	0	0	1	40	38	0	0	50	51	2	2	0	0	1	1	73	70	0	2	32	32	111	109	0	0	18	18	7	6	0	0	9	10	30	30	0	0	13	13
ENSMUSG00000017132	Cyth1	0	0	0	0	2	2	0	0	0	0	0	0	0	0	0	0	0	0	0	0	0	0	1	1	1	1	0	0	8	8	0	0	0	0	0	0	0	0	0	0	0	0
ENSMUSG00000017144	Rnd3	11	9	0	1	0	1	32	24	0	0	8	16	0	0	0	0	0	0	11	8	0	0	0	3	6	5	0	0	0	1	3	2	0	0	0	1	26	26	0	0	1	1
ENSMUSG00000017146	Brca1	0	0	0	0	10	10	9	9	1	1	113	113	0	0	0	0	11	11	8	7	0	1	144	145	0	0	0	0	81	80	2	2	0	0	9	9	10	10	0	0	44	44
ENSMUSG00000017165	Gast	0	0	0	0	0	0	3	3	0	0	0	0	0	0	0	0	0	0	0	0	0	0	0	0	4	4	0	0	0	0	0	0	0	0	0	0	2	2	0	0	0	0
ENSMUSG00000017167	Cntnap1	0	0	0	0	0	0	3	1	0	0	1	3	0	0	0	0	2	2	3	3	0	0	2	2	14	14	0	0	4	4	5	5	0	0	2	2	7	7	0	0	3	3
ENSMUSG00000017188	Coa3	23	18	0	4	3	4	71	62	0	8	6	10	1	1	0	0	2	2	53	48	0	2	2	6	163	137	0	8	4	24	10	9	0	1	1	2	79	61	0	3	4	15
ENSMUSG00000017195	Zpbp2	0	0	0	0	0	0	0	0	0	0	5	5	0	0	0	0	0	0	0	0	0	0	11	11	0	0	0	0	2	2	0	0	0	0	0	0	0	0	0	0	0	0
ENSMUSG00000017204	Gsdma	0	0	0	0	0	0	0	0	0	0	0	0	0	0	0	0	1	1	0	0	0	0	0	0	0	0	0	0	0	0	0	0	0	0	0	0	0	0	0	0	0	0
ENSMUSG00000017210	Med24	0	0	0	0	0	0	0	0	0	0	0	0	0	0	0	0	1	1	0	0	0	0	0	0	0	0	0	0	0	0	0	0	0	0	0	0	0	0	0	0	0	0
ENSMUSG00000017221	Psmd3	0	0	0	0	34	34	0	0	0	0	46	46	0	0	0	0	1	1	0	0	0	0	59	59	0	0	0	0	183	183	0	0	0	0	3	3	0	0	0	0	18	18
ENSMUSG00000017264	Exosc10	56	52	0	1	6	9	116	111	0	0	26	29	14	13	0	0	1	2	106	97	0	2	16	20	93	91	0	0	11	13	51	48	0	0	5	8	111	104	0	1	40	42
ENSMUSG00000017286	Glod4	74	67	0	1	2	8	259	242	0	0	4	21	3	3	0	0	0	0	253	235	0	1	8	25	510	485	0	0	8	33	34	31	0	0	2	5	114	106	0	0	7	15
ENSMUSG00000017288	Vps53	0	0	0	0	13	13	31	30	0	0	51	52	0	0	0	0	0	0	13	12	0	0	263	264	0	0	0	0	36	36	0	0	0	0	2	2	23	22	0	0	54	55
ENSMUSG00000017299	Dnttip1	0	0	0	0	0	0	0	0	0	0	0	0	0	0	0	0	0	0	0	0	0	0	2	2	0	0	0	0	9	9	0	0	0	1	0	0	0	0	0	0	0	0
ENSMUSG00000017300	Tnnc2	0	0	0	0	0	0	1	1	0	0	9	10	0	0	0	1	0	0	3	3	0	2	3	4	1	1	0	0	1	1	1	1	0	0	0	0	1	1	0	1	1	2
ENSMUSG00000017307	Acot8	0	0	0	0	2	2	0	0	0	0	13	13	0	0	0	0	0	0	1	1	0	0	3	3	1	1	0	0	30	30	0	0	0	0	0	0	1	1	0	0	9	9
ENSMUSG00000017344	Vtn	0	0	0	0	0	0	0	0	0	0	1	1	0	0	0	0	0	0	0	0	0	0	0	0	0	0	0	0	0	0	0	0	0	0	0	0	0	0	0	0	0	0
ENSMUSG00000017376	Nlk	0	0	0	0	17	17	0	0	0	0	65	65	0	0	0	0	2	2	0	0	0	0	102	102	0	0	0	0	79	79	0	0	0	0	22	22	0	0	0	0	73	73
ENSMUSG00000017386	Traf4	0	0	0	0	0	0	0	0	0	0	3	3	0	0	0	0	0	0	0	0	0	0	0	0	0	0	0	0	0	0	0	0	0	0	0	0	0	0	0	0	0	0
ENSMUSG00000017404	Rpl19	0	0	0	0	11	14	0	0	0	0	13	13	0	0	0	0	0	0	0	0	0	0	24	30	0	0	0	0	90	105	0	0	0	0	1	1	0	0	0	0	6	9
ENSMUSG00000017405	Nek8	0	0	0	0	0	0	0	0	0	0	3	3	0	0	0	0	0	0	0	0	0	0	0	0	0	0	0	0	0	0	0	0	0	0	0	0	0	0	0	0	0	0
ENSMUSG00000017412	Cacnb4	0	0	0	0	0	0	0	0	0	0	7	7	0	0	0	0	0	0	1	1	0	0	4	4	1	0	0	0	18	19	0	0	0	0	1	1	0	0	0	0	0	0
ENSMUSG00000017417	Plxdc1	0	0	0	0	0	0	0	0	0	0	0	0	0	0	0	0	0	0	0	0	0	1	1	0	0	0	0	0	0	0	0	0	0	0	0	0	0	0	0	0	0	0
ENSMUSG00000017418	Arl5b	0	0	0	0	0	0	0	0	0	0	0	0	0	0	0	0	0	0	0	0	0	0	0	0	0	0	0	0	1	1	0	0	0	0	0	0	0	0	0	0	0	0
ENSMUSG00000017485	Top2b	10	8	0	1	11	12	43	40	0	9	55	49	0	0	0	0	0	0	60	52	0	11	42	39	26	22	0	6	16	14	15	15	0	2	6	4	36	31	0	16	74	63
ENSMUSG00000017491	Rarb	0	0	0	0	0	0	10	9	0	1	3	3	0	0	0	0	0	0	44	42	0	1	9	10	0	0	0	0	0	0	0	0	0	0	0	0	4	4	0	0	2	2
ENSMUSG00000017493	Igfbp4	0	0	0	0	0	0	0	0	0	0	0	0	0	0	0	0	0	0	7	7	0	0	1	1	0	0	0	0	0	0	0	0	0	0	0	0	0	0	0	0	0	0
ENSMUSG00000017499	Cdc6	19	16	0	0	10	13	30	28	0	0	29	31	0	0	0	0	3	3	41	35	0	0	40	46	54	49	0	3	51	53	2	2	0	0	5	5	14	13	1	1	19	20
ENSMUSG00000017588	Krt27	0	0	0	0	0	0	0	0	1	0	0	0	0	0	0	0	0	0	0	0	0	0	0	0	0	0	0	0	0	0	0	0	0	0	0	0	0	0	0	0	1	1
ENSMUSG00000017607	Tns4	0	0	0	0	0	0	0	0	0	0	0	0	0	0	0	0	0	0	0	0	0	0	0	0	3	3	0	0	0	1	0	0	0	0	0	0	0	0	0	0	0	0
ENSMUSG00000017615	Tnfaip1	0	0	0	0	0	0	0	0	0	0	1	1	0	0	0	0	0	0	0	0	0	0	0	0	0	0	0	0	0	0	0	0	0	0	0	0	0	0	0	0	0	0
ENSMUSG00000017631	Abr	0	0	0	0	1	1	58	57	0	0	6	7	0	0	0	0	0	0	17	17	0	0	2	2	11	9	0	0	4	6	7	6	0	0	5	6	2	2	0	0	3	3
ENSMUSG00000017670	Elmo2	0	0	0	0	0	0	0	0	0	0	3	3	0	0	0	0	0	0	0	0	0	0	0	0	0	0	0	0	0	0	0	0	0	0	0	0	0	0	0	0	0	0
ENSMUSG00000017677	Wsb1	0	0	0	0	0	0	0	0	0	0	3	3	0	0	0	0	0	0	0	0	0	0	11	11	0	0	0	0	10	10	0	0	0	0	0	0	0	0	0	0	0	0
ENSMUSG00000017686	Rhot1	0	0	0	0	21	21	0	0	0	0	120	120	0	0	0	0	1	1	0	0	0	0	107	107	0	0	0	0	87	87	0	0	0	0	14	14	0	0	0	0	57	57
ENSMUSG00000017697	Ada	0	0	0	0	11	11	0	0	0	0	60	60	0	0	0	0	0	0	0	0	0	0	13	13	0	0	0	0	117	117	0	0	0	0	0	0	0	0	0	0	22	22
ENSMUSG00000017716	Birc5	0	0	0	0	263	263	0	0	0	0	1778	1778	0	0	0	0	48	48	0	0	0	0	1076	1076	0	0	0	0	2017	2017	0	0	0	0	299	299	0	0	0	0	821	821
ENSMUSG00000017718	Afmid	2	2	0	0	3	3	11	10	0	0	14	15	0	0	0	0	1	1	0	0	0	0	3	3	13	13	0	1	107	107	1	1	0	0	2	2	10	10	0	0	10	11
ENSMUSG00000017721	Pigt	0	0	0	0	0	0	0	0	0	0	0	0	0	0	0	0	0	0	0	0	0	0	0	0	3	3	0	0	1	1	0	0	0	0	0	0	0	0	0	0	1	1
ENSMUSG00000017724	Etv4	0	0	0	0	1	1	1	1	0	0	0	0	0	0	0	0	0	0	0	0	0	0	0	0	0	0	0	0	1	0	0	0	0	0	0	0	0	0	0	0	0	0
ENSMUSG00000017737	Mmp9	0	0	0	0	0	0	0	0	0	0	0	0	0	0	0	0	0	0	0	0	0	0	0	0	2	2	0	0	0	0	0	0	0	0	0	0	0	0	0	0	0	0
ENSMUSG00000017740	Slc12a5	0	0	0	0	0	0	0	0	0	0	17	17	0	0	0	0	0	0	0	0	0	0	3	3	1	0	0	0	3	3	0	0	0	0	0	0	0	0	0	0	8	8
ENSMUSG00000017747	Ghdc	0	0	0	0	0	0	0	0	0	0	1	1	0	0	0	0	0	0	0	0	0	0	1	1	0	0	0	0	0	0	0	0	0	0	0	0	0	0	0	0	4	4
ENSMUSG00000017754	Pltp	0	0	0	0	0	0	0	0	0	0	0	0	0	0	0	0	0	0	0	0	0	0	0	0	0	0	0	0	0	0	0	0	0	0	1	1	0	0	0	0	1	1
ENSMUSG00000017756	Slc12a7	0	0	0	0	0	0	0	0	0	0	1	1	0	0	0	0	0	0	0	0	0	0	0	0	0	0	0	0	1	1	0	0	0	0	0	0	0	0	0	0	1	1
ENSMUSG00000017760	Ctsa	0	0	0	0	0	0	0	0	0	0	0	0	0	0	0	0	0	0	0	0	0	0	2	2	0	0	0	0	14	14	0	0	0	0	1	1	0	0	0	0	1	1
ENSMUSG00000017764	Zswim1	0	0	0	0	0	0	0	0	0	0	0	0	0	0	0	0	0	0	0	0	0	0	0	0	0	0	0	0	0	0	0	0	0	0	0	0	0	0	0	0	1	1
ENSMUSG00000017767	Spata25	0	0	0	0	0	0	0	0	0	0	0	0	0	0	0	0	0	0	0	0	0	0	0	0	0	0	0	0	0	0	0	0	0	0	0	0	0	0	0	0	1	1
ENSMUSG00000017774	Myo1c	16	13	0	0	1	4	11	9	0	1	3	6	0	0	0	0	0	0	15	12	0	0	3	8	25	18	0	1	5	13	3	1	0	0	0	0	2	2	0	0	0	0
ENSMUSG00000017776	Crk	0	0	0	0	3	3	1	0	0	0	4	5	0	0	0	0	0	0	0	0	0	0	3	4	1	0	0	1	1	1	0	0	0	0	3	3	0	0	0	0	0	0
ENSMUSG00000017778	Cox7c	0	0	0	0	0	0	15	11	0	0	3	3	2	0	0	0	0	0	34	24	0	0	3	6	206	134	0	3	21	23	24	17	0	0	1	2	15	10	0	1	3	1
ENSMUSG00000017781	Pitpna	0	0	0	0	3	3	2	1	0	0	14	15	0	0	0	0	0	0	5	3	0	0	18	21	0	0	0	0	14	14	0	0	0	0	1	1	0	0	0	0	4	4
ENSMUSG00000017802	Retreg3	0	0	0	0	0	0	0	0	0	0	3	3	0	0	0	0	0	0	0	0	0	0	0	0	0	0	0	0	3	3	0	0	0	0	0	0	0	0	0	0	0	0
ENSMUSG00000017830	Dhx58	0	0	0	0	0	0	0	0	0	0	1	1	0	0	0	0	0	0	0	0	0	0	0	0	6	6	0	0	0	0	0	0	0	0	0	0	0	0	0	0	4	4
ENSMUSG00000017831	Rab5a	10	7	0	0	1	4	9	8	0	0	0	1	0	0	0	0	0	0	3	3	0	0	2	2	19	18	0	0	2	3	0	0	0	0	0	0	3	3	0	0	0	0
ENSMUSG00000017832	Hspb9	0	0	0	0	0	0	0	0	0	0	1	1	0	0	0	0	0	0	0	0	0	0	1	1	0	0	0	0	0	0	0	0	0	0	0	0	0	0	0	0	4	4
ENSMUSG00000017837	Nkiras2	0	0	0	0	0	0	0	0	0	0	1	1	0	0	0	0	0	0	0	0	0	0	0	0	13	13	0	0	2	2	0	0	0	0	0	0	0	0	0	0	4	4
ENSMUSG00000017843	Ppp2r5c	2	2	0	0	8	8	2	2	0	0	112	112	0	0	0	0	8	8	0	0	0	1	107	107	6	5	0	2	20	19	0	0	0	0	3	3	0	0	0	0	63	63
ENSMUSG00000017858	Ift52	0	0	0	0	18	18	0	0	0	0	156	156	0	0	0	0	4	4	0	0	0	0	174	174	0	0	0	0	133	133	0	0	0	0	21	21	0	0	0	0	114	114
ENSMUSG00000017861	Mybl2	0	0	0	0	0	0	0	0	0	0	10	10	0	0	0	0	0	0	0	0	0	0	91	91	0	0	0	0	10	10	0	0	0	0	2	2	0	0	0	0	23	23
ENSMUSG00000017897	Eya2	0	0	0	0	0	0	0	0	0	0	0	0	0	0	0	0	0	0	0	0	0	0	0	0	7	7	0	0	0	0	0	0	0	0	0	0	0	0	0	0	0	0
ENSMUSG00000017969	Ptgis	0	0	0	0	0	0	2	2	0	0	3	3	0	0	0	0	0	0	8	6	0	0	13	15	2	2	0	0	0	0	0	0	0	0	0	0	0	0	0	0	7	7
ENSMUSG00000017978	Cadps2	0	0	0	0	0	0	0	0	0	0	1	1	0	0	0	0	0	0	0	0	0	0	13	13	0	0	0	0	0	0	0	0	0	0	0	0	0	0	0	0	1	1
ENSMUSG00000018001	Cyth3	4	4	0	0	1	1	54	52	0	0	9	9	1	1	0	0	0	0	57	52	0	0	4	4	96	93	0	0	20	21	13	12	0	0	3	4	165	154	0	0	26	28
ENSMUSG00000018040	Rrp7a	1	1	0	0	1	1	2	2	0	0	2	2	0	0	0	0	0	0	6	5	0	0	1	2	16	16	0	0	1	1	0	0	0	0	0	0	13	11	0	0	2	4
ENSMUSG00000018042	Cyb5r3	8	8	0	0	0	0	91	90	0	0	1	2	0	0	0	0	0	0	104	104	0	0	0	0	133	131	1	1	2	4	8	7	0	0	0	1	116	115	0	0	1	2
ENSMUSG00000018068	Ints2	0	0	0	0	0	0	0	0	0	0	0	0	0	0	0	0	0	0	0	0	0	0	15	15	0	0	0	0	1	1	0	0	0	0	0	0	0	0	0	0	3	3
ENSMUSG00000018076	Med13l	1	0	0	0	14	15	2	1	1	2	33	33	0	0	0	0	0	0	3	2	0	0	51	52	0	0	0	0	36	36	0	0	0	0	0	0	0	0	0	0	14	14
ENSMUSG00000018102	Hist1h2bc	17	17	0	0	5	5	165	157	0	3	13	17	1	1	0	0	0	0	102	101	0	1	9	9	199	194	0	0	20	26	68	65	0	0	10	12	143	141	0	0	15	16
ENSMUSG00000018126	Baiap2l2	0	0	0	0	0	0	10	7	0	0	0	2	3	3	0	0	0	0	7	6	0	0	0	1	13	10	0	0	0	3	1	0	0	0	0	1	7	6	0	1	1	0
ENSMUSG00000018143	Mafk	0	0	0	0	0	0	0	0	0	0	1	1	0	0	0	0	1	1	0	0	0	0	7	6	0	0	0	0	0	0	0	0	0	0	2	2	0	0	0	0	3	3
ENSMUSG00000018160	Med1	0	0	0	0	47	47	0	0	0	0	119	119	0	0	0	0	22	22	3	3	0	0	169	169	4	4	0	0	147	147	0	0	0	0	49	49	0	0	0	0	93	93
ENSMUSG00000018167	Stard3	0	0	0	0	0	0	0	0	0	0	2	2	0	0	0	0	0	0	0	0	0	0	0	0	0	0	0	0	0	0	0	0	0	0	0	0	0	0	0	0	0	0
ENSMUSG00000018171	Vmp1	2	2	0	0	1	1	10	10	0	0	93	93	0	0	0	0	0	0	2	2	0	1	9	9	57	55	0	0	88	90	0	0	0	0	4	4	4	4	0	1	12	11
ENSMUSG00000018209	Stk4	0	0	0	0	23	23	0	0	0	0	100	100	0	0	0	0	1	1	0	0	0	0	146	146	0	0	0	0	118	118	0	0	0	0	40	40	0	0	0	0	79	79
ENSMUSG00000018211	Wfdc15b	1	1	0	0	1	1	3	2	0	1	0	0	0	0	0	0	0	0	2	0	0	2	2	3	11	9	0	3	8	6	2	2	0	0	2	2	6	6	0	0	4	4
ENSMUSG00000018217	Pmp22	0	0	0	0	0	0	0	0	0	0	0	0	0	0	0	0	0	0	0	0	0	0	0	0	3	2	0	1	1	1	0	0	0	0	0	0	0	0	0	0	0	0
ENSMUSG00000018238	Gdf9	0	0	0	0	1	1	0	0	0	0	4	4	0	0	0	0	0	0	0	0	0	0	4	4	0	0	0	0	10	10	0	0	0	0	2	2	0	0	0	0	1	1
ENSMUSG00000018239	Zcchc10	0	0	0	0	0	0	0	0	0	0	1	1	0	0	0	0	0	0	0	0	0	0	0	0	0	0	0	0	1	1	0	0	0	0	0	0	0	0	0	0	0	0
ENSMUSG00000018263	Tbx5	0	0	0	0	0	0	0	0	0	0	0	0	0	0	0	0	0	0	10	8	0	0	3	5	1	1	0	0	0	0	0	0	0	0	0	0	0	0	0	0	0	0
ENSMUSG00000018286	Psmb6	311	308	0	0	0	3	647	641	0	1	0	3	49	49	0	0	0	0	800	794	0	1	0	5	1669	1652	0	1	0	15	205	203	0	0	0	2	456	453	0	0	0	2
ENSMUSG00000018287	Spag7	44	40	0	2	24	25	355	314	1	7	103	132	10	8	0	0	2	4	324	287	1	10	108	125	511	444	0	19	165	206	29	29	0	0	6	6	167	149	0	4	60	72
ENSMUSG00000018293	Pfn1	120	86	1	4	94	124	597	423	1	9	407	571	11	5	0	0	13	17	893	632	1	4	537	791	1837	1331	1	27	1320	1791	51	33	0	1	56	73	373	271	1	6	279	373
ENSMUSG00000018322	Tomm34	0	0	0	0	53	53	0	0	0	0	248	248	0	0	0	0	7	7	0	0	0	0	336	336	0	0	0	0	1231	1231	0	0	0	0	12	12	0	0	0	0	72	72
ENSMUSG00000018326	Ywhab	0	0	0	0	46	46	0	0	0	0	593	593	0	0	0	0	1	1	0	0	0	0	437	437	0	0	0	0	823	823	0	0	0	0	33	33	0	0	0	0	173	173
ENSMUSG00000018339	Gpx3	0	0	0	0	25	25	3	1	0	1	118	119	1	1	0	0	2	2	0	0	0	0	196	196	0	0	0	0	1121	1121	0	0	0	0	12	12	2	1	0	0	53	54
ENSMUSG00000018340	Anxa6	0	0	0	0	0	0	0	0	0	0	5	5	1	1	0	0	0	0	0	0	0	0	4	4	1	1	0	0	1	1	0	0	0	0	0	0	0	0	0	0	0	0
ENSMUSG00000018341	Il12rb2	0	0	0	0	0	0	0	0	0	0	1	1	0	0	0	0	0	0	0	0	0	0	0	0	0	0	0	0	0	0	0	0	0	0	0	0	0	0	0	0	0	0
ENSMUSG00000018347	Zkscan6	0	0	0	0	0	0	0	0	0	0	27	27	0	0	0	0	0	0	1	0	0	0	6	6	9	8	0	0	8	9	0	0	0	0	0	0	9	9	0	0	17	17
ENSMUSG00000018362	Kpna2	34	14	0	0	7	7	343	208	1	2	64	56	2	0	0	0	0	0	76	50	0	2	34	26	141	48	0	1	27	25	12	3	0	0	12	12	169	99	1	1	56	47
ENSMUSG00000018363	Smurf2	0	0	0	0	69	69	0	0	0	0	437	437	0	0	0	0	10	10	0	0	0	0	309	309	1	1	0	0	165	165	0	0	0	0	84	84	0	0	0	0	335	335
ENSMUSG00000018372	Cep95	0	0	0	0	34	34	0	0	0	0	229	229	0	0	0	0	8	8	0	0	0	0	284	284	0	0	0	0	369	369	0	0	0	0	35	35	0	0	0	0	161	161
ENSMUSG00000018377	Vezf1	0	0	0	0	0	0	0	0	0	0	0	0	0	0	0	0	0	0	0	0	0	0	1	1	0	0	0	0	0	0	0	0	0	0	0	0	1	1	0	0	0	0
ENSMUSG00000018378	Cuedc1	0	0	0	0	0	0	0	0	0	0	0	0	0	0	0	0	0	0	0	0	0	0	1	1	0	0	0	0	0	0	0	0	0	0	0	0	1	1	0	0	0	0
ENSMUSG00000018379	Srsf1	0	0	0	0	0	0	0	0	0	0	0	0	0	0	0	0	0	0	0	0	0	0	1	1	0	0	0	0	0	0	0	0	0	0	0	0	1	1	0	0	0	0
ENSMUSG00000018387	Shroom1	0	0	0	0	1	1	0	0	0	0	3	3	0	0	0	0	0	0	0	0	0	0	0	0	0	0	0	0	2	2	0	0	0	0	0	0	0	0	0	0	1	1
ENSMUSG00000018395	Kif3a	5	5	0	0	0	0	6	5	0	0	61	61	0	0	0	0	2	2	0	0	0	0	55	55	0	0	0	0	40	40	0	0	0	0	1	1	0	0	0	0	47	47
ENSMUSG00000018398	Sept8	0	0	0	0	0	0	0	0	0	0	0	0	0	0	0	0	0	0	0	0	0	0	0	0	0	0	0	0	2	2	0	0	0	0	0	0	0	0	0	0	1	1
ENSMUSG00000018401	Mtmr4	0	0	0	0	0	0	0	0	0	0	0	0	0	0	0	0	0	0	0	0	0	0	0	0	0	0	0	0	1	1	0	0	0	0	1	1	0	0	0	0	0	0
ENSMUSG00000018411	Mapt	0	0	0	0	8	8	0	0	0	0	15	15	0	0	0	0	2	2	0	0	0	0	3	3	0	0	0	0	2	2	0	0	0	0	0	0	0	0	0	0	4	4
ENSMUSG00000018412	Kansl1	13	12	0	0	1	2	12	11	0	0	7	8	0	0	0	0	0	0	8	7	0	1	4	4	20	19	0	1	2	2	2	2	0	0	5	5	3	3	0	0	3	3
ENSMUSG00000018417	Myo1b	6	4	0	1	51	52	100	82	2	13	151	158	0	0	0	0	14	14	55	45	0	4	288	294	11	9	0	2	201	201	22	16	0	4	50	53	14	11	0	2	348	349
ENSMUSG00000018425	Dhx40	23	22	0	1	7	7	104	102	0	1	26	27	0	0	0	0	1	1	116	115	0	0	22	23	125	119	0	2	13	17	19	18	0	0	2	3	23	22	0	1	10	11
ENSMUSG00000018427	Ypel2	63	59	0	2	20	21	785	742	2	20	314	342	2	2	0	0	1	1	719	676	0	21	339	356	1135	1051	3	24	491	551	54	51	0	3	26	26	379	354	0	6	171	188
ENSMUSG00000018428	Akap1	40	36	0	0	0	4	86	80	0	1	0	5	1	0	0	0	0	1	52	48	0	0	0	4	219	208	0	2	0	10	7	7	0	0	0	0	15	15	0	0	0	0
ENSMUSG00000018433	Nol11	0	0	0	0	7	7	0	0	0	0	3	3	0	0	0	0	0	0	0	0	0	0	0	0	0	0	0	0	5	5	0	0	0	0	2	2	0	0	0	0	12	12
ENSMUSG00000018442	Derl2	0	0	0	0	0	0	0	0	0	0	31	31	0	0	0	0	0	0	8	8	0	0	36	36	15	14	0	0	92	93	0	0	0	0	1	1	2	2	0	0	28	28
ENSMUSG00000018446	C1qbp	15	13	0	0	2	4	144	122	0	10	24	36	5	5	1	1	1	1	120	103	0	14	29	32	348	295	0	34	64	82	27	18	0	5	8	12	71	56	0	8	11	17
ENSMUSG00000018449	Rpain	31	30	0	0	6	7	57	53	0	0	11	15	1	0	0	0	0	1	22	20	0	0	2	4	85	81	0	1	17	20	10	10	0	0	2	2	53	53	1	1	13	13
ENSMUSG00000018474	Chd3	0	0	0	0	0	0	1	1	0	0	4	4	0	0	0	0	0	0	4	3	0	0	7	8	1	1	0	0	0	0	0	0	0	0	0	0	3	3	0	0	7	7
ENSMUSG00000018476	Kdm6b	10	9	0	0	1	1	7	7	0	0	4	4	0	0	0	0	0	0	31	30	0	0	5	6	39	38	0	0	3	4	4	3	0	0	1	2	12	12	1	1	6	7
ENSMUSG00000018479	1700125H20Rik	0	0	0	0	0	0	2	2	0	0	1	2	0	0	0	0	0	0	5	5	0	0	2	1	0	0	0	0	0	0	0	0	0	0	2	2	1	0	0	0	2	2
ENSMUSG00000018481	Appbp2	0	0	0	0	0	0	9	9	0	0	2	3	0	0	0	0	0	0	20	19	0	0	0	1	53	52	0	1	4	4	0	0	0	0	0	0	5	5	0	0	1	1
ENSMUSG00000018500	Adora2b	0	0	0	0	0	0	2	1	0	0	0	1	0	0	0	0	0	0	0	0	0	0	0	0	0	0	0	0	0	0	0	0	0	0	0	0	0	0	0	0	0	0
ENSMUSG00000018501	Ncor1	9	7	0	0	370	372	12	12	0	0	624	624	0	0	0	1	165	164	22	21	0	0	660	661	21	18	0	2	797	798	0	0	0	0	229	229	10	6	0	1	540	543
ENSMUSG00000018509	Cenpv	0	0	0	0	170	170	0	0	0	0	167	167	0	0	0	0	20	20	2	2	0	0	229	229	0	0	0	0	543	543	0	0	0	0	105	105	0	0	0	0	222	222
ENSMUSG00000018541	Cwc25	0	0	0	0	0	0	0	0	0	0	0	0	0	0	0	0	0	0	0	0	0	0	1	1	0	0	0	0	0	0	0	0	0	0	0	0	0	0	0	0	0	0
ENSMUSG00000018543	1700001P01Rik	0	0	0	0	0	0	0	0	0	0	0	0	0	0	0	0	0	0	0	0	0	0	1	1	0	0	0	0	0	0	0	0	0	0	0	0	0	0	0	0	0	0
ENSMUSG00000018548	Trim37	2	2	0	0	2	2	23	23	0	0	29	30	0	0	0	0	0	0	22	22	0	0	23	24	13	7	0	0	9	9	3	3	0	0	0	0	1	1	0	0	13	13
ENSMUSG00000018554	Ybx2	17	17	0	0	15	15	25	25	0	0	11	11	0	0	0	0	0	0	9	9	0	1	11	11	20	19	0	0	11	13	2	2	0	0	6	6	11	10	0	0	3	4
ENSMUSG00000018559	Ctdnep1	0	0	0	0	0	0	0	0	0	0	0	0	0	0	0	0	0	0	17	9	1	5	9	15	0	0	0	0	0	1	2	2	0	0	1	1	4	3	0	0	1	2
ENSMUSG00000018565	Elp5	34	33	1	3	12	11	244	224	0	7	89	102	7	5	0	1	2	3	221	206	1	8	87	96	459	431	0	7	80	102	66	62	0	2	13	15	184	165	1	7	34	47
ENSMUSG00000018566	Slc2a4	1	1	0	0	0	0	0	0	0	0	0	0	0	0	0	0	0	0	0	0	0	1	0	0	0	0	0	0	0	1	0	0	0	0	0	0	0	0	0	0	0	0
ENSMUSG00000018567	Gabarap	0	0	0	0	3	3	0	0	0	0	2	2	0	0	0	0	0	0	0	0	0	1	10	10	0	0	0	0	158	159	0	0	0	0	1	1	0	0	0	0	6	6
ENSMUSG00000018569	Cldn7	0	0	0	0	11	11	0	0	0	0	0	0	0	0	0	0	1	1	0	0	0	1	0	0	0	0	0	0	11	12	0	0	0	0	0	0	0	0	0	0	0	0
ENSMUSG00000018570	2810408A11Rik	0	0	0	0	0	0	0	0	0	0	0	0	0	0	0	0	0	0	1	0	0	1	0	0	0	0	0	0	0	1	0	0	0	0	0	0	1	0	0	0	0	0
ENSMUSG00000018572	Phf23	1	1	0	0	0	0	7	7	0	0	6	6	0	0	0	0	0	0	2	1	0	2	3	3	10	9	0	1	6	7	0	0	0	0	0	0	1	1	0	0	5	5
ENSMUSG00000018574	Acadvl	0	0	0	0	0	0	0	0	0	0	0	0	0	0	0	0	0	0	0	0	0	1	4	4	10	8	0	0	6	9	0	0	0	0	0	0	0	0	0	0	0	0
ENSMUSG00000018581	Dnah11	0	0	0	0	0	0	7	7	1	1	5	5	0	0	0	0	0	0	8	8	0	0	2	2	0	0	0	0	2	2	5	5	0	0	0	0	0	0	0	0	5	5
ENSMUSG00000018593	Sparc	5	4	0	0	5	5	14	14	0	0	6	6	0	0	0	0	0	0	6	6	0	0	7	7	48	45	0	2	51	52	0	0	0	0	2	2	2	2	0	0	3	3
ENSMUSG00000018604	Tbx3	0	0	0	0	0	0	0	0	0	0	0	0	0	0	0	0	0	0	0	0	0	0	0	0	0	0	0	0	0	0	0	0	0	0	3	3	3	3	0	0	1	1
ENSMUSG00000018648	Dusp14	98	98	0	0	82	82	505	493	3	10	415	421	3	3	0	0	5	5	542	531	2	13	467	465	2089	2049	13	58	1790	1786	62	61	0	0	56	58	208	208	2	6	211	207
ENSMUSG00000018651	Tada2a	0	0	0	0	109	109	1	0	0	0	378	379	0	0	0	0	35	35	2	2	0	0	549	549	2	2	0	0	795	795	1	1	0	0	72	72	0	0	0	0	271	271
ENSMUSG00000018659	Pnpo	0	0	0	0	0	0	0	0	0	0	0	0	0	0	0	0	0	0	0	0	0	0	5	5	0	0	0	0	22	22	0	0	0	0	0	0	0	0	0	0	3	3
ENSMUSG00000018661	Cog1	0	0	0	0	0	0	0	0	0	0	0	0	0	0	0	0	0	0	0	0	0	0	0	0	0	0	0	0	1	1	0	0	0	0	0	0	0	0	0	0	0	0
ENSMUSG00000018666	Cbx1	0	0	0	0	848	848	2	2	0	0	784	784	0	0	0	0	69	69	0	0	0	0	1047	1047	0	0	0	0	1161	1161	0	0	0	0	226	226	0	0	0	0	1307	1307
ENSMUSG00000018669	Cdk5rap3	0	0	0	0	1	1	0	0	0	0	0	0	0	0	0	0	0	0	0	0	0	0	0	0	0	0	0	0	0	0	0	0	0	0	1	1	0	0	0	0	1	1
ENSMUSG00000018672	Copz2	0	0	0	0	1	1	0	0	0	0	0	0	0	0	0	0	0	0	0	0	0	0	0	0	0	0	0	0	0	0	0	0	0	0	2	2	0	0	0	0	2	2
ENSMUSG00000018677	Slc25a39	0	0	0	0	0	0	0	0	0	0	0	0	0	0	0	0	0	0	0	0	0	0	0	0	0	0	0	0	0	0	0	0	0	0	1	0	0	0	0	0	0	0
ENSMUSG00000018678	Sp2	0	0	0	0	0	0	5	5	0	0	3	3	0	0	0	0	0	0	8	7	0	0	2	3	16	16	0	0	14	14	0	0	0	0	1	1	3	3	0	0	3	3
ENSMUSG00000018697	Aatf	0	0	0	0	0	0	0	0	0	0	0	0	3	1	0	0	2	4	6	6	0	0	1	1	29	27	1	1	0	2	11	11	0	0	0	0	3	3	0	0	1	1
ENSMUSG00000018707	Dync1h1	0	0	0	0	0	0	0	0	0	0	9	9	0	0	0	0	0	0	0	0	0	0	1	1	0	0	0	0	7	6	0	0	0	0	1	1	0	0	0	0	0	0
ENSMUSG00000018727	Cpsf4l	0	0	0	0	0	0	0	0	0	0	0	0	0	0	0	0	2	2	0	0	0	0	0	0	0	0	0	0	3	3	0	0	0	0	0	0	0	0	0	0	1	1
ENSMUSG00000018733	Pex12	3	3	0	0	12	12	15	13	1	2	17	17	0	0	0	0	1	1	13	13	0	0	12	12	51	50	0	2	12	12	0	0	0	0	1	1	12	12	0	0	17	17
ENSMUSG00000018736	Ndel1	2	2	0	0	0	0	12	11	0	0	32	33	0	0	0	0	0	0	21	19	0	0	5	7	50	48	0	1	3	4	1	1	0	0	0	0	11	8	0	1	3	5
ENSMUSG00000018740	Slc25a35	0	0	0	0	0	0	0	0	0	0	0	0	0	0	0	0	0	0	6	6	0	0	0	0	18	14	0	0	6	10	0	0	0	0	0	0	0	0	0	1	0	0
ENSMUSG00000018750	Zbtb4	0	0	0	0	0	0	0	0	0	0	0	0	0	0	0	0	0	0	0	0	0	0	0	0	0	0	0	0	0	0	0	0	0	0	0	0	0	0	0	0	1	1
ENSMUSG00000018752	Tnfsfm13	3	2	0	0	0	1	4	4	0	1	0	0	0	0	0	0	0	0	0	0	0	0	0	0	1	1	0	0	0	0	0	0	0	0	0	0	0	0	0	0	0	0
ENSMUSG00000018761	Mpdu1	0	0	0	0	0	0	0	0	0	1	0	0	0	0	0	0	0	0	0	0	0	0	0	0	0	0	0	0	1	1	1	0	0	0	0	0	0	0	0	0	0	0
ENSMUSG00000018765	Fxr2	0	0	0	0	0	0	0	0	0	1	10	11	0	0	0	0	0	0	2	2	0	0	14	14	0	0	0	0	6	7	0	0	0	0	1	1	0	0	0	0	7	7
ENSMUSG00000018770	Atp5g3	0	0	0	0	0	0	0	0	0	0	0	0	0	0	0	0	0	0	0	0	0	0	0	0	0	0	0	0	3	3	0	0	0	0	0	0	0	0	0	0	0	0
ENSMUSG00000018774	Cd68	0	0	0	0	0	0	4	4	0	1	0	0	0	0	0	0	0	0	6	5	0	0	1	2	9	9	0	0	1	1	3	1	0	0	0	1	5	5	0	0	0	0
ENSMUSG00000018796	Acsl1	0	0	0	0	0	0	0	0	0	0	20	20	0	0	0	0	0	0	0	0	0	0	4	4	0	0	0	0	0	0	0	0	0	0	0	0	0	0	0	0	3	3
ENSMUSG00000018809	Smyd4	0	0	0	0	0	0	0	0	0	0	40	40	0	0	0	0	0	0	0	0	0	0	6	6	0	0	0	0	13	13	0	0	0	0	0	0	0	0	0	0	32	32
ENSMUSG00000018819	Lsp1	0	0	0	0	0	0	0	0	0	0	2	2	0	0	0	0	0	0	0	0	0	0	0	0	0	0	0	0	0	0	0	0	0	0	0	0	0	0	0	0	0	0
ENSMUSG00000018821	Avpi1	5	5	0	0	0	0	25	24	0	0	4	5	0	0	0	0	0	0	0	0	0	0	0	0	28	27	0	0	5	5	0	0	0	0	0	0	7	4	0	0	0	3
ENSMUSG00000018830	Myh11	0	0	0	0	0	0	8	8	0	0	0	0	0	0	0	0	0	0	1	1	0	0	0	0	0	0	0	0	0	0	0	0	0	0	0	0	7	7	0	0	0	0
ENSMUSG00000018846	Pank3	0	0	0	0	0	0	0	0	0	0	4	4	0	0	0	0	0	0	0	0	0	0	0	0	0	0	0	0	0	0	0	0	0	0	0	0	0	0	0	0	2	2
ENSMUSG00000018848	Rars	0	0	0	0	29	29	0	0	0	0	45	45	0	0	0	0	2	2	0	0	0	0	112	112	0	0	0	0	113	113	0	0	0	0	4	4	0	0	0	0	81	81
ENSMUSG00000018849	Wwc1	1	1	0	0	15	15	0	0	0	0	51	51	0	0	0	0	0	0	0	0	0	0	27	27	0	0	0	0	15	15	0	0	0	0	0	0	0	0	0	0	2	2
ENSMUSG00000018858	Mrpl58	0	0	0	0	17	17	11	10	0	1	357	357	0	0	0	0	2	2	0	0	0	0	27	27	0	0	0	1	51	51	0	0	0	0	7	7	2	0	0	1	62	63
ENSMUSG00000018865	Sult4a1	0	0	0	0	0	0	5	5	0	0	0	0	0	0	0	0	0	0	0	0	0	0	0	0	1	1	0	0	0	0	0	0	0	0	0	0	6	5	0	0	0	1
ENSMUSG00000018882	Mrpl45	0	0	0	0	0	0	0	0	0	0	1	1	0	0	0	0	0	0	0	0	0	0	0	0	0	0	0	0	1	1	0	0	0	0	0	0	0	0	0	0	0	0
ENSMUSG00000018899	Irf1	0	0	0	0	1	1	0	0	0	0	16	16	0	0	0	0	0	0	0	0	0	0	25	25	0	0	0	0	44	44	0	0	0	0	0	0	0	0	0	0	10	10
ENSMUSG00000018906	P4ha2	0	0	0	0	0	0	2	2	0	0	0	0	0	0	0	0	0	0	3	3	0	0	7	7	0	0	0	0	0	0	0	0	0	0	0	0	0	0	0	0	0	0
ENSMUSG00000018914	Il3	0	0	0	0	0	0	3	3	0	0	2	2	0	0	0	0	0	0	0	0	0	0	0	0	3	3	0	0	2	2	0	0	0	0	5	5	4	4	0	0	1	1
ENSMUSG00000018919	Tm4sf5	1	1	0	0	0	0	0	0	0	0	0	0	0	0	0	0	0	0	0	0	0	0	0	0	1	1	0	0	0	0	0	0	0	0	0	0	0	0	0	0	0	0
ENSMUSG00000018920	Cxcl16	1	1	0	0	0	0	0	0	0	0	0	0	0	0	0	0	0	0	1	1	0	0	0	0	1	1	0	0	0	0	0	0	0	0	0	0	0	0	0	0	0	0
ENSMUSG00000018921	Pelp1	1	1	0	0	0	0	6	6	0	0	0	0	1	1	0	0	0	0	4	4	0	0	0	0	53	51	0	0	6	8	0	0	0	0	0	0	2	2	0	0	0	0
ENSMUSG00000018923	Med11	163	132	0	10	17	34	264	225	1	14	31	53	25	21	0	1	2	5	356	307	0	18	28	61	1112	938	2	67	84	190	90	77	0	1	6	17	260	231	1	12	20	36
ENSMUSG00000018927	Ccl6	0	0	0	0	0	0	0	0	0	0	0	0	0	0	0	0	1	1	1	1	0	0	0	0	0	0	0	0	6	6	0	0	0	0	0	0	0	0	0	0	0	0
ENSMUSG00000018930	Ccl4	13	13	0	0	0	0	29	27	0	1	1	2	0	0	0	0	0	0	23	21	0	0	2	4	43	39	0	1	1	4	4	4	0	0	1	1	3	3	0	0	0	0
ENSMUSG00000018932	Map2k3	0	0	0	0	0	0	0	0	0	0	0	0	0	0	0	0	0	0	0	0	0	0	3	3	0	0	0	0	14	14	0	0	0	0	0	0	0	0	0	0	0	0
ENSMUSG00000018973	Hoxb1	0	0	0	0	0	0	0	0	0	0	3	3	0	0	0	0	0	0	0	0	0	0	2	2	0	0	0	0	0	0	0	0	0	0	0	0	0	0	0	0	0	0
ENSMUSG00000018974	Sart3	0	0	0	0	165	166	0	0	0	0	91	91	0	0	0	0	6	6	0	0	0	0	246	246	2	1	0	0	107	108	0	0	0	0	37	37	0	0	0	0	139	139
ENSMUSG00000018983	E2f2	0	0	0	0	0	0	11	9	1	1	1	3	0	0	0	0	0	0	2	2	0	0	0	0	19	18	0	2	4	3	2	1	0	0	0	0	0	0	0	0	0	0
ENSMUSG00000018995	Nars2	0	0	0	0	0	0	0	0	0	0	0	0	0	0	0	0	0	0	0	0	0	0	0	0	5	5	0	0	0	0	0	0	0	0	0	0	5	4	0	0	3	4
ENSMUSG00000019039	Dalrd3	0	0	0	0	0	0	0	0	0	0	0	0	0	0	0	0	0	0	0	0	0	0	0	0	0	0	0	0	7	7	0	0	0	0	0	0	0	0	0	0	0	0
ENSMUSG00000019054	Fis1	6	5	0	0	0	1	58	41	0	12	7	11	0	0	1	1	0	0	45	34	0	15	10	9	95	78	0	12	14	19	11	6	1	5	2	2	41	32	0	5	10	12
ENSMUSG00000019055	Plod1	0	0	0	0	0	0	0	0	0	0	0	0	0	0	0	0	0	0	0	0	0	0	0	0	2	1	0	0	0	1	0	0	0	0	0	0	0	0	0	0	0	0
ENSMUSG00000019080	Mfsd3	0	0	0	0	2	2	0	0	0	0	1	1	0	0	0	0	0	0	0	0	0	0	1	1	0	0	0	0	3	3	0	0	0	0	0	0	0	0	0	0	1	1
ENSMUSG00000019132	BC005537	0	0	0	0	0	0	0	0	0	0	0	0	0	0	0	0	0	0	0	0	0	0	2	2	0	0	0	0	0	0	0	0	0	0	0	0	0	0	0	0	0	0
ENSMUSG00000019139	Isyna1	5	4	0	1	1	1	16	17	0	0	5	5	0	0	0	0	0	0	3	3	0	0	0	0	78	75	0	3	8	9	0	0	0	0	0	0	8	8	0	0	10	10
ENSMUSG00000019143	Hars2	0	0	0	0	0	0	0	0	0	0	1	1	0	0	0	0	0	0	0	0	0	0	2	1	0	0	0	0	0	0	0	0	0	0	0	0	0	0	0	0	0	0
ENSMUSG00000019146	Cacng2	0	0	0	0	0	0	0	0	0	0	0	0	0	0	0	0	0	0	0	0	0	0	1	1	0	0	0	0	0	0	0	0	0	0	0	0	0	0	0	0	0	0
ENSMUSG00000019158	Tmem160	5	4	0	0	1	2	0	0	0	0	1	1	0	0	0	0	0	0	11	11	0	0	0	0	1	0	0	1	0	0	0	0	0	0	0	0	8	7	0	0	0	1
ENSMUSG00000019173	Rab5c	0	0	0	0	0	0	0	0	0	0	1	1	0	0	0	0	0	0	0	0	0	0	1	1	0	0	0	0	0	0	0	0	0	0	0	0	0	0	0	0	4	4
ENSMUSG00000019188	H13	40	39	0	0	19	20	113	109	0	0	47	50	3	3	0	0	0	0	156	150	0	2	71	75	442	427	0	6	138	147	18	18	0	0	13	13	71	67	0	0	38	42
ENSMUSG00000019189	Rnf145	0	0	0	0	0	0	7	7	0	0	1	1	0	0	0	0	0	0	3	3	0	0	1	1	3	4	0	0	1	0	0	0	0	0	0	0	1	1	0	0	1	1
ENSMUSG00000019210	Atp6v1e1	0	0	0	0	0	0	0	0	0	0	0	0	0	0	0	0	0	0	0	0	0	0	2	2	0	0	0	0	1	1	0	0	0	0	0	0	0	0	0	0	0	0
ENSMUSG00000019230	Lhx9	0	0	0	0	0	0	0	0	0	0	0	0	0	0	0	0	0	0	0	0	0	0	0	0	0	0	0	0	0	0	0	0	0	0	3	3	0	0	0	0	0	0
ENSMUSG00000019232	Etnppl	0	0	0	0	0	0	1	1	0	0	4	4	0	0	0	0	0	0	9	9	0	0	9	9	2	2	0	0	12	12	0	0	0	0	0	0	4	2	0	0	0	1
ENSMUSG00000019254	Ppp1r12c	0	0	0	0	0	0	0	0	0	0	0	0	0	0	0	0	0	0	1	0	0	0	0	0	0	0	0	0	0	0	0	0	0	0	0	0	0	0	0	0	0	0
ENSMUSG00000019261	Map1s	0	0	0	0	0	0	0	0	0	0	0	0	0	0	0	0	0	0	0	0	0	0	0	0	13	12	0	0	0	1	0	0	0	0	0	0	0	0	0	0	0	0
ENSMUSG00000019295	Tmem129	0	0	0	0	4	4	0	0	0	0	5	5	0	0	0	0	0	0	0	0	0	0	2	2	2	2	0	0	3	3	0	0	1	1	1	1	0	0	1	2	3	2
ENSMUSG00000019297	Nop9	0	0	0	0	0	0	0	0	0	0	0	0	0	0	0	0	0	0	0	0	0	0	0	0	2	2	0	0	1	1	1	1	0	0	0	0	0	0	0	0	0	0
ENSMUSG00000019302	Atp6v0a1	0	0	0	0	0	0	0	0	0	0	0	0	0	0	0	0	0	0	0	0	0	0	0	0	0	0	0	0	22	22	0	0	0	0	0	0	0	0	0	0	9	9
ENSMUSG00000019312	Grb7	0	0	0	0	0	0	0	0	0	0	0	0	0	0	0	0	0	0	0	0	0	0	0	0	2	1	0	1	7	7	0	0	0	0	4	4	0	0	0	0	0	0
ENSMUSG00000019320	Noxo1	8	7	0	0	0	1	68	65	0	0	0	3	0	0	0	0	0	0	72	67	0	0	3	8	159	154	0	1	3	7	24	24	0	0	0	0	67	66	0	0	7	8
ENSMUSG00000019326	Aoc3	2	1	0	1	2	2	2	2	0	0	4	4	0	0	0	0	3	3	0	0	0	0	14	14	1	1	0	0	7	7	0	0	0	0	3	3	4	4	0	0	8	8
ENSMUSG00000019338	Zfp687	0	0	0	0	0	0	0	0	0	0	3	3	0	0	0	0	0	0	0	0	0	0	0	0	0	0	0	0	1	1	0	0	0	0	0	0	0	0	0	0	0	0
ENSMUSG00000019362	D8Ertd738e	114	110	0	1	0	2	311	297	0	1	0	12	18	18	0	0	0	0	223	217	0	1	0	4	576	563	0	1	4	17	77	74	0	0	0	3	216	212	0	1	0	3
ENSMUSG00000019370	Calm3	0	0	0	0	0	0	0	0	0	0	0	0	0	0	0	0	0	0	0	0	0	0	0	0	0	0	0	0	8	8	0	0	0	0	0	0	0	0	0	0	1	1
ENSMUSG00000019373	Cops3	0	0	0	0	0	0	0	0	0	0	1	1	0	0	0	0	0	0	0	0	0	0	0	0	0	0	0	0	0	0	0	0	0	0	0	0	0	0	0	0	0	0
ENSMUSG00000019428	Fkbp8	1	0	0	1	12	12	15	14	0	0	11	13	0	0	0	0	0	0	9	8	0	0	4	5	12	12	0	1	15	15	0	0	0	0	11	11	6	5	0	0	3	3
ENSMUSG00000019429	Ffar3	0	0	0	0	0	0	0	0	0	0	0	0	0	0	0	0	0	0	0	0	0	0	1	1	0	0	0	0	0	0	1	1	0	0	0	0	0	0	0	0	0	0
ENSMUSG00000019432	Ddx39b	2	2	0	0	3	3	0	0	0	0	7	7	0	0	0	0	0	0	5	5	1	1	4	4	33	33	0	0	13	13	0	0	0	0	0	0	8	8	0	0	5	5
ENSMUSG00000019433	Gipc1	0	0	0	0	0	0	1	1	0	0	0	0	0	0	0	0	0	0	0	0	0	0	1	1	15	15	0	0	4	4	0	0	0	0	0	0	0	0	0	0	0	0
ENSMUSG00000019437	Tlcd1	0	0	0	0	0	0	0	0	0	0	3	3	0	0	0	0	0	0	0	0	0	0	0	0	0	0	0	0	0	0	0	0	0	0	0	0	0	0	0	0	0	0
ENSMUSG00000019461	Plscr3	0	0	0	0	2	2	3	3	0	0	2	2	0	0	0	0	0	0	1	1	0	1	2	2	6	5	0	0	3	4	0	0	0	0	0	0	0	0	0	0	1	1
ENSMUSG00000019464	Ptger1	0	0	0	0	0	0	1	1	0	0	0	0	0	0	0	0	0	0	0	0	0	0	0	0	0	0	0	0	0	0	0	0	0	0	0	0	0	0	0	0	0	0
ENSMUSG00000019471	Cdc37	0	0	0	0	0	0	0	0	0	0	0	0	0	0	0	0	0	0	0	0	0	0	1	1	0	0	0	0	1	1	0	0	0	0	0	0	0	0	0	0	0	0
ENSMUSG00000019478	Rab4a	18	13	0	0	22	22	24	19	1	2	42	45	0	0	0	0	1	1	60	43	0	3	46	57	94	65	0	4	163	177	0	0	0	0	6	6	1	1	0	0	31	31
ENSMUSG00000019487	Trip10	0	0	0	0	0	0	0	0	0	0	0	0	0	0	0	0	0	0	0	0	0	0	1	1	0	0	0	0	0	0	0	0	0	0	0	0	0	0	0	0	0	0
ENSMUSG00000019494	Cops6	1	1	0	0	0	0	0	0	0	0	0	0	0	0	0	0	0	0	2	2	0	0	0	0	0	0	0	0	0	0	0	0	0	0	1	1	0	0	0	0	0	0
ENSMUSG00000019505	Ubb	0	0	0	0	1	1	0	0	0	0	1	1	0	0	0	0	0	0	0	0	0	0	0	0	0	0	0	0	0	0	0	0	0	0	0	0	0	0	0	0	0	0
ENSMUSG00000019518	Ap4m1	0	0	0	0	0	0	0	0	0	0	0	0	0	0	0	0	0	0	2	2	0	0	0	0	0	0	0	0	0	0	0	0	0	0	1	1	0	0	0	0	0	0
ENSMUSG00000019539	Rcn3	0	0	0	0	0	0	0	0	0	0	0	0	0	0	0	0	0	0	0	0	0	0	0	0	21	21	0	0	3	3	0	0	0	0	0	0	0	0	0	0	0	0
ENSMUSG00000019564	Arid3a	0	0	0	0	0	0	0	0	0	0	5	5	0	0	0	0	0	0	0	0	0	0	1	1	0	0	0	0	3	3	0	0	0	0	0	0	0	0	0	0	0	0
ENSMUSG00000019578	Ubxn6	0	0	0	0	0	0	0	0	0	0	0	0	0	0	0	0	0	0	0	0	0	0	1	1	0	0	0	0	0	0	0	0	0	0	0	0	0	0	0	0	0	0
ENSMUSG00000019579	Mydgf	0	0	0	0	0	0	0	0	0	0	0	0	0	0	0	0	0	0	0	0	0	0	1	2	0	0	0	0	0	0	0	0	0	0	0	0	0	0	0	0	1	1
ENSMUSG00000019590	Cyb561	0	0	0	0	0	0	0	0	0	0	1	1	0	0	0	0	0	0	0	0	0	0	1	1	0	0	0	0	3	3	0	0	0	0	0	0	0	0	0	0	0	0
ENSMUSG00000019647	Sema6a	5	5	0	0	0	0	0	0	0	0	29	29	0	0	0	0	0	0	1	0	0	0	7	8	4	4	0	0	25	25	0	0	0	0	1	1	4	4	0	0	21	21
ENSMUSG00000019659	Ccdc12	0	0	0	0	3	3	9	6	0	0	58	61	0	0	0	0	0	0	2	2	0	0	14	14	8	6	0	1	69	69	0	0	0	0	24	23	1	0	0	1	18	18
ENSMUSG00000019689	Fmc1	0	0	0	0	0	0	3	3	0	0	4	5	0	0	0	0	0	0	0	0	0	0	0	0	3	1	0	0	6	6	0	0	0	0	0	0	0	0	0	0	9	9
ENSMUSG00000019710	Mrpl24	129	120	0	5	41	44	368	342	0	8	141	156	15	15	0	0	5	5	387	354	1	12	142	165	861	783	2	22	274	325	80	74	0	2	29	35	209	189	0	5	71	85
ENSMUSG00000019715	Gle1	0	0	0	0	102	102	0	0	0	0	182	182	0	0	0	0	9	9	0	0	0	0	122	122	0	0	0	0	491	491	0	0	0	0	23	23	0	0	0	0	91	91
ENSMUSG00000019726	Lyst	0	0	0	0	5	5	0	0	0	0	33	33	0	0	0	0	0	0	0	0	0	0	16	16	0	0	0	0	19	19	0	0	0	0	1	1	0	0	0	0	12	12
ENSMUSG00000019732	Calr3	50	50	0	0	1	1	214	212	0	1	3	4	6	7	0	0	0	0	220	213	0	0	0	7	368	359	0	1	2	10	26	26	0	0	0	0	120	116	0	0	7	11
ENSMUSG00000019734	Tmc4	31	30	0	0	11	12	71	71	0	0	20	20	13	13	0	0	4	4	108	105	0	0	35	36	123	119	0	1	46	49	20	20	0	0	7	7	35	35	0	0	26	26
ENSMUSG00000019738	Polr2i	38	36	0	0	3	5	109	102	0	0	11	17	11	10	0	0	1	2	114	110	0	0	10	16	46	40	0	0	9	16	39	36	0	0	5	7	92	85	0	0	12	19
ENSMUSG00000019761	Krt10	0	0	0	0	39	39	0	0	0	0	111	111	0	0	0	0	4	4	31	29	0	0	211	212	10	10	0	0	277	277	0	0	0	0	93	93	0	0	0	0	123	123
ENSMUSG00000019762	Iyd	0	0	0	0	0	0	0	0	0	0	1	1	0	0	0	0	0	0	0	0	0	0	1	1	0	0	0	0	0	0	0	0	0	0	0	0	0	0	0	0	0	0
ENSMUSG00000019767	Ccdc170	0	0	0	0	7	7	0	0	0	0	43	43	0	0	0	0	0	0	0	0	0	0	61	61	0	0	0	0	82	82	0	0	0	0	2	2	0	0	0	0	44	44
ENSMUSG00000019768	Esr1	0	0	0	0	0	0	13	11	0	0	3	5	0	0	0	0	0	0	12	12	0	0	8	8	10	9	0	0	2	3	0	0	0	0	0	0	0	0	0	0	0	0
ENSMUSG00000019772	Vip	3	2	0	0	0	0	24	15	0	0	1	2	1	1	0	0	0	0	15	10	0	0	2	1	15	11	0	0	0	0	0	0	0	0	0	0	15	10	0	0	1	0
ENSMUSG00000019773	Fbxo5	0	0	0	0	0	0	1	0	0	0	0	0	0	0	0	0	0	0	2	1	0	0	1	2	0	0	0	0	1	1	0	0	0	0	2	2	3	2	0	0	0	0
ENSMUSG00000019774	Mtrf1l	0	0	0	0	0	0	1	0	0	0	0	0	0	0	0	0	0	0	16	16	0	0	6	6	1	1	0	0	0	0	0	0	0	0	2	2	0	0	0	0	15	15
ENSMUSG00000019775	Rgs17	1	1	0	0	720	720	16	15	0	0	2474	2475	4	3	0	1	179	179	20	16	0	1	3309	3310	42	41	0	0	5898	5897	0	0	0	0	441	441	10	9	0	0	1629	1629
ENSMUSG00000019789	Hey2	0	0	0	0	0	0	0	0	0	0	2	2	0	0	0	0	0	0	0	0	0	0	2	2	0	0	0	0	0	0	0	0	0	0	0	0	0	0	0	0	1	1
ENSMUSG00000019790	Stxbp5	0	0	0	0	16	16	0	0	0	0	227	227	0	0	0	0	4	4	5	5	0	0	229	229	0	0	0	0	85	85	0	0	0	0	85	85	1	1	0	0	123	123
ENSMUSG00000019791	Hint3	0	0	0	0	0	0	0	0	0	0	0	0	0	0	0	0	0	0	0	0	0	0	1	1	0	0	0	0	0	0	0	0	0	0	0	0	0	0	0	0	0	0
ENSMUSG00000019792	Trmt11	0	0	0	0	0	0	0	0	0	0	0	0	0	0	0	0	0	0	0	0	0	0	1	1	0	0	0	0	0	0	0	0	0	0	0	0	0	0	0	0	0	0
ENSMUSG00000019794	Katna1	114	108	0	1	5	9	373	345	0	2	72	98	26	23	0	0	4	4	347	326	0	0	48	69	439	423	1	1	42	58	78	74	0	0	5	9	525	477	1	2	168	214
ENSMUSG00000019795	Pcmt1	21	21	0	0	17	17	131	127	1	2	84	87	9	8	0	0	2	3	108	98	1	3	114	122	252	246	3	7	154	156	51	49	0	1	22	23	80	78	1	0	58	61
ENSMUSG00000019796	Lrp11	0	0	0	0	5	5	0	0	0	0	14	14	0	0	0	0	0	0	2	2	0	0	13	13	2	2	0	0	18	18	0	0	0	0	3	3	0	0	1	0	7	8
ENSMUSG00000019797	1700021F05Rik	0	0	0	0	9	9	0	0	0	0	61	61	0	0	0	0	0	0	0	0	0	0	50	50	0	0	0	0	29	29	0	0	0	0	5	5	0	0	0	0	66	66
ENSMUSG00000019806	Aig1	0	0	0	0	0	0	0	0	0	0	0	0	0	0	0	0	0	0	0	0	0	0	0	0	0	0	0	0	16	16	2	2	0	0	2	2	0	0	0	0	0	0
ENSMUSG00000019808	Adat2	0	0	0	0	0	0	3	2	0	0	0	1	0	0	0	0	0	0	0	0	0	0	0	0	4	4	0	0	0	0	0	0	0	0	0	0	0	0	0	0	0	0
ENSMUSG00000019809	Pex3	27	26	0	0	0	1	192	184	0	1	4	11	3	3	0	0	0	0	204	197	0	1	3	9	279	275	0	1	4	7	20	19	0	0	2	3	63	63	0	0	2	2
ENSMUSG00000019810	Fuca2	0	0	0	0	0	0	0	0	0	0	0	0	0	0	0	0	0	0	0	0	0	0	0	0	3	3	0	0	0	0	0	0	0	0	0	0	0	0	0	0	0	0
ENSMUSG00000019813	Cep57l1	0	0	0	0	22	22	0	0	0	0	210	210	0	0	0	0	0	0	0	0	0	0	156	156	0	0	0	0	151	151	0	0	0	0	64	64	0	0	0	0	87	87
ENSMUSG00000019814	Ltv1	19	19	0	0	0	0	348	339	0	1	2	10	4	4	0	0	0	0	161	158	0	0	0	3	294	290	0	0	0	4	26	26	0	0	0	0	157	155	0	1	0	1
ENSMUSG00000019817	Plagl1	0	0	0	0	0	0	6	6	0	0	1	1	0	0	0	0	0	0	0	0	0	0	0	0	0	0	0	0	0	0	0	0	0	0	0	0	0	0	0	0	0	0
ENSMUSG00000019818	Cd164	0	0	0	0	0	0	0	0	0	0	1	1	0	0	0	0	0	0	0	0	0	0	0	0	0	0	0	0	0	0	0	0	0	0	0	0	0	0	0	0	0	0
ENSMUSG00000019820	Utrn	0	0	0	0	2	2	2	2	0	0	10	10	0	0	0	0	0	0	4	4	0	0	19	19	0	0	0	0	14	14	0	0	0	0	0	0	6	6	0	0	10	10
ENSMUSG00000019828	Grm1	0	0	0	0	5	5	0	0	0	0	15	15	0	0	0	0	0	0	1	1	0	0	9	10	2	2	0	0	5	5	0	0	0	0	4	4	4	4	0	0	9	9
ENSMUSG00000019832	Rab32	0	0	0	0	12	12	0	0	0	0	64	64	0	0	0	0	0	0	1	0	0	1	40	40	0	0	0	0	169	169	0	0	0	0	3	3	0	0	0	0	16	16
ENSMUSG00000019837	Gtf3c6	0	0	0	0	0	0	0	0	0	0	1	1	0	0	0	0	0	0	0	0	0	0	0	0	0	0	0	0	0	0	0	0	0	0	0	0	0	0	0	0	0	0
ENSMUSG00000019843	Fyn	0	0	0	0	245	245	0	0	0	0	307	307	0	0	0	0	24	24	0	0	0	0	450	450	0	0	0	0	434	434	0	0	0	0	110	110	0	0	0	0	296	296
ENSMUSG00000019845	Tube1	0	0	0	0	0	0	0	0	0	0	1	1	0	0	0	0	0	0	0	0	0	0	0	0	0	0	0	0	0	0	0	0	0	0	0	0	0	0	0	0	0	0
ENSMUSG00000019846	Lama4	0	0	0	0	0	0	0	0	0	0	8	8	0	0	0	0	0	0	0	0	0	0	5	5	0	0	0	0	4	4	0	0	0	0	0	0	0	0	0	0	0	0
ENSMUSG00000019848	Popdc3	0	0	0	0	0	0	0	0	0	0	0	0	0	0	0	0	0	0	0	0	0	0	0	0	0	0	0	0	0	0	1	1	0	0	0	0	0	0	0	0	0	0
ENSMUSG00000019849	Prep	4	3	0	0	1	2	58	56	0	0	43	44	0	0	0	0	0	0	54	51	1	1	30	31	85	83	0	0	34	35	1	1	0	0	0	0	25	24	0	0	3	3
ENSMUSG00000019851	Perp	0	0	0	0	0	0	4	2	0	0	1	3	0	0	0	0	0	0	2	2	0	0	0	0	12	10	0	0	0	2	0	0	0	0	0	0	1	1	0	0	0	0
ENSMUSG00000019852	Arfgef3	0	0	0	0	0	0	1	1	0	0	4	4	0	0	0	0	0	0	0	0	0	0	0	0	0	0	0	0	1	1	0	0	0	0	0	0	0	0	0	0	0	0
ENSMUSG00000019853	Hebp2	0	0	0	0	0	0	0	0	1	1	0	0	0	0	0	0	0	0	2	2	0	0	0	0	8	8	0	0	1	1	0	0	0	0	0	0	0	0	0	0	0	0
ENSMUSG00000019854	Reps1	0	0	0	0	0	0	0	0	0	0	12	12	0	0	0	0	0	0	0	0	0	0	19	19	0	0	0	0	14	14	0	0	0	0	1	1	0	0	0	0	4	4
ENSMUSG00000019856	Fam184a	0	0	0	0	5	5	0	0	0	0	13	13	0	0	0	0	2	2	0	0	0	0	18	18	0	0	0	0	0	0	0	0	0	0	0	0	0	0	0	0	7	7
ENSMUSG00000019865	Nmbr	0	0	0	0	0	0	8	8	0	0	0	0	0	0	0	0	0	0	7	6	0	0	0	1	11	11	0	0	0	0	0	0	0	0	0	0	0	0	0	0	0	0
ENSMUSG00000019866	Crybg1	0	0	0	0	0	0	0	0	0	0	0	1	0	0	0	0	0	0	3	1	0	0	0	2	0	0	0	0	0	0	0	0	0	0	0	0	0	0	0	0	0	0
ENSMUSG00000019867	Gje1	0	0	0	0	0	0	3	3	0	0	0	0	0	0	0	0	0	0	6	6	0	0	0	0	9	9	0	0	0	0	0	0	0	0	0	0	0	0	0	0	0	0
ENSMUSG00000019868	Vta1	239	229	1	1	172	182	1174	1129	7	15	935	971	20	18	0	0	29	31	1022	986	4	8	794	827	2436	2338	15	19	1739	1833	195	190	0	1	148	152	582	564	0	2	510	522
ENSMUSG00000019872	Smpdl3a	0	0	0	0	0	0	0	0	0	0	0	0	0	0	0	0	0	0	0	0	0	0	0	0	0	0	0	0	2	2	0	0	0	0	0	0	0	0	0	0	0	0
ENSMUSG00000019874	Fabp7	0	0	0	0	0	0	0	0	0	0	0	0	0	0	0	0	0	0	0	0	0	0	0	0	0	0	0	0	2	2	0	0	0	0	0	0	0	0	0	0	0	0
ENSMUSG00000019876	Pkib	0	0	0	0	0	0	0	0	0	0	90	90	0	0	0	0	4	4	0	0	0	0	26	26	0	0	0	0	57	57	0	0	0	0	0	0	0	0	0	0	14	14
ENSMUSG00000019888	Mgat4c	0	0	0	0	15	15	0	0	0	0	216	216	0	0	0	0	5	5	0	0	0	0	235	235	0	0	0	0	259	259	0	0	0	0	33	33	0	0	0	0	189	189
ENSMUSG00000019889	Ptprk	0	0	0	0	0	0	0	0	0	0	8	8	0	0	0	0	0	0	0	0	0	0	0	0	2	2	0	0	8	8	0	0	0	0	0	0	0	0	0	0	0	0
ENSMUSG00000019894	Slc6a15	1	1	0	0	0	0	39	38	0	0	10	11	0	0	0	0	0	0	31	31	0	1	15	14	25	25	0	0	9	9	0	0	0	0	0	0	22	21	0	0	1	2
ENSMUSG00000019897	Ccdc59	0	0	0	0	0	0	0	0	0	0	2	2	0	0	0	0	0	0	0	0	0	0	0	0	0	0	0	0	0	0	0	0	0	0	0	0	0	0	0	0	0	0
ENSMUSG00000019899	Lama2	36	31	0	0	21	24	114	97	1	1	55	65	11	7	0	0	6	8	112	99	0	0	55	68	271	241	1	1	182	200	24	23	0	0	20	20	83	66	0	0	55	66
ENSMUSG00000019907	Ppp1r12a	0	0	0	0	131	131	0	0	0	0	118	118	0	0	0	0	0	0	0	0	0	0	117	117	0	0	0	0	767	767	0	0	0	0	9	9	0	0	0	0	118	118
ENSMUSG00000019917	Sept10	0	0	0	0	0	0	0	0	0	0	5	5	0	0	0	0	0	0	0	0	0	0	1	1	0	0	0	0	0	0	0	0	0	0	6	6	0	0	0	0	0	0
ENSMUSG00000019920	Lims1	0	0	0	0	77	77	0	0	0	0	196	196	0	0	0	0	12	12	0	0	0	0	179	179	0	0	0	0	407	407	0	0	0	0	25	25	0	0	0	0	96	96
ENSMUSG00000019929	Dcn	0	0	0	0	0	0	0	0	0	0	11	11	0	0	0	0	1	1	0	0	0	0	7	7	0	0	0	0	73	73	0	0	0	0	0	0	0	0	0	0	5	5
ENSMUSG00000019933	Mrln	0	0	0	0	3	3	0	0	0	0	5	5	0	0	0	0	0	0	0	0	0	0	7	7	0	0	0	0	1	1	0	0	0	0	0	0	0	0	0	0	0	0
ENSMUSG00000019935	Slc17a8	0	0	0	0	0	0	10	10	0	0	0	0	0	0	0	0	0	0	1	1	0	0	0	0	2	2	0	0	0	0	0	0	0	0	0	0	5	5	0	0	0	0
ENSMUSG00000019942	Cdk1	0	0	0	0	0	0	0	0	0	0	3	3	0	0	0	0	0	0	0	0	0	0	0	0	0	0	0	0	30	30	0	0	0	0	0	0	0	0	0	0	5	5
ENSMUSG00000019943	Atp2b1	0	0	0	0	0	0	0	0	0	0	1	1	0	0	0	0	0	0	0	0	0	0	0	0	0	0	0	0	0	0	0	0	0	0	0	0	0	0	0	0	0	0
ENSMUSG00000019944	Rhobtb1	39	39	0	0	7	7	54	54	0	1	17	16	0	0	0	0	0	0	43	43	0	0	11	11	43	43	0	0	4	4	24	24	0	0	7	7	36	35	0	0	6	7
ENSMUSG00000019947	Arid5b	650	608	0	4	151	188	4433	4179	4	30	929	1131	125	115	0	0	31	42	4717	4479	4	34	1049	1219	3663	3512	3	21	646	762	887	811	1	6	228	288	2332	2124	2	32	584	703
ENSMUSG00000019948	Actr6	11	10	0	0	4	5	57	54	0	1	19	22	3	3	0	0	1	1	103	95	0	2	23	29	104	101	0	2	15	16	17	14	0	0	5	8	32	29	0	1	9	11
ENSMUSG00000019951	Uhrf1bp1l	35	33	0	1	2	2	87	82	0	2	1	4	0	0	0	0	0	0	42	41	0	1	0	0	80	76	0	1	2	5	21	21	0	0	0	0	93	83	0	2	4	12
ENSMUSG00000019952	Poc1b	0	0	0	0	15	15	0	0	0	0	30	30	0	0	0	0	0	0	0	0	0	0	45	45	0	0	0	0	92	92	0	0	0	0	0	0	0	0	0	0	19	19
ENSMUSG00000019961	Tmpo	18	16	0	1	9	9	27	26	0	0	5	6	0	0	0	0	1	1	33	31	0	0	19	21	8	8	0	0	1	1	2	2	0	0	1	1	28	28	0	1	24	24
ENSMUSG00000019975	Ikbip	0	0	0	0	0	0	0	0	0	0	1	0	0	0	0	0	0	0	0	0	0	0	0	0	2	2	0	0	1	1	0	0	0	0	0	0	1	0	0	0	1	0
ENSMUSG00000019979	Apaf1	17	12	0	0	1	6	159	113	0	1	34	81	20	16	0	0	4	8	116	86	0	0	16	48	42	27	0	0	4	19	25	16	0	0	2	12	65	51	0	0	15	30
ENSMUSG00000019982	Myb	0	0	0	0	0	0	0	0	0	0	0	0	0	0	0	0	0	0	0	0	0	0	0	0	0	0	0	0	0	0	0	0	0	0	0	0	0	0	0	0	1	1
ENSMUSG00000019986	Ahi1	0	0	0	0	0	0	0	0	0	0	0	0	0	0	0	0	0	0	0	0	0	0	0	0	0	0	0	0	0	0	0	0	0	0	0	0	0	0	0	0	1	1
ENSMUSG00000019988	Nedd1	11	9	0	0	6	8	369	315	1	11	91	135	0	0	0	0	1	1	280	228	0	5	54	101	170	150	0	5	29	44	31	21	1	5	9	15	158	126	0	0	35	67
ENSMUSG00000019990	Pde7b	0	0	0	0	0	0	0	0	0	0	0	0	0	0	0	0	0	0	0	0	0	0	4	4	0	0	0	0	0	0	0	0	0	0	0	0	0	0	0	0	0	0
ENSMUSG00000019992	Mtfr2	19	19	0	0	7	7	105	99	0	3	566	569	0	0	0	0	6	6	266	254	0	3	217	226	338	326	0	4	93	101	19	19	0	0	105	105	43	41	0	0	187	189
ENSMUSG00000019996	Map7	35	32	0	2	10	11	14	14	0	0	15	15	0	0	0	0	0	0	21	21	0	0	6	6	24	22	0	0	1	3	0	0	0	0	3	3	33	32	0	0	16	16
ENSMUSG00000020003	Pex7	5	5	0	0	8	8	19	17	0	0	17	19	0	0	0	0	1	1	40	35	0	0	23	27	127	117	2	9	74	76	4	4	0	0	3	3	17	16	0	1	10	10
ENSMUSG00000020009	Ifngr1	0	0	0	0	0	0	0	0	0	0	0	0	0	0	0	0	0	0	0	0	0	0	0	0	8	7	0	0	0	1	0	0	0	0	0	0	0	0	0	0	0	0
ENSMUSG00000020015	Cdk17	0	0	0	0	0	0	34	29	0	1	4	9	0	0	0	0	0	0	77	71	0	1	58	63	8	7	0	0	10	11	4	4	0	0	1	1	26	25	1	1	27	28
ENSMUSG00000020017	Hal	0	0	0	0	0	0	0	0	0	0	0	0	0	0	0	0	0	0	0	0	0	0	0	0	0	0	0	0	1	1	0	0	0	0	0	0	0	0	0	0	0	0
ENSMUSG00000020018	Snrpf	560	435	0	18	201	255	2698	2086	2	114	511	784	153	125	0	6	68	82	3096	2368	2	134	765	1124	4444	3450	1	184	991	1461	997	783	0	37	299	404	1970	1581	0	55	473	645
ENSMUSG00000020019	Ntn4	0	0	0	0	0	0	6	5	0	0	0	1	0	0	0	0	0	0	0	0	0	0	0	0	5	3	0	1	2	1	0	0	0	0	0	0	0	0	0	0	0	0
ENSMUSG00000020020	Usp44	1	0	0	0	0	0	0	0	0	0	0	0	0	0	0	0	0	0	1	1	0	0	0	0	1	0	0	0	0	0	0	0	0	0	0	0	0	0	0	0	0	0
ENSMUSG00000020021	Fgd6	68	64	1	1	11	15	541	521	0	4	18	30	12	10	0	0	1	3	328	310	0	0	25	43	361	357	0	1	8	10	71	67	0	0	10	14	386	380	2	5	32	34
ENSMUSG00000020022	Ndufa12	13	4	0	0	0	0	42	19	0	0	0	0	0	0	0	0	0	0	19	12	0	0	0	0	157	82	0	0	0	0	34	20	1	1	0	0	36	12	0	0	1	1
ENSMUSG00000020023	Tmcc3	0	0	0	0	0	0	6	6	0	0	23	23	0	0	0	0	0	0	24	20	0	0	29	31	8	8	0	0	20	20	0	0	0	0	8	8	12	12	0	0	7	7
ENSMUSG00000020034	Tcp11l2	0	0	0	0	0	0	0	0	0	0	0	0	0	0	0	0	0	0	0	0	0	0	0	0	3	3	0	0	3	3	0	0	0	0	0	0	0	0	0	0	0	0
ENSMUSG00000020037	Rfx4	0	0	0	0	0	0	0	0	0	0	5	5	0	0	0	0	0	0	0	0	0	0	0	0	0	0	0	0	0	0	0	0	0	0	0	0	0	0	0	0	5	5
ENSMUSG00000020038	Cry1	0	0	0	0	85	85	0	0	0	0	347	347	0	0	0	0	3	3	0	0	0	0	450	450	0	0	0	0	570	570	0	0	0	0	39	39	0	0	0	0	271	271
ENSMUSG00000020042	Btbd11	0	0	0	0	0	0	0	0	0	0	0	0	0	0	0	0	0	0	5	5	0	0	0	0	0	0	0	0	0	0	0	0	0	0	0	0	0	0	0	0	0	0
ENSMUSG00000020048	Hsp90b1	0	0	0	0	174	174	0	0	0	0	706	705	0	0	0	0	18	18	0	0	0	0	1172	1171	0	0	0	0	1331	1331	0	0	0	0	137	137	1	0	0	0	396	397
ENSMUSG00000020053	Igf1	0	0	0	0	18	18	4	4	0	0	87	87	0	0	0	0	11	11	6	4	0	0	52	53	0	0	0	0	210	210	1	1	0	0	0	0	6	6	0	0	37	37
ENSMUSG00000020056	Washc3	0	0	1	1	9	9	40	38	0	1	8	9	5	5	0	0	0	0	9	9	0	0	6	6	32	31	0	0	6	7	2	0	0	0	0	2	4	4	0	0	0	0
ENSMUSG00000020057	Dram1	0	0	0	0	0	0	0	0	0	0	0	0	0	0	0	0	0	0	0	0	0	0	0	0	0	0	0	0	4	4	0	0	0	0	0	0	0	0	0	0	0	0
ENSMUSG00000020059	Sycp3	13	9	0	1	9	12	253	195	1	8	116	161	11	8	0	1	12	14	56	44	0	0	67	78	431	355	0	10	206	263	8	2	0	1	11	15	161	115	0	8	104	141
ENSMUSG00000020062	Slc5a8	1	1	0	0	2	2	2	2	0	0	0	0	0	0	0	0	0	0	1	1	0	0	0	0	11	11	0	0	1	1	0	0	0	0	1	1	4	4	0	0	3	3
ENSMUSG00000020064	Herc4	3	3	0	0	0	0	27	27	0	0	1	1	0	0	0	0	0	0	2	2	0	0	0	0	5	5	0	0	0	0	2	2	0	0	0	0	0	0	0	0	0	0
ENSMUSG00000020069	Hnrnph3	0	0	0	0	0	0	0	0	0	0	0	0	0	0	0	0	0	0	0	0	0	0	1	1	0	0	0	0	0	0	0	0	0	0	0	0	0	0	0	0	0	0
ENSMUSG00000020070	Rufy2	0	0	0	0	0	0	0	0	0	0	0	0	0	0	0	0	0	0	0	0	0	0	1	1	0	0	0	0	0	0	0	0	0	0	0	0	0	0	0	0	0	0
ENSMUSG00000020072	Pbld2	0	0	0	0	0	0	0	0	0	0	0	0	0	0	0	0	0	0	0	0	0	0	1	1	0	0	0	0	0	0	0	0	0	0	0	0	0	0	0	0	0	0
ENSMUSG00000020074	Ccar1	0	0	0	0	0	0	0	0	0	0	2	2	0	0	0	0	0	0	0	0	0	0	2	3	0	0	0	0	0	0	0	0	0	0	0	0	0	0	0	0	2	2
ENSMUSG00000020075	Ddx21	0	0	0	0	0	0	0	0	0	0	0	0	0	0	0	0	1	1	0	0	0	0	0	0	0	0	0	0	1	1	0	0	0	0	0	0	0	0	0	0	0	0
ENSMUSG00000020076	Ddx50	0	0	0	0	13	13	0	0	0	0	158	158	0	0	0	0	1	1	0	0	0	0	91	91	0	0	0	0	73	73	0	0	0	0	9	9	0	0	0	0	105	105
ENSMUSG00000020077	Srgn	0	0	0	0	0	0	0	0	0	0	0	0	0	0	0	0	1	1	0	0	0	0	0	0	0	0	0	0	0	0	0	0	0	0	0	0	0	0	0	0	0	0
ENSMUSG00000020078	Vps26a	0	0	0	0	0	0	0	0	0	0	0	0	0	0	0	0	1	1	0	0	0	0	0	0	0	0	0	0	0	0	0	0	0	0	0	0	0	0	0	0	0	0
ENSMUSG00000020079	Supv3l1	0	0	0	0	0	0	0	0	0	0	0	0	0	0	0	0	1	1	0	0	0	0	0	0	0	0	0	0	0	0	0	0	0	0	0	0	0	0	0	0	0	0
ENSMUSG00000020101	Vsir	0	0	0	0	0	0	0	0	0	0	1	1	0	0	0	0	0	0	0	0	0	0	0	0	0	0	0	0	0	0	0	0	0	0	0	0	0	0	0	0	0	0
ENSMUSG00000020102	Slc16a7	0	0	0	0	0	0	0	0	0	0	0	0	0	0	0	0	0	0	7	6	0	0	0	1	0	0	0	0	0	0	0	0	0	0	0	0	0	0	0	0	0	0
ENSMUSG00000020105	Lrig3	18	18	0	0	7	7	7	7	0	0	1	1	0	0	0	0	0	0	23	21	0	1	5	5	10	9	0	1	4	4	0	0	0	0	0	0	1	1	0	0	0	0
ENSMUSG00000020115	Tbk1	0	0	0	0	2	2	6	6	0	0	32	32	0	0	0	0	2	2	14	13	0	0	24	25	0	0	0	0	9	9	2	2	0	0	4	4	6	6	0	0	20	20
ENSMUSG00000020116	Pno1	0	0	0	0	74	74	0	0	0	0	218	218	0	0	0	0	16	16	0	0	0	0	69	69	0	0	0	0	572	572	0	0	0	0	14	14	0	0	0	0	111	111
ENSMUSG00000020120	Plek	0	0	0	0	2	2	0	0	0	0	66	66	0	0	0	0	0	0	0	0	0	0	19	19	0	0	0	0	17	17	0	0	0	0	5	5	0	0	0	0	21	21
ENSMUSG00000020121	Srgap1	14	12	0	4	142	140	23	22	0	1	202	202	1	1	0	0	6	7	33	26	0	2	280	286	49	46	0	3	641	641	27	24	0	3	68	68	12	10	0	1	285	286
ENSMUSG00000020123	Avpr1a	0	0	0	0	0	0	0	0	0	0	2	2	0	0	0	0	0	0	0	0	0	0	10	10	0	0	0	0	8	8	0	0	0	0	1	1	0	0	0	0	9	9
ENSMUSG00000020124	Usp15	164	154	0	3	454	461	904	860	1	6	2460	2497	18	17	0	0	178	179	678	643	2	9	1468	1496	590	569	2	6	1286	1303	111	98	0	1	687	699	427	406	2	3	2501	2521
ENSMUSG00000020128	Vps54	2	2	0	0	6	6	16	14	0	0	0	1	0	0	0	0	0	0	14	14	0	1	18	18	12	11	0	3	4	3	0	0	0	0	6	6	4	4	0	0	1	1
ENSMUSG00000020130	Tbc1d15	355	334	0	3	887	905	1589	1517	1	13	2927	2986	68	65	0	0	57	60	1173	1099	0	10	6107	6171	1851	1771	1	13	4906	4974	253	236	0	0	1012	1030	935	883	1	2	4552	4603
ENSMUSG00000020134	Peli1	0	0	0	0	2	2	0	0	0	0	59	59	0	0	0	0	0	0	0	0	0	0	23	23	0	0	0	0	34	34	0	0	0	0	2	2	0	0	0	0	13	13
ENSMUSG00000020137	Thap2	0	0	0	0	1	1	0	0	0	0	28	28	0	0	0	0	0	0	0	0	0	0	32	32	0	0	0	0	60	60	0	0	0	0	8	8	0	0	0	0	23	23
ENSMUSG00000020143	Dock2	0	0	0	0	0	0	0	0	0	1	13	12	0	0	0	0	0	0	0	0	0	0	0	0	0	0	0	0	0	0	0	0	0	0	0	0	0	0	0	0	5	5
ENSMUSG00000020151	Ptprr	0	0	0	0	6	6	9	9	0	0	2	2	0	0	0	0	0	0	13	12	0	1	6	6	8	7	0	0	4	4	0	0	0	0	0	0	16	16	0	0	10	10
ENSMUSG00000020159	Gabrp	0	0	0	0	0	0	5	4	0	0	3	4	0	0	0	0	0	0	1	0	0	1	3	3	0	0	0	0	1	1	0	0	0	0	0	0	0	0	0	0	0	0
ENSMUSG00000020160	Meis1	0	0	0	0	0	0	4	4	0	0	3	3	0	0	0	0	0	0	0	0	0	0	0	0	1	1	0	0	1	1	0	0	0	0	0	0	0	0	0	0	0	0
ENSMUSG00000020166	Cnot2	0	0	0	0	11	11	0	0	0	0	384	384	0	0	0	0	1	1	0	0	0	0	283	283	0	0	0	0	186	186	0	0	0	0	12	12	0	0	0	0	159	159
ENSMUSG00000020167	Tcf3	0	0	0	0	0	0	0	0	0	0	0	0	1	0	0	0	0	1	0	0	0	0	0	0	0	0	0	0	2	2	0	0	0	0	0	0	0	0	0	0	0	0
ENSMUSG00000020171	Yeats4	0	0	0	0	0	0	0	0	0	0	0	0	0	0	0	0	0	0	0	0	0	0	0	0	0	0	0	0	1	1	0	0	0	0	0	0	1	1	0	0	0	0
ENSMUSG00000020173	Cobl	0	0	0	0	0	0	2	2	1	1	23	23	0	0	0	0	0	0	0	0	0	0	18	18	0	0	0	0	5	5	0	0	0	0	0	0	0	0	0	0	36	36
ENSMUSG00000020176	Grb10	0	0	0	0	1	1	0	0	0	0	23	23	0	0	0	0	0	0	0	0	0	0	28	28	0	0	0	0	9	9	0	0	0	0	2	2	0	0	0	0	27	27
ENSMUSG00000020177	9530003J23Rik	0	0	0	0	0	0	0	0	0	0	0	0	0	0	0	0	0	0	0	0	0	0	0	0	0	0	0	0	1	1	0	0	0	0	0	0	1	1	0	0	0	0
ENSMUSG00000020180	Snrpd3	0	0	0	0	0	0	0	0	0	0	4	4	0	0	0	0	0	0	0	0	0	0	0	0	0	0	0	0	0	0	0	0	0	0	0	0	0	0	0	0	0	0
ENSMUSG00000020181	Nav3	0	0	0	0	15	15	0	0	0	0	248	248	0	0	0	0	0	0	0	0	0	0	148	148	0	0	0	0	113	113	0	0	0	0	37	37	0	0	0	0	82	82
ENSMUSG00000020182	Ddc	0	0	0	0	0	0	0	0	0	0	0	0	0	0	0	0	0	0	0	0	0	0	0	0	0	0	0	0	0	0	0	0	0	0	0	0	0	0	0	0	1	1
ENSMUSG00000020183	Cpm	0	0	0	0	8	8	1	0	0	0	54	55	0	0	0	0	0	0	0	0	0	0	36	36	0	0	0	0	31	31	0	0	1	0	16	16	0	0	0	0	36	36
ENSMUSG00000020184	Mdm2	18	17	0	0	43	43	38	37	0	1	179	179	0	0	0	0	0	0	43	42	0	0	60	61	43	42	0	0	74	74	3	3	1	0	13	13	45	44	0	0	115	116
ENSMUSG00000020186	Csrp2	0	0	0	0	0	0	0	0	0	0	0	0	0	0	0	0	0	0	0	0	0	0	5	5	0	0	0	0	35	35	0	0	0	0	1	1	0	0	0	0	0	0
ENSMUSG00000020189	Osbpl8	94	84	1	13	92	90	135	119	0	13	111	113	9	8	0	1	12	12	585	535	0	48	562	563	328	304	0	28	239	235	36	31	0	2	42	44	371	339	0	27	366	370
ENSMUSG00000020190	Mknk2	0	0	0	0	0	0	0	0	0	0	0	0	0	0	0	0	0	0	0	0	0	0	0	0	0	0	0	0	0	0	0	0	0	0	0	0	0	0	0	0	1	1
ENSMUSG00000020191	4930415F15Rik	0	0	0	0	0	0	3	3	0	0	1	1	0	0	0	0	0	0	0	0	0	0	0	0	0	0	0	0	3	3	0	0	0	0	1	1	0	0	0	0	0	0
ENSMUSG00000020196	Cabin1	0	0	0	0	57	57	6	6	1	2	115	114	0	0	0	0	0	0	4	4	0	0	126	126	12	12	0	0	237	237	0	0	0	0	17	17	7	4	0	0	72	72
ENSMUSG00000020205	Phlda1	7	6	0	0	0	1	37	35	0	1	1	2	0	0	0	0	0	0	14	13	0	0	0	1	18	18	0	0	1	2	9	9	0	0	0	1	47	42	0	0	1	5
ENSMUSG00000020212	Mdm1	9	8	0	0	6	7	17	12	0	3	10	12	0	0	0	0	0	0	21	19	0	1	4	5	24	21	0	0	12	15	2	2	0	0	1	1	22	20	0	0	13	15
ENSMUSG00000020220	Vps13d	19	16	0	1	3	3	45	44	0	1	12	12	0	0	0	0	0	0	65	61	1	1	12	16	78	76	0	1	8	9	6	5	0	0	0	1	71	63	2	4	29	35
ENSMUSG00000020224	Llph	0	0	0	0	0	0	0	0	0	0	0	0	0	0	0	0	0	0	0	0	0	0	0	0	0	0	0	0	0	0	0	0	0	0	0	0	0	0	0	0	2	2
ENSMUSG00000020225	Tmbim4	0	0	0	0	3	3	0	0	0	0	22	22	0	0	0	0	1	1	0	0	0	0	15	15	0	0	0	0	91	91	0	0	0	0	2	2	0	0	0	0	41	41
ENSMUSG00000020226	Slc5a4b	0	0	0	0	0	0	0	0	0	0	0	0	0	0	0	0	0	0	0	0	0	0	1	1	0	0	0	0	0	0	0	0	0	0	0	0	0	0	0	0	0	0
ENSMUSG00000020228	Helb	0	0	0	0	9	9	8	7	0	1	19	19	0	0	0	0	0	0	0	0	0	0	24	24	0	0	0	0	6	6	0	0	0	0	5	5	0	0	0	0	6	6
ENSMUSG00000020229	Slc5a4a	0	0	0	0	0	0	0	0	0	0	2	2	0	0	0	0	0	0	0	0	0	0	0	0	0	0	0	0	0	0	0	0	0	0	0	0	0	0	0	0	0	0
ENSMUSG00000020230	Prmt2	0	0	0	0	62	62	0	0	0	0	73	73	0	0	0	0	7	7	0	0	0	0	48	48	0	0	0	0	365	365	0	0	0	0	14	14	0	0	0	0	35	35
ENSMUSG00000020232	Hmg20b	0	0	0	0	0	0	0	0	0	0	0	0	0	0	0	0	0	0	0	0	0	0	0	0	0	0	0	0	1	1	2	2	0	0	0	0	1	1	0	0	1	1
ENSMUSG00000020246	Hcfc2	4	4	0	0	0	0	19	18	0	0	1	2	1	1	0	0	0	0	2	2	0	0	3	3	10	8	0	0	1	3	0	0	0	0	0	0	6	6	0	0	2	2
ENSMUSG00000020248	Nfyb	0	0	0	0	123	123	0	0	0	0	425	425	0	0	0	0	24	24	0	0	0	0	209	209	0	0	0	0	521	521	0	0	0	0	87	87	0	0	0	0	240	240
ENSMUSG00000020250	Txnrd1	35	34	0	0	19	20	184	169	0	1	54	65	0	0	0	0	0	0	235	226	0	2	56	63	106	100	0	0	44	49	12	12	0	0	8	8	175	165	0	0	41	50
ENSMUSG00000020253	Ppm1m	0	0	0	0	0	0	8	7	0	0	0	0	0	0	0	0	0	0	0	0	0	0	0	0	0	0	0	0	0	0	0	0	0	0	0	0	4	4	0	0	1	1
ENSMUSG00000020255	D10Wsu102e	0	0	0	0	0	0	0	0	0	0	0	0	0	0	0	0	0	0	0	0	0	0	0	0	0	0	0	0	0	0	0	0	0	0	0	0	0	0	0	0	3	3
ENSMUSG00000020256	Aldh1l2	0	0	0	0	0	0	0	0	0	0	0	0	0	0	0	0	0	0	0	0	0	0	0	0	0	0	0	0	0	0	0	0	0	0	0	0	0	0	0	0	3	3
ENSMUSG00000020257	Wdr82	1	1	0	0	0	0	49	47	0	1	5	6	0	0	0	0	0	0	5	5	0	0	0	0	50	48	0	0	2	4	1	1	0	0	0	0	35	32	0	0	2	5
ENSMUSG00000020258	Glyctk	0	0	0	0	0	0	0	0	0	0	0	0	0	0	0	0	0	0	1	1	0	0	0	0	3	3	0	0	0	0	0	0	0	0	0	0	1	0	0	0	0	1
ENSMUSG00000020263	Appl2	0	0	0	0	0	0	0	0	0	0	7	7	0	0	0	0	0	0	0	0	0	0	0	0	0	0	0	0	0	0	0	0	0	0	0	0	0	0	0	0	0	0
ENSMUSG00000020264	Slc36a2	0	0	0	0	0	0	0	0	0	0	1	1	0	0	0	0	0	0	0	0	0	0	0	0	11	8	0	1	4	5	0	0	0	0	0	0	0	0	0	0	0	0
ENSMUSG00000020265	Sumo3	0	0	0	0	0	0	0	0	0	0	0	0	0	0	0	0	1	1	0	0	0	0	1	1	0	0	0	0	0	0	0	0	0	0	0	0	0	0	0	0	0	0
ENSMUSG00000020267	Hint1	2	2	0	0	3	3	42	37	0	0	35	36	1	1	0	0	0	0	64	59	1	2	53	55	100	79	5	8	200	218	11	10	1	2	2	2	35	27	0	4	21	24
ENSMUSG00000020268	Lyrm7	3	3	0	0	6	6	1	1	0	0	1	1	0	0	0	0	0	0	4	4	1	1	4	4	6	4	0	0	0	2	0	0	0	0	0	0	0	0	0	0	4	4
ENSMUSG00000020271	Fbxw11	0	0	0	0	0	0	0	0	0	0	4	4	0	0	0	0	0	0	0	0	0	0	13	13	1	1	0	0	3	3	0	0	0	0	2	2	0	0	0	0	1	1
ENSMUSG00000020272	Stk10	0	0	0	0	0	0	0	0	0	0	0	0	0	0	0	0	0	0	0	0	0	0	1	1	0	0	0	0	0	0	0	0	0	0	0	0	0	0	0	0	0	0
ENSMUSG00000020273	Papolg	0	0	0	0	4	4	0	0	0	0	144	144	0	0	0	0	0	0	0	0	0	0	148	148	0	0	0	0	179	179	0	0	0	0	2	2	0	0	0	0	73	73
ENSMUSG00000020275	Rel	4	4	0	0	1	1	3	3	0	0	5	5	0	0	0	0	0	0	2	2	0	0	6	6	3	3	0	0	0	0	0	0	0	0	0	0	0	0	0	0	0	0
ENSMUSG00000020280	Pus10	0	0	0	0	0	0	0	0	0	0	9	9	0	0	0	0	0	0	0	0	0	0	3	3	0	0	0	0	4	4	0	0	0	0	0	0	0	0	0	0	5	5
ENSMUSG00000020282	Rhbdf1	0	0	0	0	0	0	15	14	0	0	0	1	0	0	0	0	0	0	16	16	0	0	0	0	87	87	0	1	4	3	10	10	0	0	3	3	14	14	0	0	0	0
ENSMUSG00000020286	1700093K21Rik	0	0	0	0	2	2	0	0	0	0	1	1	0	0	0	0	0	0	0	0	0	0	3	3	0	0	0	0	6	6	0	0	0	0	0	0	0	0	0	0	3	3
ENSMUSG00000020287	Mpg	25	24	0	0	0	1	21	21	0	0	0	0	0	0	0	0	0	0	52	52	0	1	1	0	166	160	0	1	1	5	3	3	0	0	1	1	30	30	0	0	0	0
ENSMUSG00000020288	Ahsa2	0	0	0	0	25	25	0	0	0	0	57	57	0	0	0	0	3	3	0	0	0	0	91	91	0	0	0	0	121	121	0	0	0	0	14	14	0	0	0	0	68	68
ENSMUSG00000020289	Nprl3	0	0	0	0	0	0	1	0	0	0	0	1	0	0	0	0	0	0	0	0	0	0	0	0	0	0	0	0	0	0	0	0	0	0	0	0	0	0	0	0	0	0
ENSMUSG00000020290	Xpo1	0	0	0	0	2	2	0	0	0	0	42	42	0	0	0	0	0	0	0	0	0	0	19	19	0	0	0	0	9	9	0	0	0	0	2	2	0	0	0	0	30	30
ENSMUSG00000020295	Hbq1a	0	0	0	0	0	0	0	0	0	0	3	3	0	0	0	0	0	0	0	0	0	0	0	0	2	2	0	0	1	1	0	0	0	0	3	3	2	0	0	0	16	17
ENSMUSG00000020300	Cpeb4	0	0	0	0	1	1	0	0	0	0	3	3	0	0	0	0	0	0	0	0	0	0	5	5	0	0	0	0	3	3	0	0	0	0	0	0	0	0	0	0	0	0
ENSMUSG00000020303	Stc2	0	0	0	0	0	0	0	0	0	0	0	1	0	0	0	0	0	0	5	4	0	0	1	2	0	0	0	0	0	0	0	0	0	0	0	0	1	1	0	0	1	1
ENSMUSG00000020305	Asb3	0	0	0	0	0	0	68	68	0	0	0	0	0	0	0	0	0	0	91	91	0	0	0	0	113	113	0	0	0	0	8	8	0	0	0	0	48	48	0	0	0	0
ENSMUSG00000020309	Chac2	6	5	0	0	0	1	96	93	0	0	14	14	0	0	0	0	0	0	58	53	0	0	18	18	112	101	0	0	5	5	5	5	0	0	6	6	55	50	0	0	21	24
ENSMUSG00000020311	Erlec1	4	4	0	0	0	0	5	5	0	0	0	0	0	0	0	0	0	0	17	16	0	0	2	3	27	26	0	0	4	5	4	4	0	0	3	3	9	8	0	0	6	7
ENSMUSG00000020315	Sptbn1	0	0	0	0	0	0	43	35	0	1	25	32	0	0	0	0	0	0	8	8	0	0	11	11	23	21	0	2	24	24	0	0	0	0	0	0	11	8	0	2	12	13
ENSMUSG00000020319	Wdpcp	1	1	0	0	0	0	1	1	0	0	8	8	0	0	0	0	0	0	0	0	0	0	2	2	15	12	0	2	15	16	0	0	0	0	0	0	0	0	0	0	0	0
ENSMUSG00000020321	Mdh1	0	0	0	0	79	79	0	0	0	0	436	436	0	0	0	0	15	15	0	0	0	0	416	416	0	0	0	0	808	808	0	0	0	0	38	38	0	0	0	0	234	234
ENSMUSG00000020333	Acsl6	0	0	0	0	0	0	0	0	0	0	0	0	0	0	0	0	0	0	1	1	0	0	0	0	0	0	0	0	0	0	0	0	0	0	0	0	0	0	0	0	0	0
ENSMUSG00000020340	Cyfip2	0	0	0	0	4	4	0	0	0	0	12	12	0	0	0	0	0	0	0	0	0	0	14	14	0	0	0	0	17	17	0	0	0	0	0	0	0	0	0	0	6	6
ENSMUSG00000020354	Sgcd	0	0	0	0	7	7	0	0	0	0	35	35	0	0	0	0	0	0	0	0	0	0	15	15	0	0	0	0	22	22	0	0	0	0	9	9	0	0	0	0	29	29
ENSMUSG00000020358	Hnrnpab	0	0	0	0	8	8	0	0	0	0	32	32	0	0	0	0	0	0	0	0	0	0	58	58	1	1	0	0	56	56	0	0	0	0	50	50	0	0	0	0	47	47
ENSMUSG00000020359	Phykpl	22	22	0	1	2	1	51	48	0	0	3	6	3	3	0	0	1	1	98	98	0	0	0	0	236	230	0	0	6	11	19	19	0	0	2	2	65	60	0	1	1	5
ENSMUSG00000020361	Hspa4	0	0	0	0	0	0	0	0	0	0	10	10	0	0	0	0	0	0	0	0	0	0	14	14	0	0	0	0	13	13	0	0	0	0	0	0	0	0	0	0	23	23
ENSMUSG00000020362	Cnot6	0	0	0	0	0	0	0	0	0	0	0	0	0	0	0	0	0	0	0	0	0	0	1	1	0	0	0	0	0	0	0	0	0	0	0	0	0	0	0	0	0	0
ENSMUSG00000020364	Zfp354a	7	6	0	1	0	0	0	0	0	0	0	0	0	0	0	0	0	0	0	0	0	0	0	0	0	0	0	0	0	0	0	0	0	0	0	0	0	0	0	0	0	0
ENSMUSG00000020368	Canx	0	0	0	0	0	0	0	0	0	0	0	0	0	0	0	0	0	0	0	0	0	0	0	0	0	0	0	0	1	1	0	0	0	0	0	0	0	0	0	0	0	0
ENSMUSG00000020375	Rufy1	16	13	0	0	1	4	61	56	0	0	22	27	0	0	0	0	0	0	81	79	0	1	11	12	33	28	0	0	13	18	21	20	0	0	10	11	59	52	0	0	49	56
ENSMUSG00000020376	Rnf130	0	0	0	0	0	0	0	0	0	0	1	1	0	0	0	0	0	0	0	0	0	0	0	0	0	0	0	0	0	0	0	0	0	0	1	1	0	0	0	0	0	0
ENSMUSG00000020380	Rad50	0	0	0	0	1	1	0	0	0	0	0	0	0	0	0	0	0	0	0	0	0	0	0	0	0	0	0	0	0	0	0	0	0	0	0	0	0	0	0	0	0	0
ENSMUSG00000020381	Mrnip	0	0	0	0	0	0	0	0	0	0	0	0	0	0	0	0	0	0	0	0	0	0	1	1	0	0	0	0	0	0	0	0	0	0	0	0	0	0	0	0	0	0
ENSMUSG00000020385	Clk4	0	0	0	0	0	0	3	2	0	1	1	1	0	0	0	0	0	0	5	5	0	1	17	16	14	13	0	1	24	24	0	0	0	0	0	0	4	3	0	0	1	1
ENSMUSG00000020386	Sar1b	0	0	0	0	0	0	0	0	0	0	0	0	0	0	0	0	0	0	0	0	0	0	0	0	0	0	0	0	4	4	0	0	0	0	0	0	0	0	0	0	0	0
ENSMUSG00000020387	Jade2	0	0	0	0	0	0	0	0	0	0	0	0	0	0	0	0	0	0	0	0	0	0	0	0	0	0	0	0	4	4	0	0	0	0	0	0	0	0	0	0	0	0
ENSMUSG00000020389	Cdkl3	0	0	0	0	0	0	2	2	0	0	0	0	0	0	0	0	0	0	0	0	0	0	1	1	0	0	0	0	0	0	1	1	0	0	4	4	1	1	0	0	0	0
ENSMUSG00000020390	Ube2b	0	0	0	0	114	114	0	0	0	0	736	736	0	0	0	0	17	17	0	0	0	0	820	820	0	0	0	0	697	697	1	1	0	0	114	114	1	1	0	0	571	571
ENSMUSG00000020392	Cdkn2aipnl	69	68	0	0	2	3	94	91	0	0	8	11	0	0	0	0	0	0	135	132	0	1	11	14	421	400	0	3	22	40	8	8	0	0	0	0	59	58	0	0	4	5
ENSMUSG00000020397	Med7	0	0	0	0	13	13	0	0	0	0	145	145	0	0	0	0	0	0	0	0	0	0	70	70	0	0	0	0	126	126	0	0	0	0	83	83	0	0	0	0	132	132
ENSMUSG00000020400	Tnip1	0	0	0	0	0	0	3	3	0	0	1	1	2	2	0	0	0	0	3	3	0	0	4	4	0	0	0	0	3	3	0	0	0	0	1	1	4	4	0	0	7	7
ENSMUSG00000020402	Vdac1	10	8	0	0	52	54	157	155	0	0	30	32	1	1	0	0	0	0	308	296	1	2	39	45	603	589	2	5	73	84	34	34	0	0	2	2	267	261	1	1	25	29
ENSMUSG00000020405	Fabp6	0	0	0	0	0	0	0	0	0	0	2	2	0	0	0	0	0	0	0	0	0	0	11	11	0	0	0	0	0	0	0	0	0	0	0	0	0	0	0	0	0	0
ENSMUSG00000020407	Upp1	0	0	0	0	0	0	1	1	0	0	1	1	0	0	0	0	0	0	0	0	0	0	0	0	0	0	0	0	2	2	0	0	0	0	0	0	0	0	0	0	0	0
ENSMUSG00000020409	Slu7	110	95	0	9	55	65	511	444	0	34	72	106	31	28	0	2	8	9	492	418	1	35	100	140	1029	898	2	61	102	173	71	57	0	10	80	85	400	347	1	26	101	128
ENSMUSG00000020412	Ascc2	0	0	0	0	0	0	0	0	0	0	0	0	0	0	0	0	0	0	0	0	0	0	0	0	0	0	0	0	0	0	0	0	0	0	1	1	0	0	0	0	0	0
ENSMUSG00000020413	Hus1	23	22	0	0	3	4	343	326	0	3	22	34	5	5	0	0	2	2	364	342	1	3	39	58	295	285	0	0	11	21	32	29	0	0	7	9	334	307	1	5	38	59
ENSMUSG00000020415	Pttg1	7885	7757	2	28	97	202	7982	7858	0	21	86	184	2953	2858	1	23	133	201	7934	7800	1	21	87	198	8025	7914	1	20	68	162	7748	7610	5	26	145	263	7941	7829	1	17	78	178
ENSMUSG00000020419	Hormad2	0	0	0	0	0	0	0	0	0	0	3	3	0	0	0	0	0	0	0	0	0	0	7	7	0	0	0	0	6	6	0	0	0	0	0	0	0	0	0	0	4	4
ENSMUSG00000020424	Gatsl3	0	0	0	0	0	0	0	0	0	0	0	0	0	0	0	0	0	0	0	0	0	0	0	0	0	0	0	0	2	2	0	0	0	0	0	0	0	0	0	0	0	0
ENSMUSG00000020431	Adcy1	0	0	0	0	0	0	0	0	0	0	0	0	0	0	0	0	0	0	0	0	0	0	0	0	0	0	0	0	4	4	0	0	0	0	0	0	0	0	0	0	0	0
ENSMUSG00000020435	Osbp2	0	0	0	0	0	0	0	0	0	0	4	4	0	0	0	0	0	0	0	0	0	0	4	4	0	0	0	0	0	0	0	0	0	0	0	0	0	0	0	0	0	0
ENSMUSG00000020436	Gabrg2	0	0	0	0	0	0	0	0	0	0	0	0	0	0	0	0	0	0	0	0	0	0	0	0	0	0	0	0	0	0	0	0	0	0	3	3	0	0	0	0	0	0
ENSMUSG00000020437	Myo1g	0	0	0	0	0	0	0	0	0	0	0	0	0	0	0	0	0	0	0	0	0	0	0	1	0	0	0	0	1	1	0	0	0	0	0	0	0	0	0	0	0	0
ENSMUSG00000020441	2310033P09Rik	43	25	0	5	388	403	135	83	0	12	796	833	8	6	0	1	38	38	140	80	1	12	954	999	232	129	0	11	1424	1513	25	9	0	5	318	330	97	62	0	8	631	657
ENSMUSG00000020444	Guk1	2	2	0	0	0	0	23	23	0	0	5	5	2	2	0	0	0	0	32	32	0	0	1	1	101	97	0	0	12	14	9	8	1	3	3	2	21	17	0	2	4	6
ENSMUSG00000020447	Npc1l1	0	0	0	0	1	1	0	0	0	0	1	1	0	0	0	0	0	0	0	0	0	0	0	0	0	0	0	0	0	0	0	0	0	0	0	0	0	0	0	0	0	0
ENSMUSG00000020455	Trim11	5	5	0	0	0	0	16	16	0	0	0	0	0	0	0	0	0	0	44	43	0	0	1	2	132	131	0	0	1	2	1	1	0	0	0	0	8	8	0	0	0	0
ENSMUSG00000020456	Ogdh	0	0	0	0	0	0	0	0	0	0	2	2	0	0	0	0	0	0	0	0	0	0	1	1	0	0	0	0	3	3	0	0	0	0	0	0	0	0	0	0	6	6
ENSMUSG00000020458	Rtn4	7	7	0	0	3	3	16	14	0	0	13	15	0	0	0	0	0	0	41	33	0	2	3	6	27	24	0	2	4	5	24	15	0	1	5	13	31	24	0	3	6	9
ENSMUSG00000020459	Mtif2	22	19	0	0	1	4	85	77	0	1	8	16	2	2	0	0	0	0	229	205	0	2	14	35	201	186	0	0	14	30	15	15	0	0	3	3	191	177	0	1	10	22
ENSMUSG00000020460	Rps27a	0	0	0	0	7	7	0	0	0	0	44	45	0	0	0	0	1	1	3	2	0	1	10	10	0	0	0	0	55	55	0	0	0	1	3	3	3	3	0	0	21	21
ENSMUSG00000020461	Clhc1	0	0	0	0	0	0	2	1	0	0	0	2	0	0	0	0	0	0	2	2	0	0	0	0	1	1	0	0	0	0	0	0	0	1	0	0	0	0	0	0	0	0
ENSMUSG00000020462	Cfap36	60	54	0	7	45	44	230	214	0	21	197	192	7	7	0	0	10	10	185	171	0	16	159	158	195	185	1	17	168	162	10	10	0	0	10	10	235	220	0	15	221	222
ENSMUSG00000020463	Ppp4r3b	64	56	0	3	24	30	170	152	0	9	97	106	21	17	1	1	8	12	238	214	4	12	87	102	171	151	0	14	82	89	45	45	0	0	15	15	133	113	0	9	65	77
ENSMUSG00000020464	Pnpt1	10	9	0	0	4	5	28	21	0	1	9	15	0	0	0	0	0	0	23	19	0	0	5	9	49	41	0	2	3	9	3	3	0	0	0	0	48	44	0	1	4	7
ENSMUSG00000020467	Efemp1	0	0	0	0	0	0	0	0	0	0	0	0	0	0	0	0	0	0	7	7	0	0	0	0	15	13	0	0	0	1	0	0	0	0	0	0	1	1	0	0	4	4
ENSMUSG00000020481	Ankrd36	0	0	0	0	0	0	0	0	0	0	0	0	0	0	0	0	0	0	0	0	0	0	0	0	0	0	0	0	0	0	0	0	0	0	1	1	0	0	0	0	0	0
ENSMUSG00000020482	Ccdc117	0	0	0	0	0	0	0	0	0	0	0	0	0	0	0	0	0	0	0	0	0	0	0	0	0	0	0	0	0	0	0	0	0	0	1	1	0	0	0	0	0	0
ENSMUSG00000020483	Dynll2	107	99	1	5	21	26	157	145	0	3	22	28	0	0	0	0	0	0	459	415	5	27	96	112	32	31	0	0	1	2	11	10	1	1	2	2	93	86	2	5	23	27
ENSMUSG00000020485	Supt4a	0	0	0	0	0	0	0	0	0	0	0	0	0	0	0	0	0	0	0	0	0	0	0	0	0	0	0	0	0	1	0	0	0	0	0	0	0	0	0	0	0	0
ENSMUSG00000020486	Sept4	0	0	0	0	0	0	0	0	0	0	0	0	0	0	0	0	0	0	0	0	0	0	0	0	0	0	0	0	1	1	0	0	0	0	1	1	0	0	0	0	0	0
ENSMUSG00000020492	Ska2	0	0	0	0	0	0	23	20	0	0	1	3	0	0	0	0	0	0	8	8	0	1	1	1	18	16	0	0	1	3	0	0	0	0	0	0	13	9	0	1	1	3
ENSMUSG00000020493	Prr11	0	0	0	0	0	0	0	0	0	0	1	1	0	0	0	0	0	0	0	0	0	0	0	0	2	2	0	0	0	0	0	0	0	0	0	0	0	0	0	0	1	1
ENSMUSG00000020495	Smg8	0	0	0	0	16	16	2	1	0	0	57	57	0	0	0	0	0	0	0	0	0	0	81	81	6	6	0	0	108	108	0	0	0	0	1	1	1	1	0	0	24	24
ENSMUSG00000020496	Rnf187	0	0	0	0	0	0	16	14	0	3	3	2	0	0	0	0	0	0	15	14	0	1	3	3	130	122	0	0	5	12	1	1	0	0	0	0	0	0	0	0	0	0
ENSMUSG00000020513	Tubd1	8	8	0	0	15	15	31	30	0	1	43	43	0	0	0	0	3	3	14	13	0	0	18	19	67	65	0	0	67	69	3	3	0	0	7	7	8	8	0	0	8	8
ENSMUSG00000020514	Mrpl22	3	1	0	0	3	5	21	16	0	0	37	42	0	0	0	0	0	0	3	1	0	0	16	16	17	15	0	0	37	38	2	2	0	0	2	2	7	6	0	0	25	27
ENSMUSG00000020515	Cnot8	233	226	0	1	4	9	259	256	1	2	5	8	13	12	0	0	0	1	335	331	0	0	1	5	1964	1947	0	5	10	22	41	40	0	0	1	2	138	135	1	1	1	4
ENSMUSG00000020516	Rps6kb1	103	95	0	2	53	59	151	131	0	5	114	128	1	1	0	0	2	2	209	183	3	12	166	183	312	269	0	16	122	148	22	18	0	0	27	31	114	99	1	10	109	114
ENSMUSG00000020519	Sap30l	27	26	0	0	18	19	20	19	1	1	14	15	4	4	1	1	3	3	29	29	1	1	21	21	41	39	0	2	31	31	17	17	0	0	19	19	25	25	0	0	22	22
ENSMUSG00000020521	Rnft1	30	26	0	2	11	13	174	156	1	10	92	101	2	1	0	0	0	1	176	158	0	11	70	77	469	437	2	19	177	192	17	13	0	2	7	10	90	83	0	8	48	48
ENSMUSG00000020522	Mfap3	21	21	0	0	0	0	94	92	0	0	1	3	5	4	0	0	0	0	109	102	0	1	0	6	394	384	0	0	0	9	5	5	0	0	0	0	47	43	0	0	0	3
ENSMUSG00000020523	Fam114a2	87	76	0	1	3	13	256	243	0	2	17	27	19	15	0	1	1	4	253	243	0	0	10	20	398	384	1	8	12	18	46	46	0	0	4	4	198	191	1	2	8	14
ENSMUSG00000020525	Ppm1d	0	0	0	0	0	0	20	20	0	0	8	8	0	0	0	0	0	0	33	31	0	1	4	5	35	33	0	0	3	5	8	7	0	0	0	1	12	11	0	0	1	2
ENSMUSG00000020526	Znhit3	3	2	0	0	5	6	52	48	0	4	51	51	0	0	0	0	0	0	14	13	0	0	11	12	11	9	0	1	12	13	0	0	0	0	0	0	70	62	0	2	70	76
ENSMUSG00000020527	Myo19	2	2	0	0	0	0	16	16	0	0	0	0	0	0	0	0	0	0	7	6	0	0	0	1	14	14	0	0	0	0	0	0	0	0	0	0	0	0	0	0	0	0
ENSMUSG00000020528	Prpsap2	11	11	0	0	72	72	5	1	0	0	189	191	0	0	0	0	1	1	0	0	0	0	127	127	23	22	0	1	376	376	0	0	0	0	15	15	6	6	0	0	94	94
ENSMUSG00000020530	Ggnbp2	31	27	0	0	6	9	32	30	0	0	3	5	10	9	0	0	4	5	99	84	1	6	5	15	205	184	0	3	15	32	14	12	0	0	6	8	108	94	0	2	18	28
ENSMUSG00000020532	Acaca	0	0	0	0	0	0	1	0	0	0	9	10	0	0	0	0	1	1	0	0	0	0	1	1	0	0	0	0	1	1	0	0	0	0	1	1	0	0	0	0	8	8
ENSMUSG00000020541	Tom1l1	2	2	0	0	2	2	108	104	0	3	91	92	1	1	0	0	0	0	48	44	0	0	92	96	131	122	0	2	55	62	8	8	0	0	41	41	46	37	0	2	79	86
ENSMUSG00000020544	Cox11	2	2	0	0	1	1	4	4	0	0	1	1	0	0	0	0	0	0	0	0	0	0	0	0	2	2	0	0	1	1	0	0	0	0	0	0	0	0	0	0	1	1
ENSMUSG00000020546	Stxbp4	3	3	0	0	8	8	11	9	0	1	54	55	0	0	0	0	0	0	9	9	0	1	28	27	26	25	0	1	21	21	2	1	0	1	3	3	6	6	0	0	18	18
ENSMUSG00000020548	1700086D15Rik	0	0	0	0	0	0	0	0	0	0	0	0	0	0	0	0	0	0	3	2	0	0	0	0	9	9	0	0	0	0	0	0	0	0	0	0	3	3	0	0	0	0
ENSMUSG00000020549	Elac2	4	2	0	0	7	9	10	10	0	0	21	21	0	0	0	0	0	0	12	9	0	0	17	20	25	21	0	2	8	10	0	0	0	0	0	0	5	5	0	0	2	2
ENSMUSG00000020564	Atxn7l1	0	0	0	0	0	0	0	0	0	0	11	11	0	0	0	0	0	0	0	0	0	0	12	12	0	0	0	0	13	13	0	0	0	0	0	0	0	0	0	0	2	2
ENSMUSG00000020566	Atp6v1c2	0	0	0	0	0	0	1	1	0	0	0	0	0	0	0	0	0	0	11	9	0	1	2	3	31	31	0	0	2	2	0	0	0	0	0	0	1	1	0	0	0	0
ENSMUSG00000020570	Sypl	0	0	0	0	20	20	0	0	0	0	715	715	0	0	0	0	4	4	0	0	0	0	588	588	0	0	0	0	760	760	0	0	0	0	10	10	0	0	0	0	257	257
ENSMUSG00000020571	Pdia6	107	102	0	1	10	14	788	749	0	15	356	379	16	14	0	1	7	8	548	537	0	5	154	160	1825	1742	0	13	409	478	104	97	0	2	33	38	496	484	0	4	290	298
ENSMUSG00000020576	Nbas	0	0	0	0	0	0	0	0	0	0	1	1	0	0	0	0	0	0	0	0	0	0	6	6	0	0	0	0	1	1	0	0	0	0	0	0	0	0	0	0	0	0
ENSMUSG00000020577	Tspan13	0	0	0	0	0	0	2	2	0	0	5	5	0	0	0	0	0	0	10	10	0	0	27	27	2	1	0	0	7	8	0	0	0	0	1	1	7	7	0	0	10	10
ENSMUSG00000020580	Rock2	2	2	0	0	1	1	8	8	0	0	3	3	0	0	0	0	0	0	21	20	0	2	9	8	8	8	0	0	0	0	5	5	0	0	4	4	4	4	0	0	7	7
ENSMUSG00000020589	Fam49a	10	9	0	0	0	1	6	4	0	0	5	7	1	1	0	0	0	0	20	19	0	0	16	17	35	34	0	0	4	5	0	0	0	0	0	0	10	9	0	0	11	12
ENSMUSG00000020590	Snx13	3	0	4	4	8	11	11	10	0	1	63	63	0	0	0	0	0	0	4	3	0	0	76	77	11	4	1	2	95	101	0	0	0	0	5	5	7	7	0	0	85	85
ENSMUSG00000020593	Lpin1	0	0	0	0	0	0	0	0	0	0	0	0	0	0	0	0	0	0	0	0	0	0	0	0	0	0	0	0	0	0	1	1	0	0	0	0	3	3	0	0	5	5
ENSMUSG00000020598	Nrcam	6	6	0	0	1	1	32	30	0	1	7	8	0	0	0	0	0	0	2	2	0	0	6	6	7	7	0	0	0	0	0	0	0	0	3	3	29	28	0	0	6	6
ENSMUSG00000020599	Rgs9	0	0	0	0	0	0	0	0	0	0	0	0	0	0	0	0	0	0	0	0	0	0	3	3	0	0	0	0	0	0	0	0	0	0	0	0	0	0	0	0	0	0
ENSMUSG00000020601	Trib2	0	0	0	0	0	0	11	7	0	1	11	13	0	0	0	0	0	0	9	7	0	0	4	6	12	9	0	1	19	21	2	2	0	0	1	1	5	5	0	0	3	3
ENSMUSG00000020608	Smc6	0	0	0	0	556	556	0	0	0	0	1718	1718	0	0	0	0	99	99	0	0	0	0	2477	2477	0	0	0	0	3188	3188	0	0	0	0	350	350	0	0	0	0	1680	1680
ENSMUSG00000020609	Apob	0	0	0	0	0	0	0	0	0	0	0	0	0	0	0	0	0	0	0	0	0	0	4	4	0	0	0	0	6	6	0	0	0	0	0	0	0	0	0	0	0	0
ENSMUSG00000020610	Amz2	0	0	0	0	0	0	13	12	0	1	5	5	1	1	0	0	0	0	12	12	0	0	5	5	25	24	0	1	33	33	7	6	0	0	8	9	19	17	0	2	19	19
ENSMUSG00000020611	Gna13	0	0	0	0	9	9	1	1	0	1	40	39	0	0	0	0	0	0	6	6	0	0	43	43	7	7	0	0	28	28	0	0	0	0	16	16	5	4	0	0	43	43
ENSMUSG00000020612	Prkar1a	0	0	0	0	0	0	0	0	0	0	0	0	0	0	0	0	0	0	2	2	0	0	0	0	0	0	0	0	0	0	0	0	0	0	0	0	2	2	0	0	0	0
ENSMUSG00000020621	Rdh14	14	9	0	2	6	8	37	29	1	4	8	10	1	1	0	0	0	0	52	45	0	1	3	8	86	69	1	8	8	17	11	10	0	1	0	0	40	29	0	6	5	9
ENSMUSG00000020623	Map2k6	0	0	0	0	0	0	0	0	0	0	2	2	0	0	0	0	0	0	0	0	0	0	3	3	0	0	0	0	5	5	0	0	0	0	0	0	0	0	0	0	0	0
ENSMUSG00000020628	Trappc12	0	0	0	0	0	0	3	3	0	0	0	0	0	0	0	0	0	0	3	3	0	0	0	0	11	11	0	0	0	0	6	6	0	0	1	1	1	1	0	0	0	0
ENSMUSG00000020629	Adi1	0	0	0	0	0	0	7	7	0	0	0	0	0	0	0	0	0	0	0	0	0	0	0	0	26	26	0	0	1	1	1	1	0	0	0	0	5	5	0	0	0	0
ENSMUSG00000020630	Rnaseh1	25	20	0	1	1	5	114	102	0	2	3	12	0	0	0	0	0	0	62	59	0	2	5	6	249	224	0	5	12	30	13	13	0	2	5	3	81	78	0	2	3	4
ENSMUSG00000020638	Cmpk2	5	5	0	0	0	0	71	64	0	5	43	45	0	0	0	0	0	0	23	23	0	0	28	28	84	78	0	2	23	27	4	4	0	0	17	17	32	30	0	0	11	14
ENSMUSG00000020641	Rsad2	0	0	0	0	0	0	0	0	0	0	0	0	0	0	0	0	0	0	0	0	0	0	0	0	0	0	0	0	0	0	0	0	0	0	0	0	0	1	0	0	0	0
ENSMUSG00000020642	Rnf144a	0	0	0	0	0	0	0	0	0	0	0	0	0	0	0	0	0	0	0	0	0	0	0	0	1	1	0	0	0	0	0	0	0	0	0	0	0	0	0	0	0	0
ENSMUSG00000020644	Id2	12	7	0	0	2	7	64	36	0	2	6	32	0	0	0	0	0	0	68	40	0	0	6	34	26	19	0	0	1	8	7	4	0	1	0	2	59	21	0	0	3	40
ENSMUSG00000020646	Mboat2	17	17	0	0	2	2	55	50	0	5	10	10	3	3	0	0	1	1	115	105	0	13	37	34	102	93	0	1	0	8	2	2	0	0	1	1	15	14	0	1	2	2
ENSMUSG00000020647	Ncoa1	0	0	0	0	0	0	0	0	0	0	2	0	0	0	0	0	0	0	0	0	0	0	2	0	0	0	0	0	2	1	0	0	0	0	0	0	0	0	0	0	3	1
ENSMUSG00000020648	Dus4l	0	0	0	0	0	0	0	0	0	0	1	1	0	0	0	0	0	0	0	0	0	0	0	0	0	0	0	0	0	0	0	0	0	0	0	0	0	0	0	0	0	0
ENSMUSG00000020649	Rrm2	45	45	0	0	0	0	265	263	0	1	14	15	2	2	0	0	0	0	143	143	1	2	2	1	705	701	1	2	6	9	22	22	0	0	2	2	112	112	0	1	9	9
ENSMUSG00000020650	Bcap29	0	0	0	0	0	0	0	0	0	0	1	1	0	0	0	0	0	0	0	0	0	0	0	0	0	0	0	0	0	0	0	0	0	0	0	0	0	0	0	0	0	0
ENSMUSG00000020651	Slc26a4	0	0	0	0	0	0	0	0	0	0	1	1	0	0	0	0	0	0	0	0	0	0	0	0	0	0	0	0	0	0	0	0	0	0	0	0	0	0	0	0	0	0
ENSMUSG00000020652	Cenpo	0	0	0	0	0	0	0	0	0	0	2	0	0	0	0	0	0	0	0	0	0	0	2	0	0	0	0	0	2	1	0	0	0	0	0	0	0	0	0	0	3	1
ENSMUSG00000020653	Klf11	0	0	0	0	0	0	18	15	0	0	1	4	0	0	0	0	0	0	12	12	0	0	5	5	32	30	0	0	9	11	6	6	0	0	1	1	0	0	0	0	0	0
ENSMUSG00000020654	Adcy3	0	0	0	0	0	0	0	0	0	0	2	0	0	0	0	0	0	0	0	0	0	0	2	0	0	0	0	0	2	1	0	0	0	0	0	0	0	0	0	0	3	1
ENSMUSG00000020656	Grhl1	6	5	0	0	3	4	28	27	0	0	10	11	0	0	0	0	0	0	24	24	0	0	5	5	22	22	0	0	2	2	6	6	0	1	6	5	29	29	0	1	2	1
ENSMUSG00000020659	Cbll1	0	0	0	0	0	0	0	0	0	0	1	1	0	0	0	0	0	0	0	0	0	0	0	0	0	0	0	0	0	0	0	0	0	0	0	0	0	0	0	0	0	0
ENSMUSG00000020661	Dnmt3a	0	0	0	0	452	452	0	0	0	0	363	363	0	0	0	0	73	73	0	0	0	0	550	550	0	0	0	0	316	316	0	0	0	0	157	157	0	0	0	0	336	336
ENSMUSG00000020668	Kif3c	0	0	0	0	0	0	0	0	0	0	1	1	0	0	0	0	0	0	0	0	0	0	0	0	0	0	0	0	0	0	0	0	0	0	0	0	0	0	0	0	0	0
ENSMUSG00000020669	Sh3yl1	26	18	0	0	63	71	39	37	0	1	134	135	0	0	0	0	0	0	93	86	0	2	188	193	150	138	0	4	143	150	3	3	0	0	28	28	22	20	0	1	103	104
ENSMUSG00000020671	Rab10	0	0	0	0	23	23	0	0	0	0	36	36	0	0	0	0	0	0	0	0	0	0	48	48	0	0	0	0	54	54	0	0	0	0	5	5	0	0	0	0	21	21
ENSMUSG00000020672	Sntg2	6	6	0	0	0	0	16	16	0	0	0	0	0	0	0	0	0	0	8	8	0	0	0	0	47	47	0	0	0	0	4	4	0	0	0	0	15	15	0	0	0	0
ENSMUSG00000020673	Tpo	0	0	0	0	0	0	2	1	0	0	0	2	0	0	0	0	0	0	5	5	0	0	0	0	0	0	0	0	0	0	0	0	0	0	0	0	0	0	0	0	0	0
ENSMUSG00000020677	Ddx52	0	0	0	0	56	56	0	0	0	0	256	256	0	0	0	0	2	2	0	0	0	0	181	181	0	0	0	0	401	402	0	0	0	0	4	4	0	0	0	0	122	122
ENSMUSG00000020680	Taf15	1	1	0	0	6	6	1	0	0	1	64	64	0	0	0	0	0	0	0	0	0	0	25	25	1	0	0	1	17	17	0	0	0	0	0	0	1	0	0	0	41	42
ENSMUSG00000020684	Rasl10b	0	0	0	0	0	0	0	0	0	0	1	1	0	0	0	0	0	0	0	0	0	0	0	0	0	0	0	0	0	0	0	0	0	0	0	0	0	0	0	0	0	0
ENSMUSG00000020686	Gas2l2	0	0	0	0	0	0	0	0	0	0	1	1	0	0	0	0	0	0	0	0	0	0	0	0	0	0	0	0	0	0	0	0	0	0	0	0	0	0	0	0	0	0
ENSMUSG00000020687	Cdc27	2	2	0	0	61	61	33	33	0	0	1022	1022	4	4	0	0	4	4	26	24	0	0	862	864	10	10	0	0	1382	1382	0	0	0	0	77	77	13	13	0	0	580	580
ENSMUSG00000020690	Efcab3	1	1	0	0	0	0	6	5	0	0	86	87	1	1	0	0	0	0	8	5	0	1	25	27	0	0	0	0	8	8	0	0	0	0	7	7	5	4	0	1	75	75
ENSMUSG00000020694	Tlk2	0	0	0	0	46	46	0	0	0	0	156	156	0	0	0	0	6	6	0	0	0	0	122	122	0	0	0	0	87	87	0	0	0	0	34	34	0	0	0	0	94	94
ENSMUSG00000020696	Rffl	0	0	0	0	0	0	0	0	0	0	3	3	0	0	0	0	0	0	0	0	0	0	1	1	0	0	0	0	13	13	0	0	0	0	0	0	0	0	0	0	6	6
ENSMUSG00000020697	Lig3	0	0	0	0	0	0	0	0	0	0	8	8	0	0	0	0	0	0	0	0	0	0	1	1	0	0	0	0	2	2	0	0	0	0	0	0	0	0	0	0	0	0
ENSMUSG00000020700	Map3k3	0	0	0	0	0	0	0	0	0	0	2	2	0	0	0	0	0	0	0	0	0	0	0	0	0	0	0	0	2	2	0	0	0	0	0	0	0	0	0	0	0	0
ENSMUSG00000020705	Ddx42	0	0	0	0	0	0	0	0	0	0	3	3	0	0	0	0	0	0	0	0	0	0	1	1	0	0	0	0	9	9	0	0	0	0	1	1	0	0	0	0	2	2
ENSMUSG00000020706	Ftsj3	0	0	0	0	0	0	0	0	0	0	0	0	0	0	0	0	0	0	0	0	0	0	0	0	0	0	0	0	3	3	0	0	0	0	0	0	0	0	0	0	0	0
ENSMUSG00000020707	Rnf135	0	0	0	0	0	0	0	0	0	0	0	0	0	0	0	0	0	0	0	0	0	0	0	0	0	0	0	0	1	1	0	0	0	0	0	0	0	0	0	0	0	0
ENSMUSG00000020708	Psmc5	0	0	0	0	0	0	0	0	0	0	0	0	0	0	0	0	0	0	0	0	0	0	0	0	0	0	0	0	3	3	0	0	0	0	0	0	0	0	0	0	0	0
ENSMUSG00000020709	Adap2	0	0	0	0	0	0	0	0	0	0	0	0	0	0	0	0	0	0	0	0	0	0	0	0	0	0	0	0	1	1	0	0	0	0	0	0	0	0	0	0	0	0
ENSMUSG00000020715	Ern1	0	0	0	0	5	5	0	0	0	0	356	356	0	0	0	0	3	3	0	0	0	0	172	172	0	0	0	0	264	264	0	0	0	0	63	63	0	0	0	0	158	158
ENSMUSG00000020716	Nf1	0	0	0	0	0	0	22	21	0	0	0	0	0	0	0	0	0	0	9	7	0	0	0	0	5	5	0	0	0	0	0	0	0	0	0	0	7	7	0	0	0	0
ENSMUSG00000020717	Pecam1	0	0	0	0	72	72	0	0	0	0	210	210	0	0	0	0	6	6	0	0	0	0	140	140	0	0	0	0	116	116	0	0	0	0	31	31	0	0	0	0	146	146
ENSMUSG00000020718	Polg2	0	0	0	0	0	0	0	0	0	0	3	3	0	0	0	0	0	0	0	0	0	0	0	0	0	0	0	0	0	0	0	0	0	0	0	0	0	0	0	0	0	0
ENSMUSG00000020719	Ddx5	0	0	0	0	13	13	0	0	0	0	153	153	0	0	0	0	0	0	0	0	0	0	205	205	0	0	0	0	239	239	0	0	0	0	4	4	0	0	0	0	268	268
ENSMUSG00000020720	Psmd12	0	0	0	0	49	49	0	0	0	0	235	235	0	0	0	0	15	15	0	0	0	0	221	221	0	0	0	0	322	322	0	0	0	0	26	26	0	0	0	0	466	466
ENSMUSG00000020721	Helz	0	0	0	0	3	3	2	2	0	0	20	20	0	0	0	0	0	0	3	3	0	0	30	30	0	0	0	0	25	25	0	0	0	0	4	4	0	0	0	0	9	9
ENSMUSG00000020722	Cacng1	0	0	0	0	0	0	0	0	0	0	0	0	0	0	0	0	0	0	0	0	0	0	0	0	0	0	0	0	6	6	0	0	0	0	2	2	0	0	0	0	4	4
ENSMUSG00000020723	Cacng4	1	1	0	0	0	0	25	21	0	2	2	4	0	0	0	0	0	0	20	18	0	0	1	1	98	90	0	0	5	6	0	0	0	0	0	0	15	14	0	0	2	1
ENSMUSG00000020728	Cep112	0	0	0	0	8	8	1	1	0	0	0	0	0	0	0	0	0	0	0	0	0	0	0	0	8	8	0	0	3	3	0	0	0	0	0	0	3	2	0	0	1	2
ENSMUSG00000020736	Nt5c	2	2	0	0	1	1	0	0	0	0	0	0	0	0	0	0	0	0	0	0	0	0	0	0	22	22	0	1	0	0	1	1	0	0	0	0	4	4	0	0	1	1
ENSMUSG00000020737	Jpt1	1	0	0	0	54	55	3	2	0	0	81	81	0	0	0	0	20	20	3	2	0	0	177	179	31	23	0	1	308	316	1	1	0	0	64	64	1	1	0	0	113	114
ENSMUSG00000020738	Sumo2	4	4	0	0	395	395	4	4	0	0	1688	1688	3	2	0	0	161	162	4	4	0	0	2098	2098	8	8	0	0	4825	4825	0	0	0	0	310	310	1	0	0	1	1034	1034
ENSMUSG00000020739	Nup85	50	47	0	0	189	192	400	379	2	4	680	701	10	10	0	0	117	117	330	316	1	3	789	801	1021	983	0	5	677	710	42	39	1	1	513	516	135	130	0	1	622	626
ENSMUSG00000020740	Gga3	0	0	0	0	0	0	3	3	0	0	1	1	0	0	0	0	0	0	0	0	0	0	0	0	7	6	0	0	2	3	0	0	0	0	1	1	0	0	0	0	1	1
ENSMUSG00000020741	Cluh	0	0	0	0	1	1	1	1	0	0	0	0	0	0	0	0	0	0	5	3	0	0	0	0	0	0	0	0	1	1	0	0	0	0	0	0	4	4	0	0	3	3
ENSMUSG00000020743	Mif4gd	52	49	0	0	4	6	102	101	0	3	25	23	5	5	0	0	0	0	119	110	0	1	18	26	506	479	1	5	105	129	34	31	0	0	2	5	48	45	0	1	12	14
ENSMUSG00000020744	Slc25a19	0	0	0	0	0	0	21	18	0	0	18	21	0	0	0	0	0	0	11	11	0	0	8	8	24	22	0	0	14	16	0	0	0	0	1	1	4	4	0	0	5	5
ENSMUSG00000020745	Pafah1b1	51	49	0	16	30	16	254	233	0	63	113	70	7	7	0	0	3	3	384	360	0	98	179	104	290	259	2	82	120	71	32	31	1	16	24	11	142	132	0	32	66	42
ENSMUSG00000020747	Tmem94	0	0	0	0	0	0	0	0	0	0	0	0	0	0	0	0	0	0	0	0	0	0	0	0	0	0	0	0	0	0	0	0	0	0	1	1	1	1	0	0	3	3
ENSMUSG00000020752	Recql5	0	0	0	0	5	5	4	4	0	0	2	2	0	0	0	0	0	0	9	8	0	0	4	5	0	0	0	0	9	9	0	0	0	0	1	1	3	2	0	0	0	1
ENSMUSG00000020755	Sap30bp	1	1	0	0	0	0	255	220	3	22	251	270	1	1	0	0	0	0	43	39	0	5	45	44	29	27	0	0	22	24	4	4	0	1	20	19	108	95	1	9	127	132
ENSMUSG00000020758	Itgb4	0	0	0	0	0	0	0	0	0	0	0	0	0	0	0	0	0	0	1	1	0	0	0	0	1	1	0	0	0	0	0	0	0	0	1	1	0	0	0	0	0	0
ENSMUSG00000020766	Galk1	0	0	0	0	0	0	0	0	0	0	0	0	0	0	0	0	0	0	0	0	0	0	0	0	0	0	0	0	1	1	0	0	0	0	1	1	0	0	0	0	0	0
ENSMUSG00000020773	Trim47	0	0	0	0	0	0	0	0	0	0	0	0	0	0	0	0	0	0	0	0	0	0	0	0	0	0	0	0	0	0	0	0	0	0	1	1	0	0	0	0	0	0
ENSMUSG00000020775	Mrpl38	0	0	0	0	3	3	0	0	0	0	4	4	0	0	0	0	0	0	0	0	0	0	2	2	0	0	0	0	49	49	0	0	0	0	5	5	0	0	0	0	3	3
ENSMUSG00000020776	Fbf1	0	0	0	0	0	0	0	0	0	0	4	4	0	0	0	0	0	0	0	0	0	0	0	0	0	0	0	0	0	0	0	0	0	0	3	3	0	0	0	0	3	3
ENSMUSG00000020777	Acox1	0	0	0	0	0	0	6	6	0	0	0	0	0	0	0	0	0	0	0	0	0	0	0	0	10	10	0	0	2	2	0	0	0	0	1	1	2	2	0	0	0	0
ENSMUSG00000020778	Ten1	0	0	0	0	6	6	0	0	0	0	44	44	0	0	0	0	0	0	0	0	0	0	89	89	0	0	0	0	76	76	0	0	0	0	5	5	0	0	0	0	30	30
ENSMUSG00000020780	Srp68	0	0	0	0	1	1	0	0	0	0	0	0	0	0	0	0	0	0	6	5	0	0	2	3	15	14	0	1	0	0	3	3	0	0	0	0	0	0	0	0	0	0
ENSMUSG00000020781	Tsen54	0	0	0	0	0	0	0	0	0	0	0	0	0	0	0	0	0	0	0	0	0	0	0	0	0	0	0	0	0	0	0	0	0	0	1	1	0	0	0	0	0	0
ENSMUSG00000020782	Llgl2	0	0	0	0	134	134	0	0	0	0	118	118	0	0	0	0	36	36	0	0	0	0	86	86	0	0	0	0	170	170	0	0	0	0	78	78	0	0	0	0	77	77
ENSMUSG00000020783	Ncbp3	2	2	0	0	1	1	0	0	0	0	21	21	0	0	0	0	3	3	18	15	0	0	29	32	2	1	0	0	41	42	0	0	0	0	8	8	8	6	0	0	19	20
ENSMUSG00000020785	Camkk1	0	0	0	0	0	0	0	0	0	0	0	0	0	0	0	0	0	0	0	0	0	0	1	1	0	0	0	0	0	0	0	0	0	0	0	0	0	0	0	0	0	0
ENSMUSG00000020787	P2rx1	0	0	0	0	0	0	7	7	0	0	0	0	0	0	0	0	0	0	9	9	0	0	2	2	0	0	0	0	0	0	0	0	0	0	0	0	0	0	0	0	0	0
ENSMUSG00000020788	Atp2a3	0	0	0	0	0	0	0	0	0	0	0	0	0	0	0	0	0	0	0	0	0	0	1	1	0	0	0	0	0	0	0	0	0	0	0	0	0	0	0	0	0	0
ENSMUSG00000020790	Ankfy1	0	0	0	0	1	1	1	1	0	0	1	1	0	0	0	0	0	0	26	19	0	3	4	8	6	5	0	0	1	2	0	0	0	0	0	0	3	3	0	0	0	0
ENSMUSG00000020792	Exoc7	0	0	0	0	0	0	1	1	0	0	0	0	0	0	0	0	0	0	0	0	0	0	0	0	3	3	0	0	10	10	0	0	0	0	0	0	0	0	0	0	0	0
ENSMUSG00000020794	Ube2g1	18	16	0	1	7	8	238	213	0	18	122	129	1	1	0	0	0	0	150	132	1	11	90	96	75	68	0	3	19	23	45	41	0	1	28	31	180	159	0	10	125	136
ENSMUSG00000020801	Med31	366	354	0	6	51	57	2593	2509	3	32	283	338	125	120	1	2	17	21	2914	2808	3	37	290	362	4295	4176	3	31	434	522	523	505	0	4	54	66	1850	1790	3	27	213	250
ENSMUSG00000020802	Ube2o	3	3	0	0	0	0	3	3	0	0	0	0	0	0	0	0	0	0	6	5	0	1	1	1	8	7	0	0	1	2	0	0	0	0	0	0	9	8	0	0	0	1
ENSMUSG00000020803	Txndc17	26	22	0	2	9	11	263	210	1	22	107	136	5	3	0	0	1	3	160	128	2	18	80	96	349	295	2	27	126	153	48	40	1	5	19	23	140	116	0	15	56	64
ENSMUSG00000020804	Aanat	4	4	0	0	3	3	1	1	0	0	1	1	0	0	0	0	0	0	1	1	0	0	1	1	5	3	0	0	9	9	0	0	0	0	0	0	0	0	0	0	0	0
ENSMUSG00000020805	Slc13a5	0	0	0	0	0	0	0	0	0	0	0	0	0	0	0	0	0	0	0	0	0	0	0	0	0	0	0	0	0	0	1	0	0	0	0	0	1	1	0	0	0	0
ENSMUSG00000020806	Rhbdf2	0	0	0	0	0	0	0	0	0	0	1	1	0	0	0	0	0	0	7	7	0	0	7	7	19	19	0	1	1	1	0	0	0	0	0	0	0	0	0	0	0	0
ENSMUSG00000020807	4933427D14Rik	3	3	0	0	0	0	33	33	0	0	5	5	0	0	0	0	0	0	34	33	0	0	7	8	25	22	0	0	1	4	0	0	0	0	0	0	24	24	0	0	2	2
ENSMUSG00000020810	Cygb	0	0	0	0	0	0	0	0	0	0	1	1	0	0	0	0	0	0	0	0	0	0	1	1	0	0	0	0	0	0	0	0	0	0	0	0	0	0	0	0	0	0
ENSMUSG00000020812	1810032O08Rik	0	0	0	0	0	0	0	0	0	0	1	1	0	0	0	0	0	0	0	0	0	0	1	1	0	0	0	0	0	0	0	0	0	0	0	0	0	0	0	0	0	0
ENSMUSG00000020814	Mxra7	0	0	0	0	0	0	5	5	0	0	1	1	0	0	0	0	0	0	0	0	0	0	0	0	12	12	0	0	1	1	0	0	0	0	0	0	0	0	0	0	0	0
ENSMUSG00000020817	Rabep1	22	21	0	0	105	106	45	44	0	0	433	434	7	7	0	0	4	4	88	83	0	0	298	303	91	89	0	0	379	381	1	1	0	0	29	29	51	51	0	0	350	350
ENSMUSG00000020818	Mfsd11	0	0	0	0	0	0	0	0	0	0	1	1	0	0	0	0	0	0	0	0	0	0	0	0	7	7	0	0	7	7	0	0	0	0	3	3	7	7	0	0	4	4
ENSMUSG00000020821	Kif1c	0	0	0	0	0	0	1	0	0	0	0	0	0	0	0	0	0	0	0	0	0	0	0	0	0	0	1	1	4	4	0	0	0	0	0	0	1	1	0	0	0	0
ENSMUSG00000020823	Sec14l1	4	4	0	1	3	2	17	16	0	1	61	61	0	0	0	0	1	1	13	12	0	0	45	46	22	20	0	3	36	34	0	0	0	0	4	4	4	4	0	0	22	22
ENSMUSG00000020827	Mink1	0	0	0	0	0	0	7	3	0	0	2	4	0	0	0	0	0	0	5	5	0	0	4	2	0	0	0	0	3	3	0	0	0	0	1	0	0	0	0	0	0	0
ENSMUSG00000020828	Pld2	39	36	0	0	0	3	69	66	0	0	0	1	5	5	0	0	0	0	105	102	0	0	4	5	205	200	0	1	3	7	20	20	0	0	1	0	69	63	0	0	0	6
ENSMUSG00000020829	Slc46a1	0	0	0	0	0	0	0	0	0	0	1	1	0	0	0	0	0	0	0	0	0	0	0	0	0	0	0	0	3	3	0	0	0	0	0	0	0	0	0	0	0	0
ENSMUSG00000020830	Vmo1	1	1	0	0	0	0	1	1	0	0	0	0	0	0	0	0	0	0	0	0	0	0	0	0	1	1	0	0	0	0	0	0	0	0	0	0	0	0	0	0	0	0
ENSMUSG00000020831	0610010K14Rik	6	5	0	1	0	0	50	47	0	1	6	8	0	0	0	0	0	0	31	28	0	2	0	1	72	65	0	3	9	13	11	10	0	0	0	1	19	18	0	0	0	1
ENSMUSG00000020832	Eral1	0	0	0	0	0	0	0	0	0	0	0	0	0	0	0	0	0	0	0	0	0	0	1	1	0	0	0	0	0	0	0	0	0	0	0	0	0	0	0	0	0	0
ENSMUSG00000020836	Coro6	0	0	0	0	0	0	0	0	0	0	1	1	0	0	0	0	0	0	0	0	0	0	0	0	0	0	0	0	0	0	0	0	0	0	0	0	0	0	0	0	0	0
ENSMUSG00000020838	Slc6a4	0	0	0	0	0	0	0	0	0	0	0	0	0	0	0	0	0	0	1	1	0	0	0	0	0	0	0	0	0	0	0	0	0	0	0	0	0	0	0	0	0	0
ENSMUSG00000020839	Tmigd1	0	0	0	0	0	0	12	11	0	0	4	5	0	0	0	0	0	0	2	2	0	0	0	0	6	5	0	0	1	1	0	0	0	0	0	0	2	2	0	0	1	1
ENSMUSG00000020840	Blmh	57	51	0	0	14	20	269	244	1	12	159	173	0	0	0	0	0	0	319	291	1	11	204	222	231	212	0	2	61	78	27	26	0	0	20	21	144	136	0	4	98	102
ENSMUSG00000020841	Cpd	0	0	0	0	0	0	0	0	0	0	47	47	0	0	0	0	1	1	0	0	0	0	47	47	0	0	0	0	32	32	0	0	0	0	1	1	0	0	0	0	27	27
ENSMUSG00000020843	Timm22	0	0	0	0	0	0	5	5	0	0	0	0	0	0	0	0	0	0	0	0	0	0	0	0	10	10	0	0	0	0	0	0	0	0	0	0	1	0	0	0	4	5
ENSMUSG00000020844	Nxn	6	6	0	0	0	0	40	40	0	0	7	7	1	1	0	0	0	0	44	44	0	0	13	13	14	14	0	0	2	2	21	20	1	1	2	3	30	30	0	0	4	4
ENSMUSG00000020847	Rph3al	0	0	0	0	0	0	0	0	0	0	46	46	0	0	0	0	0	0	0	0	0	0	33	33	0	0	0	0	106	106	0	0	0	0	4	4	0	0	0	0	12	12
ENSMUSG00000020848	Doc2b	0	0	0	0	0	0	0	0	0	0	0	0	0	0	0	0	0	0	2	0	0	0	0	2	1	0	0	0	2	3	0	0	0	0	0	0	0	0	0	0	0	0
ENSMUSG00000020849	Ywhae	95	91	3	4	253	256	610	578	6	16	1482	1503	3	3	0	0	86	86	581	550	5	14	1313	1335	1541	1460	15	39	1483	1540	68	61	0	4	291	294	195	185	0	6	2514	2518
ENSMUSG00000020863	Luc7l3	0	0	0	0	0	0	0	0	0	0	0	0	0	0	0	0	0	0	0	0	0	0	0	0	0	0	0	0	1	1	0	0	0	0	1	1	0	0	0	0	0	0
ENSMUSG00000020864	Ankrd40	0	0	0	0	4	4	0	0	0	0	15	15	0	0	0	0	0	0	0	0	0	0	9	9	0	0	0	0	42	42	0	0	0	0	5	5	0	0	0	0	12	12
ENSMUSG00000020865	Abcc3	0	0	0	0	15	15	0	0	0	0	2	2	0	0	0	0	0	0	0	0	0	0	5	5	0	0	0	0	1	1	0	0	0	0	2	2	1	1	0	0	10	10
ENSMUSG00000020868	Xylt2	0	0	0	0	0	0	0	0	0	0	0	0	0	0	0	0	0	0	0	0	0	0	0	0	0	0	0	0	1	1	0	0	0	0	0	0	0	0	0	0	0	0
ENSMUSG00000020869	Lrrc59	0	0	0	0	0	0	0	0	0	0	16	16	0	0	0	0	0	0	0	0	0	0	0	0	0	0	0	0	1	1	0	0	0	0	0	0	0	0	0	0	1	1
ENSMUSG00000020870	Cdc34b	0	0	0	0	0	0	0	0	0	0	0	0	0	0	0	0	0	0	0	0	0	0	0	0	0	0	0	0	1	1	0	0	0	0	0	0	0	0	0	0	0	0
ENSMUSG00000020875	Hoxb9	0	0	0	0	0	0	0	0	0	0	0	0	0	0	0	0	0	0	0	0	0	0	1	1	0	0	0	0	0	0	0	0	0	0	0	0	0	0	0	0	0	0
ENSMUSG00000020876	Snx11	10	7	1	1	2	2	13	12	0	1	0	0	0	0	0	0	0	0	6	5	1	1	9	10	31	28	1	4	19	19	0	0	0	0	1	1	3	3	0	0	1	1
ENSMUSG00000020877	Scrn2	0	0	0	0	0	0	0	0	0	0	1	1	0	0	0	0	0	0	0	0	0	0	0	0	0	0	0	0	0	0	0	0	0	0	0	0	0	0	0	0	0	0
ENSMUSG00000020878	Lrrc46	0	0	0	0	1	1	0	0	0	0	1	1	0	0	0	0	0	0	0	0	0	0	8	8	0	0	0	0	0	0	0	0	0	0	0	0	0	0	0	0	4	4
ENSMUSG00000020882	Cacnb1	0	0	0	0	0	0	0	0	0	0	1	1	0	0	0	0	0	0	0	0	0	0	0	0	0	0	0	0	0	0	0	0	0	0	0	0	0	0	0	0	0	0
ENSMUSG00000020883	Fbxl20	42	41	0	0	5	6	76	74	0	0	29	31	3	2	0	0	0	1	112	108	0	0	35	39	316	304	0	0	35	47	10	10	0	0	8	8	44	42	0	1	12	13
ENSMUSG00000020884	Asgr1	0	0	0	0	0	0	1	1	0	0	0	0	0	0	0	0	0	0	0	0	0	0	0	0	16	16	0	0	2	2	0	0	0	0	0	0	0	0	0	0	0	0
ENSMUSG00000020886	Dlg4	0	0	0	0	0	0	0	0	0	0	0	0	0	0	0	0	0	0	0	0	0	1	0	0	0	0	0	0	0	1	0	0	0	0	0	0	0	0	0	0	0	0
ENSMUSG00000020888	Dvl2	0	0	0	0	0	0	0	0	0	0	7	7	0	0	0	0	0	0	1	1	0	1	3	3	9	9	0	0	1	2	1	1	0	0	0	0	2	2	0	0	3	3
ENSMUSG00000020889	Nr1d1	0	0	0	0	8	8	14	13	0	1	97	97	0	0	0	0	0	0	8	8	0	0	75	75	24	22	0	0	132	134	0	0	0	0	16	16	1	1	0	0	56	56
ENSMUSG00000020890	Gucy2e	0	0	0	0	0	0	0	0	0	0	0	0	0	0	0	0	0	0	0	0	0	0	0	0	1	1	0	0	0	0	0	0	0	0	0	0	0	0	0	0	0	0
ENSMUSG00000020891	Alox8	0	0	0	0	0	0	0	0	0	0	0	0	0	0	0	0	0	0	0	0	0	0	0	0	1	1	0	0	0	0	0	0	0	0	0	0	0	0	0	0	0	0
ENSMUSG00000020892	Aloxe3	2	2	0	0	1	1	0	0	0	0	0	0	0	0	0	0	0	0	0	0	0	0	0	0	8	8	0	0	0	0	0	0	0	0	0	0	0	0	0	0	0	0
ENSMUSG00000020893	Per1	0	0	0	0	0	0	0	0	0	0	0	0	0	0	0	0	0	0	0	0	0	0	0	0	3	2	0	0	1	1	0	0	0	0	0	0	0	0	0	0	0	0
ENSMUSG00000020894	Vamp2	0	1	0	0	1	0	0	0	0	0	0	0	0	1	0	0	0	0	0	0	0	0	0	0	8	2	0	2	1	2	5	2	0	1	0	2	0	0	0	0	0	0
ENSMUSG00000020895	Tmem107	438	396	0	6	133	168	721	613	0	8	230	330	98	90	1	2	37	45	931	823	1	6	292	399	1781	1608	5	18	528	677	316	282	0	3	126	158	605	527	1	9	201	268
ENSMUSG00000020897	Aurkb	0	0	0	0	0	0	3	3	0	0	3	3	0	0	0	0	0	0	0	0	0	0	0	0	28	27	0	0	1	2	0	0	0	0	0	0	0	0	0	0	10	10
ENSMUSG00000020898	Ctc1	6	6	0	0	1	1	0	0	0	0	0	0	0	0	0	0	0	0	0	0	0	0	0	0	4	4	0	0	0	0	3	2	0	0	1	1	0	0	0	0	0	0
ENSMUSG00000020899	Pfas	0	0	0	0	0	0	0	0	0	1	0	0	0	0	0	0	0	0	0	0	0	0	0	0	1	1	0	0	0	0	0	0	0	0	0	0	1	0	0	1	0	0
ENSMUSG00000020900	Myh10	3	3	0	1	9	8	29	26	0	0	5	7	0	0	0	0	0	0	12	10	0	0	4	6	33	32	0	0	9	10	4	4	0	0	0	0	18	18	0	0	1	1
ENSMUSG00000020903	Stx8	0	0	0	0	9	9	0	0	0	0	77	77	0	0	0	0	3	3	0	0	0	0	61	61	0	0	0	0	118	118	0	0	0	0	3	3	0	0	0	0	53	53
ENSMUSG00000020904	Cfap52	0	0	0	0	0	0	10	10	0	0	3	3	0	0	0	0	0	0	2	2	0	0	7	7	4	4	0	0	0	0	0	0	0	0	0	0	2	2	0	0	0	0
ENSMUSG00000020905	Usp43	0	0	0	0	0	0	0	0	0	0	5	5	0	0	0	0	0	0	0	0	0	0	0	0	0	0	0	0	0	0	0	0	0	0	0	0	0	0	0	0	0	0
ENSMUSG00000020910	Adprm	0	0	0	0	5	5	0	0	0	0	9	9	0	0	0	0	0	0	0	0	0	0	1	1	0	0	0	0	9	9	0	0	0	0	1	1	0	0	0	0	10	10
ENSMUSG00000020912	Krt12	5	5	0	0	0	0	13	10	0	0	0	0	0	0	0	0	0	0	23	22	0	0	1	1	40	27	0	1	3	5	5	3	0	0	0	0	15	11	0	0	0	0
ENSMUSG00000020913	Krt24	0	0	0	0	0	0	0	0	1	0	0	0	0	0	0	0	0	0	0	0	0	0	0	0	0	0	0	0	0	0	0	0	0	0	0	0	0	0	0	0	0	0
ENSMUSG00000020914	Top2a	57	53	0	1	154	157	173	159	1	1	197	211	9	9	0	0	67	67	303	284	1	5	262	277	213	195	3	7	177	190	53	46	1	1	157	161	185	172	2	4	297	308
ENSMUSG00000020917	Acly	0	0	0	0	0	0	0	0	0	0	0	0	0	0	0	0	0	0	0	0	0	0	0	0	0	0	0	0	0	0	0	0	0	0	0	0	0	0	0	0	1	1
ENSMUSG00000020918	Kat2a	0	0	0	0	0	0	0	0	0	0	2	2	0	0	0	0	0	0	0	0	0	0	4	4	0	0	0	0	0	0	0	0	0	0	2	2	0	0	0	0	6	6
ENSMUSG00000020919	Stat5b	0	0	0	0	0	0	0	0	0	0	0	0	0	0	0	0	0	0	0	0	0	0	1	1	0	0	0	0	0	0	0	0	0	0	0	0	0	0	0	0	0	0
ENSMUSG00000020921	Tmem101	0	0	0	0	0	0	0	0	0	0	0	0	0	0	0	0	0	0	0	0	0	0	0	0	0	0	0	0	9	9	0	0	0	0	0	0	0	0	0	0	0	0
ENSMUSG00000020922	Lsm12	0	0	0	0	23	23	0	0	0	0	143	143	0	0	0	0	0	0	0	0	0	0	164	164	0	0	0	0	267	267	0	0	0	0	11	11	0	0	0	0	118	118
ENSMUSG00000020923	Ubtf	0	0	0	0	0	0	10	10	0	0	7	7	0	0	0	0	0	0	11	10	0	0	20	21	44	42	0	3	42	41	0	0	0	0	0	0	9	9	0	0	6	6
ENSMUSG00000020929	Eftud2	0	0	0	0	0	0	0	0	0	0	70	70	0	0	0	0	0	0	1	1	0	0	36	36	0	0	0	0	19	19	0	0	0	0	7	7	0	0	0	0	9	9
ENSMUSG00000020935	Dcakd	0	0	0	0	2	2	0	0	0	0	34	34	0	0	0	0	1	1	0	0	0	0	40	40	2	2	0	0	169	169	0	0	0	0	1	1	0	0	0	0	22	22
ENSMUSG00000020936	Nmt1	0	0	0	0	0	0	1	1	0	0	0	0	0	0	0	0	0	0	1	1	0	0	2	2	13	12	0	0	4	5	0	0	0	0	0	0	0	0	0	0	1	1
ENSMUSG00000020945	Lyzl6	1	1	0	0	0	0	0	0	0	0	0	0	0	0	0	0	0	0	0	0	0	0	0	0	0	0	0	0	1	1	0	0	0	0	0	0	0	0	0	0	0	0
ENSMUSG00000020946	Gosr2	0	0	0	0	0	0	15	6	0	1	2	10	0	0	0	0	0	0	5	4	0	0	0	1	9	5	0	0	2	6	0	0	0	0	0	0	5	3	0	1	2	3
ENSMUSG00000020949	Fkbp3	0	0	0	0	0	0	0	0	0	0	0	0	0	0	0	0	0	0	0	0	0	0	1	1	0	0	0	0	0	0	0	0	0	0	0	0	0	0	0	0	0	0
ENSMUSG00000020952	Scfd1	0	0	0	0	58	58	0	0	0	0	401	401	0	0	0	0	9	9	0	0	0	0	212	212	0	0	0	0	561	561	0	0	0	0	65	65	0	0	0	0	417	417
ENSMUSG00000020953	Coch	0	0	0	0	0	0	0	0	0	0	0	0	0	0	0	0	0	0	0	0	0	0	0	0	0	0	0	0	1	1	0	0	0	0	0	0	0	0	0	0	0	0
ENSMUSG00000020954	Strn3	0	0	0	0	0	0	0	0	0	0	0	0	0	0	0	0	0	0	0	0	0	0	9	9	0	0	0	0	3	3	0	0	0	0	0	0	0	0	0	0	2	2
ENSMUSG00000020961	Ston2	21	19	0	0	5	7	51	48	1	1	2	5	0	0	0	0	0	0	22	22	0	0	5	5	89	80	0	2	18	24	8	8	0	0	5	5	40	37	0	1	3	5
ENSMUSG00000020962	Gtf2a1	1	1	0	0	0	0	59	57	0	0	2	3	1	1	0	0	0	0	15	14	0	0	1	1	30	28	0	0	4	5	10	9	0	0	0	1	8	7	0	1	0	0
ENSMUSG00000020964	Sel1l	26	25	0	0	21	22	45	43	0	0	22	24	0	0	0	0	0	0	12	11	0	0	4	5	9	8	0	0	7	8	4	4	0	0	1	1	32	29	3	3	19	22
ENSMUSG00000020978	Klhdc2	0	0	0	0	0	0	0	0	0	0	0	0	0	0	0	0	0	0	0	0	0	0	0	0	0	0	0	0	0	0	0	0	0	0	0	0	0	0	0	0	1	1
ENSMUSG00000020982	Nemf	0	0	0	0	0	0	0	0	0	0	0	0	0	0	0	0	0	0	0	0	0	0	0	0	0	0	0	0	0	0	0	0	0	0	0	0	0	0	0	0	1	1
ENSMUSG00000020986	Sec23a	0	0	0	0	7	7	0	0	0	0	139	139	0	0	0	0	0	0	0	0	0	0	64	64	0	0	0	0	87	87	0	0	0	0	16	16	0	0	0	0	107	107
ENSMUSG00000020988	L2hgdh	0	0	0	0	0	0	0	0	0	0	0	0	0	0	0	0	0	0	0	0	0	0	0	0	0	0	0	0	5	5	0	0	0	0	0	0	0	0	0	0	0	0
ENSMUSG00000020990	Cdkl1	0	0	0	0	2	2	16	12	0	1	10	13	0	0	0	0	0	0	10	10	0	0	6	6	4	1	0	0	5	8	0	0	0	0	4	4	16	14	0	0	9	11
ENSMUSG00000020993	Trappc6b	0	0	0	0	2	2	0	0	0	0	50	50	0	0	0	0	1	1	0	0	0	0	57	57	0	0	0	0	99	99	0	0	0	0	0	0	0	0	0	0	24	24
ENSMUSG00000020994	Pnn	0	0	0	0	175	175	0	0	0	0	361	361	0	0	0	0	19	19	0	0	0	0	230	230	0	0	0	0	215	215	0	0	0	0	5	5	0	0	0	0	181	181
ENSMUSG00000021000	Ctage5	10	0	0	0	91	101	27	1	0	2	482	506	2	1	0	0	12	13	33	0	0	3	541	573	28	3	0	1	374	397	8	1	0	0	74	82	12	0	0	1	307	318
ENSMUSG00000021010	Npas3	0	0	0	0	4	4	0	0	0	0	4	4	0	0	0	0	0	0	0	0	0	0	8	8	0	0	0	0	19	19	0	0	0	0	0	0	0	0	0	0	8	8
ENSMUSG00000021022	Ppp2r3c	0	0	0	0	8	8	0	0	0	0	80	80	0	0	0	0	0	0	0	0	0	0	15	15	0	0	0	0	41	41	0	0	0	0	3	3	0	0	0	0	17	17
ENSMUSG00000021023	1110008L16Rik	0	0	0	0	0	0	8	8	0	0	18	18	0	0	0	0	0	0	1	1	0	0	7	7	2	1	0	0	21	22	0	0	0	0	0	0	8	7	1	2	11	11
ENSMUSG00000021024	Psma6	0	0	0	0	0	0	0	0	0	0	0	0	0	0	0	0	0	0	0	0	0	0	0	0	0	0	0	0	1	1	0	0	0	0	0	0	0	0	0	0	0	0
ENSMUSG00000021027	Ralgapa1	0	0	0	0	0	0	0	0	0	0	0	0	0	0	0	0	0	0	0	0	0	0	0	0	0	0	0	0	1	1	0	0	0	0	0	0	0	0	0	0	0	0
ENSMUSG00000021033	Gstz1	0	0	0	0	0	0	12	12	0	1	4	4	0	0	0	0	0	0	0	0	0	0	1	1	12	12	0	0	2	2	4	4	0	0	0	0	5	5	0	0	1	1
ENSMUSG00000021036	Sptlc2	0	0	0	0	5	5	0	0	0	0	0	0	0	0	0	0	0	0	0	0	0	0	6	6	0	0	0	0	6	6	0	0	0	0	0	0	0	0	0	0	12	12
ENSMUSG00000021037	Ahsa1	0	0	0	0	0	0	0	0	0	0	1	1	0	0	0	0	0	0	0	0	0	0	0	0	0	0	0	0	0	0	0	0	0	0	0	0	0	0	0	0	0	0
ENSMUSG00000021039	Snw1	0	0	0	0	394	394	0	0	0	0	1269	1269	0	0	0	0	64	64	0	0	0	0	998	998	0	0	0	0	831	831	0	0	0	0	187	187	0	0	0	0	1096	1096
ENSMUSG00000021040	Slirp	0	0	0	0	0	0	0	0	0	0	2	2	0	0	0	0	0	0	0	0	0	0	0	0	0	0	0	0	0	0	0	0	0	0	0	0	0	0	0	0	0	0
ENSMUSG00000021044	Adck1	0	0	0	0	0	0	0	0	0	0	0	0	0	0	0	0	0	0	1	1	0	0	0	0	6	5	0	0	0	1	0	0	0	0	0	0	0	0	0	0	0	0
ENSMUSG00000021047	Nova1	0	0	0	0	0	0	0	0	0	0	1	1	0	0	0	0	0	0	0	0	0	0	0	0	0	0	0	0	0	0	0	0	0	0	0	0	0	0	0	0	0	0
ENSMUSG00000021048	Mthfd1	11	10	0	2	9	8	40	39	0	2	20	18	0	0	0	0	0	0	114	110	1	6	55	54	47	40	0	5	45	47	1	1	0	0	13	13	39	38	0	1	14	13
ENSMUSG00000021051	Ppp2r5e	0	0	0	0	0	0	0	0	0	0	29	29	0	0	0	0	0	0	0	0	0	0	15	15	0	0	0	0	30	30	0	0	0	0	1	1	0	0	0	0	5	5
ENSMUSG00000021054	Sgpp1	0	0	0	0	0	0	0	0	0	0	1	0	0	0	0	0	0	0	0	0	0	0	0	0	0	0	0	1	2	2	0	0	0	0	0	0	0	0	0	0	0	0
ENSMUSG00000021055	Esr2	0	0	0	0	0	0	0	0	0	0	0	0	0	0	0	0	0	0	1	1	0	0	0	0	0	0	0	0	0	0	0	0	0	0	0	0	3	3	0	0	0	0
ENSMUSG00000021056	Tex21	0	0	0	0	0	0	0	0	0	0	1	1	0	0	0	0	0	0	5	5	0	0	0	0	0	0	0	0	0	0	4	4	0	0	3	3	0	0	0	0	0	0
ENSMUSG00000021065	Fut8	0	0	0	0	1	1	0	0	0	0	48	48	0	0	0	0	1	1	0	0	0	0	14	14	0	0	0	0	9	9	0	0	0	0	5	5	0	0	0	0	14	14
ENSMUSG00000021066	Atl1	40	37	0	0	230	233	262	240	0	3	476	496	1	1	0	0	33	33	211	189	0	1	615	638	391	369	0	1	742	764	19	17	0	0	88	90	86	79	0	0	350	357
ENSMUSG00000021067	Sav1	0	0	0	0	14	14	0	0	0	0	39	39	0	0	0	0	7	7	0	0	0	0	23	23	0	0	0	0	25	25	0	0	0	0	6	6	1	1	0	0	7	8
ENSMUSG00000021068	Nin	39	39	0	0	56	56	123	118	1	2	267	271	3	3	0	0	17	17	211	203	1	2	393	400	61	59	0	0	64	66	19	18	0	0	166	167	84	77	0	0	451	459
ENSMUSG00000021069	Pygl	7	6	0	1	1	1	0	0	1	2	0	0	0	0	0	0	0	0	0	0	0	0	0	0	5	5	1	1	0	0	0	0	0	0	0	0	5	4	0	0	0	1
ENSMUSG00000021072	Tmx1	0	0	0	0	0	0	7	7	0	0	1	1	0	0	0	0	0	0	6	6	0	0	3	3	8	8	0	0	0	0	0	0	0	0	0	0	0	0	0	0	12	12
ENSMUSG00000021076	Actr10	0	0	0	0	23	23	0	0	0	0	105	105	0	0	0	0	5	5	0	0	0	0	59	59	0	0	0	0	242	242	0	0	0	0	10	10	0	0	0	0	62	62
ENSMUSG00000021097	Clmn	1	0	0	1	0	0	0	0	0	0	1	1	0	0	0	0	0	0	3	3	0	0	1	1	0	0	0	0	2	2	0	0	0	0	1	1	0	0	0	0	1	1
ENSMUSG00000021102	Glrx5	0	0	0	0	0	0	0	0	0	0	1	1	0	0	0	0	0	0	0	0	0	0	0	0	0	0	0	0	0	0	0	0	0	0	0	0	0	0	0	0	0	0
ENSMUSG00000021103	Mnat1	0	0	0	0	0	0	10	9	0	0	0	0	0	0	0	0	0	0	5	5	0	0	1	1	15	14	0	1	1	2	1	1	0	0	0	0	7	7	0	0	0	0
ENSMUSG00000021113	Snapc1	0	0	0	0	0	0	0	0	0	0	0	0	0	0	0	0	0	0	0	0	0	0	0	0	0	0	0	0	8	8	0	0	0	0	0	0	0	0	0	0	0	0
ENSMUSG00000021123	Rdh12	0	0	0	0	43	43	0	0	0	0	293	293	0	0	0	0	7	7	0	0	0	0	252	252	0	0	0	0	415	415	0	0	0	0	61	61	0	0	0	0	152	152
ENSMUSG00000021130	Galnt16	0	0	0	0	2	2	0	0	0	0	0	0	0	0	0	0	0	0	0	0	0	0	1	1	1	1	0	0	5	5	0	0	0	0	0	0	0	0	0	0	0	0
ENSMUSG00000021131	Erh	0	0	0	0	395	395	0	0	0	0	1583	1583	0	0	0	0	92	92	0	0	0	0	1289	1289	0	0	0	0	2126	2126	0	0	0	0	355	355	0	0	0	0	1001	1001
ENSMUSG00000021133	Susd6	0	0	0	0	1	1	0	0	0	0	18	18	0	0	0	0	0	0	0	0	0	0	15	15	0	0	0	0	7	7	0	0	0	0	0	0	0	0	0	0	10	10
ENSMUSG00000021139	Gm20498	0	0	0	0	0	0	0	0	0	0	25	25	0	0	0	0	1	1	0	0	0	0	16	16	0	0	0	0	28	28	0	0	0	0	2	2	0	0	0	0	30	30
ENSMUSG00000021140	Pcnx	0	0	0	0	0	0	0	0	0	0	0	0	0	0	0	0	0	0	0	0	0	0	6	6	0	0	0	0	8	8	0	0	0	0	0	0	0	0	0	0	0	0
ENSMUSG00000021143	Pacs2	0	0	0	0	0	0	0	0	0	0	0	0	0	0	0	0	0	0	0	0	0	0	0	0	0	0	0	0	0	0	0	0	0	0	0	0	0	0	0	0	1	1
ENSMUSG00000021144	Mta1	0	0	0	0	0	0	0	0	0	0	0	0	0	0	0	0	0	0	0	0	0	0	0	0	0	0	0	0	0	0	0	0	0	0	0	0	0	0	0	0	1	1
ENSMUSG00000021149	Gtpbp4	0	0	0	0	6	6	0	0	0	0	24	24	0	0	0	0	0	0	0	0	0	0	52	52	0	0	0	0	34	34	0	0	0	0	18	18	0	0	0	0	27	27
ENSMUSG00000021171	Esyt2	19	19	0	0	0	0	89	84	0	1	6	10	1	1	0	0	0	0	81	78	0	1	6	8	44	44	0	0	0	0	15	13	0	0	1	3	39	39	0	0	1	1
ENSMUSG00000021175	Cdca7l	1	1	0	0	0	0	35	32	0	1	2	4	0	0	0	0	0	0	34	31	0	0	1	4	19	16	0	1	0	2	11	11	0	0	1	1	54	48	0	0	31	36
ENSMUSG00000021176	Efcab11	29	25	0	1	1	4	110	98	0	1	10	20	0	0	0	0	0	0	50	47	0	1	14	16	206	193	0	4	4	13	6	6	0	0	2	2	38	34	0	1	1	4
ENSMUSG00000021177	Tdp1	22	21	0	0	77	78	120	114	0	2	61	65	1	1	0	0	10	10	77	70	0	4	110	113	269	252	0	7	133	143	3	3	0	0	47	47	47	43	0	1	54	57
ENSMUSG00000021178	Psmc1	0	0	0	0	31	31	0	0	0	0	713	713	0	0	0	0	43	43	0	0	0	0	534	534	0	0	0	0	259	259	0	0	0	0	105	105	0	0	0	0	520	520
ENSMUSG00000021179	Nrde2	0	0	0	0	1	1	0	0	0	0	25	25	0	0	0	0	2	2	0	0	0	0	34	34	0	0	0	0	15	15	0	0	0	0	8	8	0	0	0	0	46	46
ENSMUSG00000021180	Rps6ka5	35	27	0	1	42	49	206	155	1	14	98	136	5	4	0	0	4	5	116	91	0	4	120	141	155	121	0	6	36	64	32	22	0	0	56	66	144	106	0	7	131	162
ENSMUSG00000021182	Ccdc88c	0	0	0	0	0	0	3	3	0	0	0	0	0	0	0	0	0	0	3	3	0	0	0	0	24	23	0	0	1	2	0	0	0	0	0	0	23	20	0	0	0	3
ENSMUSG00000021185	9030617O03Rik	0	0	0	0	0	0	0	0	0	0	0	0	0	0	0	0	0	0	4	4	0	0	1	1	1	1	0	0	1	1	0	0	0	0	0	0	2	2	0	0	0	0
ENSMUSG00000021186	Fbln5	0	0	0	0	0	0	0	0	0	0	4	4	0	0	0	0	0	0	0	0	0	0	4	4	0	0	0	0	16	16	0	0	0	0	0	0	0	0	0	0	2	2
ENSMUSG00000021188	Trip11	12	11	0	0	16	17	68	63	0	1	65	69	7	7	0	0	5	5	110	103	0	1	86	92	66	59	0	1	77	83	0	0	0	0	3	3	31	26	0	0	47	52
ENSMUSG00000021189	Atxn3	2	2	0	0	14	14	14	14	0	0	110	110	0	0	0	0	0	0	7	7	0	0	70	70	14	14	0	0	121	121	0	0	0	0	21	21	24	24	0	0	79	79
ENSMUSG00000021190	Lgmn	1	1	0	0	2	2	0	0	0	0	13	13	0	0	0	0	0	0	4	3	0	1	24	24	10	10	0	0	202	202	0	0	0	0	0	1	0	0	0	0	7	7
ENSMUSG00000021192	Golga5	106	102	0	0	5	9	251	243	0	3	9	14	22	21	0	1	2	2	200	192	1	2	7	14	300	290	0	2	9	17	48	47	0	0	2	3	134	125	0	1	5	13
ENSMUSG00000021194	Chga	0	0	0	0	16	16	0	0	0	0	154	154	0	0	0	0	0	0	0	0	0	0	107	107	0	0	0	0	106	106	0	0	0	0	9	9	0	0	0	0	173	173
ENSMUSG00000021198	Unc79	0	0	0	0	0	0	0	0	0	0	0	0	0	0	0	0	0	0	0	0	0	0	0	0	0	0	0	0	1	1	0	0	0	0	0	0	0	0	0	0	0	0
ENSMUSG00000021203	Otub2	0	0	0	0	1	1	0	0	0	0	16	16	0	0	0	0	1	1	0	0	0	0	5	5	0	0	0	0	15	15	0	0	0	0	0	0	0	0	0	0	12	12
ENSMUSG00000021221	Dpf3	0	0	0	0	54	54	0	0	0	0	190	190	0	0	0	0	11	11	0	0	0	0	179	179	0	0	0	0	116	116	0	0	0	0	7	7	0	0	0	0	257	257
ENSMUSG00000021222	Dcaf4	0	0	0	0	0	0	0	0	0	0	2	2	0	0	0	0	0	0	0	0	0	0	1	1	0	0	0	0	1	1	0	0	0	0	1	1	0	0	0	0	0	0
ENSMUSG00000021223	Papln	0	0	0	0	0	0	0	0	0	0	0	0	0	0	0	0	0	0	0	0	0	0	0	0	0	0	0	0	0	0	0	0	0	0	0	0	0	0	0	0	1	1
ENSMUSG00000021224	Numb	0	0	0	0	0	0	0	0	0	0	0	0	0	0	0	0	0	0	0	0	0	0	0	0	0	0	0	0	0	0	0	0	0	0	0	0	0	0	0	0	1	1
ENSMUSG00000021228	Acot3	0	0	0	0	0	0	0	0	0	0	1	1	0	0	0	0	1	1	0	0	0	0	1	1	0	0	0	0	1	1	0	0	0	0	0	0	0	0	0	0	0	0
ENSMUSG00000021234	Fam161b	0	0	0	0	0	0	0	0	0	0	0	0	0	0	0	0	0	0	0	0	0	0	0	0	0	0	0	0	0	0	0	0	0	0	0	0	0	0	0	0	1	1
ENSMUSG00000021235	Coq6	0	0	0	0	0	0	0	0	0	0	3	3	0	0	0	0	0	0	0	0	0	0	0	0	0	0	0	0	8	8	0	0	0	0	0	0	0	0	0	0	2	2
ENSMUSG00000021236	Entpd5	0	0	0	0	0	0	0	0	0	0	0	0	0	0	0	0	0	0	0	0	0	0	0	0	0	0	0	0	0	0	0	0	0	0	0	0	0	0	0	0	1	1
ENSMUSG00000021239	Vsx2	0	0	0	0	1	1	0	0	0	0	1	1	0	0	0	0	0	0	0	0	0	0	0	0	0	0	0	0	1	1	0	0	0	0	0	0	0	0	0	0	2	2
ENSMUSG00000021240	Abcd4	0	0	0	0	1	1	0	0	0	0	1	1	0	0	0	0	0	0	0	0	0	0	0	0	0	0	0	0	0	0	0	0	0	0	0	0	0	0	0	0	1	1
ENSMUSG00000021254	Gpatch2l	0	0	0	0	0	0	9	9	0	1	8	8	0	0	0	0	0	0	11	11	0	1	0	0	0	0	0	0	0	0	0	0	0	0	0	0	4	4	0	0	5	5
ENSMUSG00000021258	Ccnk	1	1	0	0	1	1	11	9	0	0	3	5	0	0	0	0	0	0	8	7	0	0	2	3	31	29	0	0	8	10	2	2	0	0	1	1	6	6	0	0	0	0
ENSMUSG00000021259	Cyp46a1	0	0	0	0	0	0	0	0	0	0	0	0	0	0	0	0	0	0	0	0	0	0	1	1	0	0	0	0	0	0	0	0	0	0	0	0	0	0	0	0	0	0
ENSMUSG00000021262	Evl	0	0	0	0	99	99	0	0	0	0	58	58	0	0	0	0	13	13	1	0	0	0	64	64	5	4	0	0	64	65	0	0	0	0	41	41	3	3	0	0	81	81
ENSMUSG00000021263	Degs2	0	0	0	0	22	22	0	0	0	0	29	29	0	0	0	0	0	0	1	0	0	0	20	20	2	2	0	0	43	43	0	0	0	0	11	11	0	0	0	0	23	23
ENSMUSG00000021264	Yy1	0	0	0	0	0	0	0	0	0	0	6	6	0	0	0	0	0	0	0	0	0	0	2	2	1	1	0	0	0	0	0	0	0	0	3	3	0	0	0	0	8	8
ENSMUSG00000021266	Wars	17	17	0	0	1	1	19	19	0	1	14	13	0	0	0	0	2	2	14	12	0	2	11	11	85	80	0	0	6	11	15	15	0	0	10	10	7	7	0	0	4	4
ENSMUSG00000021270	Hsp90aa1	0	0	0	0	10	10	0	0	0	0	104	104	0	0	0	0	0	0	0	0	0	0	77	77	0	0	0	0	27	27	0	0	0	0	27	27	0	0	0	0	158	158
ENSMUSG00000021271	Zfp839	3	3	0	0	18	18	2	1	0	0	0	1	0	0	0	0	0	0	7	7	0	0	1	1	1	1	0	0	5	5	0	0	0	0	0	0	1	1	0	0	2	2
ENSMUSG00000021273	Fdft1	0	0	0	0	2	2	0	0	0	0	65	65	0	0	0	0	2	2	0	0	0	0	113	114	0	0	0	0	52	52	0	0	0	0	15	15	1	1	0	0	66	65
ENSMUSG00000021275	Tecpr2	0	0	0	0	0	0	0	0	0	0	0	0	0	0	0	0	0	0	2	2	0	0	3	3	0	0	0	0	0	0	0	0	0	0	0	0	0	0	0	0	0	0
ENSMUSG00000021276	Cinp	0	0	0	0	0	0	0	0	0	0	0	0	0	0	0	0	0	0	0	0	0	0	0	0	0	0	0	0	0	0	0	0	0	0	0	0	1	1	0	0	1	1
ENSMUSG00000021277	Traf3	3	3	0	0	4	4	0	0	0	0	3	3	0	0	0	0	0	0	4	3	0	0	4	5	0	0	0	0	0	0	0	0	0	0	0	0	7	7	0	0	9	9
ENSMUSG00000021279	Cdc42bpb	3	3	0	0	6	6	57	55	0	1	51	52	0	0	0	0	0	0	48	48	0	1	98	96	181	170	0	7	156	159	1	1	0	0	2	2	39	33	0	1	26	31
ENSMUSG00000021282	Eif5	33	29	0	4	1497	1497	235	209	0	6	3477	3496	12	11	0	0	301	303	172	158	0	12	4844	4845	114	91	0	7	6535	6551	14	14	0	0	767	766	112	99	0	5	2342	2349
ENSMUSG00000021285	Ppp1r13b	0	1	0	0	0	0	0	0	0	1	1	1	0	0	0	0	0	0	6	4	0	0	6	8	0	0	0	0	0	0	0	0	0	0	0	0	1	1	0	0	1	1
ENSMUSG00000021286	Zfyve21	465	458	0	0	6	13	1081	1064	0	2	10	25	73	73	0	0	0	0	764	748	0	0	5	21	3262	3201	0	13	25	71	281	272	0	0	5	14	640	632	0	1	4	11
ENSMUSG00000021287	Xrcc3	0	1	0	0	0	0	0	0	0	0	0	0	0	0	0	0	0	0	1	1	0	0	0	0	2	2	0	0	0	0	0	0	0	0	0	0	2	2	0	0	0	0
ENSMUSG00000021288	Klc1	7	5	0	0	0	2	30	18	0	11	5	8	15	8	0	4	0	3	22	12	0	2	0	8	37	17	0	5	3	18	13	8	0	1	0	4	19	17	0	0	1	3
ENSMUSG00000021290	2010107E04Rik	33	33	0	0	1	1	333	323	0	3	17	23	16	16	0	0	0	0	308	293	1	4	10	20	565	539	0	8	29	42	105	103	1	1	8	9	304	283	0	4	11	27
ENSMUSG00000021302	Ggps1	9	7	0	2	0	1	39	31	0	2	0	6	0	0	0	0	0	0	15	13	0	1	0	1	49	44	0	5	0	2	5	4	0	1	0	0	9	9	0	0	1	1
ENSMUSG00000021311	Mtr	0	0	0	0	0	0	0	0	0	0	0	0	0	0	0	0	0	0	0	0	0	0	0	0	0	0	0	0	0	0	0	0	0	0	0	0	0	0	0	0	1	1
ENSMUSG00000021313	Ryr2	0	0	0	0	0	0	0	0	0	0	0	0	0	0	0	0	0	0	0	0	0	0	0	0	0	0	0	0	7	7	0	0	0	0	0	0	0	0	0	0	0	0
ENSMUSG00000021314	Amph	0	0	0	0	0	0	0	0	0	0	0	0	0	0	0	0	0	0	0	0	0	0	7	7	0	0	0	0	0	0	0	0	0	0	0	0	0	0	0	0	0	0
ENSMUSG00000021322	Aoah	6	6	0	0	0	0	0	0	0	0	0	0	0	0	0	0	0	0	1	1	0	0	0	0	0	0	0	0	0	0	0	0	0	0	0	0	0	0	0	0	0	0
ENSMUSG00000021326	Trim27	16	15	0	2	1	0	29	28	0	0	38	39	0	0	0	0	0	0	15	14	0	0	57	58	146	135	0	1	39	50	6	5	0	0	1	2	29	24	0	1	45	48
ENSMUSG00000021327	Zkscan3	0	0	0	0	0	0	1	1	0	0	6	6	0	0	0	0	0	0	0	0	0	0	0	0	0	0	0	0	0	0	0	0	0	0	0	0	0	0	0	0	0	0
ENSMUSG00000021339	Mrs2	0	0	0	0	0	0	0	0	0	0	0	0	0	0	0	0	0	0	0	0	0	0	1	1	0	0	0	0	0	0	0	0	0	0	0	0	0	0	0	0	0	0
ENSMUSG00000021340	Gpld1	0	0	0	0	0	0	0	0	0	0	0	0	0	0	0	0	0	0	0	0	0	0	1	1	0	0	0	0	0	0	0	0	0	0	0	0	0	0	0	0	0	0
ENSMUSG00000021348	Prl7d1	0	0	0	0	0	0	0	0	0	0	2	2	0	0	0	0	0	0	0	0	0	0	8	8	0	0	0	0	5	5	0	0	0	0	1	1	0	0	0	0	1	1
ENSMUSG00000021357	Exoc2	0	0	0	0	1	1	3	3	0	0	30	30	0	0	0	0	0	0	5	5	0	0	35	35	3	2	0	0	30	31	0	0	0	0	0	0	0	0	0	1	35	35
ENSMUSG00000021360	Gcnt2	0	0	0	0	0	0	5	4	0	2	13	12	0	0	0	0	1	1	0	0	0	0	0	0	0	0	0	0	5	5	0	0	0	0	0	0	0	0	0	0	3	3
ENSMUSG00000021361	Tmem14c	0	0	0	0	118	118	0	0	0	0	1157	1157	0	0	0	0	33	33	0	0	0	0	832	832	0	0	0	0	1496	1496	0	0	0	0	138	138	0	0	0	0	526	526
ENSMUSG00000021362	Gcm2	0	0	0	0	0	0	8	8	0	0	0	0	0	0	0	0	0	0	0	0	0	0	0	0	0	0	0	0	0	0	0	0	0	0	0	0	3	3	0	0	0	0
ENSMUSG00000021363	Mak	0	0	0	0	4	4	0	0	0	0	4	4	0	0	0	0	1	1	0	0	0	0	5	5	0	0	0	0	10	10	0	0	0	0	0	0	0	0	0	0	4	4
ENSMUSG00000021365	Nedd9	0	0	0	0	0	0	0	0	0	0	0	0	0	0	0	0	0	0	0	0	0	0	0	0	0	0	0	0	6	6	0	0	0	0	0	0	0	0	0	0	2	2
ENSMUSG00000021368	Tbc1d7	0	0	0	0	0	0	0	0	0	0	14	14	0	0	0	0	0	0	0	0	0	0	0	0	0	0	0	0	7	7	0	0	0	0	4	4	0	0	0	0	2	2
ENSMUSG00000021371	Mcur1	0	0	0	0	0	0	0	0	0	0	0	0	0	0	0	0	0	0	0	0	0	0	0	0	0	0	0	0	0	0	0	0	0	0	0	0	0	0	0	0	1	1
ENSMUSG00000021373	Cap2	0	0	0	0	0	0	2	2	0	0	0	0	0	0	0	0	0	0	0	0	0	0	0	0	0	0	0	0	0	0	0	0	0	0	0	0	0	0	0	0	0	0
ENSMUSG00000021374	Nup153	0	0	0	0	0	0	0	0	0	0	0	0	0	0	0	0	0	0	0	0	0	0	0	0	0	0	0	0	0	0	0	0	0	0	2	2	0	0	0	0	0	0
ENSMUSG00000021375	Kif13a	5	4	0	0	1	2	6	6	0	0	0	0	3	3	0	0	1	1	8	8	0	0	3	3	3	3	0	0	0	0	4	4	0	0	3	3	7	6	0	0	6	7
ENSMUSG00000021376	Tpmt	29	29	0	0	0	0	221	218	0	1	8	10	1	1	0	0	0	0	121	121	0	0	3	3	160	158	0	1	3	3	28	27	0	0	2	3	126	125	0	0	5	9
ENSMUSG00000021377	Dek	462	429	4	29	536	543	1173	1076	1	59	1330	1372	103	89	0	6	141	149	1228	1127	6	81	1404	1431	1815	1658	9	98	1882	1954	458	425	0	24	597	607	966	888	8	55	1271	1301
ENSMUSG00000021400	Wrnip1	0	0	0	0	13	13	0	0	0	0	15	15	0	0	0	0	0	0	0	0	0	0	22	22	0	0	0	0	19	19	0	0	0	0	0	0	0	0	0	0	2	2
ENSMUSG00000021403	Serpinb9b	0	0	0	0	0	0	0	0	0	0	0	0	0	0	0	0	0	0	1	1	0	0	0	0	0	0	0	0	0	0	0	0	0	0	0	0	0	0	0	0	1	1
ENSMUSG00000021408	Ripk1	4	4	0	0	1	1	15	15	0	0	79	79	0	0	0	0	1	1	14	13	1	1	102	103	14	14	0	0	10	10	2	2	0	0	8	8	10	10	0	0	95	95
ENSMUSG00000021413	Prpf4b	0	0	0	0	0	0	0	0	0	0	7	7	0	0	0	0	0	0	0	0	0	0	0	0	0	0	0	0	3	3	0	0	0	0	0	0	0	0	0	0	1	1
ENSMUSG00000021415	4933417A18Rik	0	0	0	0	0	0	0	0	0	0	2	2	0	0	0	0	0	0	1	1	0	0	3	3	0	0	0	0	0	0	0	0	0	0	0	0	0	0	0	0	1	1
ENSMUSG00000021416	Eci3	0	0	0	0	0	0	0	0	0	0	0	0	0	0	0	0	0	0	0	0	0	0	0	0	0	0	0	0	0	0	0	0	0	0	0	0	0	0	0	0	1	1
ENSMUSG00000021417	Eci2	0	0	0	0	1	1	5	4	0	0	1	2	1	1	0	0	0	0	3	3	0	0	1	1	32	30	0	0	5	7	0	0	0	0	0	0	14	13	0	0	3	5
ENSMUSG00000021418	Rpp40	0	0	0	0	0	0	0	0	0	0	1	1	0	0	0	0	0	0	0	0	0	0	0	0	2	2	0	0	0	0	0	0	0	0	0	0	0	0	0	0	0	0
ENSMUSG00000021420	Fars2	103	90	0	8	58	61	577	491	0	43	270	312	24	19	0	4	10	11	636	550	1	37	289	334	853	732	0	73	402	443	127	115	0	4	67	73	346	289	0	29	131	157
ENSMUSG00000021456	Fbp2	0	0	0	0	4	4	0	0	0	0	86	86	0	0	0	0	1	1	0	0	0	0	102	102	0	0	0	0	59	59	0	0	0	0	0	0	0	0	0	0	11	11
ENSMUSG00000021458	2010111I01Rik	16	15	0	0	3	4	20	19	0	0	10	11	5	5	0	0	0	0	44	42	0	0	7	9	122	119	0	1	9	11	8	8	0	0	4	4	35	35	0	0	8	8
ENSMUSG00000021460	Auh	108	88	0	5	169	186	381	351	0	5	524	549	9	6	0	1	38	39	315	286	3	5	353	378	867	786	3	15	698	767	51	50	0	0	125	126	210	196	0	3	302	311
ENSMUSG00000021461	Fancc	6	6	0	0	39	39	93	90	0	1	172	174	2	1	0	0	3	3	107	100	0	2	118	122	76	73	0	0	93	96	12	11	0	0	13	14	38	36	0	1	85	86
ENSMUSG00000021466	Ptch1	0	0	0	0	0	0	0	0	0	0	0	0	0	0	0	0	0	0	0	0	0	0	0	0	0	0	0	0	7	7	0	0	0	0	5	5	0	0	0	0	0	0
ENSMUSG00000021468	Sptlc1	5	5	0	0	0	0	212	207	1	3	35	38	0	0	0	0	2	2	225	218	0	0	46	53	131	127	0	0	19	23	11	11	0	0	3	3	105	99	0	0	30	36
ENSMUSG00000021469	Msx2	0	0	0	0	0	0	0	0	0	0	0	0	0	0	0	0	0	0	0	0	0	0	0	0	4	4	0	0	0	0	0	0	0	0	0	0	0	0	0	0	0	0
ENSMUSG00000021470	Ercc6l2	5	5	0	0	11	11	67	62	1	2	56	60	3	3	0	0	6	6	112	103	0	2	59	65	38	38	0	1	49	49	58	56	1	1	40	42	49	44	1	1	39	44
ENSMUSG00000021476	Habp4	0	0	0	0	0	0	5	4	0	0	0	0	0	0	0	0	0	0	3	3	0	0	0	0	34	34	0	0	0	0	6	5	0	0	0	1	1	0	0	0	0	0
ENSMUSG00000021477	Ctsl	3	2	0	0	0	1	1	1	0	0	1	1	0	0	0	0	0	0	19	18	0	1	2	2	51	46	0	0	4	9	0	0	0	0	0	0	1	1	0	0	0	0
ENSMUSG00000021481	Zfp346	0	0	0	0	0	0	0	0	0	0	4	4	0	0	0	0	0	0	0	0	0	0	0	0	0	0	1	1	0	0	0	0	0	0	0	0	0	0	0	0	0	0
ENSMUSG00000021482	Aaed1	0	0	0	0	0	0	1	0	0	0	0	0	0	0	0	0	0	0	5	5	0	0	1	1	25	25	0	0	3	3	0	2	0	0	0	0	7	6	0	0	0	0
ENSMUSG00000021483	Cdk20	1	1	0	0	0	0	14	14	0	0	1	1	1	1	0	0	0	0	7	6	0	0	0	0	17	17	0	0	0	0	1	1	0	0	0	0	19	18	0	0	0	1
ENSMUSG00000021484	Lman2	0	0	0	0	113	113	0	0	0	0	87	87	0	0	0	0	3	3	0	0	0	0	102	102	0	0	0	0	502	502	0	0	0	0	30	30	0	0	0	0	75	75
ENSMUSG00000021485	Mxd3	0	0	0	0	0	0	0	0	0	0	1	1	0	0	0	0	0	0	0	0	0	0	2	2	0	0	0	0	0	0	0	0	0	0	0	0	0	0	0	0	0	0
ENSMUSG00000021486	Prelid1	0	0	0	0	0	0	0	0	0	0	1	1	0	0	0	0	0	0	0	0	0	0	2	2	0	0	0	0	0	0	0	0	0	0	0	0	0	0	0	0	0	0
ENSMUSG00000021488	Nsd1	11	11	0	0	93	93	81	72	1	18	379	371	1	1	0	0	5	5	105	96	1	18	351	345	66	61	1	5	268	269	9	6	0	3	106	106	55	49	1	8	265	264
ENSMUSG00000021490	Slc34a1	0	0	0	0	0	0	4	2	0	1	4	5	1	0	0	0	0	0	4	4	0	0	4	4	1	1	0	0	1	1	0	0	0	0	0	0	0	0	0	0	0	0
ENSMUSG00000021492	F12	0	0	0	0	0	0	0	0	0	0	1	1	0	0	0	0	0	0	0	0	0	0	0	0	2	2	0	0	0	0	0	0	0	0	0	0	0	0	0	0	0	0
ENSMUSG00000021493	Pdlim7	0	0	0	0	0	0	0	0	0	0	1	1	0	0	0	0	0	0	0	0	0	0	0	0	0	0	0	0	0	0	0	0	0	0	0	0	0	0	0	0	0	0
ENSMUSG00000021494	Ddx41	0	0	0	0	0	0	0	0	0	0	1	1	0	0	0	0	0	0	0	0	0	0	0	0	0	0	0	0	0	0	0	0	0	0	0	0	0	0	0	0	0	0
ENSMUSG00000021496	Pcbd2	0	0	0	0	1	1	0	0	0	0	1	1	0	0	0	0	0	0	0	0	0	0	4	4	0	0	0	0	15	15	0	0	0	0	10	10	0	0	0	0	8	8
ENSMUSG00000021497	Txndc15	0	0	0	0	8	8	0	0	0	0	0	0	0	0	0	0	0	0	0	0	0	0	5	5	0	0	0	0	56	56	0	0	0	0	0	0	0	0	0	0	5	5
ENSMUSG00000021499	Catsper3	0	0	0	0	1	1	0	0	0	0	8	8	0	0	0	0	0	0	0	0	0	0	4	4	0	0	0	0	2	2	0	0	0	0	1	1	0	0	0	0	0	0
ENSMUSG00000021500	Ddx46	0	0	0	0	2	2	0	0	0	0	21	21	0	0	0	0	0	0	0	0	0	0	15	15	0	0	0	0	32	32	0	0	0	0	0	0	0	0	0	0	15	15
ENSMUSG00000021506	Pitx1	0	0	0	0	0	0	0	0	0	0	3	3	0	0	0	0	0	0	0	0	0	0	0	0	0	0	0	0	0	0	0	0	0	0	0	0	0	0	0	0	0	0
ENSMUSG00000021508	Cxcl14	0	0	0	0	0	0	5	5	0	0	1	1	0	0	0	0	0	0	5	5	0	0	0	0	3	3	0	0	0	0	0	0	0	0	0	0	0	0	0	0	0	0
ENSMUSG00000021509	Slc25a48	30	29	0	0	2	3	89	89	0	0	1	1	0	0	0	0	0	0	131	131	0	0	1	1	170	168	0	0	0	2	28	28	0	0	0	0	24	24	0	0	0	0
ENSMUSG00000021510	Zfp729a	0	0	0	0	0	0	1	5	0	0	1	0	0	0	0	0	0	0	2	2	0	0	1	1	12	10	0	0	0	0	2	2	0	0	0	0	2	1	0	0	2	2
ENSMUSG00000021514	Zfp369	0	0	0	0	0	0	0	0	0	0	2	2	0	0	0	0	0	0	3	1	1	2	0	1	0	0	0	0	0	0	0	0	0	0	0	0	0	0	0	0	1	1
ENSMUSG00000021518	Ptdss1	27	27	0	0	0	0	36	35	0	0	0	1	2	2	0	0	0	0	48	48	0	0	3	3	86	85	0	1	0	0	2	2	0	0	0	0	37	37	0	0	0	0
ENSMUSG00000021519	Mterf3	11	8	0	0	21	24	91	87	0	0	155	159	0	0	0	0	16	16	96	91	0	0	144	149	199	191	0	0	188	196	10	10	0	0	56	56	34	32	0	0	83	85
ENSMUSG00000021520	Uqcrb	0	0	0	0	6	6	50	22	0	0	48	70	0	0	0	0	0	0	17	8	0	1	61	69	138	111	0	0	109	124	5	3	0	0	7	9	11	6	0	0	21	25
ENSMUSG00000021532	Fastkd3	54	51	0	0	1	4	133	131	0	0	3	5	22	22	0	0	2	2	212	202	0	3	15	22	159	156	0	1	1	3	61	60	0	1	2	2	93	87	0	1	5	9
ENSMUSG00000021537	Cetn3	0	0	0	0	139	139	0	0	0	0	350	350	0	0	0	0	45	45	0	0	0	0	253	253	0	0	0	0	685	685	0	0	0	0	51	51	0	0	0	0	174	174
ENSMUSG00000021538	Il9	0	0	0	0	0	0	0	0	0	0	0	0	0	0	0	0	0	0	0	0	0	0	1	1	0	0	0	0	0	0	0	0	0	0	0	0	0	0	0	0	0	0
ENSMUSG00000021540	Smad5	0	0	0	0	9	9	11	10	0	1	20	20	1	1	0	0	0	0	8	8	0	0	6	6	8	7	0	0	22	23	0	0	0	0	1	1	0	0	0	0	8	8
ENSMUSG00000021541	Trpc7	0	0	0	0	0	0	0	0	0	0	0	0	0	0	0	0	0	0	0	0	0	0	0	0	8	8	0	0	2	2	0	0	0	0	0	0	0	0	0	0	0	0
ENSMUSG00000021548	Ccnh	0	0	0	0	1	1	32	26	0	1	50	48	0	0	0	0	0	0	25	23	0	0	29	31	25	23	0	0	22	24	0	0	0	0	0	0	24	21	0	2	41	39
ENSMUSG00000021549	Rasa1	198	189	1	3	72	78	540	512	2	9	193	212	54	51	1	4	23	23	932	877	6	23	270	309	491	477	4	11	128	135	264	253	0	2	86	95	556	522	1	11	180	204
ENSMUSG00000021552	Gkap1	0	0	0	0	145	145	0	0	0	0	694	694	0	0	0	0	75	75	15	11	0	0	1297	1297	0	0	0	0	719	719	0	0	0	0	126	126	2	2	0	0	704	706
ENSMUSG00000021553	Slc28a3	0	0	0	0	3	3	0	0	0	0	16	16	0	0	0	0	0	0	0	0	0	0	7	7	0	0	0	0	4	4	0	0	0	0	0	0	0	0	0	0	4	4
ENSMUSG00000021555	Naa35	222	199	1	16	434	442	1140	933	3	56	845	999	18	15	0	0	116	119	728	609	3	45	1292	1369	1113	889	1	75	636	786	201	180	0	9	581	593	317	269	1	23	837	862
ENSMUSG00000021556	Golm1	6	6	0	0	0	0	249	248	0	0	10	10	1	1	0	0	0	0	72	71	0	0	0	1	232	230	0	0	11	13	7	7	0	0	0	0	80	80	0	0	0	0
ENSMUSG00000021557	Agtpbp1	10	8	0	1	130	131	45	42	0	0	544	547	1	1	0	0	44	44	41	35	1	2	644	649	95	73	0	1	857	878	0	0	0	0	74	74	15	14	0	0	398	398
ENSMUSG00000021577	Sdha	0	0	0	0	0	0	0	0	0	0	0	0	0	0	0	0	0	0	0	0	0	0	0	0	0	0	0	0	0	0	0	0	0	0	0	0	0	0	0	0	1	1
ENSMUSG00000021578	Ccdc127	0	0	0	0	0	0	0	0	0	0	0	0	0	0	0	0	0	0	0	0	0	0	0	0	0	0	0	0	0	0	0	0	0	0	0	0	0	0	0	0	1	1
ENSMUSG00000021589	Rhobtb3	7	7	0	1	7	6	25	24	0	0	15	16	1	1	0	0	0	0	11	10	0	0	6	7	50	48	0	0	21	23	9	9	0	0	1	1	32	32	0	0	2	2
ENSMUSG00000021591	Glrx	19	18	0	1	5	5	443	425	0	3	761	776	3	3	0	0	3	3	313	300	0	0	65	78	751	724	1	4	205	229	14	13	0	0	72	73	196	184	0	2	50	61
ENSMUSG00000021592	Arsk	0	0	0	0	0	0	21	21	0	0	0	0	1	1	0	0	0	0	52	48	0	0	1	6	24	22	0	0	0	2	5	4	0	0	0	1	4	3	0	0	1	2
ENSMUSG00000021594	Srd5a1	0	0	0	0	0	0	0	0	0	0	0	0	0	0	0	0	0	0	0	0	0	0	0	0	1	1	0	0	0	0	0	0	0	0	0	0	0	0	0	0	0	0
ENSMUSG00000021595	Nsun2	37	37	0	0	2	2	69	68	0	0	0	1	0	0	0	0	0	0	118	114	0	0	71	75	65	63	0	1	32	33	16	15	1	1	4	5	35	35	0	0	3	3
ENSMUSG00000021596	Mctp1	1	1	0	0	1	1	20	20	0	0	0	0	0	0	0	0	0	0	31	27	0	1	10	13	10	10	0	0	0	0	7	5	0	0	1	3	6	5	0	0	0	1
ENSMUSG00000021597	Slf1	180	142	3	46	134	129	643	542	9	139	526	497	30	24	0	4	33	35	691	582	10	142	429	406	834	676	8	197	534	505	188	158	3	50	202	185	480	397	4	111	414	390
ENSMUSG00000021598	Med10	1308	1241	1	10	254	313	3944	3733	1	30	677	861	227	218	0	0	38	47	2951	2772	0	17	534	692	6846	6500	2	49	1184	1478	999	947	1	2	186	238	2608	2467	1	23	486	605
ENSMUSG00000021606	Ndufs6	2	2	0	0	0	0	23	23	0	0	0	0	0	0	0	0	0	0	49	46	0	1	1	1	88	83	0	2	0	0	15	15	0	0	0	0	19	18	0	0	0	0
ENSMUSG00000021608	Lpcat1	0	0	0	0	6	6	0	0	0	0	81	81	0	0	0	0	1	1	0	0	0	0	64	64	0	0	0	0	290	290	0	0	0	0	3	3	0	0	0	0	83	83
ENSMUSG00000021609	Slc6a3	0	0	0	0	0	0	0	0	0	0	0	0	0	0	0	0	0	0	0	0	0	0	1	1	0	0	0	0	0	0	0	0	0	0	0	0	0	0	0	0	0	0
ENSMUSG00000021610	Clptm1l	0	0	0	0	0	0	0	0	0	0	0	0	0	0	0	0	0	0	0	0	0	0	1	1	0	0	0	0	0	0	0	0	0	0	0	0	0	0	0	0	0	0
ENSMUSG00000021611	Tert	0	0	0	0	0	0	0	0	0	0	0	0	0	0	0	0	0	0	0	0	0	0	1	1	0	0	0	0	0	0	0	0	0	0	0	0	0	0	0	0	0	0
ENSMUSG00000021614	Vcan	0	0	0	0	0	0	0	0	0	0	0	0	0	0	0	0	0	0	0	0	0	0	4	4	0	0	0	0	18	18	0	0	0	0	0	0	0	0	0	0	0	0
ENSMUSG00000021615	Xrcc4	37	32	0	1	1	5	259	239	0	3	15	32	1	1	0	0	7	7	209	191	0	7	22	33	331	306	0	5	16	34	50	44	0	2	0	4	102	95	0	2	9	14
ENSMUSG00000021619	Atg10	0	0	0	0	0	0	73	67	0	0	47	51	5	5	0	0	0	0	38	34	0	1	31	34	74	71	0	0	34	37	12	12	0	0	8	8	28	27	0	0	21	22
ENSMUSG00000021621	Zcchc9	0	0	0	0	0	0	0	0	0	0	0	0	0	0	0	0	0	0	0	0	0	0	0	0	5	4	0	0	0	1	0	0	0	0	0	0	0	0	0	0	0	0
ENSMUSG00000021624	Cd180	0	0	0	0	0	0	7	5	0	1	0	1	0	0	0	0	0	0	3	3	0	0	2	2	0	0	0	0	0	0	0	0	0	0	0	0	4	2	0	1	3	4
ENSMUSG00000021635	Rad17	0	0	0	0	0	0	0	0	0	0	0	0	0	0	0	0	0	0	0	0	0	0	1	1	0	0	0	0	0	0	0	0	0	0	0	0	0	0	0	0	0	0
ENSMUSG00000021636	Marveld2	0	0	0	0	0	0	0	0	0	0	0	0	0	0	0	0	0	0	0	0	0	0	1	1	0	0	0	0	0	0	0	0	0	0	0	0	0	0	0	0	0	0
ENSMUSG00000021638	Ocln	2	2	0	0	0	0	12	12	0	0	0	0	0	0	0	0	0	0	0	0	0	0	1	1	4	4	0	0	0	0	0	0	0	0	0	0	0	0	0	0	0	0
ENSMUSG00000021639	Gtf2h2	31	27	0	1	26	29	151	133	0	4	134	148	6	6	0	0	8	8	74	63	0	6	49	54	254	211	0	8	125	160	7	6	0	0	22	23	43	38	0	1	58	62
ENSMUSG00000021643	Serf1	0	0	0	0	14	14	0	0	0	0	126	126	0	0	0	0	19	19	0	0	0	0	143	143	2	1	0	0	191	192	0	0	0	0	39	39	0	0	0	0	56	56
ENSMUSG00000021645	Smn1	0	0	0	0	306	306	0	0	0	0	1181	1181	0	0	0	0	35	35	0	0	0	0	1532	1532	0	0	0	0	3095	3095	0	0	0	0	212	212	0	0	0	0	759	759
ENSMUSG00000021647	Cartpt	0	0	0	0	0	0	0	0	0	0	0	0	0	0	0	0	0	0	0	0	0	0	0	0	0	0	0	0	0	0	0	0	0	0	0	0	7	7	0	0	0	0
ENSMUSG00000021650	Ptcd2	1	1	0	0	0	0	8	8	0	0	9	9	0	0	0	0	0	0	5	4	0	0	1	2	29	26	0	1	6	8	6	5	0	0	0	1	0	0	0	0	0	0
ENSMUSG00000021660	Btf3	3	2	0	0	1159	1160	19	15	0	0	4529	4533	1	1	0	0	308	308	40	35	0	0	4854	4856	68	63	0	0	7714	7719	6	6	0	1	1375	1374	23	20	0	1	3519	3523
ENSMUSG00000021661	Ankra2	0	0	0	0	34	34	0	0	0	0	76	76	0	0	0	0	15	15	0	0	0	0	78	78	0	0	0	0	221	221	0	0	0	0	23	23	0	0	0	0	48	48
ENSMUSG00000021662	Arhgef28	22	5	0	0	7	4	58	27	0	0	20	17	0	0	0	0	0	0	13	3	0	0	3	2	134	59	0	0	34	38	7	6	0	0	2	3	17	7	0	0	3	1
ENSMUSG00000021665	Hexb	0	0	0	0	3	3	0	0	0	0	0	0	0	0	0	0	0	0	0	0	0	0	0	0	0	0	0	0	6	6	0	0	0	0	0	0	0	0	0	0	0	0
ENSMUSG00000021666	Gfm2	0	0	0	0	2	2	0	0	0	0	35	35	0	0	0	0	4	4	0	0	0	0	103	104	0	0	0	0	19	19	0	0	0	0	8	8	0	0	0	0	25	25
ENSMUSG00000021668	Polk	18	18	0	0	0	0	7	7	0	0	4	4	0	0	0	0	0	0	21	21	0	0	44	44	6	6	0	0	1	1	0	0	0	0	0	0	8	7	0	0	9	10
ENSMUSG00000021669	Col4a3bp	22	21	0	1	16	16	148	141	0	2	187	192	10	10	0	0	10	10	129	126	0	1	395	397	28	26	0	1	240	241	54	50	0	3	29	30	105	98	0	2	344	349
ENSMUSG00000021670	Hmgcr	64	56	0	3	15	20	799	665	1	31	167	271	6	6	0	0	0	0	773	655	1	30	161	249	853	715	3	30	109	220	86	68	0	5	15	27	310	262	0	11	57	93
ENSMUSG00000021671	Poc5	40	39	0	0	32	33	243	225	0	3	78	91	5	5	0	0	1	1	228	216	0	0	68	79	252	241	0	0	72	83	3	2	0	0	7	8	184	171	0	2	72	82
ENSMUSG00000021675	F2rl2	48	48	0	0	0	0	240	237	0	0	0	2	5	5	0	0	0	0	377	373	0	0	0	1	175	172	0	0	0	1	30	30	0	0	0	0	251	248	0	0	1	1
ENSMUSG00000021676	Iqgap2	3	3	0	0	1	1	41	38	0	0	0	3	0	0	0	0	0	0	76	74	0	0	1	3	30	27	0	0	0	3	2	2	0	0	0	0	23	20	0	0	0	3
ENSMUSG00000021678	F2rl1	0	0	0	0	0	0	0	0	0	0	0	0	0	0	0	0	0	0	0	0	0	0	1	1	0	0	0	0	0	0	0	0	0	0	0	0	4	4	0	0	0	0
ENSMUSG00000021679	S100z	0	0	0	0	0	0	0	0	0	0	0	0	0	0	0	0	0	0	0	0	0	0	1	1	0	0	0	0	0	0	0	0	0	0	0	0	0	0	0	0	0	0
ENSMUSG00000021680	Crhbp	7	7	0	0	0	0	4	4	0	0	0	0	0	0	0	0	0	0	6	6	0	0	1	1	0	0	0	0	0	0	0	0	0	0	0	0	0	0	0	0	0	0
ENSMUSG00000021681	Aggf1	0	0	0	0	0	0	0	0	0	1	1	1	0	0	0	0	0	0	0	0	0	0	1	1	0	0	0	0	0	0	0	0	0	0	0	0	0	0	0	0	0	0
ENSMUSG00000021684	Pde8b	0	0	0	0	0	0	0	0	0	0	0	0	0	0	0	0	0	0	0	0	0	0	6	6	0	0	0	0	12	12	0	0	0	0	0	0	0	0	0	0	0	0
ENSMUSG00000021686	Ap3b1	0	0	0	0	0	0	0	0	0	0	8	8	0	0	0	0	0	0	0	0	0	0	0	0	0	0	0	0	1	1	0	0	0	0	0	0	0	0	0	0	0	0
ENSMUSG00000021690	Jmy	3	3	0	1	11	10	0	0	0	0	0	0	0	0	0	0	0	0	0	0	0	0	0	0	2	2	0	0	1	1	2	2	0	0	0	0	8	8	0	0	5	5
ENSMUSG00000021692	Dimt1	8	6	0	0	2	4	26	20	0	2	21	21	2	1	0	0	0	0	10	7	0	0	8	10	31	28	0	2	38	37	7	5	0	0	1	1	14	9	0	0	16	12
ENSMUSG00000021693	Kif2a	3	3	0	0	132	132	10	10	0	0	194	194	0	0	0	0	55	55	2	2	0	0	334	334	4	5	0	0	169	169	0	0	0	0	142	142	13	13	0	0	276	276
ENSMUSG00000021694	Ercc8	0	0	0	0	0	0	3	3	0	0	0	0	0	0	0	0	0	0	4	4	0	0	1	1	18	13	0	0	3	8	0	0	0	0	0	0	0	0	0	0	0	0
ENSMUSG00000021696	Elovl7	0	0	0	0	0	0	2	2	0	0	0	0	0	0	0	0	0	0	8	8	0	0	0	0	1	1	0	0	0	0	0	0	0	0	0	0	0	0	0	0	0	0
ENSMUSG00000021697	Depdc1b	0	0	0	0	0	0	1	1	0	0	0	0	0	0	0	0	0	0	0	0	0	0	0	0	1	1	0	0	0	0	0	0	0	0	0	0	0	0	0	0	0	0
ENSMUSG00000021699	Pde4d	0	0	0	0	5	5	35	32	0	0	7	10	0	0	0	0	0	0	37	38	0	0	14	13	21	21	0	0	15	15	2	1	0	0	2	2	13	13	0	0	10	10
ENSMUSG00000021700	Rab3c	0	0	0	0	0	0	0	0	0	0	0	0	0	0	0	0	0	0	0	0	0	0	0	0	2	2	0	0	0	0	0	0	0	0	0	0	0	0	0	0	0	0
ENSMUSG00000021701	Plk2	0	0	0	0	0	0	2	2	0	0	8	8	0	0	0	0	0	0	0	0	0	0	0	0	0	0	0	0	0	0	0	0	0	0	0	0	0	0	0	0	0	0
ENSMUSG00000021702	Thbs4	2	2	0	0	0	0	0	0	0	0	0	0	0	0	0	0	0	0	0	0	0	0	0	0	8	8	0	0	3	3	0	0	0	0	1	1	1	1	1	1	1	1
ENSMUSG00000021703	Serinc5	0	0	0	0	0	0	0	0	0	0	6	6	0	0	0	0	0	0	0	0	0	0	2	2	0	0	0	0	0	0	0	0	0	0	1	1	0	0	0	0	0	0
ENSMUSG00000021704	Mtx3	0	0	0	0	0	0	0	0	0	0	0	0	0	0	0	0	0	0	0	0	0	0	0	0	0	0	0	0	1	1	0	0	0	0	0	0	0	0	0	0	0	0
ENSMUSG00000021707	Dhfr	0	0	0	0	14	14	0	0	0	0	165	165	0	0	0	0	7	7	0	0	0	0	135	135	3	2	0	0	398	398	0	0	0	0	18	18	0	0	0	0	80	80
ENSMUSG00000021709	Erbin	0	0	0	0	0	0	2	2	0	0	2	2	0	0	0	0	0	0	4	4	0	0	0	0	0	0	0	0	0	0	0	0	0	0	0	0	6	3	0	0	1	4
ENSMUSG00000021710	Nln	0	0	0	0	27	27	0	0	0	0	166	166	0	0	0	0	0	0	0	0	0	0	142	142	0	0	0	0	181	181	0	0	0	0	20	20	0	0	0	0	181	181
ENSMUSG00000021713	Ppwd1	0	0	0	0	0	0	0	0	0	0	1	1	0	0	0	0	0	0	0	0	0	0	0	0	0	0	0	0	0	0	0	0	0	0	0	0	0	0	0	0	0	0
ENSMUSG00000021714	Cenpk	0	0	0	0	0	0	3	2	0	0	1	2	0	0	0	0	0	0	9	7	0	0	1	2	1	1	0	0	0	0	0	0	0	0	0	0	2	0	0	0	0	0
ENSMUSG00000021715	Cwc27	0	0	0	0	6	6	0	0	0	0	54	54	0	0	0	0	8	8	0	0	0	0	43	43	0	0	0	0	79	79	0	0	0	0	6	6	0	0	0	0	75	75
ENSMUSG00000021716	Srek1ip1	0	0	0	0	368	368	0	0	0	0	1434	1434	0	0	0	0	117	117	0	0	0	0	1582	1582	0	0	0	0	2190	2190	0	0	0	0	524	524	0	0	0	0	1178	1178
ENSMUSG00000021720	Rnf180	0	0	0	0	14	14	0	0	0	0	15	15	0	0	0	0	0	0	0	0	0	0	34	34	0	0	0	0	51	51	0	0	0	0	4	4	0	0	0	0	13	13
ENSMUSG00000021725	Parp8	0	0	0	0	0	0	25	18	0	8	78	77	0	0	0	0	0	0	2	2	0	0	9	9	6	6	0	0	9	9	0	0	0	0	0	0	4	4	0	0	12	12
ENSMUSG00000021728	Emb	0	0	0	0	0	0	0	0	0	0	156	155	0	0	0	0	1	1	0	0	0	0	53	53	0	0	0	0	184	184	0	0	0	0	9	9	0	0	0	0	78	78
ENSMUSG00000021733	Slc4a7	18	18	0	0	4	4	22	22	0	0	66	66	0	0	0	0	1	1	19	18	0	0	200	201	34	34	0	0	81	81	13	11	0	0	9	11	8	7	0	0	56	57
ENSMUSG00000021737	Psmd6	24	23	0	0	11	11	16	15	0	0	83	84	1	1	0	0	0	0	41	36	0	0	80	85	118	111	0	1	122	128	1	1	0	0	11	11	25	21	0	0	251	254
ENSMUSG00000021738	Atxn7	6	5	0	0	0	1	94	75	0	9	9	18	0	0	0	0	0	0	13	11	0	0	6	7	33	30	0	0	2	5	9	8	0	0	2	3	84	72	1	9	5	9
ENSMUSG00000021741	Gm5457	0	0	0	0	0	0	1	0	0	0	0	0	0	0	0	0	0	0	1	1	0	0	0	0	0	1	0	0	0	0	0	0	0	0	0	0	0	0	0	0	0	0
ENSMUSG00000021743	Fezf2	0	0	0	0	0	0	0	0	0	0	0	0	0	0	0	0	0	0	0	0	0	0	0	0	0	0	0	0	0	0	0	0	0	0	0	0	1	1	0	0	0	0
ENSMUSG00000021745	Ptprg	2	2	0	0	0	0	73	72	0	1	14	13	0	0	0	0	0	0	41	40	0	1	17	17	77	73	0	0	1	4	9	9	0	0	0	0	20	20	0	0	4	4
ENSMUSG00000021747	4930452B06Rik	0	0	0	0	0	0	1	1	0	0	1	1	0	0	0	0	0	0	0	0	0	0	2	2	0	0	0	0	0	0	0	0	0	0	0	0	0	0	0	0	0	0
ENSMUSG00000021748	Pdhb	118	107	0	2	5	13	395	385	0	2	15	22	7	7	0	0	2	2	346	328	0	6	13	26	721	687	0	3	20	51	69	60	0	4	3	7	206	196	1	4	9	17
ENSMUSG00000021749	Oit1	0	0	0	0	1	1	7	4	0	0	12	15	0	0	0	0	0	0	3	3	1	1	10	10	5	5	1	1	4	4	0	0	0	0	0	0	0	0	0	0	0	0
ENSMUSG00000021750	Fam107a	0	0	0	0	0	0	7	4	0	0	9	12	0	0	0	0	0	0	0	0	0	0	0	0	0	0	0	0	0	0	0	0	0	0	0	0	0	0	0	0	0	0
ENSMUSG00000021751	Acox2	0	0	0	0	0	0	12	7	0	1	10	14	0	0	0	0	0	0	7	5	0	1	0	1	0	0	0	0	0	0	0	0	0	0	0	0	5	4	0	0	2	3
ENSMUSG00000021754	Map3k1	0	0	0	0	0	0	0	0	0	0	0	0	0	0	0	0	0	0	1	1	0	0	2	2	0	0	0	0	0	0	0	0	0	0	0	0	0	0	0	0	0	0
ENSMUSG00000021758	Ddx4	1	1	0	0	0	0	33	28	0	0	5	10	0	0	0	0	0	0	34	33	0	0	10	11	19	19	0	0	9	9	2	2	0	0	1	1	21	19	0	0	3	5
ENSMUSG00000021759	Plpp1	6	5	0	0	25	25	210	187	0	1	175	180	2	1	0	0	9	9	49	42	0	0	61	65	134	125	0	0	142	150	15	13	0	0	2	1	50	47	0	0	20	21
ENSMUSG00000021760	Gpx8	0	0	0	0	0	0	0	0	0	0	0	0	0	0	0	0	0	0	0	0	0	0	0	0	0	0	0	0	6	6	0	0	0	0	0	0	0	0	0	0	0	0
ENSMUSG00000021763	BC067074	0	0	0	0	0	0	0	0	0	0	0	0	0	0	0	0	0	0	0	0	0	0	0	0	0	0	0	0	0	0	0	0	0	0	0	0	0	0	0	0	4	4
ENSMUSG00000021767	Kat6b	54	46	1	1	41	48	709	655	0	8	363	408	4	2	0	0	1	3	457	417	1	9	163	191	476	449	0	8	66	82	72	62	0	3	78	81	329	306	0	13	176	185
ENSMUSG00000021770	Samd8	0	0	0	0	0	0	14	13	0	0	0	1	0	0	0	0	0	0	1	1	0	0	0	0	43	38	0	0	10	14	6	6	0	0	2	2	12	11	0	0	6	7
ENSMUSG00000021771	Vdac2	20	9	0	2	46	55	136	63	0	4	302	370	3	2	0	0	4	5	66	37	1	1	207	236	139	84	3	4	185	239	11	5	0	1	43	48	57	32	0	0	259	284
ENSMUSG00000021772	Nkiras1	356	341	0	2	30	37	1402	1330	6	10	100	129	89	82	0	1	1	7	1317	1239	2	4	109	141	2658	2533	3	14	164	219	263	243	1	6	21	25	989	945	1	8	81	103
ENSMUSG00000021773	Comtd1	5	5	0	0	6	6	21	20	0	2	3	3	0	0	0	0	0	0	40	38	0	0	7	7	24	22	0	2	26	26	3	3	0	0	3	3	21	18	0	2	15	16
ENSMUSG00000021774	Ube2e1	29	25	0	4	10	10	58	46	0	12	18	18	4	3	0	1	1	1	38	34	1	4	13	13	114	102	0	13	21	20	2	2	0	0	0	0	11	10	0	1	3	4
ENSMUSG00000021775	Nr1d2	0	0	0	0	0	0	0	0	0	2	0	1	0	0	0	1	0	0	1	1	1	1	1	1	0	0	0	2	0	0	0	0	0	0	0	0	2	1	0	0	0	1
ENSMUSG00000021779	Thrb	0	0	0	0	0	0	8	8	0	0	0	0	0	0	0	0	0	0	0	0	0	0	0	0	0	0	0	0	0	0	0	0	0	0	0	0	0	0	0	0	0	0
ENSMUSG00000021785	Ngly1	24	23	0	0	9	10	124	121	0	0	327	330	1	1	0	0	19	19	92	89	0	0	114	117	129	123	0	0	83	89	17	14	0	0	47	50	76	72	1	1	488	492
ENSMUSG00000021786	Oxsm	0	0	0	0	0	0	0	0	0	0	0	0	0	0	0	0	0	0	1	1	0	0	0	0	0	0	0	0	0	0	0	0	0	0	0	0	0	0	0	0	1	1
ENSMUSG00000021790	Dydc1	0	0	0	0	0	0	0	0	0	0	0	0	0	0	0	0	0	0	0	0	0	0	0	0	0	0	0	0	1	1	0	0	0	0	0	0	0	0	0	0	0	0
ENSMUSG00000021791	Dydc2	0	0	0	0	0	0	2	0	0	0	0	2	0	0	0	0	0	0	0	0	0	0	0	0	0	0	0	0	0	0	0	0	0	0	0	0	0	0	0	0	0	0
ENSMUSG00000021792	Fam213a	0	0	0	0	0	0	29	26	0	0	8	11	0	0	0	0	0	0	48	44	0	1	7	9	19	16	0	1	4	6	8	8	0	0	0	0	62	57	0	2	26	29
ENSMUSG00000021794	Glud1	15	15	0	0	16	16	135	129	0	0	83	90	2	2	0	0	2	2	99	97	0	1	91	92	103	100	0	1	42	44	29	28	0	0	15	15	94	93	0	0	31	32
ENSMUSG00000021796	Bmpr1a	0	0	0	0	0	0	0	0	0	0	3	3	0	0	0	0	1	1	0	0	0	0	0	0	1	1	0	0	0	0	0	0	0	0	0	0	0	0	0	0	6	6
ENSMUSG00000021797	9230112D13Rik	0	0	0	0	0	0	0	0	0	0	1	1	0	0	0	0	0	0	0	0	0	0	0	0	0	0	0	0	0	0	0	0	0	0	0	0	0	0	0	0	0	0
ENSMUSG00000021798	Ldb3	0	0	0	0	0	0	0	0	0	0	1	1	0	0	0	0	0	0	0	0	0	0	0	0	0	0	0	0	0	0	0	0	0	0	0	0	0	0	0	0	1	1
ENSMUSG00000021799	Opn4	0	0	0	0	0	0	0	0	0	0	1	1	0	0	0	0	0	0	0	0	0	0	0	0	0	0	0	0	0	0	0	0	0	0	0	0	0	0	0	0	1	1
ENSMUSG00000021806	Nid2	0	0	0	0	0	0	0	0	0	0	0	0	0	0	0	0	0	0	0	0	0	0	0	0	1	1	0	0	0	0	0	0	0	0	0	0	0	0	0	0	0	0
ENSMUSG00000021807	2700060E02Rik	302	261	0	12	92	112	1421	1234	0	57	441	544	56	51	0	3	23	25	1414	1238	3	49	464	573	2730	2408	1	92	859	1060	347	308	0	21	118	132	886	768	1	32	235	303
ENSMUSG00000021809	Nudt13	0	0	0	0	0	0	0	0	0	0	1	1	0	0	0	0	0	0	0	0	0	0	0	0	0	0	0	0	4	4	0	0	0	0	0	0	0	0	0	0	1	1
ENSMUSG00000021810	Ecd	0	0	0	0	25	25	0	0	0	0	103	103	0	0	0	0	4	4	0	0	0	0	91	91	0	0	0	0	497	497	0	0	0	0	10	10	0	0	0	0	45	45
ENSMUSG00000021811	Dnajc9	0	0	0	0	0	0	0	0	0	0	0	0	0	0	0	0	0	0	0	0	0	0	5	5	0	0	0	0	0	0	0	0	0	0	0	0	0	0	0	0	1	1
ENSMUSG00000021814	Anxa7	174	168	1	9	2276	2275	377	349	3	28	2306	2308	12	12	0	1	750	749	605	571	4	55	3493	3475	2589	2441	9	201	4682	4641	52	51	0	8	1427	1420	192	183	0	15	2533	2527
ENSMUSG00000021815	Mss51	0	0	0	0	0	0	1	1	0	0	1	1	0	0	0	0	0	0	0	0	0	0	0	0	2	2	0	1	1	0	0	0	0	0	0	0	0	0	0	0	0	0
ENSMUSG00000021816	Ppp3cb	0	0	0	0	0	0	1	1	0	0	33	33	0	0	0	0	0	0	0	0	0	0	9	9	2	2	0	1	13	12	0	0	0	0	0	0	0	0	0	0	11	11
ENSMUSG00000021819	Zswim8	0	0	0	0	0	0	0	0	0	0	0	0	0	0	0	0	0	0	0	0	0	0	2	2	0	0	0	0	4	4	0	0	0	0	1	1	0	0	0	0	1	1
ENSMUSG00000021820	Camk2g	0	0	0	0	573	573	0	0	0	0	1038	1038	0	0	0	0	81	81	0	0	0	0	1718	1718	0	0	0	0	2081	2081	0	0	0	0	308	308	0	0	0	0	799	799
ENSMUSG00000021822	Plau	0	0	0	0	0	0	0	0	0	0	0	0	0	0	0	0	0	0	0	0	0	0	2	2	0	0	0	0	1	1	0	0	0	0	1	1	0	0	0	0	0	0
ENSMUSG00000021823	Vcl	6	6	0	0	1	1	17	15	0	0	15	16	1	1	0	0	0	0	2	2	0	0	1	1	15	13	0	0	5	6	5	4	0	0	0	0	15	14	0	0	3	3
ENSMUSG00000021824	Ap3m1	6	6	0	0	3	3	235	218	0	1	122	128	1	0	0	0	2	3	145	141	0	0	37	39	321	298	0	0	32	45	1	1	0	0	3	3	78	76	0	0	68	69
ENSMUSG00000021830	Txndc16	5	5	0	0	1	1	3	3	0	0	94	94	0	0	0	0	0	0	13	12	0	0	59	60	40	38	0	0	60	63	0	0	0	0	0	0	10	10	0	0	58	58
ENSMUSG00000021831	Ero1l	0	0	0	0	0	1	0	0	0	0	1	2	0	0	0	0	0	0	0	0	0	0	2	3	0	0	0	0	0	2	0	0	0	0	0	0	0	0	0	0	0	0
ENSMUSG00000021832	Psmc6	17	16	0	0	31	33	447	417	0	3	233	261	9	9	0	0	6	6	259	242	0	1	190	207	381	357	0	2	194	218	51	46	0	1	49	53	174	162	0	0	116	128
ENSMUSG00000021835	Bmp4	0	0	0	0	0	0	0	0	0	0	0	0	0	0	0	0	0	0	0	0	0	0	0	0	1	0	0	0	0	1	0	0	0	0	0	0	0	0	0	0	0	0
ENSMUSG00000021838	Samd4	0	0	0	0	0	0	0	0	0	0	0	0	0	0	0	0	0	0	0	0	0	0	0	0	0	0	0	0	0	0	0	0	0	0	0	0	0	0	0	0	0	1
ENSMUSG00000021840	Mapk1ip1l	0	0	0	0	0	0	14	14	0	0	1	1	0	0	0	0	0	0	8	7	0	0	1	2	51	48	0	1	5	7	2	2	0	0	1	1	0	0	0	0	0	0
ENSMUSG00000021843	Ktn1	2103	1963	13	26	313	369	6341	5950	61	103	1049	1155	672	634	5	7	94	100	5368	5020	55	96	919	1052	5940	5514	58	104	964	1105	1975	1869	13	26	258	287	5347	4977	50	85	928	1085
ENSMUSG00000021846	Peli2	0	0	0	0	0	0	1	1	0	0	1	1	0	0	0	0	0	0	11	8	0	1	5	7	0	0	0	0	0	0	6	5	0	0	1	2	9	9	0	0	4	4
ENSMUSG00000021850	1700011H14Rik	1	1	0	0	0	0	0	0	0	0	1	0	0	0	0	0	0	0	5	4	0	0	0	1	1	1	0	0	0	0	0	0	0	0	0	0	6	4	0	1	0	3
ENSMUSG00000021852	Slc35f4	0	0	0	0	0	0	0	0	0	0	0	0	0	0	0	0	0	0	0	0	0	0	0	0	4	4	0	0	0	0	0	0	0	0	0	0	0	0	0	0	0	0
ENSMUSG00000021871	Pnp	28	40	0	2	0	2	303	309	0	7	13	28	4	11	0	0	0	2	311	301	0	5	5	24	838	802	0	10	25	66	26	31	0	2	2	8	189	197	0	6	3	24
ENSMUSG00000021876	Rnase4	0	0	0	0	0	0	0	0	0	0	0	0	0	0	0	0	0	0	0	0	0	0	0	0	3	3	0	0	0	0	0	0	0	0	0	0	0	0	0	0	0	0
ENSMUSG00000021880	Rnase6	2	2	0	0	0	0	120	115	0	0	9	13	5	5	0	0	0	0	178	173	0	0	2	6	143	141	1	1	4	6	39	39	0	0	2	2	78	75	0	1	1	3
ENSMUSG00000021891	Mettl6	0	0	0	0	19	19	0	0	0	0	178	178	0	0	0	0	0	0	0	0	0	0	109	109	0	0	0	0	128	128	0	0	0	0	3	3	0	0	0	0	102	102
ENSMUSG00000021895	Arhgef3	0	0	0	0	0	0	0	0	0	0	1	1	0	0	0	0	0	0	0	0	0	0	0	0	0	0	0	0	1	1	0	0	0	0	0	0	0	0	0	0	0	0
ENSMUSG00000021900	Btd	0	0	0	0	0	0	0	0	0	0	0	0	0	0	0	0	0	0	0	0	0	0	1	1	0	0	0	0	3	3	0	0	0	0	0	0	0	0	0	0	0	0
ENSMUSG00000021905	Dph3	0	0	0	0	0	0	0	0	0	0	0	0	0	0	0	0	0	0	0	0	0	0	0	0	0	0	0	0	3	3	0	0	0	0	0	0	0	0	0	0	0	0
ENSMUSG00000021906	Oxnad1	0	0	0	0	0	0	0	0	0	0	0	0	0	0	0	0	0	0	0	0	0	0	0	0	0	0	0	0	3	3	0	0	0	0	0	0	0	0	0	0	0	0
ENSMUSG00000021907	Msmb	0	0	0	0	0	0	0	0	0	0	0	0	0	0	0	0	0	0	0	0	0	0	0	0	0	0	0	0	3	3	0	0	0	0	0	0	0	0	0	0	0	0
ENSMUSG00000021910	Nisch	0	0	0	0	0	0	5	4	0	0	0	1	0	0	0	0	0	0	0	0	0	0	0	0	9	8	0	0	11	12	0	0	0	0	0	0	0	0	0	0	0	0
ENSMUSG00000021911	Parg	0	0	0	0	0	0	0	0	0	0	6	6	0	0	0	0	0	0	0	0	0	0	10	10	0	0	0	0	1	1	0	0	0	0	0	0	0	0	0	0	5	5
ENSMUSG00000021916	Glt8d1	0	0	0	0	10	10	1	1	0	0	56	56	0	0	0	0	1	1	1	0	0	1	76	76	0	0	0	1	153	151	0	1	0	0	11	10	0	0	0	0	43	43
ENSMUSG00000021917	Spcs1	0	0	0	0	0	0	0	0	0	0	1	1	0	0	0	0	0	0	1	0	0	1	13	13	0	0	0	1	8	6	0	1	0	0	5	4	0	0	0	0	3	3
ENSMUSG00000021918	Nek4	0	0	0	0	0	0	6	6	0	0	5	5	0	0	0	0	0	0	0	0	0	1	7	6	0	0	0	0	2	1	0	0	0	0	0	0	0	0	0	0	0	0
ENSMUSG00000021927	Hnrnpa1l2-ps2	0	0	0	0	0	0	0	0	0	0	0	0	0	0	0	0	0	0	0	0	0	0	0	0	0	0	0	0	1	1	0	0	0	0	0	0	0	0	0	0	0	0
ENSMUSG00000021928	Ebpl	28	24	0	0	0	1	60	47	0	0	1	0	15	14	0	1	0	0	70	53	0	3	6	8	297	220	0	8	9	20	21	19	0	0	0	1	48	34	0	2	2	3
ENSMUSG00000021929	Kpna3	0	0	0	0	73	73	0	0	0	0	1606	1606	0	0	0	0	11	11	0	0	0	0	1069	1069	0	0	0	1	658	658	0	0	0	0	71	71	0	0	0	0	634	634
ENSMUSG00000021930	Spryd7	0	0	0	0	0	0	0	0	0	0	7	7	1	1	0	0	0	0	6	6	0	0	4	4	27	25	1	4	6	5	1	1	0	0	0	0	0	0	0	0	1	1
ENSMUSG00000021932	Rnaseh2b	0	0	0	0	6	6	0	0	0	0	82	82	0	0	0	0	0	0	0	0	0	0	61	61	0	0	0	0	87	87	0	0	0	0	0	0	0	0	0	0	55	55
ENSMUSG00000021938	Pspc1	0	0	0	0	0	0	0	0	0	0	2	2	0	0	0	0	0	0	0	0	0	0	6	6	0	0	0	0	3	3	0	0	0	0	0	0	0	0	0	0	1	1
ENSMUSG00000021939	Ctsb	0	0	0	0	0	0	0	0	0	0	19	19	0	0	0	0	0	0	0	0	0	0	28	28	0	0	0	0	104	104	0	0	0	0	1	1	0	0	0	0	12	12
ENSMUSG00000021944	Gata4	0	0	0	0	0	0	0	0	0	0	0	0	0	0	0	0	0	0	0	0	0	0	0	0	0	0	0	0	3	3	0	0	0	0	1	1	0	0	0	0	0	0
ENSMUSG00000021945	Zmym2	24	23	0	0	10	11	60	54	0	0	111	117	3	3	0	0	1	1	37	36	0	0	93	94	52	46	0	0	27	33	11	10	0	0	33	34	32	30	0	0	42	44
ENSMUSG00000021947	Cryl1	0	0	0	0	50	50	0	0	0	0	371	371	0	0	0	0	8	8	0	0	0	0	365	365	0	0	0	0	958	958	0	0	0	0	20	20	0	0	0	0	167	167
ENSMUSG00000021948	Prkcd	0	0	0	0	0	0	0	0	0	0	1	1	0	0	0	0	0	0	0	0	0	0	0	0	0	0	0	0	0	0	0	0	0	0	0	0	0	0	0	0	0	0
ENSMUSG00000021950	Anxa8	0	0	0	0	0	0	0	0	0	0	0	0	0	0	0	0	0	0	0	0	0	0	0	0	8	8	0	0	0	0	0	0	0	0	0	0	0	0	0	0	0	0
ENSMUSG00000021951	Eef1akmt1	0	0	0	0	0	0	0	0	0	0	0	0	0	0	0	0	0	0	0	0	0	0	0	0	34	34	0	0	0	0	0	0	0	0	0	0	0	0	0	0	0	0
ENSMUSG00000021952	Xpo4	0	0	0	0	0	0	16	16	0	0	12	12	0	0	0	0	0	0	7	7	0	0	6	6	1	1	0	0	5	5	3	2	0	0	3	4	2	2	0	0	5	5
ENSMUSG00000021958	Pinx1	0	0	0	0	349	349	1	1	0	0	865	865	0	0	0	0	64	64	1	1	0	0	1271	1271	2	0	0	0	1661	1661	1	1	0	0	258	258	2	2	0	1	752	752
ENSMUSG00000021959	Lats2	0	0	0	0	0	0	0	0	0	0	1	1	0	0	0	0	0	0	0	0	0	0	0	0	0	0	0	0	0	0	0	0	0	0	0	0	0	0	0	0	0	0
ENSMUSG00000021962	Dcp1a	0	0	0	0	11	11	0	0	0	0	25	25	0	0	0	0	1	1	0	0	0	0	27	27	0	0	0	0	101	101	0	0	0	0	2	2	0	0	0	0	16	16
[truncated: 11,323 more rows]

## Sheet: zygote
gene_id	name	ZY_1.GRCm38.C57BL/6J	ZY_1.DBA2C-REF.C57BL/6J	ZY_1.GRCm38.DBA_2C	ZY_1.DBA2C-REF.DBA_2C	ZY_1.GRCm38.unphased	ZY_1.DBA2C-REF.unphased	ZY_10.GRCm38.C57BL/6J	ZY_10.DBA2C-REF.C57BL/6J	ZY_10.GRCm38.DBA_2C	ZY_10.DBA2C-REF.DBA_2C	ZY_10.GRCm38.unphased	ZY_10.DBA2C-REF.unphased	ZY_2.GRCm38.C57BL/6J	ZY_2.DBA2C-REF.C57BL/6J	ZY_2.GRCm38.DBA_2C	ZY_2.DBA2C-REF.DBA_2C	ZY_2.GRCm38.unphased	ZY_2.DBA2C-REF.unphased	ZY_3.GRCm38.C57BL/6J	ZY_3.DBA2C-REF.C57BL/6J	ZY_3.GRCm38.DBA_2C	ZY_3.DBA2C-REF.DBA_2C	ZY_3.GRCm38.unphased	ZY_3.DBA2C-REF.unphased	ZY_4.GRCm38.C57BL/6J	ZY_4.DBA2C-REF.C57BL/6J	ZY_4.GRCm38.DBA_2C	ZY_4.DBA2C-REF.DBA_2C	ZY_4.GRCm38.unphased	ZY_4.DBA2C-REF.unphased	ZY_5.GRCm38.C57BL/6J	ZY_5.DBA2C-REF.C57BL/6J	ZY_5.GRCm38.DBA_2C	ZY_5.DBA2C-REF.DBA_2C	ZY_5.GRCm38.unphased	ZY_5.DBA2C-REF.unphased	ZY_6.GRCm38.C57BL/6J	ZY_6.DBA2C-REF.C57BL/6J	ZY_6.GRCm38.DBA_2C	ZY_6.DBA2C-REF.DBA_2C	ZY_6.GRCm38.unphased	ZY_6.DBA2C-REF.unphased	ZY_7.GRCm38.C57BL/6J	ZY_7.DBA2C-REF.C57BL/6J	ZY_7.GRCm38.DBA_2C	ZY_7.DBA2C-REF.DBA_2C	ZY_7.GRCm38.unphased	ZY_7.DBA2C-REF.unphased
ENSMUSG00000000001	Gnai3	0	0	0	0	50	50	0	0	0	0	78	78	0	0	0	0	30	30	0	0	0	0	14	14	0	0	0	0	6	6	0	0	0	0	59	59	0	0	0	0	38	38	0	0	0	0	77	77
ENSMUSG00000000028	Cdc45	0	0	0	0	88	88	0	0	0	0	424	424	0	0	0	0	44	44	0	0	0	0	103	103	0	0	0	0	26	26	0	0	0	0	249	249	0	0	0	0	89	89	0	0	0	0	208	208
ENSMUSG00000000056	Narf	0	0	0	0	9	9	0	0	0	0	42	42	0	0	0	0	13	13	0	0	0	0	10	10	0	0	0	0	8	8	0	0	0	0	17	17	0	0	0	0	5	5	0	0	0	0	9	9
ENSMUSG00000000058	Cav2	0	0	0	0	5	5	11	11	0	0	1	1	2	2	0	0	1	1	17	17	0	0	5	5	7	6	0	0	3	4	10	8	0	0	1	3	5	5	0	0	2	2	9	9	0	0	4	4
ENSMUSG00000000085	Scmh1	4	2	0	0	13	16	23	18	0	0	46	51	4	2	0	0	15	17	9	7	0	0	4	6	3	1	0	0	12	15	20	14	0	0	27	33	9	4	0	0	12	18	12	7	0	0	44	49
ENSMUSG00000000088	Cox5a	0	0	0	0	702	702	0	0	0	0	1371	1371	0	0	0	0	715	715	0	0	0	0	1006	1006	0	0	0	0	479	479	0	0	0	0	1405	1405	0	0	0	0	792	792	1	0	0	0	1889	1890
ENSMUSG00000000094	Tbx4	43	42	0	0	0	1	379	374	0	1	8	12	27	27	0	0	2	2	30	29	0	0	0	1	16	15	0	0	1	2	107	105	0	0	11	13	24	22	0	0	1	3	130	126	0	1	8	11
ENSMUSG00000000120	Ngfr	0	0	0	0	0	0	0	0	0	0	0	0	0	0	0	0	0	0	0	0	0	0	0	0	0	0	0	0	0	0	1	1	0	0	0	0	0	0	0	0	0	0	0	0	0	0	0	0
ENSMUSG00000000126	Wnt9a	0	0	0	0	1	1	0	0	0	0	0	0	0	0	0	0	0	0	0	0	0	0	0	0	0	0	0	0	0	0	0	0	0	0	0	0	0	0	0	0	0	0	0	0	0	0	0	0
ENSMUSG00000000127	Fer	0	0	0	0	59	59	2	2	0	0	119	119	0	0	0	0	29	29	0	0	0	0	27	27	0	0	0	0	13	13	1	1	0	0	89	89	0	0	0	0	68	68	0	0	0	0	171	171
ENSMUSG00000000142	Axin2	0	0	0	0	7	7	0	0	0	0	96	96	0	0	0	0	3	3	0	0	0	0	1	1	0	0	0	0	2	2	0	0	0	0	26	26	0	0	0	0	0	0	0	0	1	1	11	11
ENSMUSG00000000154	Slc22a18	0	0	0	0	0	0	0	0	0	0	0	0	0	0	0	0	0	0	0	0	0	0	2	2	0	0	0	0	0	0	0	0	0	0	0	0	0	0	0	0	0	0	0	0	0	0	0	0
ENSMUSG00000000157	Itgb2l	0	0	0	0	0	0	3	3	0	0	1	1	0	0	0	0	0	0	0	0	0	0	0	0	0	0	0	0	0	0	0	0	0	0	0	0	0	0	0	0	0	0	0	0	0	0	0	0
ENSMUSG00000000167	Pih1d2	0	0	0	0	0	0	0	0	0	0	0	0	0	0	0	0	0	0	0	0	0	0	2	2	0	0	0	0	0	0	1	1	0	0	3	3	0	0	0	0	2	1	3	3	0	0	2	2
ENSMUSG00000000168	Dlat	1	1	0	0	47	47	43	42	0	0	156	157	0	0	0	0	39	39	5	5	0	0	46	46	2	2	0	0	52	52	2	2	0	0	177	177	0	0	0	0	55	55	11	11	0	0	97	97
ENSMUSG00000000183	Fgf6	2	1	0	0	3	4	0	0	0	0	0	0	0	0	0	0	0	0	0	0	0	0	0	0	0	0	0	0	0	0	3	3	0	0	0	0	0	0	0	0	3	3	0	0	0	0	0	0
ENSMUSG00000000194	Gpr107	0	0	0	0	0	0	4	4	0	0	3	3	0	0	0	0	0	0	0	0	0	0	0	0	0	0	0	0	0	0	0	0	0	0	1	1	1	0	0	0	0	0	11	6	0	4	28	29
ENSMUSG00000000197	Nalcn	0	0	0	0	1	1	0	0	0	0	0	0	0	0	0	0	0	0	0	0	0	0	0	0	0	0	0	0	0	0	0	0	0	0	0	0	0	0	0	0	0	0	0	0	0	0	0	0
ENSMUSG00000000202	Btbd17	0	0	0	0	0	0	10	10	0	0	0	0	0	0	0	0	2	2	2	2	0	0	0	0	1	1	0	0	0	0	3	3	0	0	0	0	0	0	0	0	0	0	1	1	0	0	0	0
ENSMUSG00000000247	Lhx2	0	0	0	0	0	0	1	1	0	0	9	9	0	0	0	0	0	0	0	0	1	1	1	1	0	0	0	0	0	0	1	1	1	1	0	0	3	3	0	1	3	2	2	2	0	0	2	2
ENSMUSG00000000248	Clec2g	0	0	0	0	0	0	8	8	0	0	0	0	0	0	0	0	0	0	0	0	0	0	0	0	2	2	0	0	0	0	0	0	0	0	0	0	0	0	0	0	0	0	2	2	0	0	0	0
ENSMUSG00000000253	Gmpr	35	35	0	0	0	0	92	91	0	1	6	6	33	33	0	0	0	0	27	27	0	0	2	2	34	33	1	1	3	4	144	141	0	0	8	11	49	49	0	0	4	4	205	202	0	1	12	14
ENSMUSG00000000275	Trim25	0	0	0	0	0	0	0	0	0	0	0	0	0	0	0	1	0	0	2	2	0	0	0	0	0	0	0	0	0	0	0	0	0	0	0	0	1	1	0	0	0	0	0	0	0	0	0	0
ENSMUSG00000000276	Dgke	1	1	0	0	0	0	7	7	0	0	0	0	0	0	0	1	0	0	4	4	0	0	0	0	2	1	0	0	0	1	0	0	0	0	0	0	1	1	0	0	0	0	0	0	0	0	0	0
ENSMUSG00000000278	Scpep1	3	2	0	0	0	0	15	15	0	1	0	0	0	0	0	1	0	0	5	5	0	0	0	0	1	1	0	0	0	0	8	8	0	0	2	1	1	1	0	0	0	0	13	11	0	0	2	0
ENSMUSG00000000282	Mnt	0	0	0	0	1	1	0	0	0	0	8	8	0	0	0	0	0	0	0	0	0	0	0	0	0	0	0	0	0	0	0	0	0	0	2	2	0	0	0	0	0	0	1	1	0	0	2	2
ENSMUSG00000000290	Itgb2	0	0	0	0	1	1	0	0	0	0	0	0	0	0	0	0	0	0	0	0	0	0	0	0	0	0	0	0	0	0	0	0	0	0	0	0	0	0	0	0	0	0	0	0	0	0	0	0
ENSMUSG00000000303	Cdh1	43	42	0	0	3	4	68	67	0	0	3	4	3	3	0	0	2	2	21	19	0	1	6	7	0	0	0	0	0	0	15	14	0	0	2	3	6	6	0	0	2	2	30	29	0	1	7	7
ENSMUSG00000000305	Cdh4	0	0	0	0	0	0	0	0	0	0	20	20	0	0	0	0	0	0	0	0	0	0	0	0	0	0	0	0	1	1	0	0	0	0	0	0	0	0	0	0	2	2	0	0	0	0	8	8
ENSMUSG00000000308	Ckmt1	1	1	0	0	0	0	0	0	0	0	0	0	0	0	0	0	0	0	0	0	0	0	0	0	0	0	0	0	0	0	0	0	0	0	1	1	0	0	0	0	0	0	0	0	0	0	0	0
ENSMUSG00000000317	Bcl6b	0	0	0	0	0	0	0	0	0	0	0	0	0	0	0	0	0	0	0	0	0	0	0	0	0	0	0	0	0	0	0	0	0	0	0	0	0	0	0	0	0	0	1	1	0	0	0	0
ENSMUSG00000000318	Clec10a	33	34	0	0	0	0	75	73	0	1	2	3	27	27	0	0	0	0	46	48	0	0	0	0	29	30	0	0	1	1	99	98	0	1	0	3	38	39	0	0	0	0	119	119	0	0	2	5
ENSMUSG00000000320	Alox12	8	8	0	0	0	0	12	12	0	0	1	1	5	5	0	0	0	0	7	7	0	0	0	0	10	10	0	0	0	0	10	10	0	0	1	0	5	5	0	0	0	0	17	17	0	0	1	1
ENSMUSG00000000339	Rtca	0	0	0	0	7	7	0	0	0	0	82	82	0	0	0	0	4	4	0	0	0	0	11	11	0	0	0	0	8	8	0	0	0	0	46	46	0	0	0	0	8	8	0	0	0	0	25	25
ENSMUSG00000000340	Dbt	0	0	0	0	0	0	2	2	0	0	1	1	1	1	0	0	0	0	1	1	0	0	0	0	4	4	0	0	0	0	0	0	0	0	0	0	1	1	0	0	0	0	6	6	0	0	1	1
ENSMUSG00000000365	Rnf17	51	43	0	1	600	607	36	34	0	0	736	738	24	21	0	1	555	557	58	47	0	1	669	679	22	10	0	2	127	137	43	40	0	0	432	435	30	24	0	1	540	545	110	99	0	5	782	788
ENSMUSG00000000386	Mx1	0	0	0	0	0	0	0	0	0	0	0	0	0	0	0	0	0	0	0	0	0	0	0	0	0	0	0	0	0	0	0	0	0	0	1	1	0	0	0	0	0	0	0	0	0	0	0	0
ENSMUSG00000000399	Ndufa9	0	0	0	0	6	6	12	10	0	0	7	9	0	0	0	0	2	2	3	2	0	0	3	4	0	0	0	0	1	1	10	10	0	0	11	11	3	3	0	0	3	3	12	12	0	0	25	25
ENSMUSG00000000416	Cttnbp2	4	4	0	0	8	8	1	1	0	0	0	0	1	1	0	0	1	1	4	4	0	0	2	2	0	0	0	0	1	1	12	12	0	0	0	0	3	3	0	0	4	4	2	2	0	0	1	1
ENSMUSG00000000420	Galnt1	23	23	0	0	28	28	7	7	0	0	13	13	10	9	0	0	15	16	13	12	0	0	18	19	7	7	0	0	9	9	27	26	0	1	20	20	10	9	0	0	14	15	19	16	0	1	21	23
ENSMUSG00000000439	Mkrn2	0	0	0	0	0	0	0	0	0	0	1	1	0	0	0	0	0	0	0	0	0	0	0	0	0	0	0	0	0	0	2	1	0	0	0	1	0	0	0	0	0	0	0	0	0	0	1	1
ENSMUSG00000000440	Pparg	0	0	0	0	164	164	0	0	0	0	195	195	0	0	0	0	70	70	0	0	0	0	99	99	0	0	0	0	25	25	0	0	0	0	160	160	0	0	0	0	79	79	0	0	0	0	143	143
ENSMUSG00000000441	Raf1	0	0	0	0	97	97	0	0	0	0	627	627	0	0	0	0	35	35	0	0	0	0	42	42	0	0	0	0	39	39	2	1	0	0	214	215	0	0	0	0	38	38	0	0	0	0	219	219
ENSMUSG00000000489	Pdgfb	1	1	0	0	0	0	17	17	0	0	0	0	0	0	0	0	0	0	0	0	0	0	0	0	0	0	0	0	0	0	4	4	0	0	0	0	0	0	0	0	0	0	0	0	0	0	0	0
ENSMUSG00000000532	Acvr1b	0	0	0	0	2	2	0	0	0	0	9	9	0	0	0	0	0	0	0	0	0	0	1	1	0	0	0	0	0	0	0	0	0	0	4	4	0	0	0	0	0	0	0	0	0	0	2	2
ENSMUSG00000000538	Tom1l2	0	0	0	0	3	3	0	0	0	0	8	8	0	0	0	0	0	0	0	0	0	0	0	0	0	0	0	0	4	4	0	0	0	0	0	0	0	0	0	0	3	3	0	0	0	0	10	10
ENSMUSG00000000552	Zfp385a	1	0	0	1	3	3	2	2	0	0	22	22	0	0	0	0	4	4	0	0	0	0	4	4	0	0	0	0	4	4	0	0	0	0	20	20	0	0	0	0	4	4	0	0	0	0	13	13
ENSMUSG00000000555	Itga5	0	0	0	0	0	0	0	0	0	0	0	0	0	0	0	0	0	0	0	0	0	0	1	1	3	3	0	0	2	2	0	0	0	0	0	0	0	0	0	0	0	0	2	1	0	0	1	1
ENSMUSG00000000561	Wdr77	0	0	0	0	0	0	0	0	0	0	0	0	0	0	0	0	1	1	0	0	0	0	0	0	0	0	0	0	0	0	0	0	0	0	1	1	0	0	0	0	0	0	0	0	0	0	0	0
ENSMUSG00000000562	Adora3	0	0	0	0	1	1	0	0	0	0	1	1	0	0	0	0	0	0	0	0	0	0	0	0	0	0	0	0	1	1	0	0	0	0	0	0	0	0	0	0	0	0	1	1	0	0	3	3
ENSMUSG00000000563	Atp5f1	0	0	0	0	42	42	0	0	0	0	89	89	0	0	0	0	55	55	0	0	0	0	71	71	0	0	0	0	53	53	0	0	0	0	167	167	0	0	0	0	97	97	0	0	0	0	206	206
ENSMUSG00000000568	Hnrnpd	1	1	0	0	15	15	0	0	0	0	17	17	0	0	0	0	17	17	0	0	0	0	11	11	0	0	0	0	27	27	0	0	0	0	28	28	0	0	0	0	26	26	0	0	0	0	41	41
ENSMUSG00000000579	Dynlt1c	0	0	0	0	1	1	0	0	0	0	6	6	0	0	0	0	3	3	0	0	0	0	0	0	0	0	0	0	2	2	0	0	0	0	1	1	0	0	0	0	4	4	0	0	0	0	1	1
ENSMUSG00000000581	C1d	1	0	0	2	2	1	5	4	1	4	1	0	2	2	1	1	4	4	1	0	0	1	0	0	0	0	0	0	0	0	13	8	2	14	12	8	8	5	0	9	10	4	16	9	1	12	9	5
ENSMUSG00000000594	Gm2a	0	0	0	0	0	0	0	0	0	0	0	0	0	0	0	0	0	0	0	0	0	0	0	0	0	0	0	0	0	0	0	0	0	0	1	1	0	0	0	0	0	0	0	0	0	0	0	0
ENSMUSG00000000606	Vmn2r88	0	0	0	0	0	0	0	0	0	0	0	0	0	0	0	0	0	0	0	0	0	0	0	3	0	0	0	0	0	0	0	0	0	0	0	0	0	0	0	0	0	0	0	0	0	0	0	1
ENSMUSG00000000631	Myo18a	0	0	0	0	0	0	0	0	0	0	2	2	0	0	0	0	0	0	0	0	0	0	0	0	0	0	0	0	0	0	0	0	0	0	0	0	0	0	0	0	0	0	0	0	0	0	0	0
ENSMUSG00000000706	Btn1a1	0	0	0	0	0	0	0	0	0	0	0	0	0	0	0	0	0	0	0	0	0	0	0	0	0	0	0	0	0	0	0	0	0	0	1	1	0	0	0	0	0	0	0	0	0	0	0	0
ENSMUSG00000000724	Cryba1	0	0	0	0	0	0	0	0	0	0	0	0	0	0	0	0	1	1	0	0	0	0	0	0	0	0	0	0	0	0	0	0	0	0	0	0	0	0	0	0	0	0	0	0	0	0	0	0
ENSMUSG00000000730	Dnmt3l	0	0	0	0	0	0	0	0	0	0	1	1	0	0	0	0	0	0	0	0	0	0	0	0	0	0	0	0	0	0	0	0	0	0	3	3	0	0	0	0	0	0	0	0	0	0	0	0
ENSMUSG00000000732	Icosl	0	0	0	0	11	11	0	0	0	0	88	88	0	0	0	0	16	16	0	0	0	0	6	6	0	0	0	0	14	14	0	0	0	0	52	52	0	0	0	0	15	15	0	0	0	0	19	19
ENSMUSG00000000751	Rpa1	7	7	1	1	13	13	50	47	4	6	104	104	2	2	0	0	7	7	3	3	1	2	23	22	1	1	0	0	12	12	14	14	1	1	20	20	2	2	0	0	11	11	15	14	0	0	56	57
ENSMUSG00000000759	Tubgcp3	0	0	0	0	0	0	0	0	0	0	1	1	0	0	0	0	2	2	0	0	0	0	1	1	0	0	0	0	0	0	0	0	0	0	0	0	0	0	0	0	0	0	0	0	0	0	2	2
ENSMUSG00000000766	Oprm1	0	0	0	0	0	0	0	0	0	0	0	0	0	0	0	0	1	1	0	0	0	0	0	0	2	2	0	0	0	0	0	0	0	0	0	0	0	0	0	0	0	0	0	0	0	0	0	0
ENSMUSG00000000782	Tcf7	7	7	0	0	0	0	1	1	0	0	2	2	0	0	0	0	0	0	2	2	0	0	4	3	0	0	0	0	0	0	0	0	0	0	0	0	8	7	0	0	0	1	1	0	0	1	1	1
ENSMUSG00000000791	Il12rb1	0	0	0	0	0	0	0	0	0	0	1	1	0	0	0	0	0	0	0	0	0	0	0	0	0	0	0	0	0	0	0	0	0	0	1	1	0	0	0	0	0	0	0	0	0	0	0	0
ENSMUSG00000000792	Slc5a5	0	0	0	0	0	0	2	2	0	0	1	1	0	0	0	0	0	0	0	0	0	0	0	0	0	0	0	0	0	0	0	0	0	0	1	1	0	0	0	0	0	0	0	0	0	0	0	0
ENSMUSG00000000794	Kcnn3	0	0	0	0	0	0	0	0	0	0	0	0	0	0	0	0	0	0	0	0	0	0	0	0	0	0	0	0	0	0	0	0	0	0	0	0	2	2	0	0	0	0	0	0	0	0	0	0
ENSMUSG00000000804	Usp32	11	11	0	0	2	2	3	3	0	0	0	0	5	5	0	0	1	1	4	4	0	0	0	0	0	0	0	0	5	5	10	10	0	0	0	0	8	7	0	0	1	2	4	3	0	0	0	1
ENSMUSG00000000805	Car4	0	0	0	0	0	0	0	0	0	0	0	0	0	0	0	0	0	0	0	0	1	1	0	0	0	0	0	0	0	0	0	0	0	0	0	0	0	0	0	0	0	0	3	3	0	0	0	0
ENSMUSG00000000811	Txnrd3	0	0	0	0	7	7	0	0	0	0	66	66	0	0	0	0	11	11	0	0	0	0	16	16	0	0	0	0	1	1	0	0	0	0	32	32	0	0	0	0	5	5	0	0	0	0	30	30
ENSMUSG00000000823	Zfp512b	0	0	0	0	0	0	0	0	0	1	2	2	0	0	0	0	0	0	0	0	0	0	5	5	0	0	0	0	3	3	0	0	0	1	6	6	0	0	0	0	0	0	1	0	0	1	4	4
ENSMUSG00000000826	Dnajc5	1	1	0	0	2	2	37	34	0	2	2	4	1	1	0	0	0	0	3	3	0	0	0	0	6	5	0	0	0	1	12	10	0	0	5	7	8	7	0	0	0	1	25	23	0	1	2	3
ENSMUSG00000000827	Tpd52l2	6	5	0	0	528	529	106	87	1	11	803	813	9	9	0	0	367	367	2	2	0	0	457	457	7	6	0	0	304	305	34	29	0	1	1333	1337	5	5	0	0	388	388	19	15	0	1	1187	1190
ENSMUSG00000000876	Pxmp4	3	3	0	0	6	6	27	26	0	0	15	16	4	4	0	0	4	4	12	10	0	0	5	7	2	2	0	0	1	1	19	18	0	1	5	5	2	2	0	0	6	6	16	14	0	0	15	17
ENSMUSG00000000884	Gnb1l	0	0	0	0	0	0	0	0	0	0	0	0	0	0	0	0	0	0	0	0	0	0	1	1	0	0	0	0	0	0	0	0	0	0	0	0	0	0	0	0	0	0	0	0	0	0	1	1
ENSMUSG00000000902	Smarcb1	0	0	0	0	17	17	0	0	0	0	202	202	0	0	0	0	18	18	0	0	0	0	20	20	0	0	0	0	0	0	0	0	0	0	74	74	0	0	0	0	12	12	0	0	0	0	77	77
ENSMUSG00000000903	Vpreb3	0	0	0	0	0	0	0	0	0	0	0	0	0	0	0	0	0	0	0	0	0	0	0	0	0	0	0	0	0	0	0	0	0	0	0	0	0	0	0	0	0	0	0	0	0	0	3	3
ENSMUSG00000000915	Hip1r	0	0	0	0	0	0	11	11	0	0	3	3	2	2	0	0	1	1	1	1	0	0	1	1	0	0	0	0	0	0	1	1	0	0	1	1	3	2	0	0	0	1	6	6	0	0	7	7
ENSMUSG00000000938	Hoxa10	0	0	0	0	1	1	0	0	0	0	3	3	0	0	0	0	1	1	0	0	0	0	0	0	0	0	0	0	0	0	0	0	0	0	2	2	0	0	0	0	0	0	0	0	0	0	3	3
ENSMUSG00000000942	Hoxa4	0	0	0	0	0	0	0	0	0	0	0	0	0	0	0	0	0	0	0	0	0	0	0	0	0	0	0	0	0	0	0	0	0	0	2	2	0	0	0	0	1	1	0	0	0	0	0	0
ENSMUSG00000000948	Gm38393	27	23	0	2	7	9	129	108	0	3	25	42	41	37	1	2	6	9	29	26	0	1	4	6	21	20	0	0	2	3	130	115	0	5	13	23	47	42	0	2	12	15	121	108	0	6	19	26
ENSMUSG00000000958	Slc7a7	0	0	0	0	0	0	1	1	0	0	0	0	0	0	0	0	0	0	0	0	0	0	0	0	0	0	0	0	0	0	0	0	0	0	1	1	0	0	0	0	0	0	1	1	0	0	0	0
ENSMUSG00000000959	Oxa1l	5	5	0	0	0	0	49	49	0	0	2	2	5	5	0	0	2	2	7	7	0	0	0	0	0	0	0	0	1	1	9	9	0	0	0	0	8	8	0	0	0	0	13	13	0	0	0	0
ENSMUSG00000000976	Heatr6	172	169	0	1	4	5	720	712	0	0	4	11	83	82	0	0	0	1	144	141	0	1	1	3	37	37	0	0	2	2	372	368	0	1	1	4	103	100	0	0	1	4	129	129	0	0	7	7
ENSMUSG00000000982	Ccl3	14	13	0	1	2	2	32	29	0	0	2	5	10	10	0	0	1	1	27	26	0	0	1	2	4	4	0	0	0	0	10	9	0	0	0	1	9	9	0	0	0	0	30	29	1	1	5	6
ENSMUSG00000000983	Wfdc18	0	0	0	0	0	0	2	1	0	0	0	1	0	0	0	0	0	0	0	0	0	0	0	0	0	0	0	0	0	0	1	1	0	0	0	0	0	0	0	0	0	0	0	0	0	0	0	0
ENSMUSG00000001016	Ilf2	2	2	0	0	38	38	46	45	0	0	92	93	6	5	0	1	36	36	7	4	0	0	35	38	8	6	0	1	20	21	22	22	0	0	91	91	5	4	2	2	37	38	33	28	0	2	142	145
ENSMUSG00000001017	Chtop	0	0	0	0	21	21	0	0	0	0	99	99	0	0	0	0	9	9	0	0	0	0	17	17	0	0	0	0	20	20	0	0	0	0	36	36	0	0	0	0	18	18	0	0	0	0	88	88
ENSMUSG00000001018	Snapin	15	13	0	1	1	2	225	189	0	10	12	37	11	9	0	0	0	2	32	32	0	0	1	1	10	7	0	1	0	2	83	72	0	3	4	11	23	21	0	1	4	5	82	71	0	4	7	13
ENSMUSG00000001034	Mapk7	0	0	0	0	0	0	1	1	0	0	3	3	0	0	0	0	0	0	0	0	0	0	0	0	5	5	0	0	0	0	0	0	0	0	0	0	0	0	0	0	0	0	1	1	0	0	0	0
ENSMUSG00000001036	Epn2	135	102	0	4	221	245	686	585	1	29	1064	1132	52	45	0	2	96	98	50	40	0	2	103	109	30	25	0	1	37	43	126	108	0	3	193	207	68	54	0	2	138	150	149	118	0	6	264	283
ENSMUSG00000001039	B9d1	311	291	2	33	116	115	489	452	5	57	197	190	179	167	2	14	78	79	280	265	9	48	132	120	138	131	3	15	46	40	465	436	5	62	193	179	224	206	4	35	92	89	423	394	9	53	173	164
ENSMUSG00000001052	Sec24b	10	9	0	0	2	3	24	23	0	0	4	5	7	7	0	0	1	1	6	6	0	0	1	1	4	3	0	0	2	3	30	30	0	0	4	4	5	5	0	0	1	1	34	33	0	0	2	3
ENSMUSG00000001054	Rmnd5b	1	1	0	0	0	0	17	16	0	0	4	5	1	1	0	0	0	0	5	5	0	0	4	4	4	4	0	0	3	3	7	7	0	0	0	0	0	0	0	0	0	0	0	0	0	0	0	0
ENSMUSG00000001056	Nhp2	0	0	0	0	17	17	0	0	0	0	30	30	1	1	0	0	35	35	0	0	0	0	14	14	0	0	0	0	21	21	2	2	0	0	18	18	0	0	0	0	24	24	0	0	0	0	90	90
ENSMUSG00000001076	C1ql4	0	0	0	0	0	0	0	0	0	0	0	0	0	0	0	0	1	1	0	0	0	0	0	0	0	0	0	0	1	1	0	0	0	0	0	0	0	0	0	0	0	0	0	0	0	0	0	0
ENSMUSG00000001089	Luzp1	28	28	0	0	533	533	29	27	0	0	1129	1131	11	10	0	0	253	254	26	25	0	0	393	394	20	19	0	0	193	194	22	22	0	0	645	645	18	18	0	0	364	364	30	28	0	0	532	534
ENSMUSG00000001098	Kctd10	0	0	0	0	6	6	89	84	1	1	60	65	2	2	0	0	6	6	7	6	0	0	30	31	6	5	0	0	4	5	17	15	0	0	17	19	6	6	0	0	3	3	27	25	0	0	34	36
ENSMUSG00000001120	Pcbp3	0	0	0	0	9	9	0	0	0	0	126	126	0	0	0	0	3	3	0	0	0	0	19	19	0	0	0	0	8	8	0	0	0	0	27	27	0	0	0	0	24	24	0	0	0	0	71	71
ENSMUSG00000001143	Lman2l	0	0	0	0	1	1	0	0	0	0	25	25	0	0	0	0	3	3	0	0	0	0	2	2	0	0	0	0	2	2	0	0	0	0	13	13	0	0	0	0	0	0	0	0	0	0	9	9
ENSMUSG00000001151	Pcnt	0	0	0	0	0	0	0	0	0	0	0	0	0	0	0	0	0	0	0	0	0	0	0	0	0	0	0	0	0	0	0	0	0	0	1	1	0	0	0	0	0	0	0	0	0	0	0	0
ENSMUSG00000001156	Mxd1	7	6	0	0	21	22	228	216	2	5	84	93	6	6	0	0	26	26	8	8	0	0	13	13	13	13	0	1	1	0	29	26	0	4	25	24	12	11	0	0	29	31	83	78	1	4	98	99
ENSMUSG00000001157	Gmcl1	7	7	0	0	7	7	7	7	0	0	8	8	2	2	0	0	3	3	8	8	0	0	3	3	1	1	0	0	1	1	14	14	0	1	8	7	5	5	0	0	5	5	5	5	0	0	4	4
ENSMUSG00000001158	Snrnp27	49	42	0	0	947	952	71	58	1	5	1426	1435	15	11	0	1	632	635	39	38	0	0	823	824	10	10	0	0	369	369	70	63	0	2	1563	1568	27	21	0	0	367	373	60	48	1	5	1699	1706
ENSMUSG00000001166	Oas1c	0	0	0	0	1	1	0	0	0	0	13	13	0	0	0	0	2	2	0	0	0	0	2	2	0	0	0	0	2	2	0	0	0	0	4	4	0	0	0	0	1	1	0	0	0	0	5	5
ENSMUSG00000001168	Oas1h	0	0	0	0	1	1	0	0	0	0	15	15	0	0	0	0	4	4	0	0	0	0	2	2	0	0	0	0	2	2	0	0	0	0	7	7	0	0	0	0	2	2	0	0	0	0	9	9
ENSMUSG00000001175	Calm1	0	0	0	0	3	3	0	0	0	0	14	14	0	0	0	0	15	15	0	0	0	0	13	13	0	0	0	0	14	14	0	0	0	0	8	8	0	0	0	0	5	5	0	0	0	0	16	16
ENSMUSG00000001240	Ramp2	0	0	0	0	0	0	2	2	0	0	2	2	0	0	0	0	0	0	0	0	0	0	0	0	0	0	0	0	0	0	0	0	0	0	2	2	0	0	0	0	0	0	0	0	0	0	0	0
ENSMUSG00000001247	Lsr	3	3	0	1	3	2	164	148	0	12	41	45	2	2	0	0	0	0	11	10	0	1	5	5	0	0	0	0	0	0	17	17	0	0	12	12	2	2	0	0	5	5	7	6	0	0	8	9
ENSMUSG00000001249	Hpn	0	0	0	0	0	0	2	2	0	0	0	0	0	0	0	0	0	0	0	0	0	0	0	0	0	0	0	0	0	0	0	0	0	0	0	0	0	0	0	0	0	0	0	0	0	0	0	0
ENSMUSG00000001270	Ckb	4	4	0	0	1	1	186	175	0	1	15	26	7	6	0	0	3	4	5	5	0	0	2	2	7	6	0	0	0	1	68	64	0	0	14	18	13	11	0	0	0	2	138	128	0	2	33	39
ENSMUSG00000001280	Sp1	0	0	0	0	0	0	0	0	0	0	4	4	0	0	0	0	2	2	0	0	0	0	0	0	0	0	0	0	0	0	3	3	0	0	3	3	0	0	0	0	1	1	0	0	0	0	2	2
ENSMUSG00000001285	Myg1	0	0	0	0	1	1	7	6	0	0	4	5	2	2	0	0	2	2	0	0	0	0	0	0	0	0	0	0	0	0	0	0	0	0	1	1	0	0	0	0	0	0	1	1	0	0	2	2
ENSMUSG00000001289	Pfdn5	25	19	0	1	358	363	94	70	0	4	809	830	45	32	0	4	367	376	55	37	0	0	476	493	14	8	0	0	187	193	77	57	0	3	854	872	48	29	0	0	532	551	126	84	0	1	1117	1157
ENSMUSG00000001305	Rrp15	0	0	0	0	0	0	0	0	0	0	0	0	0	0	0	0	0	0	0	0	0	0	0	0	0	0	0	0	0	0	0	0	0	0	2	2	0	0	0	0	0	0	0	0	0	0	0	0
ENSMUSG00000001313	Rnd2	1	1	0	0	0	0	0	0	0	0	0	0	0	0	0	0	0	0	0	0	0	0	0	0	0	0	0	0	0	0	0	0	0	0	0	0	0	0	0	0	2	2	0	0	0	0	0	0
ENSMUSG00000001323	Srr	0	0	0	0	1	1	0	0	0	0	1	1	0	0	0	0	0	0	0	0	0	0	0	0	0	0	0	0	2	2	0	0	0	0	8	8	0	0	0	0	0	0	0	0	0	0	0	0
ENSMUSG00000001366	Fbxo9	0	0	0	0	213	213	0	0	0	0	406	406	0	0	0	0	122	122	0	0	0	0	150	150	0	0	0	0	72	72	0	0	0	0	311	311	0	0	0	0	137	137	0	0	0	0	240	240
ENSMUSG00000001376	Vps50	0	0	0	0	22	22	0	0	0	0	35	35	0	0	0	0	11	11	5	5	0	0	30	30	0	0	0	0	5	5	0	0	0	0	55	55	0	0	0	0	19	19	0	0	0	0	33	33
ENSMUSG00000001380	Hars	14	12	0	0	4	6	97	88	0	1	15	23	3	3	0	0	0	0	2	2	0	0	3	3	7	7	0	0	0	0	13	13	0	0	3	3	2	2	0	0	2	2	26	25	0	1	1	1
ENSMUSG00000001383	Zmat2	90	83	1	2	143	149	127	121	0	2	166	170	59	57	0	0	102	105	105	99	1	1	191	197	41	38	0	1	88	90	136	134	0	2	203	203	64	60	0	1	122	125	208	203	1	2	310	314
ENSMUSG00000001403	Ube2c	45	41	0	2	166	171	76	72	0	1	295	298	40	33	0	0	115	121	35	26	0	2	147	151	19	12	0	1	59	65	136	122	0	0	581	589	64	53	1	2	261	273	126	104	0	2	653	675
ENSMUSG00000001415	Smg5	0	0	0	0	4	4	0	0	0	0	2	2	0	0	0	0	1	1	0	0	0	0	0	0	0	0	0	0	0	0	0	0	0	0	7	7	0	0	0	0	0	0	0	0	0	0	11	11
ENSMUSG00000001416	Cct3	0	0	0	0	0	0	0	0	0	0	0	0	0	0	0	0	1	1	0	0	0	0	0	0	0	0	0	0	0	0	0	0	0	0	0	0	0	0	0	0	0	0	0	0	0	0	0	0
ENSMUSG00000001418	Glmp	0	0	0	0	0	0	0	0	0	0	0	0	0	0	0	0	1	1	0	0	0	0	0	0	0	0	0	0	0	0	0	0	0	0	0	0	0	0	0	0	0	0	0	0	0	0	0	0
ENSMUSG00000001419	Mef2d	0	0	0	0	3	3	0	0	0	0	12	12	0	0	0	0	2	2	0	0	0	0	5	5	0	0	0	0	2	2	0	0	0	0	10	10	0	0	0	0	0	0	0	0	0	0	9	9
ENSMUSG00000001420	Tmem79	0	0	0	0	0	0	0	0	0	0	0	0	0	0	0	0	1	1	0	0	0	0	0	0	0	0	0	0	0	0	0	0	0	0	0	0	0	0	0	0	0	0	0	0	0	0	0	0
ENSMUSG00000001424	Snd1	0	0	0	0	4	4	0	0	0	0	15	15	0	0	0	0	0	0	0	0	0	0	0	0	0	0	0	0	6	6	0	0	0	0	1	1	0	0	0	0	0	0	0	0	0	0	5	5
ENSMUSG00000001441	Npepps	0	0	0	0	0	0	0	0	0	0	2	2	0	0	0	0	0	0	0	0	0	0	0	0	0	0	0	0	2	2	4	4	0	0	2	2	0	0	0	0	0	0	1	1	0	0	2	2
ENSMUSG00000001445	Mrpl10	0	0	0	0	0	0	0	0	0	0	2	2	0	0	0	0	0	0	0	0	0	0	0	0	0	0	0	0	0	0	0	0	0	0	1	1	0	0	0	0	0	0	0	0	0	0	0	0
ENSMUSG00000001467	Cyp51	3	3	0	0	0	0	9	8	0	1	1	1	2	2	0	0	0	0	10	8	0	0	2	3	0	0	0	0	0	0	8	6	0	0	2	4	2	2	0	0	0	0	4	4	0	0	1	1
ENSMUSG00000001472	Tcf25	16	16	0	0	1	1	53	52	0	1	7	7	23	21	0	0	1	3	7	7	0	0	0	0	3	3	0	0	0	0	17	15	0	2	2	2	8	8	0	1	1	0	46	45	0	0	2	3
ENSMUSG00000001473	Tubb6	18	18	0	0	0	0	317	311	0	0	10	16	21	19	0	0	2	4	36	35	0	0	0	1	7	6	0	0	0	1	198	195	0	1	7	9	29	29	0	0	0	0	234	231	0	0	3	6
ENSMUSG00000001482	Def8	0	0	0	0	0	0	0	0	0	0	0	0	0	0	0	0	0	0	0	0	0	0	0	0	0	0	0	0	0	0	0	0	0	0	0	0	0	0	0	0	0	0	0	0	0	0	0	0
ENSMUSG00000001493	Meox1	0	0	0	0	0	0	2	1	0	0	0	1	0	0	0	0	0	0	0	0	0	0	0	0	0	0	0	0	0	0	4	4	0	0	2	2	0	0	0	0	0	0	0	0	0	0	1	1
ENSMUSG00000001517	Foxm1	0	0	0	0	0	0	1	1	0	0	0	0	0	0	0	0	0	0	0	0	0	0	0	0	0	0	0	0	0	0	0	0	0	0	0	0	0	0	0	0	0	0	0	0	0	0	0	0
ENSMUSG00000001518	Itfg2	0	0	0	0	0	0	3	2	0	0	0	1	0	0	0	0	0	0	0	0	0	0	0	0	0	0	0	0	0	0	1	0	0	0	0	0	1	0	0	1	0	0	9	8	0	0	0	1
ENSMUSG00000001520	Nrip2	0	0	0	0	0	0	1	1	0	0	0	0	0	0	0	0	0	0	0	0	0	0	0	0	0	0	0	0	0	0	0	0	0	0	0	0	0	0	0	0	0	0	0	0	0	0	0	0
ENSMUSG00000001521	Tulp3	2	2	0	0	8	8	17	17	0	0	45	44	6	6	0	0	7	7	0	0	0	0	3	3	2	2	0	0	1	1	7	7	0	0	13	12	4	4	0	0	6	6	10	9	0	0	32	33
ENSMUSG00000001524	Gtf2h4	3	3	0	0	0	0	3	3	0	0	0	0	0	0	0	0	0	0	1	1	0	0	0	0	0	0	0	0	0	0	11	11	0	0	0	0	0	0	0	0	0	0	6	6	0	0	2	2
ENSMUSG00000001525	Tubb5	0	0	0	0	23	23	2	2	0	0	102	102	0	0	0	0	8	8	0	0	0	0	6	6	0	0	0	0	13	13	0	0	0	1	58	57	2	2	0	0	14	14	2	1	0	1	121	121
ENSMUSG00000001542	Ell2	0	0	0	0	1	1	12	12	0	0	1	1	10	10	0	0	1	1	1	1	0	0	0	0	4	4	0	0	1	1	11	11	0	0	3	3	10	10	0	0	1	1	17	17	0	1	6	5
ENSMUSG00000001555	Fkbp10	0	0	0	0	0	0	0	0	0	0	0	0	0	0	0	0	0	0	0	0	0	0	0	0	0	0	0	0	0	0	0	0	0	0	1	1	0	0	0	0	0	0	0	0	0	0	0	0
ENSMUSG00000001558	Klhl10	0	0	0	0	0	0	0	0	0	0	0	0	0	0	0	0	0	0	0	0	0	0	0	0	0	0	0	0	0	0	0	0	0	0	1	1	0	0	0	0	0	0	0	0	0	0	0	0
ENSMUSG00000001566	Mnx1	0	0	0	0	0	0	0	0	0	0	1	1	0	0	0	0	0	0	0	0	0	0	0	0	0	0	0	0	0	0	0	0	0	0	0	0	0	0	0	0	0	0	0	0	0	0	0	0
ENSMUSG00000001569	Nom1	0	0	0	0	0	0	0	0	0	0	1	1	0	0	0	0	0	0	0	0	0	0	0	0	0	0	0	0	0	0	0	0	0	0	0	0	0	0	0	0	0	0	0	0	0	0	0	0
ENSMUSG00000001576	Ergic1	1	1	0	0	5	5	2	1	0	0	24	25	1	1	0	0	6	6	2	2	0	0	16	16	1	1	0	0	18	18	0	0	0	0	61	61	1	1	0	1	16	15	0	0	0	0	37	37
ENSMUSG00000001583	Tnk1	0	0	0	0	0	0	2	1	0	0	0	0	0	0	0	0	0	0	0	0	0	0	0	0	0	0	0	0	0	0	0	0	0	0	0	0	0	0	0	0	0	0	0	0	0	0	0	0
ENSMUSG00000001588	Acap1	0	0	0	0	0	0	2	1	0	0	0	0	0	0	0	0	0	0	0	0	0	0	0	0	0	0	0	0	0	0	0	0	0	0	0	0	0	0	0	0	0	0	9	9	0	0	0	0
ENSMUSG00000001604	Tcea3	10	7	0	0	8	11	66	49	6	13	36	46	23	21	1	2	11	12	27	21	2	2	13	19	15	14	0	3	9	7	80	70	3	8	28	33	22	17	0	3	19	21	78	61	6	12	45	56
ENSMUSG00000001627	Ifrd1	0	0	0	0	1	1	1	1	0	0	4	4	0	0	0	0	0	0	0	0	0	0	5	5	0	0	0	0	0	0	0	0	0	0	1	1	0	0	0	0	0	0	0	0	0	0	7	7
ENSMUSG00000001630	Stk38l	7	6	0	0	2	2	5	3	0	0	0	1	7	6	0	0	0	0	11	8	0	0	0	1	0	0	0	0	0	0	12	12	0	0	0	0	6	6	0	0	1	1	7	4	0	0	3	2
ENSMUSG00000001632	Brpf1	0	0	0	0	0	0	0	0	0	0	0	0	0	0	0	0	0	0	0	0	0	0	0	0	0	0	0	0	0	0	0	0	0	0	0	0	0	0	0	0	0	0	1	1	0	0	1	1
ENSMUSG00000001642	Akr1b3	0	0	0	0	0	0	0	0	0	0	0	0	0	0	0	0	0	0	0	0	0	0	0	0	0	0	0	0	0	0	0	0	0	0	0	0	0	0	0	0	0	0	1	1	0	0	0	0
ENSMUSG00000001655	Hoxc13	0	0	0	0	0	0	2	2	0	0	0	0	0	0	0	0	0	0	0	0	0	0	0	0	0	0	0	0	0	0	0	0	0	0	0	0	0	0	0	0	0	0	0	0	0	0	0	0
ENSMUSG00000001657	Hoxc8	0	0	0	0	2	2	0	0	0	0	2	2	0	0	0	0	0	0	0	0	0	0	2	2	0	0	0	0	7	7	0	0	0	0	6	6	0	0	0	0	7	7	0	0	0	0	7	7
ENSMUSG00000001661	Hoxc6	0	0	0	0	2	2	0	0	0	0	2	2	0	0	0	0	0	0	0	0	0	0	2	2	1	1	0	0	10	10	0	0	0	0	6	6	0	0	0	0	7	7	0	0	0	0	7	7
ENSMUSG00000001663	Gstt1	0	0	0	0	0	0	0	0	0	0	1	1	0	0	0	0	0	0	0	0	0	0	0	0	0	0	0	0	0	0	0	0	0	0	0	0	0	0	0	0	0	0	0	0	0	0	0	0
ENSMUSG00000001665	Gstt3	0	0	0	0	0	0	0	0	0	0	1	1	0	0	0	0	0	0	0	0	0	0	0	0	0	0	0	0	0	0	0	0	0	0	0	0	0	0	0	0	0	0	0	0	0	0	0	0
ENSMUSG00000001670	Tat	0	0	0	0	0	0	0	0	0	0	0	0	0	0	0	0	0	0	0	0	0	0	1	1	0	0	0	0	0	0	0	0	0	0	0	0	0	0	0	0	0	0	0	0	0	0	0	0
ENSMUSG00000001674	Ddx18	0	0	0	1	1	0	51	43	0	4	22	26	17	12	0	8	24	21	25	19	0	4	15	16	19	16	0	3	15	15	39	33	0	2	32	36	8	8	0	3	17	14	30	26	0	7	37	34
ENSMUSG00000001739	Cldn15	11	9	0	0	2	4	80	78	0	0	3	5	12	11	0	0	0	1	13	12	0	0	5	6	3	2	0	0	0	0	27	26	0	0	2	3	0	0	0	0	4	4	21	21	0	0	3	3
ENSMUSG00000001741	Il16	0	0	0	0	0	0	0	0	0	0	1	1	0	0	0	0	0	0	0	0	0	0	0	0	0	0	0	0	0	0	0	0	0	0	0	0	0	0	0	0	0	0	0	0	0	0	0	0
ENSMUSG00000001750	Tcirg1	0	0	0	0	0	0	0	0	0	0	0	0	0	0	0	0	0	0	0	0	0	0	0	0	0	0	0	0	0	0	0	0	0	0	0	0	0	0	0	0	0	0	0	0	0	0	1	1
ENSMUSG00000001761	Smo	0	0	0	0	0	0	0	0	0	0	0	0	0	0	0	0	0	0	0	0	0	0	0	0	0	0	0	0	1	1	0	0	0	0	0	0	0	0	0	0	0	0	0	0	0	0	0	0
ENSMUSG00000001763	Tspan33	2	2	0	0	1	1	15	14	0	0	21	22	1	1	0	0	1	1	4	4	0	0	1	1	0	0	0	0	0	0	12	10	0	0	9	11	0	0	0	0	0	0	2	2	0	0	14	14
ENSMUSG00000001768	Rin2	0	0	0	0	0	0	9	9	0	0	0	0	0	0	0	0	0	0	0	0	0	0	0	0	0	0	0	0	2	2	0	0	0	0	0	0	0	0	0	0	0	0	0	0	0	0	1	1
ENSMUSG00000001783	Rtcb	0	0	0	0	0	0	0	0	0	0	49	49	0	0	0	0	7	7	0	0	0	0	6	6	0	0	0	0	8	8	0	0	0	0	29	29	0	0	0	0	5	5	0	0	0	0	55	55
ENSMUSG00000001785	Pwp1	0	0	0	0	4	4	0	0	0	0	2	2	0	0	0	0	6	6	0	0	0	0	15	15	0	0	0	0	3	3	0	0	0	0	11	11	0	0	0	0	3	3	0	0	0	0	12	12
ENSMUSG00000001786	Fbxo7	9	9	0	0	24	24	112	107	0	2	72	75	8	8	0	0	18	18	22	21	0	0	19	20	4	4	0	0	13	13	42	41	0	1	51	51	4	4	0	0	17	17	25	24	0	1	68	69
ENSMUSG00000001794	Capns1	2	2	0	0	0	0	7	7	0	0	0	0	5	5	0	0	1	1	1	1	0	0	1	1	0	0	0	0	0	0	10	10	0	0	0	0	11	10	0	0	0	0	12	11	0	0	0	1
ENSMUSG00000001819	Hoxd13	0	0	0	0	0	0	3	3	0	0	0	0	0	0	0	0	0	0	0	0	0	0	0	0	5	5	0	0	0	0	0	0	0	0	0	0	0	0	0	0	0	0	0	0	0	0	0	0
ENSMUSG00000001829	Clpb	12	11	0	0	5	6	89	86	0	1	10	12	31	29	0	0	9	11	17	16	0	0	2	3	14	10	0	1	1	4	45	39	0	1	2	7	0	0	0	0	3	3	60	54	0	0	8	14
ENSMUSG00000001847	Rac1	0	0	0	0	563	564	0	0	0	0	307	307	0	0	0	0	184	184	0	0	0	0	197	197	0	0	0	0	147	147	0	0	0	0	847	847	0	0	0	0	406	406	0	0	0	0	1050	1050
ENSMUSG00000001855	Nup214	0	0	0	0	0	0	2	2	0	0	0	0	0	0	0	0	1	1	2	2	0	0	0	0	0	0	0	0	0	0	0	0	0	0	0	0	0	0	0	0	0	0	0	0	0	0	0	0
ENSMUSG00000001864	Aif1l	0	0	0	0	0	0	0	0	0	0	0	0	0	0	0	0	1	1	0	0	0	0	0	0	0	0	0	0	0	0	0	0	0	0	0	0	0	0	0	0	0	0	0	0	0	0	0	0
ENSMUSG00000001891	Ugp2	0	0	0	0	5	5	0	0	0	0	11	11	0	0	0	0	2	2	0	0	0	0	8	8	0	0	0	0	0	0	0	0	0	0	19	19	0	0	0	0	13	13	0	0	0	0	17	17
ENSMUSG00000001909	Trmt1	3	3	0	0	0	0	32	31	0	0	1	2	1	0	0	0	0	0	1	1	0	0	0	0	5	5	0	0	0	0	8	7	0	0	4	5	2	2	0	0	0	0	4	3	0	0	4	5
ENSMUSG00000001910	Nacc1	0	0	0	0	0	0	5	5	0	0	1	1	0	0	0	0	0	0	0	0	0	0	0	0	0	0	0	0	0	0	2	2	0	0	4	4	0	0	0	0	0	0	0	0	0	0	4	4
ENSMUSG00000001911	Nfix	0	0	0	0	7	7	49	43	0	1	51	56	2	2	0	0	2	2	1	1	0	0	13	13	1	0	0	0	4	5	8	7	0	0	35	36	0	0	0	0	5	5	8	8	0	0	17	17
ENSMUSG00000001942	Siae	4	4	0	0	0	0	49	47	0	0	0	2	3	3	0	0	1	1	8	7	0	0	0	1	4	4	0	0	1	0	7	6	0	0	0	1	3	3	0	0	4	4	22	22	0	0	2	2
ENSMUSG00000001948	Spa17	0	0	0	0	7	7	0	0	0	0	16	16	0	0	0	0	11	11	6	6	0	0	5	5	0	0	0	0	6	6	0	0	0	0	8	8	0	0	0	0	18	18	0	0	0	0	47	47
ENSMUSG00000001983	Taco1	0	0	0	0	0	0	0	0	0	0	0	0	0	0	0	0	0	0	0	0	0	0	0	0	0	0	0	0	0	0	0	0	0	0	0	0	0	0	0	0	0	0	0	0	0	0	1	1
ENSMUSG00000001988	Npas1	0	0	0	0	0	0	0	0	0	0	0	0	0	0	0	0	0	0	0	0	0	0	0	0	0	0	0	0	0	0	0	0	1	1	0	0	0	0	0	0	0	0	0	0	0	0	0	0
ENSMUSG00000001995	Sipa1l2	0	0	0	0	0	0	0	0	0	0	5	5	0	0	0	0	1	1	0	0	0	0	3	3	0	0	0	0	0	0	0	0	0	0	3	3	0	0	0	0	0	0	0	0	0	0	4	4
ENSMUSG00000001998	Ap4e1	6	5	0	0	2	3	2	2	0	0	0	0	6	6	0	0	3	3	2	2	0	0	4	4	7	7	0	0	0	0	7	7	1	1	2	2	1	1	0	1	1	0	20	19	0	0	2	3
ENSMUSG00000001999	Blvra	205	192	0	2	23	34	325	312	1	6	37	44	81	75	0	1	4	9	154	145	0	5	19	23	62	59	0	1	8	10	408	389	1	4	43	59	66	61	0	1	5	9	114	109	0	0	10	15
ENSMUSG00000002017	Fam98a	0	0	0	0	59	59	0	0	0	0	129	129	0	0	0	0	35	35	0	0	0	0	77	77	0	0	0	0	12	12	0	0	0	0	127	127	0	0	0	0	30	30	2	2	0	0	126	126
ENSMUSG00000002031	Ift46	23	21	0	2	12	12	113	105	1	3	19	25	56	52	0	2	18	20	17	17	0	0	10	10	43	42	0	0	6	7	121	117	0	1	52	55	38	37	0	2	14	13	164	153	0	6	30	35
ENSMUSG00000002032	Tmem25	0	0	0	0	0	0	2	2	0	0	2	2	0	0	0	0	0	0	1	1	0	0	0	0	0	0	0	0	0	0	0	0	0	0	0	0	0	0	0	0	0	0	1	1	0	0	1	1
ENSMUSG00000002043	Trappc6a	23	17	0	0	0	0	51	33	0	1	0	0	21	14	0	0	0	0	6	5	0	0	0	1	26	17	0	0	0	0	37	25	0	0	0	0	14	11	0	0	0	0	29	17	0	0	0	0
ENSMUSG00000002052	Supt6	0	0	0	0	0	0	0	0	0	0	0	0	0	0	0	0	0	0	0	0	0	0	0	0	0	0	0	0	0	0	0	0	0	0	0	0	0	0	0	0	0	0	0	0	0	0	0	0
ENSMUSG00000002059	Rab34	0	0	0	0	0	0	0	0	0	0	0	0	0	0	0	0	0	0	0	0	0	0	0	0	0	0	0	0	0	0	0	0	0	0	0	0	0	0	0	0	0	0	0	0	0	0	0	0
ENSMUSG00000002076	Hsf2bp	0	0	0	0	1	1	0	0	0	0	0	0	0	0	0	0	0	0	0	0	0	0	0	0	0	0	0	0	0	0	0	0	0	0	0	0	0	0	0	0	0	0	0	0	0	0	0	0
ENSMUSG00000002102	Psmc3	5	5	0	0	3	3	28	26	0	1	6	7	8	8	1	1	13	13	7	7	0	1	9	8	2	2	0	0	1	1	28	26	0	1	0	1	3	2	0	1	5	5	36	34	0	0	10	12
ENSMUSG00000002103	Acp2	0	0	0	0	1	1	0	0	0	0	3	3	0	0	0	0	0	0	0	0	0	0	0	0	0	0	0	0	0	0	0	0	0	0	0	0	0	0	0	0	0	0	0	0	0	0	2	2
ENSMUSG00000002105	Slc39a13	5	5	0	0	0	0	9	8	0	0	1	2	0	0	0	0	0	0	0	0	0	0	0	0	0	0	0	0	0	0	1	1	0	0	0	0	1	1	0	0	0	0	0	0	0	0	0	0
ENSMUSG00000002107	Celf2	0	0	0	0	2	2	0	0	0	0	32	32	0	0	0	0	6	6	0	0	0	0	3	3	0	0	0	0	0	0	0	0	0	0	12	12	0	0	0	0	1	1	0	0	0	0	10	10
ENSMUSG00000002109	Ddb2	58	49	0	4	44	47	219	199	0	8	188	199	43	39	0	0	41	42	44	44	0	1	50	48	31	29	0	1	35	35	95	89	0	7	89	88	41	41	0	0	27	26	141	131	0	5	114	118
ENSMUSG00000002147	Stat6	3	3	0	0	51	51	4	4	0	0	224	224	8	8	0	0	48	48	6	6	0	0	57	57	0	0	0	0	13	13	11	8	0	3	148	149	2	2	0	0	99	100	9	7	0	1	164	165
ENSMUSG00000002190	Clgn	3	3	0	0	0	0	3	3	0	0	0	0	0	0	0	0	0	0	0	0	0	0	0	0	0	0	0	0	0	0	1	1	0	0	0	0	0	0	0	0	0	0	1	1	0	0	0	0
ENSMUSG00000002210	Smg9	0	0	0	0	0	0	6	5	0	0	14	15	0	0	0	0	0	0	1	1	0	0	0	0	0	0	0	0	0	0	0	0	0	0	1	1	0	0	0	0	0	0	1	1	0	0	2	2
ENSMUSG00000002222	Rmnd5a	68	59	0	2	7	14	33	31	0	1	1	2	36	33	0	1	3	5	53	45	0	2	2	8	45	34	1	3	4	13	60	49	0	5	9	15	44	32	0	5	6	13	78	69	0	3	7	13
ENSMUSG00000002240	Prr27	0	0	0	0	5	5	0	0	0	0	4	4	0	0	0	0	3	3	0	0	0	0	6	6	0	0	0	0	0	0	0	0	0	0	2	2	0	0	0	0	1	1	0	0	0	0	0	0
ENSMUSG00000002250	Ppard	0	0	0	0	1	1	0	0	0	0	4	4	0	0	0	0	1	1	0	0	0	0	1	1	0	0	0	0	1	1	0	0	0	0	0	0	0	0	0	0	0	0	0	0	0	0	7	7
ENSMUSG00000002265	Peg3	0	0	0	0	0	0	0	0	0	0	0	0	0	0	0	0	0	0	0	0	0	0	0	0	0	0	0	0	2	2	0	0	0	0	0	0	0	0	0	0	0	0	0	0	0	0	5	5
ENSMUSG00000002266	Zim1	0	0	0	0	0	0	0	0	0	0	2	2	0	0	0	0	0	0	0	0	0	0	2	2	0	0	0	0	3	3	0	0	0	0	1	1	3	3	0	0	0	0	0	0	0	0	5	5
ENSMUSG00000002279	Lmf1	1	1	0	0	0	0	4	4	0	0	2	2	4	4	0	0	0	0	2	2	0	0	0	0	1	1	0	0	1	1	15	14	0	1	3	2	2	1	0	0	0	1	11	11	0	0	1	1
ENSMUSG00000002289	Angptl4	1	0	0	0	0	1	0	0	0	0	0	0	0	0	0	0	0	0	1	0	0	0	0	1	0	0	0	0	0	0	1	1	0	0	1	1	0	0	0	0	0	0	0	0	0	0	0	0
ENSMUSG00000002297	Dbf4	0	0	0	0	1	1	0	0	0	0	0	0	0	0	0	0	0	0	0	0	0	0	1	1	0	0	0	0	0	0	0	0	0	0	0	0	0	0	0	0	0	0	0	0	0	0	0	0
ENSMUSG00000002307	Daxx	0	0	0	0	3	3	0	0	0	0	12	12	0	0	0	0	1	1	1	1	0	0	3	3	0	0	0	0	0	0	0	0	0	0	8	8	0	0	0	0	3	3	0	0	0	0	9	9
ENSMUSG00000002308	Cd320	49	45	0	2	5	7	262	249	0	3	15	25	29	27	0	1	10	11	54	53	0	1	4	4	35	34	0	0	1	2	178	174	0	3	17	18	24	23	0	0	1	2	130	126	3	5	12	14
ENSMUSG00000002319	Ipo4	0	0	0	0	0	0	0	0	0	0	4	4	0	0	0	0	2	2	0	0	0	0	2	2	0	0	0	0	0	0	0	0	0	0	1	1	0	0	0	0	1	1	0	0	0	0	2	2
ENSMUSG00000002324	Rec8	0	0	0	0	0	0	0	0	0	0	0	0	0	0	0	0	0	0	0	0	0	0	0	0	0	0	0	0	0	0	0	0	0	0	0	0	0	0	0	0	0	0	0	0	3	3	0	0
ENSMUSG00000002326	Gmpr2	0	0	0	0	0	0	0	0	0	0	0	0	0	0	0	0	0	0	0	0	0	0	0	0	0	0	0	0	1	1	0	0	0	0	0	0	0	0	0	0	0	0	0	0	0	0	1	1
ENSMUSG00000002332	Dhrs1	61	60	0	5	86	83	414	406	0	22	408	395	22	20	0	3	33	32	72	72	0	2	80	78	35	35	0	3	40	37	178	174	0	11	212	205	51	50	0	1	67	67	159	153	0	9	192	188
ENSMUSG00000002341	Ncan	1	1	0	0	0	0	0	0	0	0	0	0	0	0	0	0	0	0	0	0	0	0	0	0	0	0	0	0	0	0	0	0	0	0	0	0	0	0	0	0	0	0	0	0	0	0	0	0
ENSMUSG00000002342	Tmem161a	1	1	0	0	0	0	6	4	0	0	1	3	1	1	0	0	0	0	0	0	0	0	0	0	0	0	0	0	1	1	1	0	0	0	0	1	0	0	0	0	0	0	4	1	0	1	2	4
ENSMUSG00000002343	Armc6	1	1	0	0	0	0	0	0	0	0	0	0	0	0	0	0	0	0	0	0	0	0	0	0	0	0	0	0	0	0	0	0	0	0	0	0	0	0	0	0	0	0	0	0	0	0	0	0
ENSMUSG00000002345	Borcs8	3	3	0	0	0	0	36	32	0	3	3	4	15	14	0	0	4	5	9	9	0	0	1	1	11	9	0	1	1	2	31	27	0	1	7	9	18	16	0	0	2	4	58	53	0	3	13	15
ENSMUSG00000002346	Slc25a42	1	1	0	0	0	0	0	0	0	0	0	0	0	0	0	0	0	0	0	0	0	0	0	0	0	0	0	0	0	0	0	0	0	0	0	0	0	0	0	0	0	0	0	0	0	0	0	0
ENSMUSG00000002365	Snx9	0	0	0	0	22	22	0	0	0	0	108	108	0	0	0	0	15	15	0	0	0	0	13	13	0	0	0	0	8	8	0	0	0	0	121	121	0	0	0	0	11	11	0	0	0	0	57	57
ENSMUSG00000002372	Ranbp3	0	0	0	0	2	2	0	0	0	0	149	149	0	0	0	0	9	9	0	0	0	0	4	4	0	0	0	0	7	7	0	0	0	0	13	13	0	0	0	0	6	6	0	0	0	0	37	37
ENSMUSG00000002384	Bmp8b	0	0	0	0	0	0	0	0	0	0	1	1	0	0	0	0	0	0	0	0	0	0	0	0	0	0	0	0	0	0	0	0	0	0	0	0	0	0	0	0	0	0	0	0	0	0	0	0
ENSMUSG00000002393	Nr2f6	0	0	0	0	0	0	1	1	0	0	0	0	0	0	0	0	0	0	0	0	0	0	0	0	0	0	0	0	0	0	0	0	0	0	0	0	0	0	0	0	0	0	0	0	0	0	0	0
ENSMUSG00000002395	Use1	2	2	0	0	0	0	42	33	0	6	6	9	36	27	0	5	2	6	15	13	0	1	3	4	12	8	0	1	4	7	35	25	0	3	4	11	20	16	0	2	2	4	57	46	0	6	7	12
ENSMUSG00000002396	Ocel1	0	0	0	0	0	0	5	5	0	0	0	0	0	0	0	0	0	0	0	0	0	0	0	0	0	0	0	0	0	0	0	0	0	0	0	0	0	0	0	0	0	0	3	3	0	0	1	1
ENSMUSG00000002413	Braf	0	0	0	0	1	1	0	0	0	0	0	0	0	0	0	0	2	2	0	0	0	0	2	2	0	0	0	0	1	1	0	0	0	0	0	0	0	0	0	0	2	2	0	0	0	0	1	1
ENSMUSG00000002428	Hltf	0	0	0	0	3	3	0	0	0	0	9	9	0	0	0	0	2	2	0	0	0	0	8	8	0	0	0	0	0	0	0	0	0	0	1	1	0	0	0	0	5	5	0	0	0	0	3	3
ENSMUSG00000002455	Prpf6	6	5	0	0	521	522	78	71	0	1	575	582	1	1	0	0	184	184	4	2	0	0	329	331	3	3	0	1	102	101	24	22	0	1	334	336	5	4	0	0	308	309	20	17	0	1	670	672
ENSMUSG00000002458	Rgs19	11	9	0	1	2	3	84	82	0	0	2	4	13	12	0	0	1	2	11	10	0	0	0	1	29	28	0	0	4	5	44	44	0	1	1	1	7	7	0	0	2	2	77	75	0	2	5	7
ENSMUSG00000002459	Rgs20	0	0	0	0	0	0	0	0	0	0	1	1	0	0	0	0	0	0	0	0	0	0	0	0	0	0	0	0	0	0	0	0	0	0	0	0	0	0	0	0	0	0	1	1	0	0	0	0
ENSMUSG00000002475	Abhd3	0	0	0	0	2	2	0	0	0	0	82	82	0	0	0	0	2	2	0	0	0	0	9	9	0	0	0	0	5	5	0	0	0	0	28	28	0	0	0	0	0	0	0	0	0	0	3	3
ENSMUSG00000002486	Tchp	30	19	0	0	25	36	63	41	0	1	48	67	6	6	0	0	5	5	37	21	0	2	21	35	18	11	0	0	3	10	82	58	0	1	67	90	12	8	0	0	10	14	40	31	0	1	14	22
ENSMUSG00000002489	Tiam1	136	126	0	3	24	31	190	186	0	0	9	12	40	37	0	1	9	11	71	69	0	0	12	14	26	21	0	0	6	10	87	82	0	1	18	22	75	68	1	4	12	16	113	106	0	1	8	13
ENSMUSG00000002496	Tsc2	0	0	0	0	0	0	0	0	0	0	0	0	0	0	0	0	0	0	0	0	0	0	0	0	0	0	0	0	0	0	1	1	0	0	0	0	0	0	0	0	0	0	0	0	0	0	0	0
ENSMUSG00000002500	Rpl3l	0	0	0	0	0	0	0	0	0	1	0	0	0	0	0	0	0	0	0	0	0	0	0	0	0	0	0	0	0	0	0	0	0	0	0	0	0	0	0	0	0	0	0	0	0	0	0	0
ENSMUSG00000002504	Slc9a3r2	0	0	0	0	0	0	1	1	0	0	0	0	1	1	0	0	0	0	4	4	0	0	0	0	0	0	0	0	1	1	2	0	0	0	1	2	0	0	0	0	0	0	0	0	0	0	1	1
ENSMUSG00000002546	Golga2	0	0	0	0	0	0	0	0	0	0	0	0	0	0	0	0	0	0	0	0	0	0	0	0	0	0	0	0	0	0	0	0	0	0	0	0	0	0	0	0	0	0	0	0	0	0	1	1
ENSMUSG00000002565	Scin	0	0	0	0	6	6	0	0	0	0	21	21	0	0	0	0	4	4	0	0	0	0	7	7	0	0	0	0	2	2	0	0	0	0	8	8	0	0	0	0	9	9	0	0	0	0	29	29
ENSMUSG00000002580	Mien1	0	0	0	0	0	0	0	0	0	0	5	5	0	0	0	0	6	6	0	0	0	0	2	2	0	0	0	0	3	3	0	0	0	0	5	5	0	0	0	0	6	6	0	0	0	0	12	12
ENSMUSG00000002588	Pon1	0	0	0	0	0	0	0	0	0	0	0	0	0	0	0	0	0	0	0	0	0	0	1	1	0	0	0	0	0	0	0	0	0	0	0	0	0	0	0	0	0	0	0	0	0	0	0	0
ENSMUSG00000002603	Tgfb1	0	0	0	0	0	0	0	0	0	0	0	0	0	0	0	0	0	0	0	0	0	0	0	0	0	0	0	0	0	0	0	0	0	0	0	0	0	0	0	0	0	0	0	0	0	0	1	1
ENSMUSG00000002608	Ccdc97	0	0	0	0	0	0	0	0	0	0	0	0	0	0	0	0	0	0	0	0	0	0	0	0	0	0	0	0	0	0	0	0	0	0	0	0	0	0	0	0	0	0	0	0	0	0	1	1
ENSMUSG00000002617	Zfp40	1	1	0	0	0	0	23	21	0	1	6	8	2	2	0	0	2	2	6	6	0	0	2	2	2	2	0	0	1	1	6	6	0	0	1	1	4	4	0	0	1	1	7	7	0	0	2	2
ENSMUSG00000002635	Pdcd2l	265	247	0	5	44	57	965	908	0	17	147	185	178	165	0	3	30	40	362	342	0	6	46	58	146	133	0	3	28	38	845	807	0	8	130	159	174	162	0	2	37	47	604	571	1	13	109	130
ENSMUSG00000002679	Med6	0	0	0	0	270	270	1	1	0	0	351	351	0	0	0	0	330	330	3	3	0	0	371	371	0	0	0	0	164	164	0	0	0	0	575	575	1	0	0	0	372	372	2	2	0	0	910	910
ENSMUSG00000002699	Lcp2	0	0	0	0	0	0	0	0	0	0	2	2	0	0	0	0	0	0	0	0	0	0	0	0	0	0	0	0	0	0	0	0	0	0	0	0	0	0	0	0	0	0	2	2	0	0	2	2
ENSMUSG00000002718	Cse1l	0	0	0	0	0	0	6	6	0	0	2	2	1	1	0	0	0	0	7	7	0	0	0	1	7	7	0	0	0	0	17	15	0	1	0	1	6	5	0	0	1	1	14	14	0	0	1	1
ENSMUSG00000002771	Grin2d	0	0	0	0	0	0	0	0	0	0	1	1	0	0	0	0	1	1	0	0	0	0	0	0	0	0	0	0	0	0	0	0	0	0	0	0	0	0	0	0	0	0	0	0	0	0	0	0
ENSMUSG00000002778	Kdelr1	113	86	0	3	51	74	229	180	0	2	99	146	39	30	0	1	17	25	67	52	0	0	29	44	22	22	0	0	5	5	205	147	0	3	65	120	102	83	0	2	26	43	236	177	1	7	80	133
ENSMUSG00000002781	Tmem143	0	0	0	0	1	1	2	2	0	0	0	1	0	0	0	0	0	0	0	0	0	0	0	0	0	0	0	0	0	0	1	0	0	1	0	1	0	0	0	0	0	0	3	3	0	0	0	0
ENSMUSG00000002797	Ggct	1075	981	1	4	647	732	1729	1575	1	7	915	1051	453	411	0	1	235	276	977	895	0	0	568	639	291	262	0	1	155	179	1432	1318	0	5	754	856	818	742	0	4	411	478	1455	1342	1	3	742	846
ENSMUSG00000002799	Jag2	0	0	0	0	0	0	0	0	0	0	0	0	0	0	0	0	0	0	0	0	0	0	0	0	0	0	0	0	0	0	0	0	0	0	0	0	0	0	0	0	0	0	0	0	0	0	1	1
ENSMUSG00000002803	Btbd6	0	0	0	0	2	2	0	0	0	0	6	6	0	0	0	0	0	0	0	0	0	0	2	2	0	0	0	0	0	0	0	0	0	0	0	0	0	0	0	0	2	2	0	0	0	0	15	15
ENSMUSG00000002804	Nudt14	0	0	0	0	0	0	0	0	0	0	0	0	0	0	0	0	0	0	0	0	0	0	0	0	0	0	0	0	0	0	0	0	0	0	0	0	0	0	0	0	0	0	0	0	0	0	1	1
ENSMUSG00000002825	Qtrt1	0	0	0	0	0	0	0	0	0	0	1	1	0	0	0	0	0	0	0	0	0	0	0	0	0	0	0	0	0	0	0	0	0	0	0	0	0	0	0	0	0	0	0	0	0	0	0	0
ENSMUSG00000002833	Hdgfl2	0	0	0	0	0	0	0	0	0	0	11	11	0	0	0	0	0	0	0	0	0	0	1	1	0	0	0	0	0	0	0	0	0	0	3	3	0	0	0	0	0	0	0	0	0	0	1	1
ENSMUSG00000002844	Adprh	0	0	0	0	12	12	4	4	0	0	164	164	0	0	0	0	9	9	0	0	0	0	11	11	0	0	0	0	5	5	0	0	0	0	73	73	0	0	0	0	4	4	0	0	0	0	42	42
ENSMUSG00000002847	Pla1a	0	0	0	0	0	0	0	0	0	0	0	0	1	1	0	0	0	0	0	0	0	0	0	0	0	0	0	0	0	0	0	0	0	0	0	0	0	0	0	0	0	0	0	0	0	0	0	0
ENSMUSG00000002870	Mcm2	8	6	0	1	0	1	120	113	0	1	7	13	2	2	0	0	0	0	5	4	0	1	0	0	11	10	0	1	2	2	10	10	0	0	0	0	5	5	0	0	1	1	36	34	0	1	3	5
ENSMUSG00000002871	Tpra1	110	106	1	3	18	20	353	337	0	3	67	80	42	41	0	1	5	5	46	44	0	0	13	15	26	25	0	1	18	18	180	173	1	1	48	55	22	20	0	0	5	7	137	131	0	0	38	43
ENSMUSG00000002881	Nab1	0	0	0	0	0	0	0	0	0	0	0	0	0	0	0	0	0	0	0	0	0	0	0	0	0	0	0	0	0	0	0	0	0	0	1	1	0	0	0	0	0	0	0	0	0	0	0	0
ENSMUSG00000002885	Adgre5	0	0	0	0	0	1	0	0	0	0	0	0	0	0	0	0	0	0	0	0	0	0	0	0	0	0	0	0	0	0	0	0	0	0	0	0	0	0	0	0	0	0	0	0	0	0	0	0
ENSMUSG00000002897	Il17ra	0	0	0	0	0	0	0	0	0	0	0	0	0	0	0	0	0	0	0	0	0	0	0	0	0	0	0	0	0	0	0	0	0	0	1	2	0	0	0	0	0	0	0	0	0	0	0	0
ENSMUSG00000002900	Lamb1	0	0	0	0	132	132	0	0	0	0	174	174	0	0	0	0	76	76	0	0	0	0	100	100	0	0	0	0	25	25	0	0	0	0	111	111	0	0	0	0	118	118	0	0	0	0	151	151
ENSMUSG00000002908	Kcnn1	0	0	0	0	0	0	0	0	0	0	1	1	0	0	0	0	0	0	0	0	0	0	0	0	0	0	0	0	0	0	0	0	0	0	1	1	0	0	0	0	0	0	0	0	0	0	0	0
ENSMUSG00000002910	Arrdc2	0	0	0	0	0	0	0	0	0	0	1	1	0	0	0	0	0	0	0	0	0	0	0	0	0	0	0	0	0	0	0	0	0	0	1	1	0	0	0	0	0	0	0	0	0	0	3	3
ENSMUSG00000002944	Cd36	1	1	0	0	248	248	0	0	0	0	154	154	0	0	0	0	86	86	0	0	0	0	127	127	0	0	0	0	65	65	0	0	0	0	152	152	0	0	0	0	117	117	0	0	0	0	224	224
ENSMUSG00000002949	Timm44	0	0	0	0	0	0	0	0	0	0	0	0	0	0	0	0	0	0	0	0	0	0	0	0	0	0	0	0	0	0	0	0	0	0	1	1	0	0	0	0	0	0	0	0	0	0	0	0
ENSMUSG00000002957	Ap2a2	0	0	0	0	0	0	0	0	0	0	0	0	0	0	0	0	0	0	0	0	0	0	0	0	0	0	0	0	0	0	0	0	0	0	1	1	0	0	0	0	0	0	0	0	0	0	6	6
ENSMUSG00000002963	Pnkp	0	0	0	0	0	0	1	1	0	0	1	1	0	0	0	0	0	0	0	0	0	0	0	0	0	0	0	0	0	0	0	0	0	0	0	0	0	0	0	0	0	0	0	0	0	0	0	0
ENSMUSG00000002968	Med25	0	0	0	0	9	9	1	1	0	0	209	209	0	0	0	0	3	3	0	0	0	0	6	6	0	0	0	0	11	11	0	0	0	0	17	17	0	0	0	0	8	8	0	0	0	0	35	35
ENSMUSG00000002980	Bcam	0	0	0	0	0	0	0	0	0	0	1	1	0	0	0	0	0	0	0	0	0	0	0	0	0	0	0	0	0	0	0	0	0	0	0	0	0	0	0	0	0	0	0	0	0	0	0	0
ENSMUSG00000002981	Clptm1	0	0	0	0	2	2	0	0	0	0	13	13	0	0	0	0	1	1	0	0	0	0	3	3	0	0	0	0	0	0	0	0	0	0	3	3	0	0	0	0	0	0	0	0	0	0	7	7
ENSMUSG00000002983	Relb	0	0	0	0	0	0	5	5	0	0	1	1	0	0	0	0	0	0	0	0	0	0	0	0	0	0	0	0	2	2	0	0	0	0	2	2	0	0	0	0	0	0	0	0	0	0	1	1
ENSMUSG00000002984	Tomm40	0	0	0	0	7	7	2	2	0	0	46	46	0	0	0	0	18	18	0	0	0	0	14	14	0	0	0	0	13	13	2	2	0	0	36	36	0	0	0	0	22	22	0	0	0	0	74	74
ENSMUSG00000002985	Apoe	0	0	0	0	0	0	2	2	0	0	1	1	0	0	0	0	0	0	0	0	0	0	0	0	0	0	0	0	0	0	0	0	0	0	1	1	0	0	0	0	0	0	0	0	0	0	1	1
ENSMUSG00000002996	Hbp1	0	0	0	0	1	1	0	0	0	0	1	1	0	0	0	0	0	0	0	0	0	0	0	0	0	0	0	0	1	1	0	0	0	0	1	1	0	0	0	0	1	1	0	0	0	0	0	0
ENSMUSG00000003031	Cdkn1b	1	1	0	0	0	0	90	78	0	1	1	10	5	4	0	1	0	1	10	8	0	0	0	2	2	2	0	0	0	0	13	12	0	0	0	1	15	11	1	1	1	5	42	39	0	0	0	1
ENSMUSG00000003032	Klf4	0	0	0	0	0	0	0	0	0	0	0	0	2	1	0	0	0	1	0	1	0	0	1	0	0	0	0	0	0	0	2	2	0	0	0	0	0	0	0	0	0	0	0	0	0	0	0	0
ENSMUSG00000003033	Ap1m1	24	23	0	0	7	8	296	268	0	7	55	76	26	22	0	0	6	10	29	29	0	0	16	16	16	15	0	0	4	5	142	130	0	4	39	47	12	11	0	1	8	8	130	116	0	3	34	45
ENSMUSG00000003037	Rab8a	0	0	0	0	45	45	84	80	0	0	105	109	13	10	0	0	78	81	5	4	0	0	108	109	10	9	0	0	22	22	27	26	1	2	61	61	3	3	0	0	46	46	31	31	1	1	102	102
ENSMUSG00000003038	Hmgn2	16	5	1	1	11	2	31	14	1	1	14	10	25	11	0	0	18	10	18	10	1	1	5	4	20	4	0	0	12	6	31	19	2	3	12	11	25	15	0	0	21	16	48	25	0	1	26	15
ENSMUSG00000003039	Fam32a	44	42	0	0	2	4	156	153	0	0	1	4	51	50	0	0	1	2	57	56	0	0	0	1	38	38	0	0	0	0	130	129	0	0	2	3	54	52	0	0	2	4	196	195	0	0	2	3
ENSMUSG00000003051	Elf3	3	3	0	0	2	2	63	57	0	0	5	7	4	4	0	0	0	0	7	5	0	0	0	0	3	2	0	0	0	0	24	22	0	0	3	3	8	7	0	0	0	0	37	37	0	0	3	3
ENSMUSG00000003053	Cyp2c29	16	14	0	0	1	3	5	5	0	0	5	5	6	6	0	0	0	0	23	23	0	0	0	0	3	3	0	0	0	0	33	31	0	0	0	2	12	11	0	1	2	2	15	15	0	0	0	0
ENSMUSG00000003062	Stard3nl	388	336	5	18	103	142	1142	991	10	50	303	415	307	260	1	12	82	118	454	393	4	24	131	172	281	242	8	14	70	103	1031	897	11	40	261	367	283	243	2	6	72	108	872	764	9	35	279	361
ENSMUSG00000003099	Ppp5c	0	0	0	0	0	0	0	0	0	0	32	32	0	0	0	0	2	2	0	0	0	0	0	0	0	0	0	0	0	0	0	0	0	0	18	18	0	0	0	0	0	0	0	0	0	0	5	5
ENSMUSG00000003119	Cdk12	1	1	0	0	0	0	2	2	0	0	3	3	3	3	0	0	1	1	0	0	0	0	0	0	2	2	0	0	0	0	5	4	0	0	5	6	1	0	0	0	1	1	3	3	0	0	6	5
ENSMUSG00000003123	Lipe	0	0	0	0	1	1	0	0	0	0	2	2	0	0	0	0	2	2	0	0	0	0	0	0	0	0	0	0	0	0	0	0	0	0	1	1	0	0	0	0	0	0	0	0	0	0	1	1
ENSMUSG00000003131	Pafah1b2	0	0	0	0	30	30	0	0	0	0	89	89	0	0	0	0	21	21	0	0	0	0	16	16	0	0	0	0	37	37	0	0	0	0	67	67	0	0	0	0	28	28	0	0	0	0	86	86
ENSMUSG00000003134	Tbc1d8	0	0	0	0	40	40	0	0	0	0	91	91	0	0	0	0	25	25	0	0	0	0	40	40	0	0	0	0	17	17	0	0	0	0	73	73	0	0	0	0	13	13	0	0	0	0	63	63
ENSMUSG00000003135	Cnot11	0	0	0	0	55	55	0	0	0	0	204	204	0	0	0	0	19	19	0	0	0	0	44	44	0	0	0	0	26	26	0	0	0	0	125	125	0	0	0	0	28	28	0	0	0	0	113	113
ENSMUSG00000003153	Slc2a3	0	0	0	0	1	1	0	0	0	0	0	0	0	0	0	0	0	0	0	0	0	0	0	0	0	0	0	0	0	0	0	0	0	0	0	0	0	0	0	0	0	0	0	0	0	0	2	2
ENSMUSG00000003154	Foxj2	0	0	0	0	0	0	0	0	0	0	2	2	0	0	0	0	0	0	0	0	0	0	0	0	0	0	0	0	0	0	0	0	0	0	0	0	0	0	0	0	0	0	0	0	0	0	0	0
ENSMUSG00000003166	Dgcr2	1	1	0	0	0	0	8	6	0	0	0	2	0	0	0	0	0	0	1	1	0	0	0	0	4	4	0	0	0	0	7	7	0	0	2	2	0	0	0	0	0	0	0	0	0	0	1	1
ENSMUSG00000003184	Irf3	4	4	0	0	0	0	11	11	0	0	0	0	5	5	0	0	0	0	3	3	0	0	0	0	0	0	0	0	0	0	1	1	0	0	0	0	1	1	0	0	0	0	17	17	0	0	4	4
ENSMUSG00000003190	Bcl2l12	0	0	0	1	1	0	24	11	0	13	6	6	5	0	0	6	4	3	0	0	0	0	5	5	4	0	0	3	7	8	14	3	2	11	7	9	7	2	0	2	6	9	37	14	2	26	12	11
ENSMUSG00000003199	Mpnd	0	0	0	0	0	0	0	0	0	0	0	0	0	0	0	0	0	0	0	0	0	0	0	0	0	0	0	0	2	2	0	0	0	0	6	6	0	0	0	0	0	0	0	0	0	0	2	2
ENSMUSG00000003200	Sh3gl1	0	0	0	0	0	0	0	0	0	0	0	0	0	0	0	0	0	0	0	0	0	0	0	0	0	0	0	0	0	0	0	0	0	0	1	1	0	0	0	0	0	0	0	0	0	0	0	0
ENSMUSG00000003226	Ranbp2	0	0	0	0	0	0	0	0	0	0	0	0	0	0	0	0	0	0	0	0	0	0	0	0	0	0	0	0	0	0	0	0	0	0	0	0	0	0	0	0	0	0	0	0	0	0	1	1
ENSMUSG00000003228	Grk5	1	0	0	0	0	0	1	1	0	0	1	1	0	0	0	0	0	0	2	1	0	0	2	3	2	2	0	0	5	5	0	0	0	0	5	5	0	0	0	0	1	1	0	0	0	0	0	0
ENSMUSG00000003233	Dvl3	0	0	0	0	0	0	0	0	0	0	0	0	0	0	0	0	0	0	0	0	0	0	0	0	0	0	0	0	0	0	0	0	0	0	2	2	0	0	0	0	0	0	0	0	0	0	1	1
ENSMUSG00000003269	Cyth2	10	8	0	1	0	1	52	46	0	1	1	6	25	23	0	0	1	3	11	9	0	2	0	0	11	10	0	0	1	2	32	28	0	0	1	5	20	17	0	0	0	3	74	66	0	1	1	8
ENSMUSG00000003271	Sult2b1	0	0	0	0	0	0	0	0	0	0	1	1	0	0	0	0	3	3	0	0	0	0	0	0	1	1	0	0	1	1	0	0	0	0	0	0	4	4	0	0	1	1	3	3	0	0	0	0
ENSMUSG00000003273	Car11	1	1	0	0	1	1	6	6	0	0	1	1	3	3	0	0	1	1	2	2	0	0	0	0	0	0	0	0	0	0	0	0	0	0	0	0	4	4	0	0	0	0	3	3	0	0	0	0
ENSMUSG00000003279	Dlgap1	0	0	0	0	0	0	2	2	0	0	3	3	0	0	0	0	0	0	1	1	0	0	0	0	1	1	0	0	2	2	0	0	0	0	0	0	0	0	0	0	0	0	1	1	0	0	1	1
ENSMUSG00000003282	Plag1	0	0	0	0	2	2	0	0	0	0	27	27	0	0	0	0	14	14	0	0	0	0	0	0	0	0	0	0	1	1	0	0	0	0	9	9	0	0	0	0	1	1	0	0	0	0	10	10
ENSMUSG00000003348	Mob3a	0	0	0	0	0	0	0	0	0	0	31	31	0	0	0	0	0	0	0	0	0	0	6	6	0	0	0	0	2	2	0	0	0	0	4	4	0	0	0	0	0	0	0	0	0	0	0	0
ENSMUSG00000003352	Cacnb3	0	0	0	0	0	0	0	0	0	0	0	0	0	0	0	0	0	0	0	0	0	0	0	0	0	0	0	0	0	0	0	0	0	0	0	0	0	0	0	0	0	0	0	0	0	0	2	2
ENSMUSG00000003354	Ccdc65	2	2	0	0	5	5	7	7	0	0	2	2	4	3	0	0	0	1	1	1	0	0	0	0	0	0	0	0	1	1	2	2	0	0	1	1	4	3	0	0	1	2	6	6	0	0	2	2
ENSMUSG00000003363	Pld3	0	0	0	0	2	2	0	0	0	0	26	26	0	0	0	0	1	1	1	0	0	1	4	4	0	0	1	1	1	1	0	0	0	0	4	4	0	0	0	0	0	0	0	0	0	0	14	14
ENSMUSG00000003378	Grik5	0	0	0	0	0	0	0	0	0	0	0	0	0	0	0	0	0	0	0	0	0	0	1	1	0	0	0	0	0	0	0	0	0	0	0	0	0	0	0	0	0	0	0	0	0	0	0	0
ENSMUSG00000003380	Rabac1	0	0	0	0	0	0	0	0	0	0	0	0	0	0	0	0	0	0	0	0	0	0	1	1	0	0	0	0	0	0	0	0	0	0	0	0	0	0	0	0	0	0	0	0	0	0	0	0
ENSMUSG00000003382	Etv3	0	0	0	0	1	1	0	0	0	0	0	0	1	1	0	0	3	3	0	0	0	0	0	0	1	1	0	0	0	0	0	0	0	0	0	0	0	0	0	0	0	0	0	0	0	0	5	5
ENSMUSG00000003411	Rab3b	0	0	0	0	0	0	1	1	0	0	0	0	0	0	0	0	0	0	0	0	0	0	0	0	0	0	0	0	0	0	0	0	0	0	0	0	0	0	0	0	0	0	0	0	0	0	0	0
ENSMUSG00000003418	St8sia6	0	0	0	0	5	5	0	0	0	0	4	4	0	0	0	0	1	1	0	0	0	0	0	0	0	0	0	0	0	0	0	0	0	0	11	11	0	0	0	0	0	0	0	0	0	0	5	5
ENSMUSG00000003420	Fcgrt	0	0	0	0	0	0	0	0	0	0	5	5	0	0	0	0	1	1	0	0	0	0	4	4	0	0	0	0	0	0	0	0	0	0	0	0	0	0	0	0	3	3	0	0	0	0	5	5
ENSMUSG00000003421	Nosip	0	0	0	0	7	7	0	0	0	0	95	95	0	0	0	0	35	35	0	0	0	0	3	3	0	0	0	0	10	10	0	0	0	0	47	47	1	1	0	0	31	31	0	0	0	0	91	91
ENSMUSG00000003423	Pih1d1	2	2	0	0	0	0	41	40	0	0	31	32	4	4	0	0	1	1	5	5	0	0	2	2	2	2	0	0	4	4	30	30	0	0	14	14	6	6	0	0	1	1	32	30	0	0	11	13
ENSMUSG00000003429	Rps11	0	0	0	0	0	0	0	0	0	0	5	5	0	0	0	0	1	1	0	0	0	0	4	4	0	0	0	0	0	0	0	0	0	0	0	0	0	0	0	0	3	3	0	0	0	0	5	5
ENSMUSG00000003452	Bicd1	0	0	0	0	0	0	0	0	0	0	0	0	0	0	0	0	0	0	0	0	0	0	0	0	0	0	0	0	0	0	0	0	0	0	0	0	0	0	0	0	0	0	0	0	0	0	0	0
ENSMUSG00000003458	Ncstn	9	6	0	0	2	3	115	113	0	0	0	2	7	6	0	0	0	1	24	23	0	0	1	2	9	9	0	0	0	0	70	67	0	2	1	2	5	4	0	0	0	0	66	63	0	0	0	3
ENSMUSG00000003464	Pex19	6	6	0	0	1	1	155	153	1	1	5	7	18	18	0	1	3	2	10	10	0	0	1	1	11	11	0	0	1	1	29	29	0	0	5	5	9	8	0	1	0	0	55	54	0	1	2	2
ENSMUSG00000003476	Crhr2	0	0	0	0	0	0	0	0	0	0	0	0	0	0	0	0	0	0	0	0	0	0	0	0	0	0	0	0	0	0	0	0	0	0	0	0	0	0	0	0	0	0	0	0	0	0	0	0
ENSMUSG00000003484	Cyp4f18	0	0	0	0	0	0	0	0	0	0	0	0	0	0	0	0	0	0	0	0	0	0	0	0	0	0	0	0	0	0	0	0	0	0	0	0	0	0	0	0	0	0	0	0	0	1	1	0
ENSMUSG00000003500	Impdh1	0	0	0	0	0	0	0	0	0	0	0	0	0	0	0	0	0	0	0	0	0	0	0	0	0	0	0	0	0	0	0	0	0	0	1	1	0	0	0	0	0	0	0	0	0	0	0	0
ENSMUSG00000003527	Dgcr14	0	0	0	0	0	0	0	0	0	0	1	1	0	0	0	0	0	0	0	0	0	0	0	0	0	0	0	0	0	0	0	0	0	0	0	0	0	0	0	0	0	0	0	0	0	0	1	1
ENSMUSG00000003528	Slc25a1	0	0	0	0	0	0	0	0	0	0	1	1	0	0	0	0	0	0	0	0	0	0	0	0	0	0	0	0	0	0	0	0	0	0	0	0	0	0	0	0	0	0	0	0	0	0	1	1
ENSMUSG00000003534	Ddr1	0	0	0	0	0	0	3	3	0	0	4	4	0	0	0	0	2	2	0	0	0	0	1	1	0	0	0	0	0	0	1	1	0	0	4	4	0	0	0	0	0	0	3	2	0	0	8	9
ENSMUSG00000003541	Ier3	0	0	0	0	0	0	0	0	0	0	1	1	0	0	0	0	0	0	0	0	0	0	0	0	0	0	0	0	0	0	0	0	0	1	2	1	0	0	0	0	0	0	1	0	0	1	0	0
ENSMUSG00000003545	Fosb	0	0	0	0	0	0	0	0	0	0	1	1	0	0	0	0	0	0	0	0	0	0	0	0	0	0	0	0	0	0	0	0	0	0	0	0	0	0	0	0	0	0	0	0	0	0	0	0
ENSMUSG00000003549	Ercc1	0	0	0	0	3	3	0	0	0	0	9	9	0	0	0	0	0	0	0	0	0	0	1	1	0	0	0	0	0	0	0	0	0	0	10	10	0	0	0	0	3	3	0	0	0	0	4	4
ENSMUSG00000003559	As3mt	0	0	0	0	0	0	0	0	0	0	0	0	0	0	0	0	0	0	3	2	0	0	0	1	4	4	0	0	0	0	0	0	0	0	0	0	0	0	0	0	0	0	0	0	1	1	0	0
ENSMUSG00000003573	Homer3	1	1	0	0	0	0	0	0	0	0	0	0	0	0	0	0	0	0	0	0	0	0	0	0	0	0	0	0	0	0	0	0	0	0	0	0	0	0	0	0	0	0	0	0	0	0	0	0
ENSMUSG00000003575	Crtc1	0	0	0	0	1	1	15	13	0	0	2	4	0	0	0	1	2	1	0	0	0	0	0	0	3	3	0	0	0	0	1	1	0	0	0	0	2	2	0	0	0	0	7	7	0	1	3	2
ENSMUSG00000003585	Sec14l2	0	0	0	0	0	0	0	0	0	0	0	0	0	0	0	0	0	0	0	0	0	0	0	0	0	0	0	0	0	0	0	0	0	0	1	1	0	0	0	0	0	0	0	0	0	0	0	0
ENSMUSG00000003604	Aven	5	4	0	1	44	44	9	7	0	0	226	227	2	2	0	0	110	110	4	4	0	0	108	108	3	1	0	0	134	135	10	8	0	0	174	174	18	15	0	0	200	200	33	28	0	0	529	529
ENSMUSG00000003623	Crot	0	0	0	0	1	1	0	0	0	0	4	4	0	0	0	0	3	3	0	0	0	0	0	0	0	0	0	0	2	2	0	0	0	0	0	0	0	0	0	0	3	3	0	0	0	0	2	2
ENSMUSG00000003644	Rps6ka1	5	5	0	0	0	0	8	8	0	0	1	1	0	0	0	0	0	0	3	3	0	0	0	0	0	0	0	0	0	0	5	5	0	0	0	0	0	0	0	0	0	0	0	0	0	0	0	0
ENSMUSG00000003660	Snrnp200	22	21	1	1	2	3	32	32	0	0	1	1	12	12	0	0	0	0	19	19	0	0	1	1	18	18	1	1	2	1	32	30	0	1	4	5	14	14	0	0	0	0	23	22	2	3	2	3
ENSMUSG00000003662	Ciao1	19	15	0	1	6	9	153	144	0	4	12	17	20	19	0	1	3	3	30	27	0	0	2	5	2	1	0	1	0	0	64	60	0	1	4	7	6	5	0	0	3	4	99	94	0	4	7	9
ENSMUSG00000003680	Taf6l	0	0	0	0	1	1	0	0	0	0	4	4	0	0	0	0	0	0	0	0	0	0	0	0	0	0	0	0	2	2	0	0	0	0	3	3	0	0	0	0	1	1	1	1	0	0	4	4
ENSMUSG00000003721	Insig2	0	0	0	0	4	4	1	1	0	0	13	13	0	0	0	0	9	9	2	2	0	0	7	7	0	0	0	0	3	3	1	1	0	0	19	19	0	0	0	0	9	9	0	0	0	0	33	33
ENSMUSG00000003731	Kpna6	4	4	0	1	2	1	4	3	0	0	0	1	4	4	0	0	1	1	2	2	0	0	3	3	4	4	0	1	3	2	8	5	0	2	2	3	5	5	0	0	0	0	19	17	1	2	10	11
ENSMUSG00000003778	Brd8	22	19	0	1	39	41	62	61	0	1	35	36	17	16	0	1	21	21	41	38	0	0	52	55	6	5	0	1	12	12	49	44	2	4	51	53	20	17	0	0	46	49	56	47	0	2	69	76
ENSMUSG00000003779	Kif20a	35	34	0	0	0	1	223	220	0	0	1	4	22	22	0	0	0	0	25	24	0	1	0	0	25	25	0	0	0	0	112	112	0	0	0	0	17	17	0	0	0	0	113	111	0	1	2	3
ENSMUSG00000003808	Farsa	17	16	0	0	2	3	250	233	0	3	11	24	12	11	0	0	0	1	23	21	0	0	4	6	23	17	0	3	1	4	69	64	0	3	3	5	22	18	0	0	6	10	67	61	0	1	4	9
ENSMUSG00000003809	Gcdh	2	2	0	0	0	0	14	14	0	0	0	0	2	1	0	1	0	0	1	1	0	0	0	0	2	2	0	0	0	0	1	1	0	0	0	0	2	2	0	0	2	2	11	11	0	0	0	0
ENSMUSG00000003810	Mast2	1	1	0	0	10	10	8	8	0	0	15	15	5	5	0	0	7	7	3	3	0	0	9	9	5	4	0	0	8	9	11	10	0	0	14	15	6	6	0	0	5	5	7	7	0	0	18	17
ENSMUSG00000003812	Dnase2a	1	1	0	0	0	0	3	3	0	0	0	0	1	0	0	1	0	0	0	0	0	0	0	0	0	0	0	0	0	0	0	0	0	0	0	0	0	0	0	0	2	2	2	2	0	0	2	2
ENSMUSG00000003813	Rad23a	6	6	0	0	1	1	0	0	0	0	20	20	0	0	0	0	0	0	2	2	0	0	0	0	0	0	0	0	0	0	0	0	0	0	4	4	0	0	0	0	1	1	0	0	0	0	5	5
ENSMUSG00000003814	Calr	44	42	0	0	21	23	135	132	0	1	60	62	33	30	0	0	50	53	23	20	0	0	23	26	37	34	0	0	22	24	100	93	0	0	46	53	46	44	0	0	32	34	227	219	0	0	114	123
ENSMUSG00000003824	Syce2	360	297	4	25	206	244	1688	1438	5	108	718	857	487	399	0	29	249	308	492	404	1	38	313	362	476	398	3	25	274	329	849	711	0	46	491	579	493	397	1	25	277	346	1148	956	6	65	618	746
ENSMUSG00000003847	Nfat5	1	1	0	0	3	3	2	2	0	0	5	5	2	2	0	0	1	1	1	1	0	0	0	0	2	2	0	0	1	1	2	2	0	0	3	3	0	0	0	0	0	0	0	0	0	0	1	1
ENSMUSG00000003848	Nob1	0	0	0	0	13	13	0	0	0	0	17	17	0	0	0	0	8	8	0	0	0	0	5	5	0	0	0	0	3	3	0	0	0	0	45	45	0	0	0	0	25	25	0	0	0	0	51	51
ENSMUSG00000003849	Nqo1	0	0	0	0	14	14	0	0	0	0	19	19	0	0	0	0	8	8	0	0	0	0	10	10	0	0	0	0	4	4	0	0	0	0	47	47	0	0	0	0	26	26	0	0	0	0	67	67
ENSMUSG00000003865	Gys1	0	0	0	0	0	0	0	0	0	0	18	18	0	0	0	0	0	0	0	0	0	0	0	0	0	0	0	0	2	2	0	0	0	0	1	1	0	0	0	0	0	0	0	0	0	0	5	5
ENSMUSG00000003868	Ruvbl2	0	0	0	0	3	3	0	0	0	0	57	57	0	0	0	0	14	14	0	0	0	0	4	4	0	0	0	0	12	12	0	0	0	0	62	62	0	0	0	0	8	8	0	0	0	0	88	88
ENSMUSG00000003873	Bax	0	0	0	0	42	42	0	0	0	0	121	121	0	0	0	0	44	44	0	0	0	0	37	37	0	0	0	0	25	25	0	0	0	0	89	89	0	0	0	0	43	43	0	0	0	0	134	134
ENSMUSG00000003929	Zfp81	25	24	0	0	0	1	18	17	0	0	0	1	23	22	0	0	1	2	20	20	0	0	4	4	15	15	0	0	1	1	45	41	0	0	7	11	14	13	0	0	2	3	37	36	0	0	4	5
ENSMUSG00000003948	Mmd	0	0	0	0	0	0	1	1	0	0	1	1	0	0	0	0	0	0	0	0	0	0	0	0	0	0	0	0	0	0	3	3	0	0	0	0	5	5	0	0	0	0	0	0	0	0	0	0
ENSMUSG00000003955	Fam162a	19	18	0	4	15	12	55	53	0	4	27	25	57	53	1	6	25	24	15	14	0	2	11	10	39	37	0	2	14	14	72	68	0	3	33	34	61	57	0	3	37	39	156	151	0	8	75	72
ENSMUSG00000003970	Rpl8	0	0	0	0	0	0	0	0	0	0	2	2	0	0	0	0	1	1	0	0	0	0	0	0	0	0	0	0	0	0	0	0	0	0	1	1	0	0	0	0	2	2	0	0	0	0	1	1
ENSMUSG00000003992	Ssbp2	23	23	0	0	36	36	162	149	0	8	188	193	11	11	0	2	20	18	32	28	0	2	29	31	14	14	0	1	4	3	39	35	1	3	54	56	19	17	0	1	13	14	64	58	0	1	49	54
ENSMUSG00000004018	Fancl	44	39	0	2	3	6	23	22	0	0	1	2	31	31	0	0	0	0	28	26	0	0	4	6	2	1	0	0	0	1	43	39	0	1	3	6	74	70	0	2	2	4	46	42	0	2	3	5
ENSMUSG00000004040	Stat3	0	0	0	0	30	30	0	0	0	0	252	252	0	0	0	0	24	24	0	0	0	0	15	15	0	0	0	0	8	8	0	0	0	0	44	44	0	0	0	0	24	24	0	0	0	0	58	58
ENSMUSG00000004043	Stat5a	0	0	0	0	0	0	0	0	0	0	4	4	0	0	0	0	0	0	0	0	0	0	0	0	0	0	0	0	0	0	0	0	0	0	4	4	0	0	0	0	0	0	0	0	0	0	0	0
ENSMUSG00000004054	Map3k11	3	3	0	1	1	0	13	13	0	0	2	2	0	0	0	0	0	0	0	0	0	0	0	0	0	0	0	0	0	0	1	1	0	0	1	1	0	0	0	0	0	0	7	5	0	0	0	2
ENSMUSG00000004056	Akt2	0	0	0	0	0	0	0	0	0	0	3	3	0	0	0	0	0	0	0	0	0	0	0	0	0	0	0	0	0	0	0	0	0	0	1	1	0	0	0	0	0	0	0	0	0	0	2	2
ENSMUSG00000004085	Map3k20	0	0	0	0	4	4	0	0	0	0	11	11	0	0	0	0	2	2	0	0	0	0	1	1	0	0	0	0	0	0	0	0	0	0	5	5	0	0	0	0	0	0	0	0	0	0	6	6
ENSMUSG00000004099	Dnmt1	0	0	0	0	905	905	0	0	0	0	1205	1205	0	0	0	0	379	379	0	0	0	0	294	294	0	0	0	0	87	87	0	0	0	0	466	466	0	0	0	0	559	559	0	0	0	0	799	799
ENSMUSG00000004105	Angptl2	0	0	0	0	1	1	7	7	0	0	5	5	0	0	0	0	0	0	0	0	0	0	3	3	0	0	0	0	1	1	2	2	0	0	7	7	1	1	0	0	8	8	6	3	0	0	4	7
ENSMUSG00000004110	Cacna1e	0	0	0	0	0	0	0	0	0	0	0	0	1	1	0	0	0	0	0	0	0	0	0	0	0	0	0	0	0	0	0	0	0	0	0	0	0	0	0	0	0	0	1	1	0	0	0	0
ENSMUSG00000004127	Trmt10a	12	12	0	0	5	5	24	22	0	0	6	8	11	11	0	0	2	2	10	10	0	0	0	0	8	8	0	0	4	4	12	11	0	1	6	6	18	18	0	0	14	14	17	16	0	0	8	9
ENSMUSG00000004151	Etv1	0	0	0	0	72	72	0	0	0	0	138	138	0	0	0	0	43	43	0	0	0	0	59	59	0	0	0	0	21	21	0	0	0	0	91	91	0	0	0	0	27	27	0	0	0	0	100	100
ENSMUSG00000004207	Psap	0	0	0	0	0	0	0	0	0	0	7	7	0	0	0	0	0	0	0	0	0	0	6	6	0	0	0	0	2	2	0	0	0	0	10	10	0	0	0	0	0	0	0	0	0	0	2	2
ENSMUSG00000004231	Pax2	0	0	0	0	0	0	0	0	0	0	5	5	0	0	0	0	0	0	0	0	0	0	0	0	0	0	0	0	2	2	0	0	0	0	7	7	0	0	0	0	0	0	1	1	0	0	9	9
ENSMUSG00000004233	Wars2	0	0	0	0	4	4	1	1	0	0	8	8	0	0	0	0	2	2	0	0	0	0	2	2	0	0	0	0	0	0	0	0	0	0	10	10	0	0	0	0	1	1	0	0	0	0	6	6
ENSMUSG00000004264	Phb2	22	4	0	2	0	13	353	86	7	46	9	231	37	7	1	3	2	30	36	7	0	3	0	28	26	7	0	3	1	15	101	23	2	14	2	74	18	4	1	3	0	8	133	29	5	16	3	90
ENSMUSG00000004266	Ptpn6	0	0	0	0	7	7	1	0	0	0	39	40	0	0	0	0	0	0	0	0	0	0	7	7	0	0	0	0	2	2	0	0	0	0	10	10	0	0	0	0	1	1	0	0	0	0	15	15
ENSMUSG00000004268	Emg1	0	0	0	0	0	0	0	0	0	0	2	2	0	0	0	0	0	0	0	0	0	0	0	0	0	0	0	0	0	0	0	0	0	0	0	0	0	0	0	0	0	0	0	0	0	0	0	0
ENSMUSG00000004270	Lpcat3	0	0	0	0	0	0	0	0	0	0	4	4	0	0	0	0	0	0	0	0	0	0	0	0	0	0	0	0	1	1	0	0	0	0	0	0	0	0	0	0	0	0	0	0	0	0	0	0
ENSMUSG00000004296	Il12b	0	0	0	0	0	0	3	3	0	0	0	0	0	0	0	0	0	0	0	0	0	0	0	0	0	0	0	0	0	0	0	0	0	0	0	0	0	0	0	0	0	0	0	0	0	0	0	0
ENSMUSG00000004319	Clcn3	41	37	0	0	24	28	143	120	0	0	25	47	36	23	0	1	10	22	52	37	0	0	23	37	25	19	0	1	6	11	87	71	0	0	28	44	47	32	0	0	27	42	113	84	0	0	21	50
ENSMUSG00000004328	Hif3a	0	0	0	0	0	0	1	0	0	0	7	8	1	1	0	0	0	0	0	0	0	0	0	0	0	0	0	0	0	0	1	0	0	1	0	0	0	0	0	0	0	0	0	0	0	0	0	0
ENSMUSG00000004341	Gpx6	24	24	0	0	0	0	225	222	0	0	0	3	93	92	0	0	0	1	55	55	0	0	0	0	118	118	0	0	0	0	157	155	0	0	0	2	150	149	0	0	0	1	235	229	0	2	1	5
ENSMUSG00000004344	Gpx5	0	0	0	0	0	0	1	1	0	0	0	0	0	0	0	0	0	0	0	0	0	0	0	0	2	2	0	0	0	0	1	1	0	0	0	0	0	0	0	0	0	0	6	6	0	0	0	0
ENSMUSG00000004347	Pde1c	0	0	0	0	7	7	0	0	0	0	13	13	0	0	0	0	5	5	0	0	0	0	8	8	0	0	0	0	7	7	0	0	0	0	3	3	0	0	0	0	3	3	0	0	0	0	25	25
ENSMUSG00000004356	Utp20	81	75	0	0	74	78	32	30	0	0	42	44	42	36	0	1	41	46	53	49	0	1	84	87	6	4	0	2	21	21	124	115	0	1	96	105	68	64	0	0	108	112	87	80	2	2	63	70
ENSMUSG00000004359	Spic	0	0	0	0	0	0	1	1	0	0	0	0	0	0	0	0	0	0	0	0	0	0	0	0	0	0	0	0	0	0	5	5	0	0	0	0	0	0	0	0	0	0	1	1	0	0	1	1
ENSMUSG00000004364	Cul3	6	6	1	7	13	7	0	0	0	0	4	4	5	5	0	0	28	28	10	6	0	6	15	13	1	1	0	0	14	14	8	8	1	1	25	25	4	3	0	4	19	16	5	3	0	4	20	18
ENSMUSG00000004371	Il11	0	0	0	0	1	1	0	0	0	0	0	0	0	0	0	0	0	0	0	0	0	0	0	0	0	0	0	0	2	2	0	0	0	0	0	0	0	0	0	0	0	0	0	0	0	0	0	0
ENSMUSG00000004383	Large1	0	0	0	0	0	0	0	0	0	0	0	0	0	0	0	0	0	0	0	0	0	0	6	6	0	0	0	0	0	0	0	0	0	0	0	0	0	0	0	0	0	0	0	0	0	0	0	0
ENSMUSG00000004446	Bid	0	0	0	0	1	1	0	0	0	0	4	4	0	0	0	0	3	2	0	0	0	0	1	1	0	0	0	0	2	2	0	0	0	0	2	1	0	0	0	0	2	2	0	0	0	0	5	3
ENSMUSG00000004451	Ralb	0	0	0	0	0	0	0	0	0	0	1	1	0	0	0	0	0	0	0	0	0	0	0	0	0	0	0	0	0	0	0	0	0	0	4	4	0	0	0	0	0	0	0	0	0	0	0	0
ENSMUSG00000004460	Dnajb11	0	0	0	0	15	15	0	0	0	0	81	81	0	0	0	0	10	10	0	0	0	0	5	5	0	0	0	0	8	8	0	0	0	0	22	22	0	0	0	0	19	19	0	0	0	0	39	39
ENSMUSG00000004462	Tbccd1	0	0	0	0	0	0	0	0	0	0	2	2	0	0	0	0	0	0	0	0	0	0	0	0	0	0	0	0	0	0	0	0	0	0	0	0	0	0	0	0	0	0	0	0	0	0	0	0
ENSMUSG00000004508	Gab2	0	0	0	0	0	0	15	15	0	0	2	2	0	0	0	0	0	0	0	0	0	0	0	0	0	0	0	0	0	0	2	2	0	0	3	3	1	1	0	0	1	1	9	9	0	0	7	7
ENSMUSG00000004530	Coro1c	1	1	0	0	2	2	25	24	0	0	2	3	8	8	0	0	1	1	3	3	0	0	0	0	3	3	0	0	0	0	7	7	0	0	3	3	0	0	0	0	0	0	23	23	0	0	2	2
ENSMUSG00000004535	Tax1bp1	0	0	0	0	1481	1481	0	0	0	0	2402	2402	0	0	0	0	895	895	0	0	0	0	2000	2000	0	0	0	0	550	550	0	0	0	0	1297	1297	0	0	0	0	994	994	0	0	0	0	2033	2033
ENSMUSG00000004540	Psg17	2	2	0	0	3	3	40	38	0	1	28	29	28	28	1	1	13	13	7	7	0	0	5	5	8	8	0	0	7	7	49	49	2	2	40	40	10	10	0	0	7	8	58	55	0	2	26	28
ENSMUSG00000004558	Ndrg2	0	0	0	0	0	0	0	0	0	0	0	0	0	0	0	0	0	0	0	0	0	0	1	0	0	0	0	0	0	0	0	0	0	0	0	0	0	0	0	0	0	0	0	0	0	0	0	0
ENSMUSG00000004561	Mettl17	25	24	0	0	1	1	119	114	0	0	0	3	13	13	0	0	0	0	16	16	0	0	1	0	12	12	0	0	0	0	35	35	0	0	0	0	12	12	0	0	1	1	65	62	0	1	0	2
ENSMUSG00000004562	Arhgef40	0	0	0	0	0	0	0	0	0	0	0	0	0	0	0	0	0	0	0	0	0	0	2	1	0	0	0	0	0	0	0	0	0	0	0	0	0	0	0	0	0	0	0	0	0	0	0	0
ENSMUSG00000004568	Arhgef18	0	0	0	0	3	3	0	0	0	0	12	12	0	0	0	0	1	1	0	0	0	0	3	3	0	0	0	0	0	0	0	0	0	0	3	3	0	0	0	0	5	5	0	0	0	0	7	7
ENSMUSG00000004591	Pkn2	85	70	0	0	190	201	177	143	0	3	470	485	45	34	0	4	83	92	74	54	0	0	113	130	16	14	0	0	50	51	261	215	0	3	611	640	61	51	0	1	87	92	200	161	0	1	423	449
ENSMUSG00000004610	Etfb	14	13	0	0	0	1	30	29	0	1	3	2	18	16	0	0	1	3	10	10	0	0	1	1	8	7	0	0	3	4	12	12	0	0	0	0	12	12	0	0	3	3	51	50	0	0	7	8
ENSMUSG00000004631	Sgce	0	0	0	0	0	0	0	0	0	0	0	0	0	0	0	0	2	2	0	0	0	0	0	0	0	0	0	0	3	3	0	0	0	0	0	0	0	0	0	0	0	0	0	0	0	0	0	0
ENSMUSG00000004633	Chn2	44	42	0	2	9	9	243	234	0	3	39	45	29	28	0	0	7	8	39	38	0	1	2	2	10	10	0	0	5	5	88	86	0	2	11	11	25	25	0	0	10	10	102	98	0	0	22	26
ENSMUSG00000004637	Wwox	33	29	0	1	7	7	86	81	1	2	18	21	5	4	0	0	3	4	37	34	0	0	0	3	16	16	0	0	3	3	62	60	0	1	8	9	16	14	0	1	3	4	76	68	0	6	10	12
ENSMUSG00000004642	Slbp	0	0	0	0	4634	4634	2	2	0	0	8051	8051	0	0	0	0	3267	3267	1	1	0	0	5084	5084	0	0	0	0	2345	2345	1	1	2	2	7755	7755	0	0	0	0	3410	3410	2	2	0	0	7999	7999
ENSMUSG00000004651	Tyr	0	0	0	0	0	0	0	0	0	0	0	0	0	0	0	0	2	2	0	0	0	0	0	0	0	0	0	0	0	0	0	0	0	0	0	0	0	0	0	0	0	0	0	0	0	0	1	1
ENSMUSG00000004661	Arid3b	0	0	0	0	0	0	0	0	0	0	24	24	0	0	0	0	4	4	0	0	0	0	1	1	0	0	0	0	4	4	0	0	0	0	2	2	0	0	0	0	2	2	0	0	0	0	13	13
ENSMUSG00000004665	Cnn2	0	0	0	0	0	0	0	0	0	0	1	1	0	0	0	0	0	0	0	0	0	0	0	0	0	0	0	0	0	0	0	0	0	0	0	0	0	0	0	0	0	0	0	0	0	0	0	0
ENSMUSG00000004667	Polr2e	0	0	0	0	0	0	0	0	0	0	1	1	0	0	0	0	0	0	0	0	0	0	0	0	0	0	0	0	0	0	0	0	0	0	0	0	0	0	0	0	0	0	0	0	0	0	0	0
ENSMUSG00000004668	Abca13	8	6	0	0	1	3	12	5	0	2	2	8	17	12	0	1	3	7	4	3	0	0	0	1	1	1	0	0	1	1	5	3	0	0	2	4	1	1	0	0	5	5	30	23	0	0	14	20
ENSMUSG00000004677	Myo9b	0	0	0	0	0	0	2	3	0	0	0	0	0	0	0	0	0	0	0	0	0	0	2	2	0	0	0	0	0	0	0	0	0	0	0	0	0	0	0	0	0	0	1	1	0	0	0	0
ENSMUSG00000004698	Hdac9	0	0	0	0	1	1	21	21	0	0	3	3	1	1	0	0	1	1	0	0	0	0	1	1	2	2	0	0	1	1	0	0	0	0	0	0	0	0	0	0	1	1	1	1	0	0	3	3
ENSMUSG00000004707	Ly9	0	0	0	0	1	1	1	1	0	0	0	0	1	1	0	0	1	1	3	3	0	0	0	0	0	0	0	0	0	0	0	0	0	0	0	0	0	0	0	0	0	0	0	0	0	0	2	2
ENSMUSG00000004709	Cd244	3	3	0	0	1	1	9	9	0	0	0	0	2	2	0	0	1	1	5	5	0	0	0	0	4	4	0	0	0	0	3	3	0	0	0	0	6	5	0	0	0	1	9	9	0	0	2	2
ENSMUSG00000004768	Rab23	11	11	0	0	7	7	52	50	0	0	35	37	8	8	0	0	4	4	9	7	0	0	9	11	2	2	0	0	1	1	13	13	0	0	3	3	2	2	0	0	3	3	30	27	0	1	20	21
ENSMUSG00000004771	Rab11a	0	0	0	0	240	240	0	0	0	0	1032	1032	0	0	0	0	332	332	0	0	0	0	314	314	0	0	0	0	231	231	0	0	0	0	669	669	0	0	0	0	279	279	0	0	0	0	996	996
ENSMUSG00000004798	Ulk2	0	0	1	2	1	0	0	0	0	0	1	1	0	0	0	0	0	0	0	0	0	0	0	0	0	0	0	0	0	0	0	0	0	0	0	0	1	1	0	0	0	0	1	1	0	0	0	0
ENSMUSG00000004815	Dgkq	0	0	0	0	0	0	0	0	0	0	0	0	0	0	0	0	0	0	0	0	0	0	0	0	0	0	0	0	0	0	0	0	0	1	0	0	0	0	0	0	0	0	0	0	0	0	0	0
ENSMUSG00000004837	Grap	0	0	0	0	0	0	1	1	0	0	0	0	0	0	0	0	0	0	0	0	0	0	0	0	0	0	0	0	0	0	0	0	0	0	0	0	0	0	0	0	0	0	0	0	0	0	0	0
ENSMUSG00000004846	Plod3	0	0	0	0	0	0	1	1	0	0	0	0	0	0	0	0	0	0	0	0	0	0	0	0	0	0	0	0	0	0	0	0	0	0	0	0	0	0	0	0	0	0	0	0	0	0	0	0
ENSMUSG00000004849	Ap1s1	0	0	0	0	2	2	54	50	0	3	29	30	3	3	0	0	11	11	9	8	0	0	3	4	7	6	0	0	3	4	12	12	0	0	6	6	6	6	0	0	3	3	19	18	0	0	24	25
ENSMUSG00000004865	Srpk1	0	0	0	0	3679	3679	0	0	0	0	3245	3245	0	0	0	0	3387	3387	0	0	0	0	4337	4337	0	0	0	0	1985	1985	0	0	1	1	5508	5507	0	0	1	1	3269	3269	1	0	0	0	5531	5532
ENSMUSG00000004880	Lbr	36	30	0	1	3	7	141	125	1	1	40	54	12	11	0	0	9	9	35	29	0	1	14	17	16	11	0	0	7	9	92	82	0	0	12	21	29	25	0	0	9	10	80	70	0	0	52	61
ENSMUSG00000004885	Crabp2	581	436	1	13	5	125	1149	861	0	20	9	252	465	348	1	16	3	96	729	545	0	13	7	168	479	361	0	5	2	106	1815	1382	1	50	10	366	602	467	0	9	2	116	1059	814	0	25	11	211
ENSMUSG00000004891	Nes	0	0	0	0	0	0	9	9	0	0	0	0	0	0	0	0	0	0	4	4	0	0	0	0	0	0	0	0	0	0	0	0	0	0	0	0	0	0	0	0	0	0	2	2	0	0	1	1
ENSMUSG00000004892	Bcan	0	0	0	0	0	0	0	0	0	0	0	0	0	0	0	0	0	0	0	0	0	0	0	0	0	0	0	0	0	0	0	0	0	0	0	0	0	0	0	0	0	0	0	0	0	0	1	1
ENSMUSG00000004894	Hapln2	0	0	0	0	0	0	0	0	0	0	0	0	0	0	0	0	0	0	0	0	0	0	0	0	0	0	0	0	0	0	0	0	0	0	0	0	0	0	0	0	0	0	0	0	0	0	1	1
ENSMUSG00000004895	Prcc	0	0	0	0	0	0	0	0	0	0	0	0	0	0	0	0	0	0	0	0	0	0	0	0	0	0	0	0	0	0	0	0	0	0	1	1	0	0	0	0	0	0	0	0	0	0	0	0
ENSMUSG00000004896	Rrnad1	0	0	0	0	0	0	2	2	0	0	4	4	0	0	0	0	0	0	0	0	0	0	0	0	0	0	0	0	0	0	0	0	0	0	0	0	0	0	0	0	0	0	1	1	0	0	1	1
ENSMUSG00000004897	Hdgf	6	5	0	0	3	4	24	15	1	2	37	46	7	2	0	0	3	7	3	3	0	0	3	3	3	3	0	0	2	3	16	6	0	2	18	22	4	4	0	0	5	7	22	17	0	0	14	19
ENSMUSG00000004929	Thop1	0	0	0	0	9	9	0	0	0	0	104	104	0	0	0	0	4	4	0	0	0	0	84	84	0	0	0	0	2	2	0	0	0	0	14	14	0	0	0	0	11	11	0	0	0	0	33	33
ENSMUSG00000004934	Pias4	0	0	0	0	0	0	0	0	0	0	0	0	0	0	0	0	0	0	0	0	0	0	0	0	0	0	0	0	0	0	0	0	0	0	0	0	0	0	0	0	0	0	0	0	0	0	1	1
ENSMUSG00000004936	Map2k1	201	194	0	2	72	77	1513	1465	2	9	127	168	171	163	0	0	57	64	113	106	0	1	43	49	94	90	0	0	35	39	425	412	1	4	51	61	148	147	1	2	64	64	453	437	1	5	98	110
ENSMUSG00000004939	Nmrk2	0	0	0	0	0	0	0	0	0	0	0	0	0	0	0	0	0	0	0	0	0	0	0	0	0	0	0	0	0	0	0	0	0	0	0	0	0	0	0	0	0	0	0	0	0	0	1	1
ENSMUSG00000004947	Dtx2	0	0	0	0	38	38	0	0	0	0	1428	1428	0	0	0	0	31	31	0	0	0	0	50	50	0	0	0	0	22	22	0	0	0	0	165	165	0	0	0	0	41	41	1	0	0	0	128	129
ENSMUSG00000004948	Zp3	0	0	0	0	302	302	15	15	0	0	760	760	4	4	0	0	229	229	9	9	0	0	191	191	0	0	0	0	144	144	11	11	0	0	872	872	4	3	0	0	201	202	13	10	0	0	799	801
ENSMUSG00000004951	Hspb1	0	0	0	0	0	0	0	0	0	0	1	1	0	0	0	0	0	0	0	0	0	0	0	0	0	0	0	0	0	0	0	0	0	0	0	0	0	0	0	0	0	0	0	0	0	0	1	1
ENSMUSG00000004952	Rasa4	0	0	0	0	115	115	0	0	0	0	611	611	0	0	0	0	225	225	0	0	0	0	191	191	0	0	0	0	178	178	0	0	0	0	721	721	0	0	0	0	178	178	0	0	0	0	675	675
ENSMUSG00000004961	Syt5	1	1	0	0	0	0	18	17	0	0	19	20	5	4	0	0	4	5	5	4	0	0	0	1	0	0	0	0	0	0	2	2	0	0	0	0	0	0	0	0	0	0	4	4	0	0	5	5
ENSMUSG00000004980	Hnrnpa2b1	0	0	0	0	0	0	0	0	0	0	1	1	0	0	0	0	1	1	0	0	0	0	0	0	0	0	0	0	0	0	0	0	0	0	0	0	0	0	0	0	0	0	0	0	0	0	0	0
ENSMUSG00000004994	Ccdc130	16	16	0	1	8	7	79	71	0	2	25	31	24	21	0	0	9	12	36	32	0	1	19	22	9	8	0	0	1	2	21	21	0	0	3	3	13	12	0	1	7	7	78	75	0	4	25	24
ENSMUSG00000004996	Mri1	3	3	0	0	2	2	24	23	2	2	21	23	2	1	0	1	1	1	3	3	0	0	0	0	6	6	0	0	3	3	16	16	0	0	10	10	0	0	0	0	2	2	16	16	0	0	5	5
ENSMUSG00000005034	Prkacb	0	0	0	0	0	0	3	3	0	0	4	4	0	0	0	0	0	0	0	0	0	0	0	0	0	0	0	0	0	0	3	3	0	0	7	7	0	0	0	0	0	0	0	0	0	0	4	4
ENSMUSG00000005045	Chd5	0	0	0	0	0	0	0	0	0	0	1	1	0	0	0	0	0	0	0	0	0	0	0	0	0	0	0	0	0	0	0	0	0	0	0	0	0	0	0	0	0	0	0	0	0	0	0	0
ENSMUSG00000005069	Pex5	0	0	0	0	1	1	0	0	0	0	0	0	0	0	0	0	0	0	0	0	0	0	1	1	0	0	0	0	0	0	0	0	0	0	0	0	0	0	0	0	0	0	0	0	0	0	0	0
ENSMUSG00000005102	Eif2ak4	65	63	0	1	0	2	40	36	0	0	0	4	21	21	0	0	1	1	35	35	0	0	1	1	22	21	0	0	0	1	50	47	0	0	0	3	34	33	0	0	0	0	21	21	0	0	0	0
ENSMUSG00000005103	Wdr1	7	7	0	0	0	0	95	93	0	0	1	0	10	9	0	0	0	0	11	11	0	0	0	0	4	4	0	0	0	0	46	45	0	0	0	0	9	9	0	0	0	0	36	35	0	0	2	2
ENSMUSG00000005131	4930550C14Rik	0	0	0	0	0	0	0	0	0	0	0	0	0	0	0	0	0	0	0	0	0	0	0	0	0	0	0	0	0	0	0	0	0	0	1	1	0	0	0	0	0	0	0	0	0	0	0	0
ENSMUSG00000005142	Man2b1	0	0	0	0	0	0	0	0	0	0	0	0	1	0	0	1	0	0	0	0	0	0	0	0	0	0	0	0	0	0	0	0	0	0	0	0	0	0	0	0	0	0	1	1	0	0	0	0
ENSMUSG00000005148	Klf5	2	0	0	0	1	2	0	0	0	0	0	0	0	0	0	0	0	0	0	0	0	0	0	0	0	0	0	0	0	0	4	4	0	0	2	2	0	0	0	0	0	0	1	1	0	0	0	0
ENSMUSG00000005150	Wdr83	5	4	0	0	5	6	11	10	0	0	13	14	6	5	0	1	2	2	7	6	0	0	6	7	1	1	0	0	1	1	5	5	0	0	7	7	6	6	1	1	9	9	5	5	0	0	10	10
ENSMUSG00000005161	Prdx2	1528	1472	0	10	55	90	4396	4173	0	43	172	313	1741	1672	0	16	78	124	2312	2195	2	20	90	163	1145	1090	2	13	60	93	4296	4118	0	32	167	279	1898	1810	3	11	60	129	4998	4778	2	41	200	336
ENSMUSG00000005198	Polr2a	0	0	0	0	0	0	2	1	0	0	0	0	0	0	0	0	0	0	0	0	0	0	0	0	0	0	0	0	0	0	0	0	0	1	3	2	0	0	0	0	1	1	0	0	0	0	0	0
ENSMUSG00000005202	Shbg	0	0	0	1	0	0	0	0	0	0	0	0	0	0	0	0	0	0	0	0	0	0	0	0	0	0	0	0	0	0	0	0	0	0	0	0	0	0	0	0	0	0	0	0	0	0	0	0
ENSMUSG00000005204	Senp3	0	0	0	0	12	12	5	6	0	0	12	12	0	0	0	0	7	7	0	0	1	0	11	11	0	0	0	0	6	6	0	0	0	1	15	14	0	0	0	0	11	11	0	0	0	0	17	17
ENSMUSG00000005220	Corin	0	0	0	0	0	0	1	0	0	1	0	0	0	0	0	0	0	0	0	0	0	0	0	0	0	0	0	0	0	0	0	0	0	0	0	0	0	0	0	0	0	0	0	0	0	0	0	0
ENSMUSG00000005225	Plekha8	0	0	0	0	1	1	1	1	0	0	5	5	3	2	0	0	4	5	4	2	0	0	4	5	0	0	0	0	4	4	3	3	0	0	5	5	2	2	0	0	3	3	1	1	0	0	6	6
ENSMUSG00000005233	Spc25	0	0	0	0	49	49	0	0	0	0	212	212	0	0	0	0	168	168	0	0	0	0	96	96	0	0	0	0	114	114	0	0	0	0	187	187	0	0	0	0	122	122	0	0	0	0	238	238
ENSMUSG00000005237	Dnah2	0	0	0	0	0	0	3	3	0	0	0	0	0	0	0	0	0	0	2	2	0	0	0	0	0	0	0	0	0	0	2	1	0	0	0	1	0	0	0	0	0	0	0	0	0	0	0	0
ENSMUSG00000005268	Prlr	0	0	0	0	120	120	0	0	0	0	149	149	0	0	0	0	59	59	0	0	0	0	70	70	0	0	0	0	10	10	0	0	0	0	71	71	0	0	0	0	103	103	0	0	0	0	63	63
ENSMUSG00000005299	Letm1	0	0	0	0	1	1	41	39	0	1	88	89	1	1	0	0	6	6	1	1	0	0	4	4	5	5	0	0	4	4	6	6	1	1	18	18	9	9	0	0	3	3	6	6	0	0	10	10
ENSMUSG00000005312	Ubqln1	0	0	0	0	14	14	0	0	0	0	153	153	0	0	0	0	9	9	0	0	0	0	17	17	0	0	0	0	16	16	0	0	0	0	79	79	0	0	0	0	30	30	0	0	0	0	99	99
ENSMUSG00000005320	Fgfr4	0	0	0	0	0	0	0	0	0	0	0	0	0	0	0	0	0	0	0	0	0	0	0	0	0	0	0	0	0	0	0	0	0	0	0	0	0	0	0	0	1	1	0	0	0	0	0	0
ENSMUSG00000005339	Fcer1a	0	0	0	0	0	0	0	0	0	0	0	0	0	0	0	0	0	0	0	0	0	0	0	0	3	3	0	0	0	0	0	0	0	0	0	0	0	0	0	0	0	0	0	0	0	0	0	0
ENSMUSG00000005354	Txn2	0	0	0	0	52	52	0	0	0	0	380	380	0	0	0	0	52	52	0	0	0	0	45	45	0	0	0	0	47	47	0	0	0	0	210	210	0	0	0	0	67	67	0	0	0	0	229	229
ENSMUSG00000005364	Il5ra	78	71	0	1	0	1	128	121	0	0	0	1	79	77	0	0	0	0	76	73	0	0	0	0	62	60	0	0	2	3	99	94	0	2	0	2	91	87	0	0	0	1	90	84	0	0	1	3
ENSMUSG00000005410	Mcm5	7	7	0	0	0	0	83	81	0	1	0	1	4	4	0	0	0	0	18	14	0	0	3	7	24	23	0	0	4	5	25	26	0	0	3	3	24	22	0	0	0	2	30	29	0	0	3	4
ENSMUSG00000005413	Hmox1	0	0	0	0	0	0	0	0	0	0	4	4	0	0	0	0	3	3	0	0	0	0	0	0	0	0	0	0	0	0	0	0	0	0	6	6	0	0	0	0	1	1	0	0	0	0	9	9
ENSMUSG00000005469	Prkaca	0	0	0	0	0	0	8	8	0	1	6	5	0	0	0	0	0	0	1	1	0	0	0	0	0	0	0	0	0	0	1	1	0	0	1	1	0	0	0	0	0	0	4	4	0	0	3	3
ENSMUSG00000005470	Asf1b	400	374	1	4	69	92	1945	1814	4	23	216	327	498	464	1	2	73	107	617	592	0	6	70	89	534	506	1	9	72	93	1148	1069	2	17	147	211	400	374	2	5	48	69	1064	993	3	13	131	190
ENSMUSG00000005481	Ddx39	66	65	0	1	16	17	490	461	0	7	76	98	48	43	0	1	13	17	88	82	0	3	20	23	41	37	0	0	6	10	259	243	0	6	46	56	48	46	0	1	11	12	171	154	0	5	37	49
ENSMUSG00000005483	Dnajb1	9	9	0	1	9	8	376	368	0	6	280	281	24	24	0	0	14	14	25	23	0	2	13	13	27	24	0	3	15	15	115	114	0	1	78	78	18	18	0	0	21	21	111	109	0	3	70	70
ENSMUSG00000005501	Usp40	0	0	0	0	0	0	3	3	0	0	0	0	0	0	0	0	0	0	5	4	0	0	3	4	0	0	0	0	0	0	1	1	0	0	1	1	0	0	0	0	0	0	3	3	3	3	3	3
ENSMUSG00000005533	Igf1r	0	0	0	0	0	0	0	0	0	0	2	2	0	0	0	0	0	0	0	0	0	0	0	0	0	0	0	0	0	0	1	1	0	0	7	7	0	0	0	0	0	0	0	0	0	0	1	1
ENSMUSG00000005547	Cyp2a5	0	0	0	0	0	0	0	0	0	0	0	0	0	0	0	0	1	1	0	0	0	0	0	0	0	0	0	0	0	0	0	0	0	0	0	0	0	0	0	0	0	0	0	0	0	0	0	0
ENSMUSG00000005553	Atp4a	4	4	0	0	0	0	2	2	0	0	0	0	0	0	0	0	0	0	0	0	0	0	0	0	1	1	0	0	0	0	1	1	0	0	0	0	0	0	0	0	0	0	1	0	0	0	1	2
ENSMUSG00000005566	Trim28	15	6	0	0	9	14	52	35	1	3	28	41	20	17	0	0	4	7	23	13	0	0	5	16	3	3	0	0	2	2	65	48	0	3	30	46	18	12	0	0	4	10	27	22	1	2	12	15
ENSMUSG00000005609	Ctr9	0	0	0	0	1	1	0	0	0	0	5	5	0	0	0	0	2	2	0	0	0	0	1	1	0	0	0	0	2	1	0	0	0	0	2	2	0	0	0	0	3	3	0	0	0	0	5	5
ENSMUSG00000005610	Eif4g2	0	0	0	0	1	1	0	0	0	0	5	5	0	0	0	0	2	2	0	0	0	0	1	1	0	0	0	0	2	1	0	0	0	0	2	2	0	0	0	0	3	3	0	0	0	0	5	5
ENSMUSG00000005611	Mrvi1	0	0	0	0	1	1	0	0	0	0	5	5	0	0	0	0	2	2	0	0	0	0	1	1	0	0	0	0	2	1	0	0	0	0	2	2	0	0	0	0	3	3	0	0	0	0	5	5
ENSMUSG00000005615	Pcyt1a	16	16	0	0	98	99	195	186	0	3	112	117	5	4	0	0	33	34	15	15	0	0	87	87	17	16	0	0	35	36	53	51	0	0	158	160	5	5	0	0	78	78	78	72	0	1	195	200
ENSMUSG00000005621	Zfp592	10	10	0	0	14	14	47	43	0	3	48	49	11	11	0	0	8	8	14	14	0	0	17	17	11	11	0	0	1	1	37	37	0	0	15	15	20	16	0	0	22	26	40	39	0	0	48	50
ENSMUSG00000005625	Psmd4	0	0	0	0	601	601	0	0	0	0	1400	1400	0	0	0	0	403	403	0	0	0	0	375	375	0	0	0	0	278	278	0	0	0	0	826	826	0	0	0	0	272	272	0	0	0	0	814	814
ENSMUSG00000005628	Tmod4	2	2	0	0	2	2	0	0	0	0	0	0	4	4	0	0	0	0	6	6	0	0	1	1	0	0	0	0	1	1	2	2	0	0	2	2	4	4	0	0	0	0	11	11	0	0	4	4
ENSMUSG00000005649	Cabp5	0	0	0	0	0	0	0	0	1	1	0	0	0	0	0	0	0	0	0	0	0	0	0	0	0	0	0	0	2	2	0	0	0	0	0	0	0	0	0	0	0	0	0	0	0	0	4	4
ENSMUSG00000005656	Snx6	850	834	0	4	318	324	844	826	1	3	337	347	988	966	0	3	391	408	1234	1204	0	5	487	507	435	428	0	2	144	149	1191	1149	1	8	407	439	765	748	0	6	226	235	1267	1244	1	2	447	468
ENSMUSG00000005672	Kit	0	0	0	0	27	27	0	0	0	0	45	45	0	0	0	0	10	10	0	0	0	0	11	11	0	0	0	0	9	9	0	0	0	0	36	36	0	0	0	0	14	14	0	0	0	0	72	72
ENSMUSG00000005674	Tomm40l	0	0	0	0	0	0	1	1	0	0	0	0	0	0	0	0	0	0	0	0	0	0	0	0	0	0	0	0	0	0	0	0	0	0	0	0	0	0	0	0	0	0	0	0	0	0	0	0
ENSMUSG00000005677	Nr1i3	0	0	0	0	0	0	1	1	0	0	0	0	0	0	0	0	0	0	0	0	0	0	0	0	0	0	0	0	0	0	0	0	0	0	0	0	0	0	0	0	0	0	0	0	0	0	0	0
ENSMUSG00000005681	Apoa2	0	0	0	0	0	0	1	1	0	0	0	0	0	0	0	0	0	0	0	0	0	0	0	0	0	0	0	0	0	0	0	0	0	0	0	0	0	0	0	0	0	0	0	0	0	0	0	0
ENSMUSG00000005682	Pan2	0	0	0	0	0	0	0	0	0	0	1	1	0	0	0	0	0	0	0	0	0	0	0	0	0	0	0	0	0	0	0	0	0	0	0	0	0	0	0	0	0	0	0	0	0	0	0	0
ENSMUSG00000005683	Cs	0	0	0	0	19	19	0	0	0	0	312	312	0	0	0	0	15	15	0	0	0	0	28	28	0	0	0	0	15	15	0	0	0	0	85	85	0	0	0	0	16	16	0	0	0	0	140	140
ENSMUSG00000005716	Pvalb	0	0	0	0	0	0	0	0	0	0	0	0	0	0	0	1	1	0	0	0	0	0	0	0	0	0	0	0	0	0	0	0	0	0	1	1	0	0	0	0	0	0	0	0	0	0	0	0
ENSMUSG00000005763	Cd247	0	0	0	0	0	0	4	4	0	0	0	0	0	0	0	0	0	0	7	7	0	0	0	0	0	0	0	0	0	0	6	6	0	0	0	0	0	0	0	0	0	0	1	1	0	0	1	1
ENSMUSG00000005774	Rfx5	1	1	0	0	7	7	1	1	0	0	9	9	0	0	0	0	1	1	0	0	0	0	2	2	0	0	0	0	3	3	0	0	0	0	7	7	1	1	0	0	2	2	3	3	0	0	9	9
ENSMUSG00000005779	Psmb4	0	0	0	0	6	6	0	0	0	0	45	45	0	0	0	0	24	24	0	0	0	0	18	18	0	0	0	0	14	14	0	0	0	0	64	64	0	0	0	0	24	24	0	0	0	0	94	94
ENSMUSG00000005802	Slc30a4	0	0	0	0	0	0	0	0	0	0	0	0	0	0	0	0	0	0	0	0	0	0	0	0	0	0	0	0	0	0	1	1	0	0	0	0	0	0	0	0	0	0	0	0	0	0	0	0
ENSMUSG00000005803	Sqor	0	0	0	0	0	0	2	2	0	0	0	0	0	0	0	0	0	0	0	0	0	0	0	0	0	0	0	0	0	0	0	0	0	0	0	0	0	0	0	0	0	0	3	1	0	1	2	3
ENSMUSG00000005804	Bloc1s6	0	0	0	0	1	1	11	10	0	0	1	2	5	5	0	0	0	0	0	0	0	0	0	0	2	2	0	0	0	0	7	7	0	0	0	0	3	3	0	0	0	0	15	15	0	0	2	2
ENSMUSG00000005813	Metap1	1	1	0	0	8	8	14	7	0	0	53	59	2	1	0	0	3	4	3	2	0	0	7	8	7	6	0	0	17	18	8	3	0	0	31	36	2	1	0	0	24	25	5	2	0	0	47	50
ENSMUSG00000005823	Gpr108	0	0	0	0	1	1	35	33	0	0	16	18	0	0	0	0	0	0	0	0	0	0	0	0	0	0	0	0	1	1	1	1	0	0	0	0	0	0	0	0	1	1	3	3	0	0	2	2
ENSMUSG00000005836	Gata6	0	0	0	0	0	0	4	4	0	0	6	6	0	0	0	0	0	0	2	2	0	0	2	2	0	0	0	0	0	0	3	3	0	0	0	0	0	0	0	0	0	0	3	3	0	0	2	2
ENSMUSG00000005846	Rsl1d1	189	122	1	3	3881	3930	201	130	2	6	4113	4171	124	71	0	6	3249	3284	151	96	0	2	3606	3645	27	15	0	1	1816	1826	253	192	1	4	3885	3924	122	89	1	5	2922	2942	367	261	1	7	5231	5312
ENSMUSG00000005871	Apc	6	5	0	0	21	22	0	0	1	1	44	44	4	4	0	0	10	10	6	6	0	0	25	25	0	0	0	0	4	4	9	9	0	3	59	56	4	4	0	0	13	13	11	10	0	0	50	51
ENSMUSG00000005873	Reep5	0	0	0	0	55	55	17	16	1	1	204	206	0	1	0	1	47	46	0	0	0	0	91	91	0	0	0	0	44	44	8	8	0	0	91	91	0	0	0	0	62	62	1	1	0	0	227	227
ENSMUSG00000005883	Spo11	0	0	0	0	0	0	0	0	0	0	0	0	0	0	0	0	0	0	0	0	0	0	0	0	0	0	0	0	0	0	0	0	0	0	1	1	0	0	0	0	0	0	0	0	0	0	0	0
ENSMUSG00000005886	Ncoa2	9	9	0	0	11	11	31	28	0	0	27	30	17	16	0	1	4	4	28	27	1	1	12	13	9	8	0	0	3	4	13	13	0	0	8	8	11	11	0	0	7	7	29	29	0	1	16	16
ENSMUSG00000005892	Trh	0	0	0	0	0	0	6	6	0	0	0	0	0	0	0	0	0	0	0	0	0	0	0	0	0	0	0	0	0	0	0	0	0	0	0	0	0	0	0	0	0	0	0	0	0	0	0	0
ENSMUSG00000005893	Nr2c2	0	0	0	0	0	0	0	0	0	0	2	2	0	0	0	0	0	0	0	0	0	0	0	0	0	0	0	0	2	2	0	0	0	0	6	6	0	0	0	0	0	0	0	0	0	0	0	0
ENSMUSG00000005897	Nr2c1	2	2	0	0	0	0	54	53	0	0	10	16	1	0	0	0	0	1	7	7	0	0	1	4	6	6	0	0	0	1	39	38	0	2	6	8	13	12	0	2	4	5	33	32	0	0	11	12
ENSMUSG00000005899	Smpd4	0	0	0	0	0	0	0	0	0	0	0	1	0	0	0	0	0	0	0	0	0	0	0	0	0	0	0	0	0	0	0	0	0	0	0	0	0	0	0	0	0	0	0	0	0	0	1	1
ENSMUSG00000005936	Kctd20	0	0	0	0	19	19	0	0	0	0	20	20	0	0	0	0	7	7	0	0	0	0	12	12	0	0	0	0	6	6	0	0	0	0	7	7	0	0	0	0	1	1	0	0	0	0	16	16
ENSMUSG00000005947	Itgae	0	0	0	0	0	0	0	0	0	0	0	0	0	0	0	0	0	0	0	0	0	0	1	1	0	0	0	0	0	0	0	0	0	0	0	0	0	0	0	0	0	0	0	0	0	0	0	0
ENSMUSG00000005949	Ctns	0	0	0	0	0	0	0	0	0	0	1	1	0	0	0	0	0	0	0	0	0	0	0	0	0	0	0	0	0	0	0	0	0	0	1	1	0	0	0	0	1	1	0	0	0	0	0	0
ENSMUSG00000005951	Shpk	0	0	0	0	0	0	0	0	0	0	1	1	0	0	0	0	0	0	0	0	0	0	0	0	0	0	0	0	0	0	0	0	0	0	1	1	0	0	0	0	0	0	0	0	0	0	0	0
ENSMUSG00000005952	Trpv1	0	0	0	0	0	0	0	0	0	0	1	1	0	0	0	0	0	0	0	0	0	0	0	0	0	0	0	0	0	0	0	0	0	0	1	1	0	0	0	0	0	0	0	0	0	0	0	0
ENSMUSG00000005968	Tuft1	1	1	0	0	0	0	16	14	0	0	0	2	0	0	0	0	0	0	3	3	0	0	0	0	0	0	0	0	0	0	2	2	0	0	0	0	1	1	0	0	0	0	7	6	0	0	0	1
ENSMUSG00000005980	Dnase1	0	0	0	0	0	0	0	0	0	0	0	0	0	0	0	0	0	0	0	0	0	0	1	1	0	0	0	0	0	0	0	0	0	0	0	0	0	0	0	0	0	0	0	0	0	0	0	0
ENSMUSG00000005981	Trap1	0	0	0	0	0	0	0	0	0	0	0	0	0	0	0	0	0	0	0	0	0	0	1	1	0	0	0	0	0	0	0	0	0	0	0	0	0	0	0	0	0	0	0	0	0	0	0	0
ENSMUSG00000005986	Ankrd13d	0	0	0	0	0	0	3	2	0	0	0	1	0	0	0	0	0	0	0	0	0	0	0	0	0	0	0	0	0	0	0	0	0	0	0	0	0	0	0	0	0	0	2	2	0	0	0	0
ENSMUSG00000006005	Tpr	118	118	0	0	200	200	339	325	1	4	330	340	80	77	0	2	149	150	106	103	0	3	178	178	70	67	0	0	116	119	169	161	2	4	237	243	104	100	1	1	173	177	278	272	0	1	354	358
ENSMUSG00000006010	BC003331	0	0	0	0	54	54	5	4	0	0	172	174	0	0	0	0	47	47	0	0	0	0	32	32	1	1	0	0	29	29	0	0	0	0	80	80	0	0	0	0	47	47	4	4	0	0	103	103
ENSMUSG00000006019	Dhx34	0	0	0	0	0	0	5	5	0	0	0	0	0	0	0	0	0	0	0	0	0	0	0	0	0	0	0	0	0	0	0	0	0	0	0	0	0	0	0	0	0	0	0	0	0	0	0	0
ENSMUSG00000006021	Kptn	0	0	0	0	0	0	5	4	1	1	1	2	0	0	0	0	0	0	0	0	0	0	0	0	1	1	1	1	0	0	0	0	0	0	0	0	0	0	0	0	1	1	0	0	0	0	0	0
ENSMUSG00000006024	Napa	9	9	0	1	7	6	47	43	1	3	38	40	15	14	0	2	13	12	8	8	0	1	8	7	7	7	0	0	2	2	13	12	0	0	23	24	17	16	0	1	17	17	61	51	1	4	52	59
ENSMUSG00000006050	Sra1	0	0	0	0	27	27	0	0	0	0	20	20	0	0	0	0	29	29	0	0	0	0	8	8	0	0	0	0	22	22	0	0	0	0	49	49	0	0	0	0	11	11	1	1	0	0	24	24
ENSMUSG00000006057	Atp5g1	30	10	0	0	0	3	45	29	0	2	2	3	55	24	0	3	2	2	41	20	0	0	3	2	29	10	0	1	1	3	101	50	0	5	5	6	45	23	0	1	0	2	120	61	1	5	0	3
ENSMUSG00000006058	Snf8	0	0	0	0	0	0	0	0	0	0	0	0	0	0	0	0	0	0	0	0	0	0	0	0	0	0	0	0	0	0	0	0	0	0	1	1	0	0	0	0	0	0	0	0	0	0	6	6
ENSMUSG00000006095	Tbcb	28	26	0	1	4	5	102	96	0	0	12	18	28	27	0	1	9	9	37	34	0	1	5	6	18	18	0	0	8	8	80	75	0	2	6	9	23	22	0	1	7	8	96	92	0	1	18	21
ENSMUSG00000006127	Inpp5k	0	0	0	0	0	0	10	8	0	1	13	14	2	2	0	0	2	2	1	0	0	1	0	0	5	3	0	1	4	5	5	5	0	0	10	10	2	1	0	0	2	3	18	14	0	3	26	27
ENSMUSG00000006143	Upk3bl	0	0	0	0	8	8	0	0	0	0	21	21	0	0	0	0	24	24	0	0	0	0	12	12	0	0	0	0	9	9	0	0	0	0	16	16	0	0	0	0	4	4	0	0	0	0	36	36
ENSMUSG00000006154	Eps8l1	0	0	0	0	0	0	0	0	0	0	0	0	0	0	0	0	0	0	1	1	0	0	0	0	0	0	0	0	0	0	0	0	0	0	0	0	0	0	0	0	0	0	0	0	0	0	0	0
ENSMUSG00000006169	Clint1	0	0	0	0	5	5	0	0	0	0	5	5	0	0	0	0	4	4	0	0	0	0	1	1	0	0	0	0	0	0	0	0	0	0	7	7	0	0	0	0	1	1	0	0	0	0	2	2
ENSMUSG00000006179	Prss16	0	0	0	0	0	0	0	0	0	0	4	4	0	0	0	0	0	0	0	0	0	0	0	0	0	0	0	0	0	0	0	0	0	0	0	0	0	0	0	0	0	0	0	0	0	0	0	0
ENSMUSG00000006191	Cdkal1	0	0	0	0	15	15	0	0	0	0	32	32	0	0	0	0	10	10	0	0	0	0	2	2	0	0	0	0	3	3	0	0	0	0	20	20	0	0	0	0	17	17	0	0	0	0	19	19
ENSMUSG00000006205	Htra1	0	0	0	0	0	0	0	0	0	0	0	0	0	0	0	0	0	0	0	0	0	0	0	0	0	0	0	0	0	0	0	0	0	0	1	1	0	0	0	0	0	0	0	0	0	0	0	0
ENSMUSG00000006215	Zbtb17	2	2	0	0	0	0	9	7	0	1	0	1	4	3	0	0	0	1	0	0	0	0	0	0	0	0	0	0	0	0	5	5	0	0	0	0	0	0	0	0	0	0	9	9	0	0	0	0
ENSMUSG00000006262	Mob1b	0	0	0	0	0	0	0	0	0	0	0	0	0	0	0	0	0	0	0	0	0	0	0	0	0	0	0	0	4	4	0	0	0	0	0	0	0	0	0	0	0	0	0	0	0	0	0	0
ENSMUSG00000006273	Atp6v1b2	74	69	0	0	2	4	438	437	0	1	3	4	62	62	0	0	5	5	48	48	0	0	1	1	59	58	0	1	3	3	183	182	0	0	12	13	51	48	0	0	6	6	259	258	0	0	10	11
ENSMUSG00000006276	Eps15l1	14	8	0	2	8	7	178	138	1	6	41	49	25	16	0	1	11	18	18	12	0	0	9	9	7	4	0	0	2	3	37	30	0	3	16	17	24	17	0	0	13	14	98	72	0	4	28	31
ENSMUSG00000006288	Ttc5	0	0	0	0	0	0	21	18	0	0	2	5	1	1	0	0	0	0	7	7	0	0	0	0	2	2	0	0	0	0	13	13	0	0	0	0	10	10	0	0	1	1	15	12	0	0	0	3
ENSMUSG00000006289	Osgep	3	3	0	0	0	0	1	1	0	0	0	0	0	0	0	0	0	0	0	0	0	0	0	0	0	0	0	0	0	0	3	3	0	0	0	0	0	0	0	0	0	0	2	1	0	0	0	1
ENSMUSG00000006299	Aamp	2	2	1	1	1	1	41	36	0	7	12	14	1	1	0	0	0	0	3	3	0	0	2	2	0	0	0	0	1	0	9	9	1	1	7	7	2	2	0	1	2	1	6	6	0	0	4	3
ENSMUSG00000006301	Tmbim1	0	0	0	0	0	0	12	12	0	0	3	3	0	0	0	0	0	0	0	0	0	0	0	0	0	0	0	0	0	0	1	1	0	0	0	0	0	0	0	0	1	1	2	2	0	0	1	1
ENSMUSG00000006304	Arpc2	0	0	0	0	230	230	0	0	0	0	1056	1056	0	0	0	0	247	247	0	0	0	0	283	283	0	0	0	0	183	183	0	0	0	0	601	601	0	0	0	0	190	190	0	0	0	0	482	482
ENSMUSG00000006307	Kmt2b	0	0	0	0	11	11	4	2	0	0	40	42	0	0	0	0	7	7	1	0	0	0	13	14	1	1	0	0	3	3	6	6	0	0	24	24	1	1	0	0	10	10	2	2	0	0	8	8
ENSMUSG00000006310	Zbtb32	6	6	0	0	2	2	73	65	0	0	4	12	25	20	0	0	2	7	45	39	0	0	6	11	8	7	0	0	0	1	32	29	0	0	5	8	29	23	0	1	3	7	66	60	0	0	16	22
ENSMUSG00000006311	Etv2	0	0	0	0	0	0	0	0	0	0	0	0	0	0	0	0	0	0	0	0	0	0	0	0	1	1	0	0	0	0	0	0	0	0	0	0	0	0	0	0	0	0	0	0	0	0	0	0
ENSMUSG00000006313	Upk1a	2	2	0	0	1	1	2	2	0	0	0	0	0	0	0	0	0	0	0	0	0	0	0	0	2	2	0	0	1	1	0	0	0	0	0	0	1	1	0	0	0	0	3	3	0	0	2	2
ENSMUSG00000006315	Tmem147	10	9	0	0	5	6	26	19	0	2	32	37	2	2	0	0	13	13	4	4	0	0	11	11	7	5	0	0	7	8	5	4	0	0	11	12	3	2	0	0	9	10	17	17	0	0	26	26
ENSMUSG00000006333	Rps9	51	40	0	0	2	4	200	164	1	3	8	11	139	123	1	1	4	9	85	74	1	0	0	3	47	40	0	1	3	1	175	152	0	0	5	11	165	141	1	1	4	9	460	385	1	9	18	24
ENSMUSG00000006335	Tfpt	33	29	0	0	2	7	144	128	0	1	14	29	29	28	0	0	5	6	58	56	0	0	5	7	37	34	0	1	3	5	127	119	0	0	19	27	40	35	0	0	6	10	190	175	0	3	28	40
ENSMUSG00000006344	Ggt5	0	0	0	0	1	1	0	0	0	0	0	0	0	0	0	0	0	0	0	0	0	0	0	0	0	0	0	0	0	0	0	0	0	0	0	0	0	0	0	0	0	0	0	0	0	0	0	0
ENSMUSG00000006345	Ggt1	0	0	0	0	1	1	0	0	0	0	0	0	0	0	0	0	0	0	0	0	0	0	0	0	0	0	0	0	0	0	0	0	0	0	0	0	0	0	0	0	0	0	0	0	0	0	0	0
ENSMUSG00000006356	Crip2	0	0	0	0	0	0	0	0	0	0	0	0	0	0	0	0	0	0	0	0	0	0	0	0	0	0	0	0	0	0	0	0	0	0	0	0	0	0	0	0	0	0	0	0	0	0	1	1
ENSMUSG00000006360	Crip1	0	0	0	0	0	0	0	0	0	0	0	0	0	0	0	0	0	0	0	0	0	0	0	0	0	0	0	0	0	0	0	0	0	0	0	0	0	0	0	0	0	0	0	0	0	0	1	1
ENSMUSG00000006369	Fbln1	0	0	0	0	0	0	0	0	0	0	0	0	0	0	0	0	0	0	0	0	0	0	0	0	0	0	0	0	0	0	1	1	0	0	0	0	0	0	0	0	0	0	0	0	0	0	0	0
ENSMUSG00000006378	Gcat	0	0	0	0	0	0	0	0	0	0	1	1	0	0	0	0	0	0	0	0	0	0	0	0	0	0	0	0	0	0	0	0	0	0	0	0	0	0	0	0	0	0	0	0	0	0	0	0
ENSMUSG00000006386	Tek	0	0	0	0	0	0	1	1	0	0	7	7	0	0	0	0	0	0	0	0	0	0	0	0	0	0	0	0	0	0	0	0	0	0	3	3	0	0	0	0	0	0	0	0	0	0	0	0
ENSMUSG00000006389	Mpl	0	0	0	0	0	0	0	0	0	0	1	1	0	0	0	0	0	0	0	0	0	0	0	0	0	0	0	0	0	0	0	0	0	0	0	0	0	0	0	0	0	0	0	0	0	0	0	0
ENSMUSG00000006390	Elovl1	14	14	0	0	15	15	120	114	1	3	106	110	28	26	0	1	29	30	24	24	0	0	23	23	13	13	0	0	23	23	101	101	0	0	107	107	21	19	1	1	33	35	127	124	0	1	166	167
ENSMUSG00000006392	Med8	118	109	0	2	34	40	200	189	0	4	12	19	86	80	0	4	18	20	39	35	0	0	4	8	107	97	0	5	23	28	83	79	0	0	4	8	46	43	0	1	9	11	129	119	0	4	10	16
ENSMUSG00000006395	Hyi	0	0	0	0	0	0	3	3	0	0	0	0	2	2	0	0	0	0	0	0	0	0	0	0	0	0	0	0	0	0	0	0	0	0	0	0	0	0	0	0	0	0	0	0	0	0	0	0
ENSMUSG00000006398	Cdc20	61	58	0	1	12	11	674	622	0	5	73	117	64	59	0	0	13	18	110	108	0	1	25	27	77	75	0	2	16	16	142	134	0	2	23	28	81	79	0	1	16	19	185	174	1	4	37	45
ENSMUSG00000006403	Adamts4	1	1	0	0	0	0	4	4	0	0	0	0	0	0	0	0	0	0	0	0	0	0	0	0	0	0	0	0	0	0	0	0	0	0	0	0	0	0	0	0	0	0	12	11	0	0	0	1
ENSMUSG00000006411	Nectin4	0	0	0	0	0	0	1	1	0	0	0	0	0	0	0	0	0	0	0	0	0	0	0	0	0	0	0	0	0	0	0	0	0	0	0	0	0	0	0	0	0	0	0	0	0	0	0	0
ENSMUSG00000006412	Pfdn2	143	135	0	1	13	20	360	346	0	5	32	41	148	141	0	2	13	15	230	223	0	0	18	24	174	167	0	0	14	21	276	262	0	0	21	34	170	162	0	0	10	18	384	367	0	1	33	47
ENSMUSG00000006418	Rnf114	86	82	1	4	72	73	1551	1508	10	56	1216	1213	101	94	3	8	73	75	130	129	0	3	121	119	89	87	0	6	73	69	444	426	1	25	347	341	96	93	0	3	92	92	457	444	1	14	374	374
ENSMUSG00000006435	Neurl1a	0	0	0	0	0	0	0	0	0	0	0	0	0	0	0	0	0	0	0	0	0	0	0	0	0	0	0	0	0	0	0	0	0	0	0	0	0	0	0	0	0	0	2	0	0	1	0	1
ENSMUSG00000006442	Srm	11	10	0	0	4	5	67	57	0	0	11	21	17	16	1	1	4	5	8	7	0	0	1	2	14	10	0	0	4	8	55	47	0	1	12	23	14	10	0	2	4	6	116	102	1	1	14	28
ENSMUSG00000006456	Rbm14	0	0	0	0	5	5	0	0	0	0	83	83	0	0	0	0	6	6	0	0	0	0	4	4	0	0	0	0	3	3	0	0	0	0	5	5	0	0	0	0	4	4	1	1	0	0	11	11
ENSMUSG00000006457	Actn3	0	0	0	0	0	0	16	13	0	2	26	27	1	0	0	2	3	2	2	2	0	0	1	1	0	0	0	0	0	0	4	3	0	0	6	6	2	2	0	0	1	1	4	4	0	1	2	1
ENSMUSG00000006463	Zdhhc24	13	9	0	1	5	9	155	131	0	4	7	28	16	12	0	0	1	5	9	9	0	0	0	0	5	5	0	0	0	0	33	30	0	3	9	9	6	4	0	0	0	2	19	18	0	0	1	2
ENSMUSG00000006464	Bbs1	1	1	0	0	0	0	0	0	0	0	0	0	0	0	0	0	0	0	0	0	0	0	0	0	0	0	0	0	0	0	0	0	0	0	0	0	0	0	0	0	0	0	0	0	0	0	0	0
ENSMUSG00000006469	Slc34a3	0	0	0	0	0	0	0	0	0	0	0	0	0	0	0	0	0	0	0	0	0	0	1	1	0	0	0	0	0	0	0	0	0	0	0	0	0	0	0	0	0	0	0	0	0	0	0	0
ENSMUSG00000006471	Ndor1	0	0	0	0	0	0	0	0	0	0	0	0	0	0	0	0	0	0	0	0	0	0	1	1	0	0	0	0	0	0	0	0	0	0	0	0	0	0	0	0	0	0	0	0	0	0	0	0
ENSMUSG00000006529	Itih1	0	0	0	0	0	0	0	0	0	0	0	0	0	0	0	0	0	0	0	0	0	0	0	0	0	0	0	0	0	0	1	1	0	0	1	1	0	0	0	0	0	0	0	0	0	0	0	0
ENSMUSG00000006567	Atp7b	0	0	0	0	0	0	0	0	0	0	1	1	0	0	0	0	0	0	0	0	0	0	0	0	0	0	0	0	0	0	0	0	0	0	0	0	0	0	0	0	0	0	0	0	0	0	0	0
ENSMUSG00000006586	Runx1t1	7	5	0	1	24	25	51	46	0	2	65	68	2	2	0	0	14	14	4	4	0	0	25	25	5	2	0	0	14	17	57	47	0	1	34	43	1	0	0	0	12	13	34	25	0	2	27	34
ENSMUSG00000006599	Gtf2h1	0	0	0	0	0	0	0	0	0	0	0	0	0	0	0	0	0	0	0	0	0	0	0	0	0	0	0	0	1	1	0	0	0	0	0	0	0	0	0	0	0	0	0	0	0	0	0	0
ENSMUSG00000006611	Hfe	0	0	0	0	0	0	2	2	0	0	0	0	0	0	0	0	0	0	0	0	0	0	1	1	0	0	0	0	0	0	0	1	0	0	0	0	0	0	0	0	1	1	0	0	0	0	1	2
ENSMUSG00000006642	Tcf23	0	0	0	0	1	1	0	0	0	0	0	0	0	0	0	0	0	0	0	0	0	0	0	0	0	0	0	0	0	0	0	0	0	0	0	0	0	0	0	0	0	0	0	0	0	0	0	0
ENSMUSG00000006649	Nphs1	0	0	0	0	0	0	0	0	0	0	0	0	0	0	0	0	0	0	0	0	0	0	0	0	0	0	0	0	0	0	0	0	0	0	0	0	0	0	0	0	1	1	0	0	0	0	0	0
ENSMUSG00000006651	Aplp1	0	0	0	0	0	0	3	2	0	1	0	0	0	0	0	0	0	0	0	0	0	0	0	0	0	0	0	0	0	0	6	5	0	0	2	3	5	5	0	0	0	0	0	0	0	0	0	0
ENSMUSG00000006673	Qrich1	0	0	0	0	2	2	0	0	0	0	27	27	0	0	0	0	4	4	0	0	0	0	2	2	1	1	0	0	1	1	1	1	0	0	4	4	0	0	0	0	1	1	0	0	0	0	6	6
ENSMUSG00000006675	P4htm	0	0	0	0	0	0	0	0	0	0	2	2	0	0	0	0	0	0	0	0	0	0	0	0	0	0	0	0	0	0	0	0	0	0	0	0	0	0	0	0	0	0	0	0	0	0	0	0
ENSMUSG00000006676	Usp19	1	1	0	0	158	158	19	17	0	1	274	277	3	3	0	0	75	75	1	1	0	0	126	126	0	0	0	0	33	33	7	7	0	0	238	238	0	0	0	0	68	68	5	5	0	0	181	181
ENSMUSG00000006699	Cdc42	718	602	0	11	143	135	816	694	0	6	106	95	689	556	0	6	113	120	966	800	1	12	158	171	170	122	0	1	27	26	1237	1030	1	11	236	240	773	634	1	6	138	144	1538	1232	1	17	248	245
ENSMUSG00000006705	Pknox1	0	0	0	0	5	5	2	1	0	1	4	5	0	0	0	0	1	1	0	0	0	0	2	2	0	0	0	0	0	0	0	0	0	0	0	0	0	0	0	0	1	1	3	3	0	0	11	11
ENSMUSG00000006711	D130043K22Rik	0	0	0	0	0	0	0	0	0	0	1	1	0	0	0	0	0	0	0	0	0	0	0	0	0	0	0	0	0	0	0	0	0	0	0	0	0	0	0	0	0	0	0	0	0	0	1	1
ENSMUSG00000006717	Acot13	0	0	0	0	0	0	0	0	0	0	1	1	0	0	0	0	0	0	0	0	0	0	0	0	0	0	0	0	0	0	0	0	0	0	0	0	0	0	0	0	0	0	0	0	0	0	0	0
ENSMUSG00000006720	Zfp184	0	0	0	0	8	8	0	0	0	0	29	29	0	0	0	0	4	4	0	0	0	0	4	4	0	0	0	0	2	2	0	0	0	0	14	14	0	0	0	0	17	17	0	0	0	0	11	11
ENSMUSG00000006724	Cyp27b1	0	0	0	0	0	0	0	0	0	0	4	4	0	0	0	0	0	0	0	0	0	0	0	0	0	0	0	0	0	0	0	0	0	0	0	0	0	0	0	0	0	0	0	0	0	0	0	0
ENSMUSG00000006728	Cdk4	0	0	0	0	0	0	0	0	0	0	1	1	0	0	0	0	0	0	0	0	0	0	0	0	0	0	0	0	0	0	0	0	0	0	0	0	0	0	0	0	0	0	0	0	0	0	0	0
ENSMUSG00000006732	Mettl1	0	0	0	0	19	19	0	0	0	0	80	80	0	0	0	0	10	10	3	3	0	0	23	23	0	0	0	0	23	23	0	0	0	0	77	77	0	0	0	0	10	10	0	0	0	0	98	98
ENSMUSG00000006736	Tspan31	7	6	0	2	1	0	117	98	0	3	11	27	22	21	0	0	1	2	15	14	0	1	1	1	7	5	0	0	0	2	62	56	0	2	11	15	13	12	0	0	5	6	75	67	0	5	7	10
ENSMUSG00000006764	Tph2	1	1	0	0	1	1	26	25	0	1	20	20	7	6	0	0	4	5	9	9	0	0	8	8	5	5	0	0	2	2	16	15	0	0	18	19	1	1	0	0	9	9	31	26	0	1	26	30
ENSMUSG00000006777	Krt23	3	3	0	0	0	0	0	0	0	0	0	0	0	0	0	0	0	0	0	0	0	0	0	0	0	0	0	0	0	0	0	0	0	0	0	0	0	0	0	0	0	0	0	0	0	0	0	0
ENSMUSG00000006784	Ttc25	0	0	0	0	0	0	0	0	0	0	0	0	0	0	0	0	0	0	0	0	0	0	0	0	0	0	0	0	0	0	0	0	0	0	1	1	0	0	0	0	0	0	0	0	0	0	0	0
ENSMUSG00000006800	Sulf2	0	0	0	0	1	1	21	20	0	1	21	21	1	0	0	0	12	12	1	1	0	0	2	2	4	4	0	0	4	4	5	4	0	1	1	1	1	1	0	0	8	8	10	10	0	0	3	3
ENSMUSG00000006818	Sod2	0	0	0	0	0	0	0	0	0	0	1	1	0	0	0	0	0	0	0	0	0	0	0	0	0	0	0	0	0	0	0	0	0	0	0	0	0	0	0	0	0	0	0	0	0	0	0	0
ENSMUSG00000006850	Tmco6	6	6	0	0	2	2	31	28	0	1	9	11	1	0	0	0	0	1	4	4	0	0	2	2	2	2	0	0	2	2	11	11	0	0	2	2	0	0	0	0	0	0	4	4	0	0	0	0
ENSMUSG00000006920	Ezh1	15	12	0	0	159	161	8	8	0	0	91	91	2	0	0	0	34	36	5	4	1	5	113	110	0	0	0	0	30	30	10	6	0	4	211	211	0	0	0	0	95	95	21	18	0	0	181	184
ENSMUSG00000006931	P3h4	0	0	0	0	0	0	0	0	0	0	0	0	0	0	0	0	0	0	0	0	0	0	0	0	0	0	0	0	0	0	0	0	0	0	1	1	0	0	0	0	0	0	0	0	0	0	0	0
ENSMUSG00000006932	Ctnnb1	0	0	0	0	1	1	0	0	0	0	10	10	0	0	0	0	0	0	0	0	0	0	0	0	0	0	0	0	1	1	0	0	0	0	10	10	0	0	0	0	0	0	0	0	0	0	7	7
ENSMUSG00000006941	Eif1b	190	161	1	3	50	61	691	619	2	6	184	204	319	287	0	0	63	76	233	206	1	5	60	63	175	158	0	2	46	50	584	523	0	5	177	198	300	260	0	6	67	80	1108	976	5	17	300	330
ENSMUSG00000006998	Psmd2	0	0	0	0	0	0	0	0	0	0	0	0	0	0	0	0	0	0	0	0	0	0	1	1	0	0	0	0	0	0	0	0	0	0	0	0	0	0	0	0	0	0	0	0	0	0	0	0
ENSMUSG00000007021	Syngr3	4	4	0	0	0	0	104	102	0	0	1	2	3	3	0	0	0	0	1	1	0	0	1	1	4	4	0	0	0	0	32	32	0	0	1	1	4	4	0	0	0	0	30	30	0	0	2	2
ENSMUSG00000007035	Msh5	0	0	0	0	0	0	12	10	0	0	8	10	2	1	0	0	0	1	5	5	0	0	0	0	0	0	0	0	0	0	2	1	0	0	0	1	2	2	0	0	1	1	7	7	0	0	3	3
ENSMUSG00000007036	Abhd16a	21	19	0	1	3	4	325	317	0	2	6	11	18	17	0	0	0	1	23	21	0	0	3	5	11	9	0	1	0	1	63	61	0	0	2	4	26	23	0	2	2	3	85	82	0	1	8	10
ENSMUSG00000007080	Pole	1	1	0	0	3	3	0	0	0	0	0	0	0	0	0	0	3	3	0	0	0	0	0	0	0	0	0	0	0	0	0	0	0	0	5	5	0	0	0	0	2	2	0	0	0	0	0	0
ENSMUSG00000007122	Casq1	0	0	0	0	0	0	4	4	0	0	0	0	0	0	0	0	0	0	0	0	0	0	0	0	0	0	0	0	0	0	0	0	0	0	0	0	0	0	0	0	0	0	0	0	0	0	0	0
ENSMUSG00000007216	Zfp775	3	3	0	0	1	1	12	11	0	0	1	2	2	2	0	0	6	6	0	0	0	0	0	0	11	11	0	0	6	6	20	20	0	0	14	14	6	6	0	0	0	0	19	18	0	0	6	7
ENSMUSG00000007338	Mrpl49	0	0	0	0	0	0	4	4	0	0	4	5	1	0	0	0	6	7	5	4	0	0	0	1	1	1	0	0	1	1	13	13	0	0	1	1	4	4	0	0	2	2	2	1	0	0	2	2
ENSMUSG00000007411	Mark3	2	2	0	0	2	2	10	10	0	0	2	2	4	4	0	0	1	1	7	7	0	0	10	10	2	2	0	0	1	1	6	5	0	0	2	3	0	0	0	0	3	3	5	4	0	0	0	1
ENSMUSG00000007415	Gatad1	0	0	0	0	0	0	0	0	0	0	0	0	0	0	0	0	0	0	0	0	0	1	1	0	0	0	0	0	0	0	0	0	0	0	0	0	0	0	0	0	0	0	0	0	0	0	0	0
ENSMUSG00000007440	Pcdha11	0	0	0	0	3	3	2	2	0	0	41	41	1	1	0	0	15	15	0	0	0	0	1	1	0	0	0	0	14	14	3	2	0	0	30	31	0	0	0	0	8	8	0	0	0	0	2	2
ENSMUSG00000007457	2310003L06Rik	0	0	0	0	4	4	0	0	0	0	6	6	0	0	0	0	1	1	0	0	0	0	0	0	0	0	0	0	0	0	2	2	0	0	6	6	0	0	0	0	5	5	1	1	0	0	11	11
ENSMUSG00000007458	M6pr	5	5	0	0	8	8	32	30	0	6	28	24	7	6	0	1	8	8	9	7	0	2	12	12	11	10	0	1	7	7	15	15	0	3	17	14	3	3	0	1	15	14	19	18	0	1	28	28
ENSMUSG00000007480	Mc5r	0	0	0	0	0	0	1	1	0	0	0	0	0	0	0	0	0	0	0	0	0	0	0	0	0	0	0	0	0	0	0	0	0	0	0	0	0	0	0	0	0	0	0	0	0	0	1	1
ENSMUSG00000007564	Ppp2r1a	12	12	0	0	22	22	458	401	7	54	190	200	7	6	0	0	21	22	19	16	0	3	41	41	5	5	0	1	25	24	114	94	1	16	96	101	10	9	0	1	18	18	20	18	0	1	48	49
ENSMUSG00000007589	Tinf2	0	0	0	0	0	0	0	0	0	0	0	0	0	0	0	0	0	0	0	0	0	0	0	0	0	0	0	0	1	1	0	0	0	0	0	0	0	0	0	0	0	0	0	0	0	0	1	1
ENSMUSG00000007594	Hapln4	1	1	0	0	0	0	0	0	0	0	0	0	0	0	0	0	0	0	0	0	0	0	0	0	0	0	0	0	0	0	0	0	0	0	0	0	0	0	0	0	0	0	0	0	0	0	0	0
ENSMUSG00000007610	Gtpbp3	0	0	0	0	0	0	8	7	0	0	0	1	0	0	0	0	0	0	0	0	0	0	0	0	0	0	0	0	0	0	0	0	0	0	0	0	0	0	0	0	0	0	0	0	0	0	0	0
ENSMUSG00000007613	Tgfbr1	0	0	0	0	5	5	0	0	0	0	17	17	0	0	0	0	3	3	0	0	0	0	12	12	0	0	0	0	1	1	0	0	0	0	18	18	0	0	0	0	7	7	0	0	0	0	10	10
ENSMUSG00000007617	Homer1	3	3	0	0	5	5	4	4	0	0	1	1	4	0	0	0	1	5	0	0	0	0	6	6	0	0	0	0	2	2	6	5	0	0	4	5	0	0	0	0	4	4	1	1	0	0	0	0
ENSMUSG00000007653	Gabrb2	0	0	0	0	0	0	1	1	0	0	0	0	0	0	0	0	0	0	0	0	0	0	0	0	0	0	0	0	0	0	0	0	0	0	0	0	0	0	0	0	0	0	4	4	0	0	0	0
ENSMUSG00000007655	Cav1	0	0	0	0	8	8	8	8	0	0	2	2	1	1	0	0	4	4	17	17	0	0	10	10	6	5	0	0	3	4	5	5	0	0	2	2	5	5	0	0	4	4	9	9	0	0	9	9
ENSMUSG00000007656	Arpp19	167	161	0	0	20	26	315	312	0	3	31	33	298	297	1	2	36	36	245	244	1	2	27	27	147	145	0	0	17	19	310	302	0	0	20	29	275	269	3	3	40	46	615	609	0	0	72	79
ENSMUSG00000007659	Bcl2l1	0	0	0	0	9	9	0	0	0	0	345	345	0	0	0	0	11	11	0	0	0	0	20	20	0	0	0	0	10	10	0	0	0	0	35	35	0	0	0	0	17	17	0	0	0	0	59	59
ENSMUSG00000007682	Dio2	0	0	0	0	1	1	1	0	0	0	3	4	0	0	0	0	0	0	0	0	0	0	0	0	0	0	0	0	0	0	0	0	0	0	0	0	0	0	0	0	0	0	1	0	0	0	0	1
ENSMUSG00000007721	Ccdc124	10	9	0	0	0	1	27	27	0	0	1	1	12	12	0	0	0	0	4	3	0	0	0	1	19	17	0	0	0	2	8	8	0	0	1	1	25	24	0	0	0	1	58	57	0	0	2	3
ENSMUSG00000007739	Cct4	0	0	0	0	0	0	0	0	0	0	0	0	0	0	0	0	1	1	0	0	0	0	0	0	0	0	0	0	0	0	0	0	0	0	0	0	0	0	0	0	0	0	0	0	0	0	0	0
ENSMUSG00000007777	0610009B22Rik	0	0	0	0	0	0	0	0	0	0	0	0	0	0	0	0	1	1	0	0	0	0	1	1	0	0	0	0	1	1	0	0	0	0	1	1	0	0	0	0	1	1	0	0	0	0	1	1
ENSMUSG00000007783	Cpt1c	0	0	0	0	0	0	0	0	0	0	1	1	0	0	0	0	0	0	0	0	0	0	0	0	0	0	0	0	0	0	0	0	0	0	1	1	0	0	0	0	0	0	0	0	0	0	0	0
ENSMUSG00000007805	Twist2	1	1	0	0	0	0	7	6	0	0	1	2	0	0	0	0	0	0	4	4	0	0	1	1	2	2	0	0	2	2	6	6	0	0	3	3	0	0	0	0	0	0	6	6	0	0	5	5
ENSMUSG00000007812	Zfp655	62	51	2	5	424	432	243	189	6	11	509	553	72	57	0	1	206	218	66	53	4	6	455	468	91	68	2	4	235	253	336	279	9	19	596	638	86	62	2	4	324	345	223	171	9	14	518	558
ENSMUSG00000007815	Rhoa	0	0	0	0	23	23	3	3	0	0	132	132	0	0	0	0	18	18	0	0	0	0	31	31	0	0	0	0	14	14	0	0	0	0	119	119	0	0	0	0	43	43	0	0	0	0	136	136
ENSMUSG00000007827	Ankrd26	68	63	0	1	3	7	196	191	0	0	2	7	39	38	0	0	4	5	37	35	0	0	4	6	24	22	0	1	1	2	113	108	0	0	3	8	19	18	0	1	3	3	75	72	0	1	2	4
ENSMUSG00000007837	Prrg2	1	1	0	0	0	0	6	3	0	3	4	3	0	0	0	0	0	0	0	0	0	0	0	0	0	0	0	0	0	0	2	1	0	0	0	0	1	1	0	1	1	0	1	1	0	0	0	0
ENSMUSG00000007850	Hnrnph1	32	22	1	5	34	40	110	73	4	9	88	118	19	13	0	1	21	24	43	29	1	2	38	50	10	8	0	1	21	22	64	46	0	3	34	48	25	21	1	3	29	30	68	41	0	2	44	68
ENSMUSG00000007872	Id3	0	0	0	0	6	6	0	0	0	0	8	8	0	0	0	0	3	3	0	0	0	0	6	6	0	0	0	0	0	0	0	0	0	0	9	9	0	0	0	0	3	3	0	0	0	0	6	6
ENSMUSG00000007880	Arid1a	0	0	0	0	3	3	18	18	0	0	13	13	0	0	0	0	0	0	2	2	0	0	0	0	0	0	0	0	0	0	3	3	0	0	1	1	0	0	0	0	0	0	1	1	0	0	2	2
ENSMUSG00000007888	Crlf1	0	0	0	0	6	6	1	0	0	0	15	16	2	2	0	0	2	2	0	0	0	0	9	9	0	0	0	0	2	2	0	0	0	0	41	41	0	0	0	0	1	1	0	0	0	0	33	33
ENSMUSG00000007907	Cabs1	0	0	0	0	4	4	0	0	0	0	6	6	4	4	0	0	3	3	0	0	0	0	2	2	1	1	0	0	1	1	2	2	0	0	6	6	0	0	0	0	5	5	1	1	0	0	11	11
ENSMUSG00000007908	Hmgcll1	41	35	0	0	47	52	41	37	0	0	68	72	15	15	1	1	20	20	13	12	0	0	20	21	5	5	0	0	9	9	40	35	1	1	64	69	19	19	0	0	25	25	28	23	0	0	41	45
ENSMUSG00000007987	Ift22	4	4	0	0	1	1	72	68	0	3	17	18	13	11	0	3	5	4	21	19	0	1	3	4	7	6	0	1	1	1	34	31	0	0	11	14	19	18	0	3	7	5	58	57	0	0	18	19
ENSMUSG00000007989	Fzd3	0	0	0	0	3	3	0	0	0	0	8	8	0	0	0	0	0	0	0	0	0	0	1	1	0	0	0	0	2	2	0	0	0	0	4	4	0	0	0	0	1	1	0	0	0	0	5	5
ENSMUSG00000008090	Fgfrl1	0	0	0	0	0	0	0	0	0	0	0	0	0	0	0	0	0	0	0	0	0	0	0	0	0	0	0	0	0	0	0	0	0	1	0	0	0	0	0	0	0	0	0	0	0	0	0	0
ENSMUSG00000008129	4930432K21Rik	7	6	0	0	1	2	49	48	0	1	1	1	8	7	0	1	1	1	5	5	0	0	0	0	6	6	0	0	1	1	33	32	0	0	6	8	17	16	0	0	4	5	21	20	0	0	0	1
ENSMUSG00000008136	Fhl2	0	0	0	0	0	0	0	0	0	0	0	0	0	0	0	0	0	0	0	0	0	0	0	0	0	0	0	0	0	0	0	0	0	0	0	0	0	0	0	0	0	0	0	0	0	0	5	5
ENSMUSG00000008140	Emc10	0	0	0	0	0	0	8	8	0	0	0	0	4	4	0	0	0	0	0	0	0	0	0	0	0	0	0	0	0	0	7	7	0	0	0	0	0	0	0	0	1	1	5	5	0	0	0	0
ENSMUSG00000008167	Fbxw9	0	0	0	0	0	0	3	3	0	0	1	1	1	0	0	1	0	0	2	2	0	0	0	0	0	0	0	0	0	0	0	0	0	0	0	0	0	0	0	0	0	0	7	7	0	0	0	0
ENSMUSG00000008200	Fnbp4	7	4	0	2	2	3	13	13	0	1	3	2	5	5	0	2	6	4	0	0	0	0	0	0	5	5	0	0	3	3	4	4	0	1	2	1	1	1	0	0	0	0	14	12	0	0	6	8
ENSMUSG00000008301	Phax	4	4	0	0	73	73	23	22	0	0	236	237	1	0	0	1	57	57	16	13	0	0	97	100	0	0	0	0	16	16	11	10	0	1	250	250	0	0	0	0	66	66	3	3	0	0	178	178
ENSMUSG00000008305	Tle1	0	0	0	0	5	5	4	4	0	0	2	2	0	0	0	0	2	2	0	0	0	0	2	2	0	0	0	0	4	4	3	3	0	0	5	5	0	0	0	0	0	0	3	3	0	0	7	7
ENSMUSG00000008307	1700109H08Rik	0	0	0	0	0	0	0	0	0	0	1	1	0	0	0	0	0	0	0	0	0	0	1	1	0	0	0	0	0	0	0	0	0	0	0	0	0	0	0	0	0	0	0	0	0	0	1	1
ENSMUSG00000008318	Relt	0	0	0	0	0	0	1	1	0	0	0	0	0	0	0	0	0	0	0	0	0	0	0	0	0	0	0	0	0	0	0	0	0	0	0	0	0	0	0	0	0	0	0	0	0	0	0	0
ENSMUSG00000008333	Snrpb2	498	414	2	6	291	358	1089	966	3	21	499	588	389	337	0	2	163	209	442	379	0	6	229	275	269	235	0	4	143	168	920	814	0	5	325	409	245	210	0	2	163	193	788	687	1	8	372	447
ENSMUSG00000008348	Ubc	5	2	0	1	1	3	43	36	0	4	28	29	1	1	0	0	1	1	1	1	0	0	1	1	0	0	0	0	5	5	26	19	1	6	11	12	1	1	0	0	0	0	35	26	0	4	27	29
ENSMUSG00000008373	Prpf31	2	1	0	1	1	1	59	55	0	5	12	10	4	4	0	0	1	1	4	2	0	0	2	4	9	6	0	0	5	8	11	11	0	2	5	3	5	3	0	2	4	4	43	40	0	3	12	12
ENSMUSG00000008384	Sertad1	0	0	0	0	0	0	0	0	0	0	1	1	0	0	0	0	0	0	0	0	0	0	0	0	0	0	1	1	0	0	0	0	0	0	1	1	0	0	0	0	0	0	0	0	0	0	0	0
ENSMUSG00000008398	Elk3	2	2	0	0	0	0	42	42	0	0	0	0	0	0	0	0	0	0	4	4	0	0	0	0	9	9	0	0	0	0	20	20	0	0	0	0	12	11	0	0	0	1	44	42	0	0	1	3
ENSMUSG00000008435	Rdh13	0	0	0	0	0	0	0	0	0	0	0	0	0	0	0	0	0	0	1	1	0	0	0	0	0	0	0	0	0	0	0	0	0	0	0	0	0	0	0	0	0	0	0	0	0	0	0	0
ENSMUSG00000008438	Adam21	0	0	0	0	1	1	0	0	0	0	0	0	0	0	0	0	0	0	0	0	0	0	0	0	0	0	0	0	0	0	0	0	0	0	1	1	0	0	0	0	0	0	0	0	0	0	0	0
ENSMUSG00000008475	Arpc5	13	13	0	0	0	0	52	51	0	0	3	4	32	32	0	0	1	1	46	46	0	0	0	0	13	13	0	0	0	0	56	56	0	1	1	0	31	31	0	0	1	1	93	88	0	0	2	7
ENSMUSG00000008482	Rnf151	0	0	0	0	0	0	0	0	0	0	0	0	0	0	0	0	0	0	0	0	0	0	0	0	0	0	0	0	0	0	0	0	0	0	0	0	0	0	0	0	0	0	0	0	0	0	1	1
ENSMUSG00000008489	Elavl2	8	5	0	0	69	71	18	10	0	0	253	260	12	7	0	0	82	86	2	2	0	0	48	47	2	0	0	0	39	41	16	11	0	0	192	197	5	3	0	0	70	72	11	9	0	0	179	181
ENSMUSG00000008575	Nfib	4	4	0	0	0	0	7	7	0	0	6	6	2	1	0	1	1	1	1	1	0	0	0	0	0	0	0	0	1	1	4	3	0	0	0	1	1	1	0	0	2	2	7	6	0	0	3	4
ENSMUSG00000008590	Htr3b	0	0	0	0	0	0	0	0	0	0	0	0	0	0	0	0	0	0	0	0	0	0	0	0	0	0	0	0	0	0	1	1	0	0	0	0	0	0	0	0	0	0	3	3	0	0	0	0
ENSMUSG00000008601	Rab25	0	0	0	0	0	0	0	0	0	0	0	0	0	0	0	0	2	2	0	0	0	0	0	0	0	0	0	0	0	0	0	0	0	0	0	0	0	0	0	0	0	0	0	0	0	0	0	0
ENSMUSG00000008604	Ubqln4	0	0	0	0	0	0	0	0	0	0	3	3	0	0	0	0	1	1	0	0	0	0	4	4	0	0	0	0	0	0	0	0	0	0	3	3	0	0	0	0	1	1	0	0	0	0	1	1
ENSMUSG00000008658	Rbfox1	0	0	0	0	0	0	2	1	0	0	2	4	0	0	0	0	1	1	0	0	0	0	0	0	0	0	0	0	0	0	0	0	0	0	0	0	3	3	0	0	0	0	0	0	0	0	0	0
ENSMUSG00000008668	Rps18	4	2	0	0	1	0	31	19	0	1	1	1	10	5	0	1	2	0	4	2	0	0	0	0	0	0	0	0	1	1	28	14	0	0	2	1	12	6	0	0	1	1	20	9	0	0	2	2
ENSMUSG00000008683	Rps15a	1040	449	1	21	179	122	1017	443	1	26	146	118	318	149	0	7	53	40	733	293	1	23	108	92	189	82	0	3	24	24	1454	708	1	38	217	139	469	218	1	11	73	59	1308	596	5	32	199	160
ENSMUSG00000008690	Ncaph2	0	0	0	0	4	4	0	0	0	0	38	38	0	0	0	0	0	0	0	0	0	0	6	6	0	0	0	0	1	1	0	0	0	0	12	12	0	0	0	0	2	2	0	0	0	0	10	10
ENSMUSG00000008763	Man1a2	8	7	0	0	14	14	50	47	0	0	42	45	7	6	0	0	7	8	5	3	0	1	10	11	6	6	0	0	7	7	24	24	0	1	21	20	4	4	0	0	9	9	16	15	0	0	26	27
ENSMUSG00000008789	Ceacam5	0	0	0	0	0	0	1	1	0	0	0	0	0	0	0	0	0	0	0	0	0	0	0	0	0	0	0	0	0	0	3	3	0	0	0	0	0	0	0	0	0	0	1	1	0	0	0	0
ENSMUSG00000008855	Hdac5	0	0	0	0	0	0	3	3	0	0	3	3	0	0	0	0	0	0	0	0	0	0	0	0	0	0	0	0	0	0	0	0	0	0	0	0	0	0	0	0	0	0	0	0	0	0	0	0
ENSMUSG00000008859	Rala	0	0	0	0	351	351	0	0	0	0	723	723	2	2	0	0	263	263	0	0	0	0	368	368	0	0	0	0	161	161	3	2	0	0	613	614	0	0	0	0	177	177	0	0	0	0	530	530
ENSMUSG00000008958	Vps72	92	86	0	0	43	49	885	819	2	26	328	369	44	43	0	0	28	29	65	62	0	1	31	33	38	34	0	1	27	30	245	227	1	8	104	115	26	24	0	1	5	6	268	255	0	1	116	128
ENSMUSG00000008976	Gabpa	0	0	0	0	0	0	0	0	0	0	4	4	0	0	0	0	2	2	0	0	0	0	2	2	0	0	0	0	0	0	0	0	0	0	1	1	0	0	0	0	0	0	0	0	0	0	1	1
ENSMUSG00000008999	Bmp7	0	0	0	0	0	0	0	0	0	0	0	0	0	0	0	0	0	0	0	0	0	0	0	0	0	0	0	0	0	0	0	0	0	0	1	1	0	0	0	0	0	0	0	0	0	0	0	0
ENSMUSG00000009013	Dynll1	0	0	0	0	151	151	2	2	0	0	723	723	2	2	0	0	386	386	0	0	0	0	281	281	0	0	0	0	112	112	2	2	0	0	647	647	1	1	0	0	355	355	3	3	0	0	1334	1334
ENSMUSG00000009035	Tmem184b	4	4	0	0	1	1	50	44	0	2	0	2	2	2	0	0	0	0	1	1	0	0	0	0	4	4	0	0	0	0	8	7	0	0	0	0	20	18	0	0	2	4	19	17	0	1	3	3
ENSMUSG00000009070	Rsph14	0	0	0	0	0	0	0	0	0	0	11	11	0	0	0	0	0	0	0	0	0	0	0	0	0	0	0	0	0	0	0	0	0	0	0	0	0	0	0	0	0	0	0	0	0	0	2	2
ENSMUSG00000009073	Nf2	2	1	0	0	0	0	7	7	0	0	13	13	1	1	0	0	0	0	0	0	0	0	8	8	0	0	0	0	0	0	5	5	0	0	5	5	0	0	0	0	2	2	6	6	0	0	1	1
ENSMUSG00000009092	Derl3	0	0	0	0	0	0	0	0	0	0	0	0	0	0	0	0	0	0	0	0	0	0	0	0	0	0	0	0	0	0	0	0	0	0	0	0	0	0	0	0	1	1	0	0	0	0	0	0
ENSMUSG00000009093	Gstt4	0	0	0	0	0	0	0	0	0	0	1	1	0	0	0	0	0	0	0	0	0	0	0	0	0	0	0	0	0	0	0	0	0	0	0	0	0	0	0	0	0	0	0	0	0	0	3	3
ENSMUSG00000009097	Tbx1	0	0	0	0	0	0	0	0	0	0	0	0	0	0	0	0	0	0	0	0	0	0	1	1	0	0	0	0	0	0	0	0	0	0	0	0	0	0	0	0	0	0	0	0	0	0	0	0
ENSMUSG00000009108	Gnat2	0	0	0	0	9	9	0	0	0	0	9	9	0	0	0	0	0	0	0	0	0	0	8	8	0	0	0	0	14	14	0	0	0	0	7	7	0	0	0	0	5	5	0	0	0	0	15	15
ENSMUSG00000009112	Bcl2l13	0	0	0	0	1	1	0	0	0	0	9	9	0	0	0	0	4	3	0	0	0	0	3	3	0	0	0	0	3	3	0	0	0	0	13	12	0	0	0	0	5	5	0	0	0	0	8	6
ENSMUSG00000009207	Lnpk	0	0	0	0	9	9	0	0	0	0	17	17	0	0	0	0	8	8	0	0	0	0	15	15	0	0	0	0	2	2	0	0	0	0	0	0	0	0	0	0	13	13	0	0	0	0	15	15
ENSMUSG00000009281	Rarres2	0	0	0	0	0	0	0	0	0	0	0	0	0	0	0	0	0	0	0	0	0	0	0	0	0	0	0	0	0	0	0	0	0	0	0	0	0	0	0	0	0	0	0	0	1	1	0	0
ENSMUSG00000009291	Pttg1ip	0	0	0	0	14	14	0	0	0	0	162	162	0	0	0	0	16	16	0	0	0	0	28	28	0	0	0	0	4	4	0	0	0	0	53	53	0	0	0	0	11	11	0	0	0	0	47	47
ENSMUSG00000009350	Mpo	0	0	0	0	0	0	6	6	0	0	0	0	1	1	0	0	0	0	2	2	0	0	0	0	4	4	0	0	0	0	1	1	0	0	0	0	0	0	0	0	0	0	22	22	0	0	0	0
ENSMUSG00000009376	Met	0	0	0	0	0	0	0	0	0	0	0	0	0	0	0	0	0	0	3	3	0	0	0	0	0	0	0	0	0	0	0	0	0	0	0	0	0	0	0	0	0	0	0	0	0	0	0	0
ENSMUSG00000009418	Nav1	2	2	0	0	1	1	27	26	0	0	2	3	17	16	0	0	6	7	5	5	0	0	0	0	2	2	0	0	0	0	9	9	0	0	1	1	7	6	0	0	1	2	9	9	0	0	3	3
ENSMUSG00000009470	Tnpo1	9	9	0	0	45	45	43	43	1	1	61	61	4	4	0	0	10	10	6	6	0	0	21	21	1	1	0	0	4	4	8	6	0	1	19	19	5	5	0	0	38	38	16	15	1	3	50	49
ENSMUSG00000009535	Rnmt	0	0	0	0	112	112	0	0	0	0	464	464	0	0	0	0	75	75	0	0	0	0	113	113	0	0	0	0	45	45	0	0	0	0	200	200	0	0	0	0	113	113	0	0	0	0	281	281
ENSMUSG00000009545	Kcnq1	0	0	0	0	6	6	0	0	0	0	53	53	0	0	0	0	8	8	0	0	0	0	3	3	0	0	0	0	8	8	0	0	0	0	21	21	0	0	0	0	15	15	0	0	0	0	23	23
ENSMUSG00000009549	Srp14	1060	974	3	8	119	197	1840	1722	4	11	208	317	875	798	6	15	92	159	1225	1136	6	13	143	223	800	722	5	10	80	153	1849	1729	8	27	205	299	984	921	3	10	106	166	1648	1516	8	19	203	318
ENSMUSG00000009555	Cdk9	0	0	0	0	2	2	0	0	0	0	13	13	0	0	0	0	0	0	0	0	0	0	1	1	0	0	0	0	2	2	0	0	0	0	7	7	0	0	0	0	0	0	0	0	0	0	2	2
ENSMUSG00000009563	Tor2a	0	0	0	0	0	0	0	0	0	0	0	0	0	0	0	0	0	0	0	0	0	0	0	0	0	0	0	0	0	0	0	0	0	0	0	0	0	0	0	0	0	0	0	0	0	0	1	1
ENSMUSG00000009566	Fpgs	27	27	0	1	1	1	1246	1195	2	5	42	86	27	26	0	1	5	4	48	47	0	0	0	1	12	12	0	0	3	3	158	147	1	1	20	30	29	27	0	0	1	3	158	155	1	1	12	15
ENSMUSG00000009569	Mkl2	17	17	0	1	17	16	94	89	0	3	64	66	19	18	0	0	13	14	48	45	0	2	35	36	8	7	0	0	9	9	37	36	0	2	28	27	29	25	0	3	18	19	68	61	0	5	50	52
ENSMUSG00000009575	Cbx5	0	0	0	0	134	134	0	0	0	0	196	196	0	0	0	0	137	137	0	0	0	0	133	133	0	0	0	0	75	75	0	0	0	0	187	187	3	3	0	0	124	124	0	0	0	0	240	240
ENSMUSG00000009585	Apobec3	0	0	0	0	0	0	0	0	0	0	0	0	0	0	0	0	0	0	0	0	0	0	0	0	0	0	0	0	0	0	0	0	0	0	0	0	0	0	0	0	0	0	2	2	0	0	0	0
ENSMUSG00000009628	Tex15	173	173	0	0	1	1	157	155	0	0	1	2	154	154	0	0	0	0	256	252	0	0	1	2	90	90	0	0	0	0	216	214	0	0	3	3	151	152	0	0	1	1	143	141	0	0	0	1
ENSMUSG00000009640	Dmap1	0	0	0	0	6	6	0	0	0	0	33	33	0	0	0	0	23	23	0	0	0	0	8	8	0	0	0	0	6	6	0	0	0	0	23	23	0	0	0	0	15	15	0	0	0	0	50	50
ENSMUSG00000009647	Mcu	0	0	0	0	3	3	0	0	0	0	3	3	0	0	0	0	0	0	0	0	0	0	0	0	0	0	0	0	0	0	0	0	0	0	0	0	0	0	0	0	2	2	0	0	0	0	0	0
ENSMUSG00000009681	Bcr	0	0	0	0	3	3	0	0	0	0	2	2	0	0	0	0	3	3	0	0	0	0	2	2	0	0	0	0	1	1	0	0	0	0	0	0	0	0	0	0	1	1	0	0	0	0	5	5
ENSMUSG00000009687	Fxyd5	0	0	0	0	0	0	1	1	0	0	1	1	0	0	0	0	0	0	0	0	0	0	0	0	0	0	0	0	0	0	0	0	0	0	0	0	0	0	0	0	0	0	1	0	0	0	0	1
ENSMUSG00000009734	Pou6f2	1	1	0	0	0	0	14	14	0	0	0	0	6	6	0	0	0	0	7	7	0	0	0	0	4	4	0	0	0	0	8	8	0	0	1	1	6	6	0	0	0	0	8	7	0	0	0	0
ENSMUSG00000009741	Ubp1	0	0	0	0	4	4	0	0	0	0	15	14	0	0	0	0	0	0	0	0	0	0	7	8	0	0	0	0	0	0	0	0	0	0	10	10	0	0	0	0	2	2	0	0	0	0	13	12
ENSMUSG00000009828	Ick	63	57	0	1	57	63	69	64	0	0	72	77	49	46	0	0	45	48	19	17	0	2	33	33	32	29	0	0	28	31	52	46	0	3	56	59	36	27	0	0	32	41	88	74	0	2	123	134
ENSMUSG00000009863	Sdhb	10	10	0	0	1	1	26	26	0	0	5	5	25	23	0	1	7	8	4	3	0	0	1	2	7	7	0	0	1	1	86	81	0	2	13	15	19	18	0	0	4	5	48	45	1	1	5	8
ENSMUSG00000009876	Cox4i2	0	0	0	0	2	2	1	1	0	0	1	1	0	0	0	0	0	0	0	0	0	0	2	2	0	0	0	0	0	0	0	0	0	0	1	1	0	0	0	0	2	2	0	0	0	0	7	7
ENSMUSG00000009900	Wnt3a	0	0	0	0	1	1	0	0	0	0	0	0	0	0	0	0	0	0	0	0	0	0	0	0	0	0	0	0	0	0	0	0	0	0	0	0	0	0	0	0	0	0	0	0	0	0	0	0
ENSMUSG00000009905	Kdsr	0	0	0	0	1	1	22	22	0	0	42	42	0	0	0	0	16	16	0	0	0	0	0	0	0	0	0	0	0	0	2	2	0	0	21	21	0	0	0	0	8	8	6	5	0	0	37	38
ENSMUSG00000009907	Vps4b	0	0	0	0	2	2	0	0	0	0	35	35	0	0	0	0	6	6	0	0	0	0	1	1	0	0	0	0	21	21	0	0	0	0	5	5	0	0	0	0	9	9	0	0	0	0	6	6
ENSMUSG00000009927	Rps25	5	3	0	0	0	0	23	17	0	0	6	4	23	15	0	0	3	2	21	17	0	0	2	3	4	3	0	0	3	3	37	23	0	1	5	4	49	43	0	0	13	11	106	82	0	0	13	12
ENSMUSG00000010025	Aldh3a2	0	0	0	0	0	0	0	0	0	0	9	9	0	0	0	0	0	0	0	0	0	0	0	0	0	0	0	0	4	4	0	0	0	0	2	2	0	0	0	0	0	0	0	0	0	0	8	8
ENSMUSG00000010048	Ifrd2	0	0	0	0	0	0	0	0	0	0	0	0	0	0	0	0	0	0	0	0	0	0	0	0	0	0	0	0	0	0	0	0	0	0	0	0	0	0	0	0	0	0	0	0	0	0	0	0
ENSMUSG00000010064	Slc38a3	0	0	0	0	0	0	0	0	0	0	0	0	0	0	0	0	0	0	0	0	0	0	0	0	0	0	0	0	0	0	0	0	0	0	0	0	0	0	0	0	0	0	0	0	0	0	0	0
ENSMUSG00000010086	Rnf112	0	0	0	0	0	0	0	0	0	0	0	0	0	0	0	0	0	0	0	0	0	0	0	0	0	0	0	0	0	0	0	0	0	0	0	0	0	0	0	0	0	0	1	1	0	0	0	0
ENSMUSG00000010095	Slc3a2	130	120	2	4	38	46	1203	1113	7	15	149	230	101	93	2	4	23	28	151	136	1	3	46	59	66	63	0	2	21	21	420	396	3	6	88	109	105	93	1	5	28	33	461	425	2	10	84	112
ENSMUSG00000010097	Nxf1	0	0	0	0	6	6	0	0	0	0	89	89	1	0	0	1	30	30	0	0	0	0	17	17	0	0	0	0	11	10	0	0	0	0	32	33	0	0	0	0	35	35	1	1	0	0	94	94
ENSMUSG00000010110	Stx5a	0	0	0	0	56	56	0	0	0	0	801	801	0	0	0	0	82	82	0	0	0	0	76	76	0	0	0	0	77	77	0	0	0	0	206	206	0	0	0	0	79	79	1	1	0	0	397	397
ENSMUSG00000010122	Slc47a1	0	0	0	0	0	0	0	0	0	0	0	0	0	0	0	0	0	0	0	0	0	0	0	0	0	0	0	0	0	0	0	0	0	0	0	0	0	0	0	0	0	0	1	1	0	0	0	0
ENSMUSG00000010136	Pifo	0	0	0	0	0	0	0	0	0	0	0	0	0	0	0	0	0	0	0	0	0	0	0	0	0	0	0	0	0	0	0	0	0	0	0	0	0	0	0	0	0	0	1	1	0	0	0	0
ENSMUSG00000010154	Spire2	0	0	0	0	0	0	5	4	0	0	1	2	3	3	0	0	0	0	0	0	0	0	0	0	0	0	0	0	2	2	3	3	0	0	0	0	0	0	0	0	0	0	0	0	0	0	0	0
ENSMUSG00000010205	Raver1	0	0	0	0	0	0	0	0	0	0	19	19	0	0	0	0	1	1	0	0	0	0	2	2	0	0	0	0	1	1	0	0	0	0	6	6	0	0	0	0	2	2	0	0	0	0	6	6
ENSMUSG00000010342	Tex14	0	0	0	0	0	0	0	0	0	0	1	1	0	0	0	0	0	0	0	0	0	0	0	0	0	0	0	0	0	0	0	0	0	0	0	0	0	0	0	0	0	0	0	0	0	0	0	0
ENSMUSG00000010358	Ifi35	1	1	0	0	0	0	0	0	0	0	0	0	0	0	0	0	0	0	0	0	0	0	0	0	0	0	0	0	0	0	0	0	0	0	0	0	0	0	0	0	2	2	0	0	0	0	0	0
ENSMUSG00000010362	Rdm1	2	2	0	0	0	0	8	8	0	0	1	1	3	3	0	0	0	0	0	0	0	0	1	1	0	0	0	0	0	0	5	5	0	0	0	0	3	3	0	0	0	0	7	7	0	0	0	0
ENSMUSG00000010376	Nedd8	0	0	0	0	197	197	0	0	0	0	262	262	0	0	0	0	235	235	0	0	0	0	202	202	0	0	0	0	145	145	0	0	0	0	260	260	0	0	0	0	194	194	0	0	0	0	529	529
ENSMUSG00000010392	Gosr1	5	5	0	0	17	17	10	10	0	0	13	13	6	6	0	0	4	4	3	3	0	0	18	18	4	4	0	0	8	8	10	10	0	0	18	18	2	2	0	0	23	23	11	9	0	2	16	16
ENSMUSG00000010406	Mrpl52	1	1	0	0	2	2	0	0	0	0	5	5	0	0	0	0	1	1	0	0	0	0	2	2	1	1	0	0	6	6	4	0	0	0	13	17	0	0	0	0	1	1	2	2	0	0	15	15
ENSMUSG00000010453	Kansl3	1	0	0	0	1	2	14	12	0	1	9	10	6	5	0	0	4	5	2	2	0	0	2	2	0	0	0	0	1	1	3	3	0	0	10	10	0	0	0	0	4	3	3	3	0	0	5	5
ENSMUSG00000010461	Eya4	0	0	0	0	6	6	0	0	0	0	10	10	0	0	0	0	2	2	0	0	0	0	0	0	0	0	0	0	1	1	0	0	0	0	0	0	0	0	0	0	0	0	0	0	0	0	8	8
ENSMUSG00000010476	Ebf3	0	0	0	0	0	0	0	0	0	0	0	0	0	0	0	0	0	0	0	0	0	0	0	0	0	0	0	0	0	0	0	0	0	0	0	0	0	0	0	0	0	0	0	0	0	0	2	2
ENSMUSG00000010505	Myt1	0	0	0	0	7	7	0	0	0	0	58	58	0	0	0	0	11	11	0	0	0	0	1	1	0	0	0	0	1	1	0	0	0	0	13	13	0	0	0	0	3	3	0	0	0	0	40	40
ENSMUSG00000010517	Faf1	0	0	0	0	4	4	0	0	0	0	4	4	0	0	0	0	6	6	0	0	0	0	19	19	0	0	0	0	4	4	0	0	0	0	16	16	0	0	0	0	16	16	0	0	0	0	54	54
ENSMUSG00000010538	Tsacc	0	0	0	0	0	0	0	0	0	0	0	0	0	0	0	0	1	1	0	0	0	0	0	0	0	0	0	0	0	0	0	0	0	0	0	0	0	0	0	0	0	0	0	0	0	0	0	0
ENSMUSG00000010554	Mettl16	15	15	0	0	33	33	23	22	0	0	87	88	0	0	0	0	44	44	9	9	0	0	28	28	2	2	0	0	2	2	13	13	0	0	42	42	9	8	0	1	26	26	20	19	0	1	22	22
ENSMUSG00000010592	Dazl	4345	4113	2	36	125	311	7289	6838	4	51	206	597	1961	1829	2	21	70	176	1336	1233	1	8	54	143	1379	1288	0	14	34	109	7224	6807	3	47	211	577	2711	2566	5	27	78	197	5963	5641	8	55	190	451
ENSMUSG00000010601	Apol7a	0	0	0	0	0	0	0	0	0	0	1	1	0	0	0	0	0	0	0	0	0	0	0	0	0	0	0	0	0	0	0	0	0	0	0	0	0	0	0	0	0	0	0	0	0	0	0	0
ENSMUSG00000010608	Rbm25	0	0	0	0	0	0	0	0	0	0	0	0	0	0	0	0	0	0	0	0	0	0	0	0	0	0	0	0	0	0	0	0	0	0	0	0	0	0	0	0	0	0	0	0	0	0	1	1
ENSMUSG00000010609	Psen2	34	30	0	1	12	15	449	425	1	12	278	291	35	33	0	0	27	29	45	38	0	1	30	36	13	13	0	1	15	14	163	151	0	3	101	111	20	19	0	0	20	21	124	115	1	3	87	94
ENSMUSG00000010721	Lmbr1	0	0	0	0	5	5	0	0	0	0	35	35	0	0	0	0	5	5	0	0	0	0	10	10	0	0	0	0	2	2	0	0	0	0	41	41	0	0	0	0	9	9	0	0	0	0	14	14
ENSMUSG00000010755	Cars	5	2	0	0	0	3	10	10	0	0	0	0	2	2	0	0	0	0	2	2	0	0	1	1	0	0	0	0	0	0	8	5	0	1	0	2	1	1	0	0	0	0	7	7	0	0	0	0
ENSMUSG00000010760	Phlda2	0	0	0	0	1	1	0	0	0	0	0	0	0	0	0	0	0	0	0	0	0	0	0	0	0	0	0	0	0	0	0	0	0	0	0	0	0	0	0	0	2	2	0	0	0	0	0	0
ENSMUSG00000010796	Asz1	162	155	0	1	95	101	237	224	0	0	145	158	128	120	0	0	95	103	106	105	0	0	86	87	36	35	0	0	40	41	115	110	0	2	80	83	180	170	0	2	99	107	196	185	0	2	170	179
ENSMUSG00000010825	Grid2ip	0	0	0	0	0	0	0	0	0	0	0	0	0	0	0	0	0	0	0	0	0	0	0	0	0	0	0	0	0	0	0	0	0	0	0	0	0	0	0	0	0	0	0	0	0	0	1	1
ENSMUSG00000010830	Kdelr3	0	0	0	0	0	0	0	0	0	0	0	0	0	0	0	0	0	0	0	0	0	0	0	0	0	0	0	0	0	0	4	4	0	0	0	0	0	0	0	0	0	0	0	0	0	0	0	0
ENSMUSG00000010911	Apip	261	255	0	0	23	29	433	412	0	3	36	54	223	211	0	1	16	27	344	331	1	2	39	51	227	216	0	2	19	28	548	525	0	3	48	68	194	184	0	0	16	25	640	612	0	3	58	81
ENSMUSG00000010914	Pdhx	16	13	0	1	2	4	135	121	0	3	8	19	24	22	0	0	2	4	30	26	0	1	2	5	20	17	0	0	1	4	54	50	0	2	11	13	43	41	0	1	4	5	57	50	0	3	5	9
ENSMUSG00000011008	Mcoln2	0	0	0	0	0	0	0	0	0	0	0	0	0	0	0	0	0	0	0	0	0	0	0	0	0	0	0	0	0	0	0	0	0	0	5	5	0	0	0	0	0	0	0	0	0	0	0	0
ENSMUSG00000011096	Akt1s1	2	2	0	0	0	0	126	125	0	2	13	13	4	3	0	0	8	8	7	7	0	0	0	0	6	5	0	0	1	1	29	28	1	2	6	6	1	1	0	0	2	2	21	19	0	2	8	8
ENSMUSG00000011114	Tbrg1	10	5	0	0	0	4	71	55	0	1	5	19	5	5	0	0	0	0	17	16	0	0	0	1	13	11	0	0	2	4	63	49	0	0	2	15	11	10	0	0	3	3	36	31	0	1	3	7
ENSMUSG00000011148	Adssl1	0	0	0	0	0	0	0	0	0	0	3	3	0	0	0	0	0	0	0	0	0	0	0	0	0	0	0	0	0	0	0	0	0	0	0	0	0	0	0	0	0	0	0	0	0	0	0	0
ENSMUSG00000011158	Brf1	0	0	0	0	2	2	0	0	0	0	6	6	0	0	0	0	0	0	0	0	0	0	2	2	0	0	0	0	0	0	0	0	0	0	0	0	0	0	0	0	2	2	0	0	0	0	15	15
ENSMUSG00000011171	Vipr2	0	0	0	0	0	0	1	1	0	0	0	0	0	0	0	0	0	0	0	0	0	0	0	0	0	0	0	0	0	0	0	0	0	0	0	0	0	0	0	0	0	0	0	0	0	0	0	0
ENSMUSG00000011179	Odc1	15	13	0	0	3	4	91	90	0	1	13	13	33	32	0	0	1	2	63	62	0	0	10	10	27	24	0	0	5	8	107	101	0	2	23	27	18	18	0	0	6	6	83	80	0	1	12	14
ENSMUSG00000011254	Thg1l	1	1	0	0	29	29	7	6	1	4	51	49	3	3	0	3	22	19	1	1	0	3	29	26	2	0	0	1	13	14	2	1	0	7	55	49	1	1	0	0	12	12	2	2	0	13	94	81
ENSMUSG00000011257	Pabpc4	0	0	0	0	368	368	0	0	0	0	1388	1388	0	0	0	0	264	264	0	0	0	0	269	269	0	0	0	0	102	102	0	0	0	0	854	854	0	0	0	0	191	191	0	0	0	0	476	476
ENSMUSG00000011267	Zfp296	39	35	0	0	4	8	619	567	0	12	38	74	45	42	0	0	2	4	45	38	0	0	5	10	22	17	0	2	1	4	203	185	0	4	10	24	28	24	0	1	1	4	306	289	0	3	24	40
ENSMUSG00000011306	Sugp1	1	1	0	0	0	0	15	14	0	0	0	1	8	8	0	0	0	0	6	6	0	0	0	0	0	0	0	0	1	1	7	7	0	0	0	0	7	7	0	0	0	0	12	11	0	0	1	2
ENSMUSG00000011382	Dhdh	0	0	0	0	0	0	1	1	0	0	0	0	0	0	0	0	0	0	0	0	0	0	0	0	1	1	0	0	0	0	0	0	0	0	0	0	0	0	0	0	0	0	3	3	0	0	2	2
ENSMUSG00000011427	Zfp790	23	20	0	0	0	3	28	26	1	1	0	2	12	12	0	0	1	1	3	2	0	1	0	0	1	1	0	0	0	0	25	24	0	0	0	1	10	10	0	0	0	0	10	9	1	1	1	2
ENSMUSG00000011463	Cpb1	0	0	0	0	6	6	0	0	0	0	19	19	0	0	0	0	18	18	0	0	0	0	9	9	0	0	0	0	9	9	0	0	0	0	32	32	0	0	0	0	7	7	0	0	0	0	24	24
ENSMUSG00000011752	Pgam1	0	0	0	0	8	8	0	0	0	0	40	40	0	0	0	0	3	3	0	0	0	0	4	4	0	0	0	0	0	0	0	0	0	0	31	31	0	0	0	0	2	2	0	0	0	0	11	11
ENSMUSG00000011831	Evi5	12	11	0	1	343	343	32	23	0	0	898	906	15	14	0	1	138	138	13	11	0	0	207	209	9	7	0	0	156	158	72	59	0	0	936	949	28	25	0	0	290	293	46	38	1	1	638	646
ENSMUSG00000011884	Gltp	0	0	0	1	6	5	25	6	0	22	71	68	3	0	0	5	11	9	3	0	0	3	17	17	3	0	0	1	5	7	15	0	0	19	62	58	11	2	1	5	16	21	14	2	0	10	40	42
ENSMUSG00000011958	Bnip2	0	0	0	0	18	18	2	2	0	0	109	109	0	0	0	0	20	20	0	0	0	0	13	13	1	1	0	0	12	12	0	0	0	0	31	31	0	0	0	0	26	26	0	0	0	0	42	42
ENSMUSG00000011960	Ccnt1	1	0	0	0	36	37	5	5	0	0	148	148	3	3	0	0	5	5	0	0	0	0	21	21	0	0	0	0	21	21	6	4	0	1	50	51	0	0	0	0	29	29	4	4	0	0	36	36
ENSMUSG00000012017	Scarf2	0	0	0	0	0	0	0	0	0	0	0	0	0	0	0	0	0	0	0	0	0	0	0	0	0	0	0	0	0	0	0	0	0	0	0	0	0	0	0	0	0	0	0	0	0	0	1	1
ENSMUSG00000012076	Brms1l	0	0	0	0	11	11	0	0	0	0	19	19	0	0	0	0	7	7	0	0	0	0	5	5	0	0	0	0	19	19	0	0	0	0	24	24	0	0	0	0	8	8	0	0	0	0	32	32
ENSMUSG00000012114	Med15	0	0	0	0	23	23	0	0	0	0	86	87	0	0	0	0	7	7	0	0	0	0	11	11	0	0	0	0	6	6	0	0	0	0	89	89	0	0	0	0	15	15	0	0	0	0	64	64
ENSMUSG00000012117	Dhdds	4	4	0	0	0	0	33	25	0	2	1	7	9	7	0	0	0	2	8	7	0	0	0	1	1	1	0	0	0	0	15	13	0	0	0	2	10	9	0	0	1	2	53	44	0	2	0	7
ENSMUSG00000012282	Wnt8a	1	0	0	0	0	1	1	1	0	0	0	0	0	0	0	0	0	0	0	0	0	0	0	0	2	2	0	0	2	2	1	1	0	0	0	0	1	1	0	0	1	1	3	3	0	0	1	1
ENSMUSG00000012296	Tjap1	0	0	0	0	1	1	0	0	0	0	160	160	0	0	0	0	0	0	0	0	0	0	9	9	0	0	0	0	0	0	0	0	0	0	20	20	0	0	0	0	1	1	0	0	0	0	21	21
ENSMUSG00000012350	Ehf	1323	1075	2	190	245	306	1620	1314	0	198	325	433	983	809	0	136	209	247	1104	903	0	124	178	255	429	335	1	57	68	106	1618	1324	1	154	220	362	1001	807	0	136	210	269	1610	1297	0	179	295	431
ENSMUSG00000012405	Rpl15	77	62	0	2	6	8	192	160	0	5	4	25	37	31	0	1	3	5	65	47	0	2	6	10	47	32	0	1	4	6	148	121	0	2	18	28	52	40	0	0	2	5	259	193	0	5	22	32
ENSMUSG00000012422	Tmem167	0	0	0	0	7	7	1	1	0	0	38	38	2	2	0	0	44	44	0	0	0	0	19	19	0	0	0	0	22	22	0	0	0	0	29	29	0	0	0	0	57	57	3	3	0	0	98	98
ENSMUSG00000012429	Mplkip	0	0	0	0	0	0	0	0	0	0	0	0	0	0	0	0	0	0	0	0	0	0	0	0	0	0	0	0	0	0	0	0	0	0	0	0	0	0	0	0	0	0	1	1	0	0	0	0
ENSMUSG00000012483	Rpa3	1012	976	0	8	93	121	1597	1538	0	6	140	190	922	895	0	0	77	105	1222	1172	0	6	115	155	794	765	0	2	84	109	1525	1464	0	4	130	184	926	895	0	3	81	106	1579	1516	0	6	137	194
ENSMUSG00000012535	Tnpo3	0	0	0	0	17	17	0	0	0	0	32	32	0	0	0	0	9	9	0	0	0	0	23	23	0	0	0	0	6	6	0	0	0	0	49	49	0	0	0	0	10	10	0	0	0	0	20	20
ENSMUSG00000012640	Zfp715	2	2	0	0	0	0	12	11	0	0	0	1	9	9	0	0	0	0	6	6	0	0	0	0	0	0	0	0	0	0	25	24	0	1	3	3	26	26	0	0	1	1	26	24	0	1	1	2
ENSMUSG00000012777	Acpt	3	3	0	0	0	0	19	16	0	1	2	4	1	0	0	0	0	1	7	7	0	0	0	0	0	0	0	0	0	0	12	11	0	0	0	1	3	3	0	0	0	0	5	5	0	0	0	0
ENSMUSG00000012819	Cdh23	0	0	0	0	0	0	0	0	0	0	8	8	0	0	0	0	0	0	0	0	0	0	1	1	0	0	0	0	7	7	0	0	0	0	5	5	0	0	0	0	1	1	0	0	0	0	8	8
ENSMUSG00000012848	Rps5	89	71	0	0	18	35	101	77	0	0	30	54	141	112	0	0	31	60	82	64	0	0	28	46	32	26	0	1	14	19	187	150	0	0	64	101	81	68	0	0	23	35	167	135	0	0	51	83
ENSMUSG00000013033	Adgrl1	0	0	0	0	0	0	1	1	0	0	0	0	1	1	0	0	0	0	0	0	0	0	0	0	0	0	0	0	0	0	2	1	0	0	0	1	3	3	0	0	0	0	0	0	0	0	0	0
ENSMUSG00000013076	Amotl1	0	0	0	0	0	0	0	0	0	0	0	0	0	0	0	0	0	0	0	0	0	0	0	0	0	0	0	0	0	0	0	0	0	0	1	1	0	0	0	0	1	1	0	0	0	0	0	0
ENSMUSG00000013083	2200002J24Rik	4	4	0	0	0	0	0	0	0	0	0	0	0	0	0	0	0	0	0	0	0	0	0	0	0	0	0	0	0	0	0	0	0	0	0	0	0	0	0	0	0	0	0	0	0	0	0	0
ENSMUSG00000013091	Tmem190	0	0	0	0	1	1	0	0	0	0	0	0	0	0	0	0	0	0	0	0	0	0	0	0	0	0	0	0	2	2	0	0	0	0	0	0	0	0	0	0	0	0	0	0	0	0	0	0
ENSMUSG00000013275	Slc41a1	0	0	0	0	8	8	0	0	0	0	49	49	0	0	0	0	2	2	0	0	0	0	5	5	0	0	0	0	2	2	0	0	0	0	18	18	0	0	0	0	10	10	0	0	0	0	20	20
ENSMUSG00000013415	Igf2bp1	0	0	0	0	1	1	0	0	0	0	0	0	0	0	0	0	0	0	0	0	0	0	0	0	0	0	0	0	0	0	0	0	0	0	1	1	0	0	0	0	0	0	0	0	0	0	1	1
ENSMUSG00000013418	B4galnt2	0	0	0	0	3	3	0	0	0	0	4	4	0	0	0	0	0	0	0	0	0	0	2	2	0	0	0	0	0	0	0	0	0	0	0	0	0	0	0	0	0	0	0	0	0	0	2	2
ENSMUSG00000013419	Zfp651	0	0	0	0	0	0	1	1	0	0	0	0	0	0	0	0	0	0	0	0	0	0	0	0	0	0	0	0	0	0	0	0	0	0	0	0	0	0	0	0	0	0	0	0	0	0	1	1
ENSMUSG00000013465	Nelfb	0	0	0	0	0	0	25	23	0	0	2	4	0	0	0	0	0	0	1	1	0	0	0	0	0	0	0	0	0	0	4	3	0	1	2	2	0	0	0	0	0	0	0	0	0	0	0	0
ENSMUSG00000013495	Tmem175	0	0	0	0	0	0	0	0	0	0	0	0	0	0	0	0	0	0	0	0	0	0	0	0	0	0	0	0	0	0	0	0	0	1	0	0	0	0	0	0	0	0	0	0	0	0	0	0
ENSMUSG00000013523	Bcas1	13	13	0	0	4	4	49	48	0	0	15	15	9	9	0	0	1	1	3	3	0	0	3	3	7	7	0	0	0	0	15	14	0	0	2	3	13	12	0	0	2	3	33	32	0	1	7	7
ENSMUSG00000013593	Ndufs2	4	4	0	0	2	2	144	136	1	2	1	7	26	24	0	0	0	2	13	13	0	0	1	1	5	5	0	0	1	1	32	29	0	0	1	4	43	41	0	0	0	2	110	101	0	1	2	10
ENSMUSG00000013646	Sh3bp5l	0	0	0	0	0	0	3	3	0	0	0	0	0	0	0	0	0	0	0	0	0	0	0	0	0	0	0	0	0	0	0	0	0	0	0	0	2	2	0	0	0	0	0	0	0	0	0	0
ENSMUSG00000013653	1810065E05Rik	0	0	0	0	0	0	0	0	0	0	1	1	0	0	0	0	0	0	0	0	0	0	0	0	2	2	0	0	0	0	0	0	0	0	0	0	0	0	0	0	0	0	1	0	0	0	0	1
ENSMUSG00000013662	Atad1	325	315	0	2	200	208	349	330	0	8	384	395	232	217	1	6	227	237	365	352	1	5	252	259	178	163	0	9	102	108	1024	970	0	9	628	673	151	143	0	3	229	234	981	942	0	15	476	499
ENSMUSG00000013663	Pten	0	0	0	0	34	34	0	0	0	0	15	15	0	0	0	0	15	15	0	0	0	0	43	43	0	0	0	0	13	13	0	0	0	0	21	21	0	0	0	0	20	20	0	0	0	0	28	28
ENSMUSG00000013698	Pea15a	0	0	0	0	0	0	5	5	0	0	0	0	0	0	0	0	0	0	0	0	0	0	0	0	0	0	0	0	0	0	0	0	0	0	0	0	0	0	0	0	0	0	1	1	0	0	0	0
ENSMUSG00000013736	Trnt1	23	18	0	1	0	1	15	14	0	0	0	1	8	6	0	1	1	1	21	18	0	0	0	1	12	8	0	0	0	1	34	32	0	0	0	0	7	6	0	0	0	0	26	24	0	0	1	1
ENSMUSG00000013766	Ly6g6e	1	1	0	0	0	0	5	5	0	0	0	0	0	0	0	0	0	0	0	0	0	0	0	0	0	0	0	0	0	0	2	2	0	0	0	0	2	1	0	0	1	2	7	7	0	0	1	1
ENSMUSG00000013878	Rnf170	0	0	0	0	165	165	2	1	0	0	208	208	0	0	0	0	132	132	0	0	0	0	209	209	0	0	0	0	44	44	0	0	0	0	272	272	0	0	0	0	143	143	2	2	0	0	354	354
ENSMUSG00000013921	Clip3	0	0	0	0	0	0	2	1	0	0	1	2	0	0	0	0	0	0	0	0	0	1	2	1	0	0	0	0	0	0	2	2	0	0	0	0	0	0	0	0	2	2	0	0	0	0	1	1
ENSMUSG00000013928	Thap8	0	0	0	0	0	0	2	1	0	0	1	2	0	0	0	0	0	0	0	0	0	1	2	1	0	0	0	0	0	0	2	2	2	2	0	0	0	0	0	0	2	2	1	1	0	0	1	1
ENSMUSG00000013973	Dedd	63	60	0	1	5	7	396	381	0	3	32	43	58	55	0	0	3	6	47	46	0	0	9	10	55	55	0	1	8	7	176	169	0	1	26	30	70	66	0	1	10	13	304	293	0	3	22	30
ENSMUSG00000013997	Nit1	8	8	0	0	0	0	23	21	0	0	4	5	6	6	0	0	0	0	10	8	0	0	2	5	1	1	0	0	0	0	9	8	0	0	0	1	9	8	0	0	3	4	32	31	0	0	1	1
ENSMUSG00000014039	Prdm15	0	0	0	0	0	0	1	1	0	0	0	0	0	0	0	0	0	0	0	0	0	0	0	0	0	0	0	0	0	0	0	0	0	0	0	0	0	0	0	0	0	0	0	0	0	0	0	0
ENSMUSG00000014074	Rnf168	0	0	0	0	357	357	0	0	0	0	855	855	0	0	0	0	258	258	0	0	0	0	298	298	0	0	0	0	152	152	0	0	0	0	509	509	0	0	0	0	278	278	0	0	0	0	574	574
ENSMUSG00000014075	Tctex1d2	43	41	0	0	47	49	24	24	0	0	15	15	34	33	0	0	23	24	18	17	0	0	30	32	23	23	0	0	11	11	55	53	0	0	35	37	42	39	0	0	33	36	64	62	0	0	59	61
ENSMUSG00000014077	Chp1	15	13	0	0	1	3	184	179	0	0	0	6	18	18	0	0	0	0	14	13	0	0	2	3	14	14	0	0	1	1	44	43	0	0	2	3	24	22	0	1	3	4	88	85	0	0	3	5
ENSMUSG00000014158	Trpv4	0	0	0	0	0	0	2	2	0	0	3	3	0	0	0	0	0	0	0	0	0	0	0	0	0	0	0	0	0	0	0	0	0	0	0	0	0	0	0	0	0	0	0	0	0	0	0	0
ENSMUSG00000014164	Klhl3	0	0	0	0	1	1	0	0	0	0	0	0	0	0	0	0	0	0	0	0	0	0	0	0	0	0	0	0	0	0	0	0	0	0	0	0	0	0	0	0	0	0	0	0	0	0	3	3
ENSMUSG00000014177	Tvp23b	160	156	0	0	9	13	894	873	1	2	23	42	169	167	0	0	4	6	202	197	0	1	9	13	97	94	0	0	3	6	616	601	0	3	19	30	170	159	0	1	11	21	526	513	0	1	21	33
ENSMUSG00000014195	Dnajc7	13	13	0	0	327	327	8	6	0	0	418	420	6	5	0	0	285	286	1	1	0	0	209	209	0	0	0	0	155	155	5	3	0	1	359	360	4	3	0	0	426	427	4	4	0	0	420	420
ENSMUSG00000014198	Zfp385c	0	0	0	0	0	0	0	0	0	0	0	0	0	0	0	0	0	0	0	0	0	0	0	0	0	0	0	0	0	0	0	0	0	0	1	1	0	0	0	0	0	0	0	0	0	0	0	0
ENSMUSG00000014226	Cacybp	6	6	0	0	0	0	8	8	0	0	0	0	12	11	0	0	3	4	16	16	0	0	1	1	1	1	0	0	0	0	56	53	0	1	4	6	28	27	0	0	2	3	22	21	0	0	2	3
ENSMUSG00000014243	Zswim7	0	0	0	0	27	27	0	0	0	0	82	82	0	0	0	0	50	50	0	0	0	0	61	61	0	0	0	0	57	57	0	0	0	0	108	108	0	0	0	0	46	46	5	4	0	1	126	126
ENSMUSG00000014245	Pigl	0	0	0	0	0	0	0	0	0	0	4	4	0	0	0	0	0	0	0	0	0	0	0	0	0	0	0	0	0	0	0	0	0	0	0	0	1	2	0	0	0	0	0	0	0	0	0	0
ENSMUSG00000014294	Ndufa2	10	10	0	0	1	1	17	14	0	0	0	1	7	6	1	1	0	0	15	13	0	0	0	0	3	3	0	0	0	0	17	16	0	0	0	0	10	8	0	2	0	0	17	12	0	0	0	0
ENSMUSG00000014329	Bicc1	0	0	0	0	1	1	0	0	0	0	22	22	0	0	0	0	0	0	0	0	0	0	0	0	0	0	0	0	0	0	0	0	0	0	3	3	0	0	0	0	4	4	0	0	0	0	10	10
ENSMUSG00000014349	Ube2z	0	0	0	0	0	0	0	0	0	0	1	1	0	0	0	0	0	0	0	0	0	0	0	0	0	0	0	0	0	0	0	0	0	0	0	0	0	0	0	0	0	0	0	0	0	0	1	1
ENSMUSG00000014351	Gip	0	0	0	0	0	0	0	0	0	0	0	0	0	0	0	0	0	0	0	0	0	0	0	0	0	0	0	0	0	0	0	0	0	0	1	1	0	0	0	0	0	0	0	0	0	0	1	1
ENSMUSG00000014353	Tmem87b	119	119	0	0	0	0	262	261	0	0	0	1	46	46	0	0	0	0	41	40	0	0	0	0	31	31	0	0	0	0	120	120	0	0	0	0	65	65	0	0	0	0	107	107	0	0	1	1
ENSMUSG00000014355	Anapc1	32	27	0	2	5	8	73	69	0	1	9	12	74	65	0	2	3	10	59	53	0	1	4	9	32	28	0	2	3	5	77	69	0	1	12	18	54	49	0	1	6	9	89	80	0	2	13	19
ENSMUSG00000014361	Mertk	14	14	0	0	0	2	39	38	0	0	0	1	5	5	0	0	0	1	7	6	0	0	0	2	0	0	0	0	0	0	15	15	0	1	1	3	3	3	0	0	0	2	21	20	0	0	0	1
ENSMUSG00000014402	Tsg101	0	0	0	0	0	0	0	0	0	0	2	2	0	0	0	0	0	0	0	0	0	0	0	0	0	0	0	0	0	0	0	0	0	0	0	0	0	0	0	0	1	1	0	0	0	0	0	0
ENSMUSG00000014426	Map3k4	0	0	0	0	0	0	5	5	0	0	0	0	0	0	0	0	0	0	0	0	0	0	0	0	0	0	0	0	0	0	0	0	0	0	1	1	0	0	0	0	0	0	2	2	0	0	0	0
ENSMUSG00000014498	Ankrd52	0	0	0	0	0	0	0	0	0	0	1	1	0	0	0	0	0	0	0	0	0	0	0	0	0	0	0	0	0	0	0	0	0	0	1	1	0	0	0	0	0	0	0	0	0	0	0	0
ENSMUSG00000014503	Pkd2l2	4	3	0	0	1	2	13	12	0	0	4	5	15	13	0	0	1	4	9	7	0	0	1	3	9	8	0	0	0	1	4	3	0	0	3	4	11	11	0	0	1	1	11	11	0	0	1	1
ENSMUSG00000014504	Srp19	1	1	0	0	221	221	5	4	1	1	396	398	1	2	0	0	132	132	0	0	0	0	226	226	1	1	0	0	65	65	6	6	0	1	407	406	1	1	0	0	148	148	7	3	0	0	406	410
ENSMUSG00000014529	Tmbim7	0	0	0	0	0	0	0	0	0	0	1	1	0	0	0	0	3	3	0	0	0	1	1	0	0	0	0	0	4	4	0	0	0	0	0	0	0	0	0	0	0	0	0	0	0	0	0	0
ENSMUSG00000014547	Wdfy2	0	0	0	0	0	0	0	0	0	0	9	9	0	0	0	0	0	0	0	0	0	0	0	0	0	0	0	0	0	0	0	0	0	0	0	0	0	0	0	0	0	0	0	0	0	0	5	5
ENSMUSG00000014551	Mrps25	0	0	0	0	78	78	0	0	0	0	307	307	0	0	0	0	168	168	0	0	0	0	112	112	0	0	0	0	80	80	0	0	0	0	235	235	0	0	0	0	145	145	0	0	0	0	415	415
ENSMUSG00000014592	Camta1	20	20	0	0	153	153	39	35	0	1	227	229	17	13	0	3	71	72	18	16	0	3	141	140	0	0	0	0	50	50	32	29	0	4	224	224	21	20	0	1	72	72	19	18	0	1	116	116
ENSMUSG00000014599	Csf1	0	0	0	0	0	0	0	0	0	0	0	0	0	0	0	0	0	0	0	0	0	0	0	0	0	0	0	0	0	0	0	0	0	0	1	1	0	0	0	0	0	0	0	0	0	0	0	0
ENSMUSG00000014606	Slc25a11	15	15	0	0	0	0	83	80	0	0	8	11	13	13	0	0	2	2	8	8	0	0	7	7	2	2	0	0	2	2	33	30	0	1	4	6	9	10	0	0	0	0	38	37	0	1	4	5
ENSMUSG00000014609	Chrne	0	0	0	0	0	0	3	3	0	0	1	1	0	0	0	0	0	0	1	0	0	0	0	0	1	0	0	0	0	0	1	1	0	0	0	0	0	0	0	0	0	0	1	0	0	0	0	1
ENSMUSG00000014633	Cmc2	0	0	0	0	177	177	0	0	0	0	403	403	0	0	0	0	242	242	0	0	0	0	216	216	0	0	0	0	84	84	0	0	0	0	331	331	0	0	0	0	202	202	0	0	0	0	389	389
ENSMUSG00000014668	Chfr	16	15	0	1	153	153	32	31	0	0	252	253	6	6	0	0	116	116	5	5	0	0	269	269	5	5	0	0	79	79	19	18	1	1	223	225	11	10	0	1	220	220	7	7	1	1	227	227
ENSMUSG00000014686	Ceacam16	0	0	0	0	0	0	0	0	0	0	0	0	0	0	0	0	0	0	0	0	0	0	0	0	0	0	0	0	0	0	0	0	0	0	1	1	0	0	0	0	0	0	0	0	0	0	0	0
ENSMUSG00000014704	Hoxa2	0	0	0	0	0	0	0	0	0	0	0	0	0	0	0	0	0	0	0	0	0	0	1	1	0	0	0	0	0	0	0	0	0	0	0	0	0	0	0	0	1	1	0	0	0	0	1	1
ENSMUSG00000014725	Adam28	2	2	0	0	0	0	14	14	0	0	0	0	14	14	0	0	0	0	5	5	0	0	0	0	8	7	0	0	0	1	16	16	0	0	0	0	0	0	0	0	0	0	31	30	0	0	0	1
ENSMUSG00000014763	Fam120b	0	0	0	0	0	0	0	0	0	0	2	2	0	0	0	0	0	0	0	0	0	0	9	9	0	0	0	0	0	0	0	0	0	0	5	5	0	0	0	0	0	0	0	0	0	0	4	4
ENSMUSG00000014767	Tbp	0	0	0	0	122	122	0	0	0	0	347	347	0	0	0	0	129	129	0	0	0	0	166	166	0	0	0	0	136	136	0	0	0	0	310	310	0	0	0	1	141	142	0	0	0	0	330	330
ENSMUSG00000014769	Psmb1	0	0	0	0	45	45	0	0	0	0	75	75	0	0	0	0	113	113	0	0	0	0	52	52	0	0	0	0	52	52	0	0	0	0	209	209	0	0	0	0	44	45	0	0	0	0	171	171
ENSMUSG00000014771	Pdcd2	0	0	0	0	6	6	0	0	0	0	20	20	0	0	0	0	19	19	0	0	0	0	1	1	0	0	0	0	1	1	0	0	0	0	29	29	0	0	0	0	3	4	0	0	0	0	19	19
ENSMUSG00000014773	Dll1	0	0	0	0	0	0	0	0	0	0	0	0	0	0	0	0	0	0	0	0	0	0	0	0	0	0	0	0	0	0	0	0	0	0	1	1	0	0	0	0	0	0	0	0	0	0	0	0
ENSMUSG00000014850	Msh3	149	145	0	0	12	15	247	246	0	2	58	57	66	65	0	0	25	26	191	181	0	2	18	26	61	59	0	1	33	33	197	196	0	0	52	53	65	65	0	0	29	29	202	199	0	1	61	63
ENSMUSG00000014852	Adamts13	0	0	0	0	0	0	0	0	0	0	0	0	0	0	0	0	0	0	0	0	0	0	0	0	0	0	0	0	0	0	1	1	0	0	0	0	1	1	0	0	0	0	0	0	0	0	0	0
ENSMUSG00000014867	Surf4	70	70	0	0	0	0	1070	1045	4	19	10	14	176	173	2	3	4	4	117	114	0	1	4	6	119	117	1	4	3	3	268	262	2	4	4	6	120	118	1	1	3	3	538	522	5	8	6	10
ENSMUSG00000014873	Surf2	0	0	0	0	0	0	1	1	0	0	0	0	0	0	0	0	0	0	0	0	0	0	0	0	0	0	0	0	0	0	0	0	0	0	0	0	0	0	0	0	0	0	0	0	0	0	0	0
ENSMUSG00000014907	Naf1	0	0	0	0	0	0	1	0	0	0	4	5	0	0	0	0	0	0	0	0	0	0	4	4	0	0	0	0	2	2	1	1	0	0	0	0	1	1	0	0	7	7	1	0	0	1	13	13
ENSMUSG00000014932	Yes1	0	0	0	0	0	0	0	0	0	0	3	3	0	0	0	0	2	2	0	0	0	0	0	0	0	0	0	0	1	1	0	0	0	0	0	0	0	0	0	0	3	3	0	0	0	0	1	1
ENSMUSG00000014956	Ppp1cb	0	0	0	0	0	0	0	0	0	0	3	3	0	0	0	0	2	2	0	0	0	0	0	0	0	0	0	0	1	1	0	0	0	0	0	0	0	0	0	0	3	3	0	0	0	0	1	1
ENSMUSG00000014959	Gorasp2	0	0	0	0	1	1	0	0	0	0	0	0	0	0	0	0	0	0	0	0	0	0	0	0	0	0	0	0	1	1	0	0	0	0	0	0	0	0	0	0	0	0	0	0	0	0	0	0
ENSMUSG00000015083	C8g	5	4	0	0	1	2	16	15	0	0	3	4	6	6	0	0	0	1	2	2	0	0	0	0	1	0	0	0	0	1	10	9	0	0	2	3	1	1	0	0	0	0	17	17	0	1	6	5
ENSMUSG00000015085	Entpd2	0	0	0	0	0	0	4	4	0	0	2	2	0	0	0	0	0	0	0	0	0	0	0	0	3	2	0	0	0	1	0	0	0	0	0	0	0	0	0	0	0	0	1	1	0	0	0	0
ENSMUSG00000015087	Rabl6	1	1	0	0	1	1	10	7	0	1	12	14	0	0	0	0	1	1	5	5	0	0	0	0	0	0	0	0	0	0	5	4	0	1	6	6	0	0	0	0	1	1	0	0	0	0	0	0
ENSMUSG00000015090	Ptgds	1	1	0	0	0	0	12	12	0	0	2	2	12	10	0	0	5	7	4	4	0	0	1	1	4	4	0	0	1	1	15	15	0	0	2	2	3	3	0	0	2	2	39	37	0	0	7	9
ENSMUSG00000015092	Edf1	2	2	0	0	2	2	24	21	0	2	13	15	9	9	0	0	9	9	10	8	0	0	13	16	4	4	0	0	4	4	9	8	0	1	6	6	7	6	0	1	3	3	21	19	0	2	21	21
ENSMUSG00000015093	Clic3	0	0	0	0	0	0	0	0	0	0	0	0	0	0	0	0	1	1	0	0	0	0	0	0	0	0	0	0	0	0	6	6	0	0	0	0	0	0	0	0	0	0	0	0	0	0	0	0
ENSMUSG00000015094	Npdc1	0	0	0	0	0	0	0	0	0	0	0	0	0	0	0	0	0	0	0	0	0	0	0	0	0	0	0	0	0	0	0	0	0	0	0	0	0	0	0	0	0	0	6	5	0	0	3	4
ENSMUSG00000015095	Fbxw5	1	1	0	0	0	0	49	48	0	1	16	16	0	0	0	0	0	0	1	1	0	0	0	0	3	3	0	0	0	0	1	1	0	0	0	0	5	5	0	0	2	2	8	8	0	0	3	3
ENSMUSG00000015112	Slc25a13	24	21	0	1	2	4	83	78	0	0	14	18	37	35	0	0	12	13	16	16	0	0	4	4	30	28	0	1	5	6	95	92	0	1	21	22	11	11	0	0	3	3	75	74	0	0	11	12
ENSMUSG00000015120	Ube2i	431	364	2	24	799	756	1103	945	3	35	1512	1506	349	301	0	13	691	662	501	436	1	26	894	867	265	223	0	14	641	629	1012	875	2	30	1509	1499	455	390	1	20	761	748	1316	1139	2	41	1460	1497
ENSMUSG00000015126	Tsr3	4	4	0	0	0	0	48	47	0	0	0	1	13	13	0	0	2	2	9	9	0	0	0	0	0	0	0	0	0	0	7	7	0	0	0	0	2	2	0	0	1	1	32	31	0	1	2	2
ENSMUSG00000015127	Unkl	0	0	0	0	0	0	5	5	0	1	2	1	0	0	0	0	0	0	0	0	0	0	0	0	0	0	0	0	0	0	1	1	0	0	0	0	0	0	0	0	0	0	0	0	0	0	1	1
ENSMUSG00000015133	Lrrk1	0	0	0	0	0	0	0	0	0	0	0	0	3	3	0	0	0	0	0	0	0	0	0	0	0	0	0	0	0	0	0	0	0	0	0	0	0	0	0	0	0	0	0	0	0	0	0	0
ENSMUSG00000015134	Aldh1a3	0	0	0	0	0	0	0	0	0	0	0	0	0	0	0	0	0	0	0	0	0	0	0	0	0	0	0	0	0	0	0	0	0	0	0	0	0	0	0	0	0	0	1	1	0	0	0	0
ENSMUSG00000015143	Actn1	0	0	0	0	3	3	0	0	0	0	19	19	0	0	0	0	5	5	0	0	0	0	10	10	0	0	0	0	1	1	0	0	0	0	7	7	0	0	0	0	0	0	0	0	0	0	18	18
ENSMUSG00000015176	Nolc1	86	81	0	5	149	149	545	502	3	22	528	548	64	61	0	1	97	99	58	52	0	2	110	114	25	24	0	2	26	25	134	116	2	9	225	236	51	45	0	1	62	66	161	154	1	6	241	242
ENSMUSG00000015189	Casd1	0	0	0	0	0	0	0	0	0	0	0	0	0	0	0	0	0	0	0	0	0	0	0	0	0	0	0	0	0	0	1	0	0	1	0	0	0	0	0	0	0	0	0	0	0	0	0	0
ENSMUSG00000015202	Cnksr3	0	0	0	0	0	0	9	8	0	0	2	3	0	0	0	0	0	0	1	0	0	0	0	0	0	0	0	0	0	0	2	2	0	0	0	0	0	0	0	0	0	0	1	1	0	1	1	0
ENSMUSG00000015222	Map2	4	4	0	0	0	0	5	3	0	1	0	0	9	8	0	0	1	2	4	1	0	2	0	1	1	1	0	0	0	0	2	1	0	0	2	3	8	7	0	0	2	3	6	5	0	0	0	1
ENSMUSG00000015247	Nipsnap3b	0	0	0	0	0	0	3	3	0	0	1	1	0	0	0	0	0	0	0	0	0	0	0	0	0	0	0	0	0	0	9	9	0	0	1	1	0	0	0	0	0	0	0	0	0	0	0	0
ENSMUSG00000015305	Sash1	0	0	0	0	3	3	1	1	0	0	23	23	0	0	0	0	6	6	0	0	0	0	7	7	0	0	0	0	0	0	0	0	0	0	15	15	0	0	0	0	2	2	0	0	0	0	14	14
ENSMUSG00000015314	Slamf6	0	0	0	0	0	0	0	0	0	0	0	0	0	0	0	0	0	0	0	0	0	0	0	0	0	0	0	0	0	0	0	0	0	0	0	0	0	0	0	0	0	0	0	0	0	0	0	0
ENSMUSG00000015316	Slamf1	9	8	0	0	2	3	48	42	0	1	8	13	12	10	0	0	4	6	16	16	0	0	0	0	28	24	0	1	7	10	31	25	0	2	0	4	23	22	0	0	1	2	49	44	0	0	2	7
ENSMUSG00000015341	Golga7	0	0	0	0	68	68	0	0	0	0	626	625	0	0	0	0	58	58	0	0	0	0	66	66	0	0	0	0	33	33	0	0	0	0	215	215	0	0	0	0	62	62	0	0	0	0	218	218
ENSMUSG00000015355	Cd48	4	3	0	0	0	1	9	9	0	0	1	1	8	6	0	0	0	2	10	10	0	0	0	0	8	8	0	0	2	2	4	4	0	0	1	1	13	13	0	0	0	0	11	11	0	0	0	0
ENSMUSG00000015357	Clpx	50	48	0	0	14	16	76	74	0	0	5	7	19	17	0	1	3	4	53	52	0	0	6	7	3	3	0	0	0	0	19	19	0	0	0	0	67	63	0	1	8	11	69	67	0	1	6	7
ENSMUSG00000015365	Mov10l1	0	0	0	0	5	5	0	0	0	0	18	18	0	0	0	0	0	0	0	0	0	0	2	2	0	0	0	0	0	0	0	0	0	0	16	16	0	0	0	0	1	1	0	0	0	0	3	3
ENSMUSG00000015461	Atf6b	2	2	0	0	0	0	12	10	0	1	2	3	0	0	0	0	0	0	0	0	0	0	0	0	0	0	0	0	0	0	5	4	0	1	3	3	0	0	0	0	0	0	3	3	0	0	0	0
ENSMUSG00000015467	Egfl8	0	0	0	0	0	0	0	0	0	0	1	1	0	0	0	0	0	0	0	0	0	0	0	0	0	0	0	0	0	0	0	0	0	0	1	1	0	0	0	0	0	0	0	0	0	0	1	1
ENSMUSG00000015474	Ppt2	0	0	0	0	16	16	0	0	0	0	151	151	0	0	0	0	12	12	0	0	0	0	19	19	0	0	0	0	14	14	5	4	0	0	152	152	0	0	0	0	9	9	0	0	0	0	84	84
ENSMUSG00000015476	Prrt1	0	0	0	0	14	14	0	0	0	0	135	135	0	0	0	0	10	10	0	0	0	0	16	16	0	0	0	0	13	13	0	0	0	0	138	138	0	0	0	0	8	8	0	0	0	0	76	76
ENSMUSG00000015488	Cacfd1	0	0	0	0	0	0	0	0	0	0	0	0	0	0	0	0	0	0	0	0	0	0	0	0	0	0	0	0	0	0	1	1	0	0	0	0	1	1	0	0	0	0	0	0	0	0	0	0
ENSMUSG00000015501	Hivep2	2	1	0	0	0	1	11	11	0	0	2	2	9	9	0	0	3	3	6	4	0	1	0	1	2	2	0	0	2	2	8	8	0	0	0	0	8	8	0	0	0	0	26	24	0	0	0	2
ENSMUSG00000015519	2310057J18Rik	0	0	0	0	0	0	0	0	0	0	0	0	0	0	0	0	0	0	0	0	0	0	0	0	0	0	0	0	0	0	0	0	0	0	0	0	0	0	0	0	0	0	0	0	0	0	1	1
ENSMUSG00000015522	Arnt	4	4	0	1	0	0	14	11	0	0	5	6	1	1	0	0	0	0	1	1	0	0	0	0	1	1	0	0	3	3	3	2	0	0	0	0	2	2	0	0	0	0	8	6	0	1	1	1
ENSMUSG00000015568	Lpl	21	21	0	0	0	0	81	81	0	0	0	0	8	8	0	0	0	0	27	27	0	0	0	0	0	0	0	0	0	0	33	33	0	0	0	0	15	15	0	0	0	0	12	12	0	0	0	0
ENSMUSG00000015575	Atp6v0e	0	0	0	0	0	0	0	0	0	0	1	1	0	0	0	0	1	1	0	0	0	0	0	0	0	0	0	0	1	1	0	0	0	0	0	0	0	0	0	0	0	0	0	0	0	0	0	0
ENSMUSG00000015579	Nkx2-5	0	0	0	0	0	0	0	0	0	0	0	0	0	0	0	0	0	0	0	0	0	0	1	1	0	0	0	0	0	0	0	0	0	0	0	0	0	0	0	0	0	0	0	0	0	0	0	0
ENSMUSG00000015619	Gata3	0	0	0	0	1	1	0	0	0	0	0	0	0	0	0	0	0	0	0	0	0	0	0	0	0	0	0	0	0	0	0	0	0	0	0	0	0	0	0	0	0	0	0	0	0	0	0	0
ENSMUSG00000015647	Lama5	0	0	0	0	0	0	3	3	0	0	0	0	0	0	0	0	1	1	0	0	0	0	1	1	0	0	0	0	0	0	0	0	0	0	0	0	0	0	0	0	0	0	2	1	0	0	0	1
ENSMUSG00000015653	Steap2	0	0	0	0	1	1	1	0	0	0	56	57	0	0	0	0	6	6	0	0	0	0	7	7	0	0	0	0	5	5	0	0	0	0	23	23	0	0	0	0	24	24	3	2	0	0	49	49
ENSMUSG00000015656	Hspa8	160	114	1	3	25	31	305	225	2	8	53	53	71	57	1	2	26	26	202	144	1	3	31	34	64	52	1	1	11	10	324	233	3	8	58	64	210	140	0	5	33	44	474	351	2	7	83	93
ENSMUSG00000015659	Serac1	2	2	0	0	3	3	12	12	0	0	2	2	2	1	0	0	2	2	0	0	0	0	1	1	3	3	0	0	2	2	10	9	0	0	6	6	3	3	0	0	0	0	5	5	0	0	3	3
ENSMUSG00000015671	Psma2	0	0	0	0	1493	1493	0	0	0	0	1655	1655	0	0	0	0	745	745	0	0	0	0	1009	1009	0	0	0	0	651	651	0	0	0	0	2006	2006	0	0	0	0	1034	1034	1	1	0	0	2899	2898
ENSMUSG00000015672	Mrpl32	0	0	0	0	0	0	0	0	0	0	0	0	0	0	0	0	0	0	0	0	0	0	1	1	0	0	0	0	1	1	0	0	0	0	1	1	0	0	0	0	1	1	0	0	0	0	1	1
ENSMUSG00000015697	Setdb1	0	0	0	0	248	248	1	1	0	0	242	242	0	0	0	0	54	54	0	0	0	0	173	173	0	0	0	0	27	27	1	1	0	0	189	189	0	0	0	0	130	130	2	2	0	0	453	453
ENSMUSG00000015709	Arnt2	0	0	0	0	0	0	0	0	0	0	0	0	0	0	0	0	0	0	0	0	0	0	0	0	0	0	0	0	0	0	0	0	0	0	1	1	0	0	0	0	0	0	0	0	0	0	0	0
ENSMUSG00000015721	Nlrp5	27	27	0	0	55	55	38	35	0	0	55	58	35	33	0	0	42	44	53	53	1	2	47	47	30	29	0	1	43	43	180	174	0	1	182	187	37	34	0	0	34	37	306	299	2	6	194	197
ENSMUSG00000015733	Capza2	0	0	0	0	316	316	0	0	1	1	406	406	1	0	0	0	241	242	0	0	0	0	451	451	0	0	0	0	245	245	0	0	0	0	494	494	1	1	0	0	305	305	0	0	0	0	481	480
ENSMUSG00000015745	Plekho1	0	0	0	0	0	0	3	0	0	0	0	4	1	0	0	0	0	1	0	0	0	0	0	0	2	1	0	0	0	1	0	0	0	0	0	0	0	0	0	0	0	0	1	1	0	0	0	0
ENSMUSG00000015748	Prpf3	0	0	0	0	0	0	0	0	0	0	1	1	0	0	0	0	0	0	0	0	0	0	0	0	0	0	0	0	0	0	0	0	0	0	0	0	0	0	0	0	0	0	0	0	0	0	2	2
ENSMUSG00000015749	Anp32e	0	0	0	0	0	0	0	0	0	0	8	8	0	0	0	0	0	0	0	0	0	0	2	2	0	0	0	0	0	0	0	0	0	0	11	11	0	0	0	0	1	1	0	0	0	0	6	6
ENSMUSG00000015750	Aph1a	0	0	0	0	0	0	0	0	0	0	0	0	0	0	0	0	0	0	0	0	0	0	0	0	0	0	0	0	0	0	0	0	0	0	0	0	0	0	0	0	0	0	0	0	0	0	1	1
ENSMUSG00000015755	Tab2	11	11	0	0	3	3	27	26	0	0	10	11	4	4	0	0	0	0	13	13	0	0	2	2	14	14	0	0	3	3	13	13	0	0	3	3	13	12	0	0	3	4	15	14	0	0	2	3
ENSMUSG00000015757	Ppil4	32	32	1	1	383	383	61	58	1	1	634	637	45	40	0	1	243	247	50	46	1	3	462	464	27	26	0	1	144	144	79	73	1	1	569	575	23	16	0	0	388	395	75	66	1	1	633	642
ENSMUSG00000015759	Cnih1	146	143	1	1	67	70	713	709	0	0	63	67	181	178	0	4	150	149	228	225	0	1	52	53	152	151	0	0	11	12	769	760	0	1	58	66	327	325	0	0	63	65	855	839	0	2	110	124
ENSMUSG00000015766	Eps8	706	661	0	8	67	104	1069	1006	0	7	79	135	323	302	1	4	31	49	280	257	0	5	60	78	165	149	1	4	11	25	815	759	0	11	63	108	497	456	1	6	45	81	1072	1003	0	15	107	160
ENSMUSG00000015776	Med22	10	9	0	0	0	0	311	255	0	3	5	7	23	20	0	0	0	0	23	18	0	0	0	0	11	8	0	0	0	1	112	99	0	0	0	3	12	11	0	0	0	0	63	52	0	1	1	4
ENSMUSG00000015787	Abo	0	0	0	0	0	0	0	0	0	0	0	0	0	0	0	0	0	0	0	0	0	0	0	0	0	0	0	0	0	0	0	0	0	0	0	0	0	0	0	0	1	1	0	0	0	0	0	0
ENSMUSG00000015790	Surf1	0	0	0	0	34	34	1	1	0	0	93	93	0	0	0	0	81	81	0	0	0	0	50	50	0	0	0	0	40	40	0	0	0	0	93	93	0	0	0	0	51	51	0	0	0	0	191	191
ENSMUSG00000015804	Med28	534	262	0	8	273	524	2335	1117	1	29	950	2061	1008	491	0	14	449	916	835	409	0	5	381	771	688	372	4	12	314	602	2036	1030	4	24	818	1757	978	481	0	12	450	911	3307	1679	3	53	1395	2890
ENSMUSG00000015806	Qdpr	0	0	0	0	15	15	0	0	0	0	86	86	0	0	0	0	16	16	0	0	0	0	33	33	0	0	0	0	24	24	0	0	0	0	71	71	0	0	0	0	19	19	0	0	0	0	112	112
ENSMUSG00000015812	Gnrh1	0	0	0	0	270	270	0	0	0	0	610	610	0	0	0	0	373	373	0	0	0	0	379	379	0	0	0	0	308	308	1	1	0	0	380	380	2	2	0	0	364	364	0	0	0	0	716	716
ENSMUSG00000015869	Prpsap1	3	3	0	0	12	12	4	4	0	0	222	222	5	4	0	0	52	53	2	2	0	0	37	37	1	1	0	0	22	22	0	0	0	0	140	140	3	3	0	0	32	32	4	3	0	0	128	129
ENSMUSG00000015879	Fam184b	0	0	0	0	0	0	0	0	0	0	0	0	0	0	0	0	0	0	0	0	0	0	0	0	1	0	0	0	0	1	1	0	0	0	2	3	0	0	0	0	0	0	1	1	0	0	0	0
ENSMUSG00000015880	Ncapg	1139	1099	2	9	78	111	2781	2716	1	19	138	185	770	747	0	1	69	91	1121	1084	1	10	100	128	624	600	0	7	49	66	1822	1771	1	15	122	160	836	810	3	8	65	86	1974	1910	3	20	123	170
ENSMUSG00000015882	Lcorl	6	6	0	0	4	4	17	17	0	1	4	3	7	6	0	0	4	5	9	9	0	0	3	3	0	0	0	0	1	1	15	15	0	1	3	3	8	8	0	0	2	2	7	7	0	1	1	0
ENSMUSG00000015889	Lta4h	0	0	0	0	0	0	0	0	0	0	0	0	0	0	0	0	0	0	0	0	0	0	0	0	0	0	0	0	0	0	0	0	0	0	0	0	0	0	0	0	0	0	1	1	0	0	0	0
ENSMUSG00000015932	Dstn	45	40	0	0	1	3	178	164	0	1	0	4	35	32	0	0	0	1	46	42	0	0	0	1	20	17	0	0	0	1	121	112	0	1	0	3	48	43	0	0	0	1	83	76	1	3	1	4
ENSMUSG00000015937	H2afy	5	5	0	0	11	11	14	14	0	0	16	16	4	4	0	0	4	4	5	5	0	0	6	6	1	1	0	0	6	6	8	8	0	1	18	17	9	9	0	0	15	15	20	19	0	0	21	22
ENSMUSG00000015942	Gtf2ird2	0	0	0	0	0	0	0	0	0	0	1	1	0	0	0	0	0	0	0	0	0	0	0	0	0	0	0	0	0	0	0	0	0	0	0	0	0	0	0	0	0	0	0	0	0	0	0	0
ENSMUSG00000015943	Bola1	0	0	0	0	0	0	0	0	0	0	1	1	0	0	0	0	5	5	0	0	0	0	4	4	0	0	0	0	3	3	0	0	0	0	4	4	0	0	0	0	0	0	0	0	0	0	3	3
ENSMUSG00000015947	Fcgr1	0	0	0	0	0	0	0	0	0	0	1	1	0	0	0	0	0	0	0	0	0	0	0	0	0	0	0	0	1	1	0	0	0	0	0	0	0	0	0	0	3	3	0	0	0	0	0	0
ENSMUSG00000015962	1700016C15Rik	0	0	0	0	0	0	0	0	0	0	0	0	0	0	0	0	0	0	0	0	0	0	0	0	0	0	0	0	0	0	0	0	0	0	0	0	0	0	0	0	0	0	0	0	0	0	2	2
ENSMUSG00000015968	Cacna1d	0	0	0	0	1	1	0	0	0	0	11	11	0	0	0	0	0	0	0	0	0	0	0	0	0	0	0	0	0	0	0	0	0	0	0	0	0	0	0	0	0	0	0	0	0	0	3	3
ENSMUSG00000015994	Fnta	57	52	0	0	7	12	142	137	0	1	11	14	20	20	0	0	6	5	32	32	0	0	7	7	52	50	0	0	9	11	243	236	0	0	14	21	73	72	0	0	10	11	220	215	0	2	13	16
ENSMUSG00000016018	Skiv2l2	14	12	0	0	4	6	6	6	0	0	4	4	10	10	0	0	5	5	6	6	0	0	4	4	5	5	0	0	2	2	2	2	0	0	2	2	20	19	0	0	13	14	10	10	0	0	6	6
ENSMUSG00000016024	Lbp	0	0	0	0	0	0	0	0	0	0	0	0	0	0	0	0	0	0	0	0	0	0	0	0	0	0	0	0	0	0	5	5	0	0	2	2	0	0	0	0	0	0	0	0	0	0	0	0
ENSMUSG00000016028	Celsr1	0	0	0	0	0	0	0	0	0	0	0	0	0	0	0	0	0	0	3	2	0	0	0	0	0	0	0	0	0	0	0	0	0	0	0	0	0	0	0	0	0	0	0	0	0	0	1	1
ENSMUSG00000016179	Camk1g	0	0	0	0	0	0	2	2	0	0	1	1	0	0	0	0	0	0	0	0	0	0	0	0	0	0	0	0	0	0	0	0	0	0	0	0	0	0	0	0	0	0	0	0	0	0	0	0
ENSMUSG00000016181	Diexf	0	0	0	0	4	4	0	0	0	0	19	19	0	0	0	0	5	5	0	0	0	0	14	14	0	0	0	0	5	5	0	0	0	0	7	7	0	0	0	0	4	4	0	0	0	0	18	18
ENSMUSG00000016200	Syt14	0	0	0	0	0	0	2	2	0	0	0	0	0	0	0	0	2	2	0	0	0	0	0	0	0	0	0	0	0	0	0	0	0	0	0	0	0	0	0	0	0	0	1	1	0	0	0	0
ENSMUSG00000016257	Prelid3b	0	0	0	0	0	0	0	0	0	0	0	0	0	0	0	0	0	0	0	0	0	0	0	0	0	0	0	0	0	0	0	0	0	0	0	0	0	0	0	0	1	1	0	0	0	0	0	0
ENSMUSG00000016344	Ppdpf	44	34	0	0	0	0	109	85	0	0	1	5	27	25	0	0	0	1	15	10	0	0	0	1	37	28	0	0	0	1	45	34	0	0	0	1	37	28	0	0	0	0	136	110	0	1	1	2
ENSMUSG00000016386	Mpped2	0	0	0	0	1	1	0	0	0	0	7	7	0	0	0	0	0	0	0	0	0	0	0	0	0	0	0	0	6	6	0	0	0	0	1	1	0	0	0	0	0	0	1	1	0	0	16	16
ENSMUSG00000016481	Cr1l	0	0	0	0	9	9	0	0	0	0	15	15	0	0	0	0	0	0	0	0	0	0	1	1	0	0	0	0	3	3	0	0	0	0	12	12	0	0	0	0	0	0	0	0	0	0	8	8
ENSMUSG00000016487	Ppfibp1	0	0	0	0	4	4	0	0	0	0	0	0	0	0	0	0	0	0	0	0	0	0	1	1	0	0	0	0	0	0	0	0	0	0	2	2	0	0	0	0	1	1	0	0	0	0	5	5
ENSMUSG00000016503	Gtf3a	32	31	0	0	2	3	111	110	0	0	2	3	21	21	0	0	1	1	31	30	0	0	0	1	42	42	0	0	1	1	156	156	1	2	4	3	21	21	0	0	0	0	120	118	0	0	3	5
ENSMUSG00000016510	Mtif3	50	48	0	0	223	226	104	99	0	1	124	128	25	24	0	0	108	109	24	23	0	0	120	121	20	19	0	0	54	55	23	22	1	1	126	127	27	26	0	1	103	103	108	106	0	1	159	160
ENSMUSG00000016520	Lnx2	16	14	0	1	0	1	61	61	0	0	1	1	23	20	0	0	0	0	26	25	0	0	1	2	5	5	0	0	0	0	34	34	0	0	0	0	26	25	0	0	3	3	30	25	0	1	1	1
ENSMUSG00000016524	Il19	0	0	0	0	0	0	0	0	0	0	0	0	0	0	0	0	0	0	0	0	0	0	0	0	0	0	0	0	0	0	0	0	0	0	0	0	0	0	0	0	1	1	0	0	0	0	0	0
ENSMUSG00000016526	Dyrk3	2	2	0	0	0	0	1	1	0	0	0	0	0	0	0	0	0	0	3	3	0	0	0	0	0	0	0	0	0	0	0	0	0	0	0	0	0	0	0	0	0	0	0	0	0	0	0	0
ENSMUSG00000016528	Mapkapk2	0	0	0	0	0	0	0	0	0	0	0	0	0	0	0	0	0	0	0	0	0	0	0	0	0	0	0	0	0	0	0	0	0	0	0	0	0	0	0	0	0	0	0	0	0	0	1	1
ENSMUSG00000016529	Il10	0	0	0	0	0	0	0	0	0	0	0	0	0	0	0	0	0	0	0	0	0	0	0	0	0	0	0	0	0	0	0	0	0	0	0	0	0	0	0	0	1	1	0	0	0	0	0	0
ENSMUSG00000016541	Atxn10	0	0	0	0	0	0	0	0	0	0	2	2	3	3	0	0	6	6	0	0	0	0	0	0	0	0	0	0	0	0	1	1	0	0	4	4	0	0	0	0	0	0	2	2	0	0	3	3
ENSMUSG00000016552	Foxred2	0	0	0	0	0	0	2	2	0	0	1	1	0	0	0	0	0	0	0	0	0	0	0	0	0	0	0	0	0	0	2	2	0	0	0	0	0	0	0	0	0	0	1	1	0	0	1	1
ENSMUSG00000016554	Eif3d	0	0	0	0	5	5	0	0	0	0	53	53	0	0	0	0	0	0	0	0	0	0	6	6	0	0	0	0	3	3	0	0	0	0	28	28	0	0	0	0	12	12	0	0	0	0	25	25
ENSMUSG00000016559	H3f3b	0	0	0	0	0	0	0	0	0	0	2	2	1	0	0	0	1	1	0	0	0	0	5	5	0	0	0	0	1	1	0	0	0	0	3	3	0	0	0	0	1	1	0	0	0	0	4	4
ENSMUSG00000016619	Nup50	1	1	0	0	24	24	44	41	2	3	231	233	0	0	0	0	21	21	3	3	0	0	38	38	2	2	0	0	5	5	10	8	0	0	41	43	0	0	0	0	37	37	3	2	0	0	98	98
ENSMUSG00000016624	Phf21b	2	2	0	0	0	0	0	0	0	0	0	0	3	3	0	0	1	1	0	0	0	0	0	0	0	0	0	0	0	0	2	2	0	0	0	0	0	0	0	0	0	0	0	0	0	0	0	0
ENSMUSG00000016626	Nlrp14	1493	1454	1	9	245	277	746	731	0	1	87	101	761	746	1	6	139	150	848	818	0	3	153	178	449	430	0	3	101	116	2447	2410	1	8	186	215	469	448	0	5	124	140	3162	3089	1	9	225	288
ENSMUSG00000016637	Ift27	0	0	0	0	0	0	3	3	0	0	0	0	3	3	0	0	0	0	9	9	0	0	0	0	0	0	0	0	0	0	15	14	0	1	0	0	5	5	0	0	0	0	7	7	0	0	0	0
ENSMUSG00000016664	Pacsin2	0	0	0	0	194	194	0	0	0	0	328	328	0	0	0	0	49	49	0	0	0	0	58	58	0	0	0	0	26	26	0	0	0	0	67	67	0	0	0	0	47	47	0	0	0	0	261	261
ENSMUSG00000016757	Ttll12	0	0	0	0	0	0	8	6	0	2	6	6	0	0	0	0	0	0	0	0	0	0	0	0	0	0	0	0	0	0	3	3	0	0	1	1	0	0	0	0	0	0	3	3	0	0	2	2
ENSMUSG00000016831	Tox4	2	2	0	0	23	23	6	6	0	0	13	13	0	0	0	0	22	22	0	0	0	0	20	20	1	1	0	0	0	0	1	1	0	0	19	19	3	3	0	0	9	9	0	0	0	0	49	49
ENSMUSG00000016833	Mrps18c	1	1	1	1	8	8	0	0	0	0	38	38	0	0	0	0	41	41	0	0	0	0	24	24	0	0	0	0	37	37	2	2	0	0	56	56	0	0	0	0	22	22	0	0	0	0	72	72
ENSMUSG00000016918	Sulf1	0	0	0	0	0	0	0	0	0	0	0	0	0	0	0	0	1	1	0	0	0	0	3	3	0	0	0	0	0	0	0	0	0	0	3	3	0	0	0	0	0	0	0	0	0	0	4	4
ENSMUSG00000016933	Plcg1	0	0	0	0	0	0	0	0	0	0	0	0	0	0	0	0	0	0	0	0	0	0	0	0	0	0	0	0	0	0	0	0	0	0	0	0	0	0	0	0	0	0	1	1	0	0	0	0
ENSMUSG00000016940	Kctd2	0	0	0	0	0	0	5	5	0	0	0	0	0	0	0	0	0	0	0	0	0	0	1	1	0	0	0	0	0	0	0	0	0	0	1	1	0	0	0	0	0	0	0	0	0	0	0	0
ENSMUSG00000016946	Kctd5	4	3	0	0	7	8	70	70	0	0	14	14	7	7	0	0	1	1	11	11	0	0	19	19	5	5	0	0	2	2	15	14	0	0	0	1	3	3	0	0	18	18	36	34	0	0	33	35
ENSMUSG00000016984	Etaa1	0	0	0	0	0	0	0	0	0	0	0	0	1	1	0	0	0	0	2	1	0	0	0	1	0	0	0	0	0	0	1	1	0	0	0	0	0	0	0	0	0	0	1	1	0	0	0	0
ENSMUSG00000017009	Sdc4	0	0	0	0	0	0	0	0	0	0	2	2	0	0	0	0	0	0	0	0	0	0	0	0	0	0	0	0	0	0	0	0	0	0	3	3	0	0	0	0	0	0	0	0	0	0	0	0
ENSMUSG00000017119	Nbr1	17	16	0	0	8	9	28	27	0	1	13	13	22	20	0	0	6	7	25	24	0	0	9	10	14	13	0	1	10	10	38	36	0	0	21	23	22	18	0	1	7	10	21	21	0	0	30	30
ENSMUSG00000017132	Cyth1	0	0	0	0	1	1	3	3	0	0	6	6	0	0	0	0	3	3	0	0	0	0	0	0	1	1	0	0	0	0	0	0	0	0	3	3	0	0	0	0	0	0	1	1	0	0	0	0
ENSMUSG00000017144	Rnd3	16	14	0	0	1	2	4	4	0	0	0	0	14	13	0	0	1	2	2	2	0	0	1	1	10	9	0	0	0	1	14	10	0	4	3	3	20	15	0	0	2	7	18	15	0	0	2	5
ENSMUSG00000017146	Brca1	1	1	0	0	52	52	0	0	0	0	121	121	4	4	0	0	39	39	12	10	0	0	100	101	4	4	0	0	27	27	2	2	0	0	47	47	2	2	0	0	34	34	9	9	0	1	63	63
ENSMUSG00000017165	Gast	0	0	0	0	0	0	4	2	0	0	0	1	0	0	0	0	0	1	1	1	0	0	0	0	0	0	0	0	0	0	0	0	0	0	0	0	0	0	0	0	0	0	0	0	0	0	1	1
ENSMUSG00000017167	Cntnap1	4	4	0	0	0	0	6	5	0	0	0	1	8	8	0	0	1	1	8	6	0	0	0	0	10	9	0	0	2	2	8	8	0	0	4	4	2	2	0	0	1	1	26	24	0	0	6	8
ENSMUSG00000017176	Nt5c3b	0	0	0	0	0	0	0	0	0	0	0	0	0	0	0	0	0	0	0	0	0	0	0	0	0	0	0	0	0	0	0	0	0	0	1	1	0	0	0	0	0	0	0	0	0	0	0	0
ENSMUSG00000017188	Coa3	14	14	0	0	1	1	49	41	0	2	1	7	26	23	0	0	2	5	37	33	0	3	0	2	36	32	0	0	0	4	48	38	0	4	2	9	28	21	0	0	0	6	44	36	0	0	3	9
ENSMUSG00000017195	Zpbp2	0	0	0	0	0	0	0	0	0	0	5	5	0	0	0	0	0	0	0	0	0	0	0	0	0	0	0	0	0	0	0	0	0	0	0	0	0	0	0	0	1	1	0	0	0	0	2	2
ENSMUSG00000017204	Gsdma	0	0	0	0	0	0	0	0	0	0	2	2	0	0	0	0	0	0	0	0	0	0	0	0	0	0	0	0	1	1	0	0	0	0	0	0	0	0	0	0	0	0	0	0	0	0	0	0
ENSMUSG00000017210	Med24	0	0	0	0	0	0	0	0	0	0	2	2	0	0	0	0	0	0	0	0	0	0	0	0	0	0	0	0	1	1	0	0	0	0	0	0	0	0	0	0	0	0	0	0	0	0	0	0
ENSMUSG00000017211	Gsdma2	0	0	0	0	0	0	0	0	0	0	0	0	0	0	0	0	0	0	0	0	0	0	0	0	0	0	0	0	1	1	0	0	0	0	0	0	0	0	0	0	0	0	0	0	0	0	0	0
ENSMUSG00000017221	Psmd3	0	0	0	0	10	10	0	0	0	0	276	276	0	0	0	0	2	2	0	0	0	0	7	7	0	0	0	0	6	6	0	0	0	0	25	25	0	0	0	0	5	5	0	0	0	0	37	37
ENSMUSG00000017264	Exosc10	14	13	0	0	0	0	102	100	0	0	4	6	19	12	0	0	3	10	29	27	0	1	3	3	10	10	0	0	1	1	43	41	0	1	9	10	12	12	0	0	0	0	16	15	0	1	2	2
ENSMUSG00000017286	Glod4	151	136	0	1	0	14	265	249	0	2	12	26	78	73	0	0	2	7	130	125	0	1	2	6	42	40	0	0	1	3	280	261	0	2	4	20	76	71	0	0	2	7	235	222	1	1	2	14
ENSMUSG00000017288	Vps53	8	7	0	0	19	20	45	40	0	0	37	42	8	8	0	0	6	6	0	0	0	0	10	10	2	2	0	0	5	5	19	18	0	0	18	19	5	5	0	0	7	7	11	11	1	0	32	32
ENSMUSG00000017299	Dnttip1	0	0	0	0	0	0	0	0	0	0	7	7	0	0	0	0	0	0	1	1	0	0	5	5	0	0	0	0	0	0	0	0	0	0	18	18	0	0	0	0	2	2	0	0	0	0	7	7
ENSMUSG00000017300	Tnnc2	0	0	0	2	0	2	0	0	0	1	4	4	0	0	0	0	2	2	0	0	0	1	2	3	0	0	0	0	2	2	1	1	0	0	8	12	0	0	0	0	1	2	0	0	0	2	10	17
ENSMUSG00000017307	Acot8	0	0	0	0	3	3	0	0	0	0	20	20	0	0	0	0	2	2	0	0	0	0	4	4	0	0	0	0	3	3	1	1	0	0	13	13	0	0	0	0	2	2	0	0	0	0	28	28
ENSMUSG00000017310	Spint4	0	0	0	0	0	0	0	0	0	0	1	1	0	0	0	0	0	0	0	0	0	0	0	0	0	0	0	0	0	0	0	0	0	0	0	0	0	0	0	0	0	0	0	0	0	0	0	0
ENSMUSG00000017311	Pyy	0	0	0	0	0	0	0	0	0	0	1	1	0	0	0	0	0	0	0	0	0	0	0	0	0	0	0	0	0	0	0	0	0	0	0	0	0	0	0	0	0	0	0	0	0	0	0	0
ENSMUSG00000017314	Mpp2	0	0	0	0	0	0	0	0	0	0	1	1	0	0	0	0	0	0	0	0	0	0	0	0	0	0	0	0	0	0	0	0	0	0	0	0	0	0	0	0	0	0	0	0	0	0	0	0
ENSMUSG00000017376	Nlk	0	0	0	0	14	14	0	0	0	0	24	24	0	0	0	0	31	31	0	0	0	0	13	13	0	0	0	0	13	13	0	0	0	0	6	6	0	0	0	0	8	8	0	0	0	0	25	25
ENSMUSG00000017386	Traf4	0	0	0	0	0	0	0	0	0	0	0	0	0	0	0	0	0	0	0	0	0	0	0	0	0	0	0	0	0	0	0	0	0	0	0	0	0	0	0	0	0	0	0	0	0	0	0	0
ENSMUSG00000017400	Stac2	0	0	0	0	0	0	0	0	0	0	0	0	0	0	0	0	0	0	0	0	0	0	0	0	0	0	0	0	0	0	0	0	0	0	2	2	0	0	0	0	0	0	0	0	0	0	0	0
ENSMUSG00000017404	Rpl19	0	0	0	0	2	2	0	0	0	0	21	27	0	0	0	0	21	29	0	0	0	0	12	15	0	0	0	0	8	12	0	0	0	0	36	49	0	0	0	0	17	22	0	0	0	0	65	92
ENSMUSG00000017405	Nek8	0	0	0	0	0	0	0	0	0	0	0	0	0	0	0	0	0	0	0	0	0	0	0	0	0	0	0	0	0	0	0	0	0	0	0	0	0	0	0	0	0	0	0	0	0	0	0	0
ENSMUSG00000017412	Cacnb4	0	0	0	0	0	0	1	0	0	1	7	7	0	0	0	0	17	17	0	0	0	0	0	0	0	0	0	0	4	4	4	4	0	0	6	6	0	0	0	0	1	1	0	0	0	0	14	14
ENSMUSG00000017446	C1qtnf1	0	0	0	0	0	0	0	0	0	0	0	0	0	0	0	0	0	0	0	0	0	0	0	0	0	0	0	0	0	0	0	0	0	0	0	0	0	0	0	0	0	0	0	0	0	0	0	0
ENSMUSG00000017485	Top2b	29	28	0	3	18	16	43	40	1	13	27	18	14	14	0	2	7	5	33	25	0	12	23	19	23	18	1	10	21	17	46	44	0	8	22	16	35	31	0	6	13	11	27	22	0	7	27	25
ENSMUSG00000017491	Rarb	25	25	0	0	1	1	6	5	0	0	1	1	6	5	0	1	1	1	8	7	0	1	0	0	5	5	0	0	3	2	11	11	0	0	1	1	6	4	0	0	1	2	7	7	0	0	2	2
ENSMUSG00000017493	Igfbp4	0	0	0	0	0	0	0	0	0	0	0	0	0	0	0	0	0	0	0	0	0	0	0	0	0	0	0	0	0	0	0	0	0	0	1	1	0	0	0	0	0	0	0	0	0	0	0	0
ENSMUSG00000017499	Cdc6	3	3	0	0	6	6	72	68	0	1	51	54	4	4	0	0	8	8	15	13	0	0	18	20	4	4	0	0	2	2	34	33	0	1	24	24	8	7	0	0	11	12	25	24	0	0	26	27
ENSMUSG00000017588	Krt27	3	3	0	0	0	0	0	0	0	0	1	1	0	0	0	0	1	1	0	0	0	0	0	0	0	0	0	0	4	4	0	0	0	0	1	1	0	0	0	0	1	1	0	0	0	0	2	2
ENSMUSG00000017631	Abr	18	18	0	0	6	6	25	24	0	0	2	3	8	6	0	0	2	4	5	4	0	0	1	2	3	3	0	0	0	0	18	17	0	1	2	2	19	18	0	0	0	1	86	85	0	0	9	10
ENSMUSG00000017652	Cd40	0	0	0	0	0	0	0	0	0	0	0	0	1	1	0	0	2	2	0	0	0	0	0	0	0	0	0	0	0	0	0	0	0	0	0	0	0	0	0	0	0	0	1	1	0	0	0	0
ENSMUSG00000017670	Elmo2	0	0	0	0	0	0	0	0	0	0	0	0	0	0	0	0	0	0	0	0	0	0	0	0	0	0	0	0	3	3	0	0	0	0	0	0	0	0	0	0	1	1	0	0	0	0	0	0
ENSMUSG00000017677	Wsb1	0	0	0	0	0	0	0	0	0	0	13	13	0	0	0	0	4	4	0	0	0	0	0	0	0	0	0	0	4	4	0	0	0	0	10	10	0	0	0	0	0	0	0	0	0	0	12	12
ENSMUSG00000017686	Rhot1	0	0	0	0	48	48	0	0	0	0	77	77	0	0	0	0	20	20	0	0	0	0	37	37	0	0	0	0	30	30	0	0	0	0	83	83	0	0	0	0	50	50	0	0	0	0	112	112
ENSMUSG00000017692	Rhbdl3	0	0	0	0	0	0	0	0	0	0	0	1	0	0	0	0	0	0	0	0	0	0	0	0	0	0	0	0	0	0	0	0	0	0	0	0	0	0	0	0	0	0	0	0	0	0	0	0
ENSMUSG00000017697	Ada	0	0	0	0	19	19	0	0	0	0	128	128	0	0	0	0	45	45	0	0	0	0	28	28	0	0	0	1	33	33	0	0	0	0	49	49	0	0	0	0	27	27	0	0	0	0	129	129
ENSMUSG00000017713	Tha1	0	0	0	0	0	0	0	0	0	0	0	0	0	0	0	0	0	0	0	0	0	0	0	0	0	0	0	0	0	0	0	0	0	0	0	0	0	0	0	0	0	0	0	0	0	0	0	0
ENSMUSG00000017716	Birc5	0	0	0	0	877	877	0	0	0	0	2577	2577	0	0	0	0	1910	1910	0	0	0	0	1598	1598	0	0	0	0	1341	1341	0	0	0	0	2576	2576	0	0	0	0	1844	1844	0	0	0	0	4022	4022
ENSMUSG00000017718	Afmid	5	5	0	0	11	11	12	12	0	0	44	43	3	3	0	0	4	4	7	6	0	0	22	23	0	0	0	0	1	1	1	1	0	0	14	14	1	0	0	0	3	3	8	8	0	0	30	30
ENSMUSG00000017721	Pigt	0	0	0	0	1	1	2	2	0	0	0	0	1	1	0	0	0	0	0	0	0	0	1	1	0	0	0	0	0	0	0	0	0	0	0	0	0	0	0	0	0	0	0	0	0	0	1	1
ENSMUSG00000017723	Wfdc2	0	0	0	0	1	1	0	0	0	0	0	0	0	0	0	0	0	0	0	0	0	0	0	0	0	0	0	0	0	0	0	0	0	0	0	0	0	0	0	0	0	0	0	0	0	0	0	0
ENSMUSG00000017724	Etv4	0	0	0	0	0	0	2	1	0	0	0	0	0	0	0	0	1	1	0	0	0	0	0	0	0	0	0	0	0	0	0	0	0	0	0	0	0	0	0	0	0	0	0	0	0	0	1	1
ENSMUSG00000017733	Eppin	0	0	0	0	0	0	0	0	0	0	1	1	0	0	0	0	0	0	0	0	0	0	0	0	0	0	0	0	0	0	0	0	0	0	0	0	0	0	0	0	0	0	0	0	0	0	0	0
ENSMUSG00000017734	Dbndd2	0	0	0	0	1	1	0	0	0	0	0	0	0	0	0	0	0	0	0	0	0	0	0	0	0	0	0	0	0	0	0	0	0	0	0	0	0	0	0	0	4	4	0	0	0	0	0	0
ENSMUSG00000017737	Mmp9	0	0	0	0	0	0	0	0	0	0	0	0	0	0	0	0	0	0	0	0	0	0	0	0	0	0	0	0	0	0	0	0	0	0	0	0	0	0	0	0	0	0	3	3	0	0	0	0
ENSMUSG00000017740	Slc12a5	0	0	0	0	0	0	0	0	0	0	4	4	0	0	0	0	1	1	0	0	0	0	0	0	0	0	0	0	0	0	0	0	0	0	7	7	0	0	0	0	3	3	0	0	0	0	2	2
ENSMUSG00000017747	Ghdc	0	0	0	0	0	0	0	0	0	0	0	0	0	0	0	0	0	0	0	0	0	0	0	0	0	0	0	0	0	0	0	0	0	0	1	1	0	0	0	0	0	0	0	0	0	0	0	0
ENSMUSG00000017754	Pltp	0	0	0	0	0	0	0	0	0	0	1	1	0	0	0	0	0	0	0	0	0	0	0	0	0	0	0	0	0	0	0	0	0	0	0	0	0	0	0	0	0	0	0	0	0	0	0	0
ENSMUSG00000017756	Slc12a7	0	0	0	0	0	0	0	0	0	0	1	1	0	0	0	0	0	0	0	0	0	0	0	0	0	0	0	0	0	0	0	0	0	0	1	1	0	0	0	0	0	0	0	0	0	0	2	2
ENSMUSG00000017760	Ctsa	0	0	0	0	0	0	0	0	0	0	6	6	0	0	0	0	0	0	0	0	0	0	0	0	0	0	0	0	1	1	0	0	0	0	5	5	0	0	0	0	0	0	0	0	0	0	5	5
ENSMUSG00000017764	Zswim1	0	0	0	0	0	0	0	0	0	0	3	3	0	0	0	0	0	0	0	0	0	0	0	0	0	0	0	0	0	0	0	0	0	0	1	1	0	0	0	0	0	0	0	0	0	0	0	0
ENSMUSG00000017767	Spata25	0	0	0	0	0	0	0	0	0	0	1	1	0	0	0	0	0	0	0	0	0	0	0	0	0	0	0	0	0	0	0	0	0	0	1	1	0	0	0	0	0	0	0	0	0	0	0	0
ENSMUSG00000017774	Myo1c	2	2	0	0	1	2	37	36	0	0	4	5	0	0	0	0	3	3	2	2	0	0	3	3	1	0	0	1	2	4	13	12	0	0	11	12	0	0	0	0	0	0	3	3	0	0	6	6
ENSMUSG00000017776	Crk	1	1	0	0	0	0	12	7	0	4	8	9	0	0	0	0	0	0	0	0	0	0	0	0	1	1	0	0	0	0	8	6	0	0	2	4	0	0	0	0	0	0	0	0	0	0	3	3
ENSMUSG00000017778	Cox7c	4	3	0	0	0	0	10	7	0	0	1	0	5	2	0	0	0	0	11	6	0	0	0	0	5	5	0	0	0	0	15	9	0	0	1	0	4	1	0	0	0	0	12	8	0	0	1	1
ENSMUSG00000017781	Pitpna	0	0	0	0	7	7	1	1	0	0	38	38	0	0	0	0	17	17	0	0	0	0	6	6	0	0	0	0	6	6	3	3	0	0	18	18	0	0	0	0	40	40	0	0	0	0	66	66
ENSMUSG00000017802	Retreg3	0	0	0	0	9	9	0	0	0	0	27	27	0	0	0	0	13	13	0	0	0	0	11	11	0	0	0	0	2	2	0	0	0	0	36	36	0	0	0	0	11	11	0	0	0	0	36	36
ENSMUSG00000017830	Dhx58	0	0	0	0	0	0	1	1	0	0	0	0	0	0	0	0	0	0	0	0	0	0	0	0	0	0	0	0	0	0	0	0	0	0	1	1	2	2	0	0	0	0	0	0	0	0	0	0
ENSMUSG00000017831	Rab5a	2	2	0	0	1	1	5	5	0	0	0	0	0	0	0	0	0	0	6	6	0	0	1	1	7	6	0	0	0	1	6	6	0	0	0	0	0	0	0	0	0	0	3	3	0	0	0	0
ENSMUSG00000017832	Hspb9	0	0	0	0	0	0	0	0	0	0	0	0	0	0	0	0	0	0	0	0	0	0	0	0	0	0	0	0	0	0	0	0	0	0	1	1	0	0	0	0	0	0	0	0	0	0	0	0
ENSMUSG00000017837	Nkiras2	3	3	0	0	0	0	33	31	0	0	1	2	0	0	0	0	0	0	0	0	0	0	0	0	0	0	0	0	0	0	11	10	0	0	1	2	0	0	0	0	0	0	7	7	0	0	0	0
ENSMUSG00000017843	Ppp2r5c	0	0	0	0	52	52	1	0	0	0	38	39	1	1	0	0	28	28	2	2	0	0	32	32	0	0	0	0	16	16	4	4	0	0	44	44	0	0	0	0	8	8	8	8	0	0	42	42
ENSMUSG00000017858	Ift52	0	0	0	0	81	81	0	0	0	0	111	111	0	0	0	0	39	39	0	0	0	0	56	56	0	0	0	0	8	8	0	0	0	0	27	27	0	0	0	0	69	69	0	0	0	0	101	101
ENSMUSG00000017861	Mybl2	0	0	0	0	15	15	0	0	0	0	39	39	0	0	0	0	3	3	0	0	0	0	10	10	0	0	0	0	1	1	0	0	0	0	9	9	0	0	0	0	2	2	0	0	0	0	40	40
ENSMUSG00000017897	Eya2	0	0	0	0	0	0	0	0	0	0	0	0	0	0	0	0	0	0	0	0	0	0	0	0	3	2	0	0	0	1	0	0	0	0	0	0	0	0	0	0	0	0	0	0	0	0	0	0
ENSMUSG00000017929	B4galt5	0	0	0	0	0	0	0	0	0	0	0	0	0	0	0	0	0	0	0	0	0	0	0	0	0	0	0	0	0	0	1	1	0	0	2	2	0	0	0	0	0	0	0	0	0	0	0	0
ENSMUSG00000017950	Hnf4a	0	0	0	0	0	0	0	0	0	0	1	1	0	0	0	0	0	0	0	0	0	0	0	0	0	0	0	0	0	0	0	0	0	0	0	0	0	0	0	0	0	0	0	0	0	0	0	0
ENSMUSG00000017969	Ptgis	4	4	0	0	1	1	11	11	1	1	9	9	0	0	0	0	0	0	3	2	0	0	1	2	0	0	0	0	0	0	0	0	0	0	8	8	0	0	0	0	0	0	5	5	0	0	5	5
ENSMUSG00000017978	Cadps2	0	0	0	0	0	0	0	0	0	0	2	2	0	0	0	0	0	0	0	0	0	0	0	0	0	0	0	0	0	0	3	3	0	0	6	6	2	2	0	0	5	5	0	0	0	0	0	0
ENSMUSG00000018001	Cyth3	23	22	0	0	0	1	60	54	0	0	11	14	5	3	0	0	0	1	10	7	0	0	3	4	8	7	0	0	1	2	43	41	0	0	2	3	5	4	0	0	0	1	29	27	0	0	8	9
ENSMUSG00000018012	Rac3	1	1	0	0	0	0	0	0	0	0	1	1	0	0	0	0	0	0	0	0	0	0	0	0	0	0	0	0	0	0	0	0	0	0	0	0	0	0	0	0	0	0	0	0	0	0	0	0
ENSMUSG00000018040	Rrp7a	5	5	0	0	0	0	82	78	0	0	5	9	1	1	0	0	0	0	6	5	0	0	0	1	6	5	0	0	1	1	35	35	0	0	1	1	0	0	0	0	0	0	30	29	0	0	3	4
ENSMUSG00000018042	Cyb5r3	79	78	0	1	0	0	147	145	0	2	1	1	53	52	0	1	1	1	49	48	0	0	0	1	31	31	0	0	0	0	146	143	0	0	0	3	36	35	0	0	2	2	158	155	0	1	0	2
ENSMUSG00000018068	Ints2	2	2	0	0	2	2	0	0	0	0	0	0	0	0	0	0	0	0	4	4	0	0	3	3	0	0	0	0	2	2	3	2	0	0	2	3	0	0	0	0	3	3	1	1	0	0	2	2
ENSMUSG00000018076	Med13l	0	0	0	0	4	4	2	1	0	0	23	24	0	0	0	0	0	0	0	0	0	0	5	5	0	0	0	0	0	0	0	0	0	0	3	3	0	0	0	0	0	0	0	0	0	0	4	4
ENSMUSG00000018102	Hist1h2bc	156	151	0	0	14	19	143	142	0	0	11	12	81	78	0	1	10	11	67	64	0	0	7	9	66	62	0	0	2	5	209	202	0	1	33	39	85	83	0	1	10	11	299	292	0	1	30	35
ENSMUSG00000018126	Baiap2l2	5	5	0	0	0	0	46	45	0	0	3	4	3	3	0	0	1	1	4	4	0	0	0	0	0	0	0	0	1	1	27	26	1	2	1	1	5	5	0	0	0	0	42	38	0	1	3	6
ENSMUSG00000018143	Mafk	0	0	0	0	0	0	0	0	0	0	1	1	0	0	0	0	3	3	0	0	0	0	1	1	0	0	0	0	1	1	0	0	0	0	2	2	0	0	0	0	2	2	0	0	0	0	2	2
ENSMUSG00000018160	Med1	5	4	0	1	23	23	3	3	0	0	179	179	1	1	0	0	37	37	0	0	0	0	35	35	0	0	0	0	32	32	15	13	0	2	75	75	1	1	0	0	31	31	1	1	0	0	82	82
ENSMUSG00000018167	Stard3	0	0	0	0	0	0	0	0	0	0	2	2	0	0	0	0	1	1	0	0	0	0	0	0	0	0	0	0	1	1	0	0	0	0	3	3	0	0	0	0	0	0	0	0	0	0	4	4
ENSMUSG00000018168	Ikzf3	0	0	0	0	0	0	2	2	0	0	1	1	0	0	0	0	0	0	0	0	0	0	0	0	0	0	0	0	0	0	0	0	0	0	0	0	0	0	0	0	0	0	1	1	0	0	0	0
ENSMUSG00000018169	Mfng	0	0	0	0	0	0	0	0	0	0	0	0	0	0	0	0	0	0	0	0	0	0	0	0	0	0	0	0	0	0	0	0	0	0	0	0	0	0	0	0	0	0	1	0	0	0	0	1
ENSMUSG00000018171	Vmp1	7	7	0	0	20	19	44	40	0	1	75	78	13	13	0	1	28	27	9	9	0	0	28	28	14	14	0	1	38	37	26	25	1	1	55	56	17	17	0	0	31	31	56	55	4	8	133	129
ENSMUSG00000018209	Stk4	0	0	0	0	48	48	1	1	0	0	75	75	0	0	0	0	17	17	0	0	0	0	66	66	0	0	0	0	8	8	0	0	0	0	62	62	0	0	0	0	35	35	0	0	0	0	51	51
ENSMUSG00000018211	Wfdc15b	0	0	0	0	0	0	0	0	0	0	0	0	1	1	0	0	0	0	1	1	0	0	1	1	0	0	0	0	0	0	2	2	0	0	0	0	0	0	0	0	0	0	5	4	0	0	0	1
ENSMUSG00000018238	Gdf9	0	0	0	0	2	2	0	0	0	0	3	3	0	0	0	0	0	0	0	0	0	0	1	1	0	0	0	0	0	0	0	0	0	0	6	6	0	0	0	0	1	1	0	0	0	0	1	1
ENSMUSG00000018239	Zcchc10	0	0	0	0	1	1	0	0	0	0	2	2	0	0	0	0	0	0	0	0	0	0	0	0	0	0	0	0	0	0	0	0	0	0	1	1	0	0	0	0	1	1	0	0	0	0	2	2
ENSMUSG00000018263	Tbx5	0	0	0	0	0	0	0	0	0	0	0	0	0	0	0	0	0	0	2	2	0	0	0	0	0	0	0	0	0	0	0	0	0	0	0	0	0	0	0	0	0	0	2	2	0	0	2	2
ENSMUSG00000018286	Psmb6	252	247	0	0	1	6	709	706	0	0	1	4	307	304	0	0	1	4	329	327	0	1	1	1	280	276	0	0	1	4	645	635	0	0	2	12	211	209	0	0	0	1	645	638	0	0	1	7
ENSMUSG00000018287	Spag7	229	204	0	1	60	81	728	654	0	19	224	269	251	223	1	12	47	58	302	254	2	11	112	144	148	138	0	4	41	46	423	370	2	16	125	153	222	205	0	4	71	80	682	595	1	21	218	268
ENSMUSG00000018293	Pfn1	260	208	0	2	228	277	625	488	1	11	562	685	262	214	2	4	227	271	367	277	0	7	313	397	232	189	1	6	255	293	1256	968	2	17	923	1189	272	220	1	5	269	317	1397	1106	2	16	1068	1342
ENSMUSG00000018322	Tomm34	0	0	0	0	82	82	0	0	0	0	609	609	0	0	0	0	67	67	0	0	0	0	95	95	0	0	0	0	43	43	0	0	0	0	321	321	0	0	0	0	66	66	0	0	0	0	232	232
ENSMUSG00000018326	Ywhab	0	0	0	0	176	176	0	0	0	0	1160	1160	0	0	0	0	131	131	0	0	0	0	110	110	0	0	0	0	47	47	0	0	0	0	294	294	0	0	0	0	92	92	0	0	0	0	255	255
ENSMUSG00000018334	Ksr1	0	0	0	0	0	0	0	0	0	0	1	1	0	0	0	0	0	0	0	0	0	0	0	0	0	0	0	0	0	0	0	0	0	0	0	0	0	0	0	0	0	0	0	0	0	0	1	1
ENSMUSG00000018339	Gpx3	0	0	0	0	15	15	14	9	0	0	734	739	1	1	0	0	24	24	0	0	0	0	55	55	3	2	0	0	33	34	0	0	0	0	160	160	0	0	0	0	18	18	0	0	0	0	145	145
ENSMUSG00000018340	Anxa6	0	0	0	0	1	1	0	0	0	0	24	24	0	0	0	0	0	0	0	0	0	0	0	0	0	0	0	0	1	1	0	0	0	0	2	2	0	0	0	0	1	1	0	0	0	0	13	13
ENSMUSG00000018341	Il12rb2	0	0	0	0	0	0	0	0	0	0	0	0	0	0	0	0	0	0	0	0	0	0	0	0	0	0	0	0	0	0	0	0	0	0	1	1	0	0	0	0	0	0	0	0	0	0	0	0
ENSMUSG00000018347	Zkscan6	3	3	0	0	29	29	16	15	0	0	69	69	0	0	0	0	13	13	0	0	0	0	16	16	0	0	0	0	3	3	5	5	0	0	26	26	1	1	0	0	8	8	4	3	0	0	33	33
ENSMUSG00000018362	Kpna2	72	39	0	0	15	16	823	326	0	3	73	53	469	169	0	0	53	39	210	73	0	0	29	24	297	123	0	0	33	27	325	146	0	0	73	68	389	155	0	0	43	34	1345	497	0	3	132	102
ENSMUSG00000018363	Smurf2	0	0	0	0	58	58	1	1	0	0	62	62	0	0	0	0	46	46	0	0	0	0	65	65	0	0	0	0	21	21	0	0	0	0	88	88	0	0	0	0	60	60	0	0	0	0	99	99
ENSMUSG00000018372	Cep95	0	0	0	0	134	134	0	0	0	0	383	383	0	0	0	0	37	37	0	0	0	0	67	67	0	0	0	0	24	24	0	0	0	0	212	212	0	0	0	0	58	58	0	0	0	0	177	177
ENSMUSG00000018387	Shroom1	0	0	0	0	0	0	0	0	0	0	0	0	0	0	0	0	0	0	0	0	0	0	0	0	0	0	0	0	0	0	0	0	0	0	1	1	0	0	0	0	1	1	0	0	0	0	0	0
ENSMUSG00000018395	Kif3a	0	0	0	0	12	12	9	9	0	0	41	41	2	2	0	0	1	1	1	1	0	0	5	5	0	0	0	0	9	9	0	0	0	0	11	11	0	0	0	0	7	7	2	2	0	0	20	20
ENSMUSG00000018398	Sept8	0	0	0	0	0	0	0	0	0	0	0	0	0	0	0	0	0	0	0	0	0	0	0	0	0	0	0	0	0	0	0	0	0	0	1	1	0	0	0	0	1	1	0	0	0	0	0	0
ENSMUSG00000018401	Mtmr4	0	0	0	0	0	0	0	0	0	0	1	1	0	0	0	0	0	0	0	0	0	0	0	0	0	0	0	0	0	0	0	0	0	0	0	0	0	0	0	0	0	0	0	0	0	0	0	0
ENSMUSG00000018411	Mapt	0	0	0	0	2	2	0	0	0	0	9	9	0	0	0	0	0	0	0	0	0	0	1	1	0	0	0	0	1	1	0	0	0	0	1	1	0	0	0	0	0	0	0	0	0	0	2	2
ENSMUSG00000018412	Kansl1	4	3	0	0	1	2	18	14	0	4	12	12	0	0	0	0	1	1	0	0	0	0	2	2	3	3	0	1	3	2	14	13	0	1	9	9	0	0	0	0	4	4	11	11	0	0	10	10
ENSMUSG00000018417	Myo1b	15	14	0	0	100	101	12	12	0	1	198	197	7	7	0	0	86	86	9	8	0	2	116	115	10	10	1	1	31	31	41	34	0	4	85	88	15	13	0	0	136	138	30	25	0	2	103	106
ENSMUSG00000018425	Dhx40	20	19	0	0	12	13	62	55	0	0	5	12	4	4	0	0	3	3	20	18	0	0	2	4	15	14	0	0	4	5	49	46	0	0	1	4	16	15	0	0	5	6	59	56	0	1	9	11
ENSMUSG00000018427	Ypel2	263	240	1	8	105	119	1376	1294	1	32	471	519	139	133	0	4	48	49	286	267	0	6	106	116	78	75	1	1	15	18	635	607	1	10	292	309	227	215	0	10	90	90	156	142	2	10	76	80
ENSMUSG00000018428	Akap1	15	15	0	0	0	0	49	46	0	0	0	3	6	6	0	0	0	0	13	12	0	1	0	0	19	19	0	0	0	0	25	24	0	0	0	1	11	9	0	0	0	2	27	23	0	0	0	3
ENSMUSG00000018433	Nol11	0	0	0	0	4	4	0	0	0	0	0	0	0	0	0	0	0	0	0	0	0	0	0	0	0	0	0	0	0	0	0	0	0	0	0	0	0	0	0	0	0	0	0	0	0	0	0	0
ENSMUSG00000018442	Derl2	4	4	0	0	9	9	21	21	0	0	58	57	6	6	0	0	12	12	0	0	0	0	31	31	3	2	0	0	41	42	30	28	0	1	63	64	8	8	0	0	41	41	19	19	0	0	84	84
ENSMUSG00000018446	C1qbp	93	75	1	9	12	23	268	226	0	25	41	57	39	31	0	4	11	15	64	58	0	4	14	16	28	24	0	5	12	10	307	261	0	22	40	66	81	69	0	6	13	19	246	208	0	19	38	57
ENSMUSG00000018449	Rpain	20	20	0	0	3	3	53	51	0	0	5	6	12	12	0	0	6	6	32	30	0	1	2	3	22	22	0	0	4	4	97	92	0	0	9	13	23	23	0	0	3	3	74	69	0	0	7	12
ENSMUSG00000018470	Kcnab3	0	0	0	0	0	0	0	0	0	0	0	0	1	1	0	0	0	0	0	0	0	0	0	0	0	0	0	0	0	0	0	0	0	0	0	0	0	0	0	0	0	0	0	0	0	0	0	0
ENSMUSG00000018474	Chd3	0	0	0	0	1	1	0	0	0	0	0	0	1	1	0	0	0	0	0	0	0	0	0	0	0	0	0	0	0	0	0	0	0	0	0	0	0	0	0	0	0	0	0	0	0	0	0	0
ENSMUSG00000018476	Kdm6b	3	3	0	0	0	0	18	17	0	0	1	3	0	0	0	0	0	0	1	1	0	0	0	0	0	0	0	0	1	1	7	7	0	0	2	2	4	4	0	0	1	1	23	23	0	0	6	6
ENSMUSG00000018479	1700125H20Rik	0	0	0	0	0	0	0	0	0	0	0	0	0	0	0	0	0	0	0	0	0	0	0	0	0	0	1	0	0	0	0	0	0	0	0	0	0	0	0	0	0	0	2	2	0	0	1	1
ENSMUSG00000018481	Appbp2	10	10	0	0	0	0	75	71	0	1	3	6	5	5	0	0	0	0	6	6	0	0	1	1	3	3	1	0	0	0	30	30	0	0	1	1	0	0	0	0	0	0	37	37	0	0	1	1
ENSMUSG00000018500	Adora2b	0	0	0	0	0	0	5	5	0	0	0	0	0	0	0	0	0	0	1	1	0	0	0	0	0	0	0	0	0	0	0	0	0	0	1	1	0	0	0	0	0	0	4	4	0	0	3	3
ENSMUSG00000018501	Ncor1	1	1	0	0	131	131	10	9	0	0	341	342	2	2	0	0	78	78	4	3	0	0	189	190	0	0	0	0	93	93	9	9	0	0	171	171	4	5	0	0	86	86	1	0	0	0	185	186
ENSMUSG00000018509	Cenpv	0	0	0	0	52	52	0	0	0	0	227	227	0	0	0	0	61	61	0	0	0	0	73	73	0	0	0	1	48	47	7	7	0	0	218	218	1	2	0	0	78	78	0	0	0	0	150	150
ENSMUSG00000018548	Trim37	9	8	0	0	11	11	20	20	0	0	32	33	6	6	0	0	5	5	4	4	0	0	17	17	0	0	0	0	13	13	4	4	0	0	26	27	9	7	0	0	4	5	12	9	0	0	17	18
ENSMUSG00000018554	Ybx2	13	9	0	1	6	9	46	44	1	1	61	63	14	14	0	1	12	11	11	11	0	1	4	3	21	20	1	1	12	13	18	18	0	0	18	18	10	10	0	1	8	7	50	46	0	2	42	44
ENSMUSG00000018559	Ctdnep1	0	0	0	0	0	0	9	8	0	0	2	3	0	0	0	0	0	0	0	0	0	0	1	1	1	1	0	0	0	0	5	3	0	1	0	1	1	1	0	0	0	0	4	4	0	0	1	1
ENSMUSG00000018565	Elp5	94	85	1	4	56	62	350	334	1	11	99	106	110	99	0	4	55	61	148	135	1	5	56	65	82	75	0	1	21	27	292	272	1	11	88	96	129	121	0	2	48	53	392	365	0	8	105	124
ENSMUSG00000018566	Slc2a4	0	0	0	0	0	0	3	3	0	0	0	0	0	0	0	0	0	0	0	0	0	0	0	0	0	0	0	0	0	0	0	0	0	0	0	0	0	0	0	0	0	0	0	0	0	0	0	0
ENSMUSG00000018567	Gabarap	0	0	0	0	5	5	0	0	0	0	56	56	0	0	0	0	12	12	0	0	0	0	10	10	0	0	0	0	11	11	0	0	0	0	34	34	0	0	0	0	8	8	0	0	0	0	69	69
ENSMUSG00000018569	Cldn7	0	0	0	0	5	5	0	0	0	0	8	8	0	0	0	0	0	0	0	0	0	0	3	3	0	0	0	0	2	2	0	0	0	0	6	6	0	0	0	0	0	0	0	0	0	0	2	2
ENSMUSG00000018570	2810408A11Rik	0	0	0	0	0	0	2	1	0	0	0	0	0	0	0	0	0	0	0	0	0	0	0	0	0	0	0	0	0	0	3	3	0	0	0	0	0	0	0	0	0	0	0	0	0	0	0	0
ENSMUSG00000018572	Phf23	1	1	0	0	1	1	5	4	1	3	13	12	0	0	0	0	0	0	0	0	0	0	0	0	1	1	0	1	2	2	1	1	0	0	1	1	0	0	0	0	1	1	0	0	0	0	1	1
ENSMUSG00000018574	Acadvl	0	0	0	0	0	0	0	0	0	0	1	1	0	0	0	0	0	0	0	0	0	0	0	0	0	0	0	0	0	0	1	1	0	0	1	1	0	0	0	0	0	0	0	0	0	0	2	2
ENSMUSG00000018581	Dnah11	5	5	0	0	3	3	2	2	0	0	0	0	0	0	0	0	1	1	2	2	0	0	0	0	0	0	0	0	0	0	0	0	0	0	4	4	0	0	0	0	0	0	3	3	0	1	2	1
ENSMUSG00000018583	G3bp1	0	0	0	0	0	0	2	2	0	0	1	1	0	0	0	0	0	0	0	0	0	0	0	0	0	0	0	0	0	0	0	0	0	0	0	0	0	0	0	0	0	0	0	0	0	0	0	0
ENSMUSG00000018585	Atox1	0	0	0	0	0	0	1	1	0	0	0	0	0	0	0	0	0	0	3	3	0	0	1	1	0	0	0	0	0	0	0	0	0	0	0	0	0	0	0	0	0	0	0	0	0	0	0	0
ENSMUSG00000018593	Sparc	0	0	0	0	0	0	5	5	0	0	1	1	0	0	0	0	0	0	4	4	0	0	3	3	0	0	0	0	0	0	2	2	0	0	0	0	0	0	0	0	0	0	5	5	0	0	7	7
ENSMUSG00000018604	Tbx3	0	0	0	0	0	0	4	4	0	0	1	1	0	0	0	0	0	0	0	0	0	0	0	0	0	0	0	0	0	0	1	1	0	0	0	0	0	0	0	0	0	0	1	1	0	0	0	0
ENSMUSG00000018648	Dusp14	133	131	1	4	142	141	1151	1131	8	29	937	934	84	83	2	3	80	80	176	173	0	6	177	174	112	110	2	4	94	94	581	572	0	10	484	483	126	124	2	4	104	104	382	375	3	9	346	347
ENSMUSG00000018651	Tada2a	0	0	0	0	283	283	1	1	0	0	274	274	0	0	0	0	90	90	0	0	0	0	160	160	0	0	0	0	71	71	0	0	0	0	243	243	0	0	0	0	74	74	1	1	0	0	102	102
ENSMUSG00000018659	Pnpo	0	0	0	0	7	7	0	0	0	0	20	20	0	0	0	0	2	2	0	0	0	0	0	0	0	0	0	0	2	2	0	0	0	0	11	11	0	0	0	0	1	1	0	0	0	0	13	13
ENSMUSG00000018661	Cog1	0	0	0	0	0	0	0	0	0	0	0	0	0	0	0	0	0	0	0	0	0	0	0	0	0	0	0	0	0	0	0	0	0	0	0	0	0	0	0	0	0	0	0	0	0	0	1	1
ENSMUSG00000018666	Cbx1	0	0	0	0	239	239	0	0	0	0	444	444	0	0	0	0	163	163	0	0	0	0	265	265	0	0	0	0	162	162	0	0	0	0	533	533	0	0	0	0	253	253	0	0	0	0	520	520
ENSMUSG00000018678	Sp2	3	3	0	0	1	1	26	25	0	1	21	21	1	1	0	0	1	1	11	10	0	0	8	9	0	0	0	0	2	2	19	19	0	1	11	10	2	2	0	0	0	0	19	17	0	0	6	8
ENSMUSG00000018697	Aatf	3	3	0	0	3	3	15	15	0	0	0	0	6	6	0	0	0	0	5	5	0	0	0	0	3	3	0	0	2	2	7	6	0	0	0	1	6	6	0	0	0	0	6	5	0	0	0	1
ENSMUSG00000018707	Dync1h1	0	0	0	0	0	0	0	0	0	0	1	1	0	0	0	0	0	0	0	0	0	0	0	0	0	0	0	0	0	0	0	0	0	0	0	0	0	0	0	0	0	0	0	0	0	0	0	0
ENSMUSG00000018727	Cpsf4l	0	0	0	0	0	0	0	0	0	0	3	3	0	0	0	0	0	0	0	0	0	0	0	0	0	0	0	0	0	0	0	0	0	0	0	0	0	0	0	0	0	0	0	0	0	0	0	0
ENSMUSG00000018733	Pex12	8	7	0	0	2	3	33	29	0	2	6	9	5	5	0	0	4	4	11	7	0	1	1	2	7	7	0	0	1	1	24	21	0	2	8	8	7	7	0	0	1	1	32	30	0	0	8	8
ENSMUSG00000018736	Ndel1	21	19	0	1	15	16	283	260	0	2	23	43	34	31	0	0	3	6	20	17	0	0	7	10	23	22	0	0	3	4	62	58	0	0	3	7	27	24	0	0	1	3	141	132	0	0	15	24
ENSMUSG00000018740	Slc25a35	0	0	0	0	3	3	53	45	0	0	9	17	7	7	0	0	3	3	7	4	0	0	3	6	3	1	0	0	6	9	30	26	0	1	5	8	6	5	0	0	2	3	21	18	0	0	10	13
ENSMUSG00000018750	Zbtb4	0	0	0	0	0	0	2	1	0	0	0	0	1	0	0	0	0	1	0	0	0	0	0	0	0	0	0	0	0	0	0	0	0	1	1	0	0	0	0	0	1	1	0	0	0	0	0	0
ENSMUSG00000018752	Tnfsfm13	26	24	0	0	4	6	26	25	0	1	1	0	6	5	0	0	1	2	29	26	1	1	1	3	12	11	0	0	2	3	56	53	0	1	9	11	13	13	0	0	6	6	39	38	0	0	4	5
ENSMUSG00000018761	Mpdu1	0	0	0	0	0	0	0	0	0	0	0	0	0	0	0	0	0	0	0	0	2	1	0	0	0	0	0	0	0	0	0	0	0	1	1	0	0	0	0	0	0	0	0	0	0	0	0	0
ENSMUSG00000018765	Fxr2	0	0	0	0	1	1	4	2	0	2	3	3	0	0	0	0	2	2	0	0	2	1	4	4	0	0	0	0	1	1	2	0	0	4	8	6	1	0	0	1	0	0	2	2	0	0	4	4
ENSMUSG00000018770	Atp5g3	0	0	0	0	0	0	0	0	0	0	0	0	0	0	0	0	0	0	0	0	0	0	0	0	0	0	0	0	0	0	0	0	0	0	1	1	0	0	0	0	0	0	0	0	0	0	0	0
ENSMUSG00000018774	Cd68	2	2	0	0	0	0	17	17	0	0	1	1	1	1	0	0	0	0	5	4	2	1	0	1	2	1	0	0	0	1	9	9	0	1	1	0	0	0	0	0	0	0	4	4	0	0	0	0
ENSMUSG00000018796	Acsl1	0	0	0	0	6	6	0	0	0	0	41	41	0	0	0	0	2	2	0	0	0	0	0	0	0	0	0	0	0	0	0	0	0	0	9	9	0	0	0	0	0	0	0	0	0	0	17	17
ENSMUSG00000018809	Smyd4	0	0	0	0	4	4	0	0	0	0	26	26	0	0	0	0	3	3	0	0	0	0	14	14	0	0	0	0	0	0	0	0	0	0	5	5	0	0	0	0	9	9	0	0	0	0	23	23
ENSMUSG00000018819	Lsp1	0	0	0	0	0	0	0	0	0	0	3	3	0	0	0	0	5	5	0	0	0	0	2	2	0	0	0	0	0	0	0	0	0	0	0	0	0	0	0	0	4	4	0	0	0	0	2	2
ENSMUSG00000018821	Avpi1	5	4	0	1	1	0	37	34	0	0	6	6	4	4	0	0	1	1	10	10	0	0	1	1	9	9	0	0	0	0	39	35	0	0	2	2	5	5	0	0	1	1	34	31	0	0	6	5
ENSMUSG00000018830	Myh11	1	1	0	0	0	0	44	44	0	0	0	0	2	2	0	0	0	0	0	0	0	0	3	3	2	2	0	0	0	0	1	0	0	1	0	0	1	1	0	0	0	0	7	7	0	0	2	2
ENSMUSG00000018846	Pank3	0	0	0	0	1	1	0	0	0	0	17	17	0	0	0	0	4	4	0	0	0	0	0	0	0	0	0	0	6	6	0	0	0	0	11	11	0	0	0	0	7	7	0	0	0	0	27	27
ENSMUSG00000018848	Rars	0	0	0	0	107	107	0	0	0	0	57	57	0	0	0	0	52	52	0	0	0	0	24	24	0	0	0	0	5	5	0	0	0	0	33	33	0	0	0	0	33	33	0	0	0	0	78	78
ENSMUSG00000018849	Wwc1	0	0	0	0	3	3	2	2	0	0	25	25	0	0	0	0	3	3	0	0	0	0	3	3	0	0	0	0	2	2	0	0	0	0	4	4	0	0	0	0	0	0	0	0	0	0	2	2
ENSMUSG00000018858	Mrpl58	0	0	0	0	29	29	1	1	0	0	61	61	3	3	0	0	69	69	1	1	0	0	45	45	1	1	0	0	52	52	0	0	0	0	86	86	2	2	0	0	88	88	6	4	0	0	120	122
ENSMUSG00000018865	Sult4a1	0	0	0	0	0	0	15	14	0	0	4	5	0	0	0	0	0	0	0	0	0	0	0	0	0	0	0	0	0	0	8	8	0	0	1	1	2	2	0	0	0	0	2	2	0	0	0	0
ENSMUSG00000018868	Pnpla5	0	0	0	0	0	0	13	13	0	0	0	0	0	0	0	0	0	0	0	0	0	0	0	0	0	0	0	0	0	0	3	3	0	0	0	0	0	0	0	0	0	0	1	1	0	0	0	0
ENSMUSG00000018882	Mrpl45	0	0	0	0	0	0	0	0	0	0	0	0	0	0	0	0	0	0	0	0	0	0	0	0	0	0	0	0	1	1	0	0	0	0	0	0	0	0	0	0	0	0	0	0	0	0	0	0
ENSMUSG00000018893	Mb	0	0	0	0	0	0	0	0	0	0	1	1	0	0	0	0	0	0	0	0	0	0	0	0	0	0	0	0	0	0	0	0	0	0	0	0	0	0	0	0	1	1	0	0	0	0	0	0
ENSMUSG00000018899	Irf1	1	1	0	0	26	26	0	0	0	0	62	62	0	0	0	0	28	28	0	0	0	0	13	14	0	0	0	0	13	13	0	0	0	0	66	66	1	0	0	0	10	10	0	0	0	0	135	135
ENSMUSG00000018906	P4ha2	3	3	0	0	0	0	0	0	0	0	1	1	0	0	0	0	0	0	0	0	0	0	0	0	0	0	0	0	0	0	1	1	0	0	1	1	0	0	0	0	0	0	0	0	0	0	0	0
ENSMUSG00000018907	Alox12e	0	0	0	0	0	0	0	0	0	0	0	0	0	0	0	0	0	0	0	0	0	0	0	0	1	0	0	0	0	0	0	0	0	0	0	0	0	0	0	0	0	0	0	0	0	0	0	0
ENSMUSG00000018909	Arrb1	0	0	0	0	0	0	0	0	0	0	0	0	0	0	0	0	0	0	0	0	0	0	0	0	0	0	0	0	0	0	0	0	0	0	1	1	0	0	0	0	0	0	0	0	0	0	1	1
ENSMUSG00000018914	Il3	0	0	0	0	1	1	1	1	0	0	2	2	0	0	0	0	0	0	0	0	0	0	1	1	0	0	0	0	0	0	0	0	0	0	3	3	0	0	0	0	0	0	2	2	0	0	1	1
ENSMUSG00000018919	Tm4sf5	1	1	0	0	0	0	1	1	0	0	0	0	0	0	0	0	0	0	0	0	0	0	0	0	1	0	0	0	0	0	0	0	0	0	0	0	1	0	0	0	0	0	0	0	0	0	0	0
ENSMUSG00000018920	Cxcl16	1	1	0	0	0	0	1	1	0	0	0	0	0	0	0	0	0	0	0	0	0	0	0	0	2	0	0	0	0	0	0	0	0	0	0	0	0	0	0	0	0	0	0	0	0	0	0	0
ENSMUSG00000018921	Pelp1	7	7	0	0	1	1	27	26	0	0	3	4	7	7	0	0	0	0	5	4	0	0	0	1	1	0	0	0	0	0	8	7	0	0	0	1	4	4	0	0	0	0	6	5	0	0	0	1
ENSMUSG00000018923	Med11	187	160	0	9	19	37	404	348	0	20	38	76	61	49	0	5	9	15	123	111	1	5	6	14	83	71	0	5	7	12	195	166	2	15	17	33	107	97	0	7	5	8	204	171	0	8	16	40
ENSMUSG00000018924	Alox15	0	0	0	0	0	0	0	0	0	0	0	0	0	0	0	0	0	0	0	0	0	0	0	0	2	1	0	0	0	0	0	0	0	0	0	0	0	0	0	0	0	0	2	2	0	0	0	0
ENSMUSG00000018927	Ccl6	0	0	0	0	0	0	0	0	0	0	1	1	0	0	0	0	0	0	0	0	0	0	4	4	0	0	0	0	0	0	0	0	0	0	6	6	3	3	0	0	3	3	0	0	0	0	4	4
ENSMUSG00000018930	Ccl4	14	13	0	1	2	2	22	19	0	0	1	4	14	13	0	0	1	2	30	28	0	0	1	3	4	4	0	0	0	0	10	9	0	0	0	1	9	9	0	0	0	0	20	20	1	1	3	3
ENSMUSG00000018932	Map2k3	0	0	0	0	0	0	0	0	0	0	1	1	0	0	0	0	0	0	0	0	0	0	0	0	0	0	0	0	0	0	0	0	0	0	0	0	0	0	0	0	0	0	0	0	0	0	0	0
ENSMUSG00000018973	Hoxb1	0	0	0	0	0	0	0	0	0	0	1	1	0	0	0	0	0	0	0	0	0	0	0	0	0	0	0	0	0	0	0	0	0	0	0	0	0	0	0	0	0	0	0	0	0	0	0	0
ENSMUSG00000018974	Sart3	0	0	0	0	36	36	0	0	0	0	106	106	0	0	0	0	10	10	0	0	0	0	7	7	0	0	0	0	14	14	0	0	0	0	55	55	0	0	0	0	18	18	0	0	0	0	36	36
ENSMUSG00000018983	E2f2	0	0	0	0	0	0	23	22	0	0	0	1	0	0	0	0	0	0	0	0	0	0	0	0	1	1	0	0	0	0	5	5	0	0	1	1	1	1	0	0	0	0	5	5	0	0	1	1
ENSMUSG00000018986	Slfn3	0	0	0	0	0	0	0	0	0	0	0	0	0	0	0	0	0	0	0	0	0	0	0	0	0	0	0	0	0	0	0	0	0	0	0	0	0	0	0	0	2	2	0	0	0	0	0	0
ENSMUSG00000018995	Nars2	1	1	0	0	0	0	1	1	0	0	0	0	0	0	0	0	0	0	0	0	0	0	0	0	0	0	0	0	0	0	0	0	0	0	0	0	0	0	0	0	0	0	0	0	0	0	0	0
ENSMUSG00000019039	Dalrd3	0	0	0	0	0	0	0	0	0	0	6	6	0	0	0	0	2	2	0	0	0	0	0	0	0	0	0	0	2	2	0	0	0	0	9	9	0	0	0	0	0	0	0	0	0	0	0	0
ENSMUSG00000019054	Fis1	24	17	0	6	4	5	84	67	0	15	9	12	47	40	0	5	3	3	30	21	0	8	0	3	27	23	0	3	4	5	61	47	0	11	6	9	36	30	0	5	4	5	82	65	0	14	8	11
ENSMUSG00000019055	Plod1	0	0	0	0	0	0	6	5	0	0	1	2	0	0	0	0	0	0	0	0	0	0	0	0	0	0	0	0	0	0	3	3	0	0	0	0	0	0	0	0	0	0	0	0	0	0	0	0
ENSMUSG00000019080	Mfsd3	0	0	0	0	0	0	0	0	0	0	1	1	0	0	0	0	0	0	0	0	0	0	0	0	0	0	0	0	0	0	0	0	0	0	0	0	0	0	0	0	0	0	0	0	0	0	0	0
ENSMUSG00000019124	Scrn1	0	0	0	0	0	0	0	0	0	0	1	1	0	0	0	0	0	0	0	0	0	0	0	0	0	0	0	0	1	1	0	0	0	0	5	5	0	0	0	0	0	0	0	0	0	0	0	0
ENSMUSG00000019132	BC005537	0	0	0	0	0	0	0	0	0	0	1	1	0	0	0	0	0	0	0	0	0	0	0	0	0	0	0	0	0	0	0	0	0	0	0	0	0	0	0	0	0	0	0	0	0	0	0	0
ENSMUSG00000019139	Isyna1	1	1	0	0	0	0	40	37	0	1	4	6	0	0	0	0	0	0	4	4	0	0	0	0	0	0	0	0	0	0	17	17	0	0	2	2	0	0	0	0	0	0	13	11	0	0	0	0
ENSMUSG00000019143	Hars2	0	0	0	0	1	1	0	0	0	0	0	0	0	0	0	0	0	0	0	0	0	0	0	0	0	0	0	0	0	0	0	0	0	0	0	0	0	0	0	0	1	1	0	0	0	0	0	0
ENSMUSG00000019158	Tmem160	0	0	0	0	0	0	0	0	0	0	0	0	0	0	0	0	0	0	0	0	0	0	0	0	0	0	0	0	0	0	5	5	1	1	1	1	0	0	0	0	0	0	4	4	0	0	0	0
ENSMUSG00000019173	Rab5c	0	0	0	0	0	0	0	0	0	0	0	0	0	0	0	0	0	0	0	0	0	0	0	0	0	0	0	0	0	0	0	0	0	0	1	1	0	0	0	0	0	0	0	0	0	0	0	0
ENSMUSG00000019188	H13	64	60	0	0	37	41	944	900	0	10	152	186	67	63	0	1	20	23	76	73	0	0	34	37	40	39	0	1	21	21	237	228	0	2	42	49	125	119	0	3	59	62	976	928	1	14	439	474
ENSMUSG00000019189	Rnf145	2	2	0	0	1	1	10	10	0	0	1	1	0	0	0	0	0	0	0	0	0	0	0	0	0	0	0	0	0	0	2	1	0	1	2	2	3	3	0	0	0	0	4	3	0	0	0	1
ENSMUSG00000019210	Atp6v1e1	0	0	0	0	0	0	0	0	0	0	0	0	0	0	0	0	0	0	0	0	0	0	1	1	0	0	0	0	0	0	0	0	0	0	1	1	0	0	0	0	0	0	0	0	0	0	0	0
ENSMUSG00000019230	Lhx9	0	0	0	0	0	0	0	0	0	0	1	1	0	0	0	0	0	0	0	0	0	0	0	0	0	0	0	0	0	0	0	0	0	0	0	0	0	0	0	0	0	0	0	0	0	0	0	0
ENSMUSG00000019232	Etnppl	6	6	0	0	0	0	5	4	0	0	0	1	3	3	0	0	2	2	2	2	0	0	0	0	1	1	0	0	2	2	1	1	0	0	0	0	0	0	0	0	2	2	12	11	0	0	3	4
ENSMUSG00000019254	Ppp1r12c	0	0	0	0	0	0	0	0	0	0	0	0	0	0	0	0	0	0	1	1	0	0	0	0	0	0	0	0	0	0	0	0	0	0	0	0	0	0	0	0	0	0	0	0	0	0	0	0
ENSMUSG00000019256	Ahr	0	0	0	0	0	0	2	1	0	0	0	1	0	0	0	0	0	0	0	0	0	0	0	0	0	0	0	0	0	0	1	0	0	0	1	1	0	0	0	0	0	0	1	1	0	0	1	1
ENSMUSG00000019261	Map1s	0	0	0	0	0	0	14	14	0	0	0	0	2	2	0	0	1	0	0	0	0	0	0	0	2	2	0	0	2	2	2	2	0	0	0	0	0	0	0	0	0	0	5	4	0	0	0	1
ENSMUSG00000019295	Tmem129	5	5	0	0	2	2	3	3	0	0	8	8	0	0	0	0	1	1	2	2	0	0	3	3	0	0	0	0	0	0	0	0	1	1	3	3	0	0	0	0	1	1	0	0	0	0	6	6
ENSMUSG00000019297	Nop9	0	0	0	0	0	0	3	3	0	0	0	0	0	0	0	0	0	0	0	0	0	0	0	0	0	0	0	0	0	0	0	0	0	0	0	0	0	0	0	0	0	0	1	1	0	0	0	0
ENSMUSG00000019302	Atp6v0a1	0	0	0	0	6	6	0	0	0	0	8	8	0	0	0	0	0	0	0	0	0	0	6	6	0	0	0	0	2	2	0	0	0	0	3	3	0	0	0	0	1	1	0	0	0	0	4	4
ENSMUSG00000019312	Grb7	0	0	0	0	0	0	2	2	0	0	0	0	0	0	0	0	0	0	0	0	0	0	0	0	3	2	0	0	0	1	0	0	0	0	5	5	0	0	0	0	0	0	0	0	0	0	0	0
ENSMUSG00000019320	Noxo1	16	15	0	1	2	2	94	92	0	0	1	3	19	17	0	0	0	2	31	31	0	0	1	1	13	11	0	0	1	3	88	88	0	0	9	9	9	9	0	0	0	0	78	77	0	0	6	7
ENSMUSG00000019326	Aoc3	0	0	0	0	0	0	2	2	0	0	1	1	0	0	0	0	2	2	0	0	0	0	0	0	0	0	0	0	3	3	3	1	0	0	0	2	3	3	0	1	2	1	2	2	0	0	3	3
ENSMUSG00000019338	Zfp687	0	0	0	0	0	0	0	0	0	0	0	0	0	0	0	0	1	1	0	0	0	0	0	0	0	0	0	0	1	1	0	0	0	0	1	1	0	0	0	0	1	1	0	0	0	0	0	0
ENSMUSG00000019362	D8Ertd738e	151	149	0	0	0	3	465	456	0	1	2	9	277	273	0	1	6	10	277	270	0	1	1	8	194	189	0	0	0	4	402	398	0	1	0	3	230	225	0	0	0	5	703	684	0	5	2	15
[truncated: 12,484 more rows]
[truncated: 6 more columns]

## Sheet: 2-cell early
gene_id	name	E2C_11_1.GRCm38.C57BL/6J	E2C_11_1.DBA2C-REF.C57BL/6J	E2C_11_1.GRCm38.DBA_2C	E2C_11_1.DBA2C-REF.DBA_2C	E2C_11_1.GRCm38.unphased	E2C_11_1.DBA2C-REF.unphased	E2C_1_1.GRCm38.C57BL/6J	E2C_1_1.DBA2C-REF.C57BL/6J	E2C_1_1.GRCm38.DBA_2C	E2C_1_1.DBA2C-REF.DBA_2C	E2C_1_1.GRCm38.unphased	E2C_1_1.DBA2C-REF.unphased	E2C_2_1.GRCm38.C57BL/6J	E2C_2_1.DBA2C-REF.C57BL/6J	E2C_2_1.GRCm38.DBA_2C	E2C_2_1.DBA2C-REF.DBA_2C	E2C_2_1.GRCm38.unphased	E2C_2_1.DBA2C-REF.unphased	E2C_2_2.GRCm38.C57BL/6J	E2C_2_2.DBA2C-REF.C57BL/6J	E2C_2_2.GRCm38.DBA_2C	E2C_2_2.DBA2C-REF.DBA_2C	E2C_2_2.GRCm38.unphased	E2C_2_2.DBA2C-REF.unphased	E2C_3_1.GRCm38.C57BL/6J	E2C_3_1.DBA2C-REF.C57BL/6J	E2C_3_1.GRCm38.DBA_2C	E2C_3_1.DBA2C-REF.DBA_2C	E2C_3_1.GRCm38.unphased	E2C_3_1.DBA2C-REF.unphased	E2C_3_2.GRCm38.C57BL/6J	E2C_3_2.DBA2C-REF.C57BL/6J	E2C_3_2.GRCm38.DBA_2C	E2C_3_2.DBA2C-REF.DBA_2C	E2C_3_2.GRCm38.unphased	E2C_3_2.DBA2C-REF.unphased	E2C_4_1.GRCm38.C57BL/6J	E2C_4_1.DBA2C-REF.C57BL/6J	E2C_4_1.GRCm38.DBA_2C	E2C_4_1.DBA2C-REF.DBA_2C	E2C_4_1.GRCm38.unphased	E2C_4_1.DBA2C-REF.unphased	E2C_4_2.GRCm38.C57BL/6J	E2C_4_2.DBA2C-REF.C57BL/6J	E2C_4_2.GRCm38.DBA_2C	E2C_4_2.DBA2C-REF.DBA_2C	E2C_4_2.GRCm38.unphased	E2C_4_2.DBA2C-REF.unphased
[truncated: 12,940 more rows]
[truncated: 30 more columns]

[truncated: 9 more sheets: 2-cell late, 4-cell, 8-cell, ICM, TE, Morula, DBA2C oocyte, ICM_reciprocal cross, TE_reciprocal cross]
