# Supplementary material for: Single-cell RNA-seq analysis of mouse preimplantation embryos by third-generation sequencing
Source: PLoS Biol. 2020 Dec 30;18(12):e3001017. doi: 10.1371/journal.pbio.3001017 (PMC7773192; doi:10.1371/journal.pbio.3001017)
Supplement: S5 Table — (XLSX) [file pbio.3001017.s011.xlsx]

## Sheet: strand
Sample	Full_length_reads	Full_length_ratio	unclassified	Strand(+)	Strand(-)	ratio
mESC_1_1	954758	0.6488	516835	415298	539460	0.76984
mESC_1_2	683388	0.674	330530	304636	378752	0.804315
mESC_1_3	1197295	0.6887	541185	563513	633782	0.889127
mESC_1_4	782874	0.6718	382463	337942	444932	0.759536
mESC_1_5	1239945	0.6826	576561	581199	658746	0.882281
mESC_1_7	724218	0.6819	337802	322639	401579	0.803426
mESC_2_1	762205	0.818	169544	337162	425043	0.793242
mESC_2_2	835365	0.8366	163160	390842	444523	0.879239
mESC_2_3	641795	0.8469	116033	301989	339806	0.88871
mESC_2_4	475712	0.8525	82328	205036	270676	0.757496
mESC_2_5	701109	0.8552	118734	336779	364330	0.924379
mESC_2_6	470166	0.8367	91777	220048	250118	0.879777
mESC_2_7	577731	0.8559	97238	268394	309337	0.867643
mESC_2_8	309437	0.8531	53276	140911	168526	0.836138
mESC_2_9	626099	0.8022	154407	287338	338761	0.848203
mESC_2_10	566936	0.8236	121443	256903	310033	0.828631
mESC_2_11	1004740	0.8485	179422	471068	533672	0.882692
mESC_2_12	276667	0.7991	69559	134795	141872	0.950117
mESC_2_13	969502	0.8033	237440	436816	532686	0.820025
mESC_2_14	764014	0.8071	182592	352563	411451	0.856877
mESC_2_15	647621	0.7518	213767	261812	385809	0.678605
mESC_2_16	732476	0.8503	128969	352038	380438	0.925349
mESC_2_17	494947	0.8037	120915	214459	280488	0.764592
mESC_2_18	915633	0.8406	173643	449179	466454	0.962965
mESC_2_19	872525	0.843	162498	406403	466122	0.871881
mESC_2_20	897738	0.843	167235	434168	463570	0.936575
mESC_2_21	723430	0.8418	135977	334042	389388	0.857864
mESC_2_23	827548	0.851	144929	394591	432957	0.911386
mESC_2_24	897630	0.8376	174019	421043	476587	0.883455
mESC_2_25	1123742	0.8061	270330	512929	610813	0.839748
mESC_2_26	904195	0.822	195765	406113	498082	0.815354
mESC_2_27	1333171	0.8569	222651	636323	696848	0.913145
mESC_2_28	1133944	0.7706	337503	473134	660810	0.715991
mESC_2_29	1019800	0.8503	179541	484791	535009	0.906136
mESC_2_30	1390838	0.8439	257198	664577	726261	0.915066
mESC_2_31	995730	0.8269	208412	450270	545460	0.825487
mESC_2_32	1105354	0.8469	199829	543773	561581	0.96829
mESC_2_33	778596	0.8641	122434	366532	412064	0.889503
mESC_2_34	885874	0.8331	177480	406018	479856	0.846125
mESC_2_35	800956	0.8424	149807	391664	409292	0.956931
mESC_2_36	1033957	0.7892	276157	466930	567027	0.82347
mESC_2_37	634083	0.8439	117332	302436	331647	0.911921
mESC_2_38	1298673	0.7966	331519	602625	696048	0.865781
mESC_2_39	592706	0.8307	120754	275046	317660	0.86585
mESC_2_40	1124871	0.8434	208829	516312	608559	0.848417
mESC_2_41	1024915	0.8437	189852	508066	516849	0.983007
mESC_2_42	635208	0.8493	112754	281603	353605	0.796377
mESC_2_43	925412	0.8574	153877	428544	496868	0.862491
mESC_2_44	900008	0.8099	211299	402066	497942	0.807455
mESC_2_45	660223	0.7749	191745	294872	365351	0.807092
mESC_2_46	1033497	0.8364	202173	487421	546076	0.892588
mESC_2_47	368118	0.8529	63493	175818	192300	0.91429
mESC_2_48	1072680	0.7909	283646	470566	602114	0.781523
Oocyte_1	8164336	0.8455	1491649	3526045	4638291	0.760203
Oocyte_2	10100568	0.8501	1780745	4781028	5319540	0.898767
Oocyte_3	3199147	0.8013	793365	1436068	1763079	0.814523
Oocyte_5	7221347	0.8397	1378709	3133900	4087447	0.766713
Oocyte_8	10120857	0.8458	1844777	4726220	5394637	0.876096
Oocyte_9	905301	0.7895	241391	369494	535807	0.689603
Oocyte_10	3016912	0.8585	497345	1392402	1624510	0.857121
Zygote_1	1419814	0.8206	310333	605720	814094	0.744042
Zygote_2	2307324	0.8235	494645	1009416	1297908	0.777725
Zygote_3	2644918	0.8321	533736	1243143	1401775	0.886835
Zygote_4	1923430	0.7432	664561	766531	1156899	0.662574
Zygote_5	4973019	0.808	1181577	2231670	2741349	0.814077
Zygote_7	4265488	0.8169	955866	1991383	2274105	0.875678
Zygote_8	4131597	0.8159	932428	1964834	2166763	0.906806
Zygote_10	2364180	0.7986	596321	1062784	1301396	0.816649
2-cell_early_1_1	2441403	0.8414	460176	1073656	1367747	0.784981
2-cell_early_2_1	2438570	0.8782	338103	1144293	1294277	0.884118
2-cell_early_2_2	1264921	0.8264	265710	598822	666099	0.898998
2-cell_early_3_1	6188088	0.8235	1326128	2718123	3469965	0.783329
2-cell_early_3_2	4685503	0.8276	975929	2154692	2530811	0.851384
2-cell_early_4_1	1985160	0.7824	552009	783555	1201605	0.65209
2-cell_early_4_2	326758	0.8636	51616	149993	176765	0.848545
2-cell_early_5_2	5226073	0.8617	838770	2537567	2688506	0.943858
2-cell_early_7_1	1697677	0.8632	268951	787958	909719	0.866155
2-cell_early_8_2	199546	0.8157	45089	85380	114166	0.747858
2-cell_early9_1	193737	0.8259	40846	88534	105203	0.841554
2-cell_early_9_2	978460	0.7969	249322	404041	574419	0.703391
2-cell_early_11_1	259902	0.8281	53970	112499	147403	0.763207
2-cell_late_1_2	1431387	0.8562	240401	621005	810382	0.766311
2-cell_late_2_1	805052	0.8411	152125	349103	455949	0.765662
2-cell_late_2_2	872578	0.7985	220205	412189	460389	0.895306
2-cell_late_3_1	849175	0.8128	195562	353183	495992	0.712074
2-cell_late_3_2	3681678	0.8254	778620	1595831	2085847	0.765076
2-cell_late_4_1	891203	0.8422	167017	374464	516739	0.724668
2-cell_late_4_2	1495700	0.8387	287559	708912	786788	0.90102
2-cell_late_5_1	2506527	0.8418	470922	1129363	1377164	0.820064
2-cell_late_5_2	259211	0.7939	67306	108831	150380	0.723707
2-cell_late_6_1	320560	0.7806	90100	133789	186771	0.716326
2-cell_late_6_2	936161	0.8551	158595	385940	550221	0.701427
2-cell_late_7_2	288070	0.8083	68303	125223	162847	0.768961
2-cell_late_8_1	161310	0.7548	52414	72033	89277	0.806848
2-cell_late_8_2	282567	0.8328	56732	137940	144627	0.953764
2-cell_late_9_1	1250382	0.8505	219781	599802	650580	0.92195
2-cell_late_9_2	1071494	0.8213	233116	463951	607543	0.763651
2-cell_late_10_1	4159393	0.7609	1306908	1683960	2475433	0.680269
2-cell_late_10_2	4687163	0.8403	891125	2170764	2516399	0.862647
4-cell_1_1	160236	0.8339	31915	66685	93551	0.71282
4-cell_1_2	397935	0.8435	73834	176209	221726	0.794715
4-cell_1_3	444942	0.8527	76832	201286	243656	0.826107
4-cell_3_1	666575	0.8837	87722	277733	388842	0.714257
4-cell_4_3	174792	0.7791	49558	79557	95235	0.835376
4-cell_5_1	11248880	0.8414	2121096	5058894	6189986	0.817271
4-cell_5_2	2622278	0.8384	505366	1203020	1419258	0.84764
4-cell_6_3	289171	0.8269	60535	123024	166147	0.740453
4-cell_6_4	1322727	0.8799	180622	665926	656801	1.01389
4-cell_7_1	191831	0.8276	39955	81428	110403	0.737552
4-cell_7_2	2053168	0.8861	263999	978576	1074592	0.910649
4-cell_7_3	2275902	0.8809	307779	1052623	1223279	0.860493
4-cell_8_1	2339532	0.8912	285669	1121155	1218377	0.920204
4-cell_9_1	967194	0.8883	121643	410566	556628	0.737595
8-cell_1_3	4990786	0.8689	752784	2380980	2609806	0.912321
8-cell_1_4	4839633	0.877	678534	2318568	2521065	0.919678
8-cell_1_5	3885716	0.8787	536162	1787251	2098465	0.851694
8-cell_2_3	487203	0.8399	92882	225438	261765	0.861223
8-cell_2_4	273778	0.8003	68324	116460	157318	0.740284
8-cell_2_6	165595	0.7284	61734	61378	104217	0.588944
8-cell_2_7	4055724	0.8743	583318	1970409	2085315	0.944898
8-cell_2_8	312694	0.8612	50401	133229	179465	0.742368
8-cell_4_1	636045	0.8139	145452	314942	321103	0.980813
8-cell_4_4	330408	0.8393	63255	171282	159126	1.07639
8-cell_4_6	1089159	0.8669	167269	481433	607726	0.792188
8-cell_5_1	198058	0.7761	57154	75797	122261	0.619961
Morula_1_1	224784	0.8291	46336	95804	128980	0.742782
Morula_1_2	1907934	0.8622	305005	944670	963264	0.980697
Morula_1_3	2607551	0.86	424439	1205823	1401728	0.86024
Morula_1_4	1601921	0.8649	250211	770713	831208	0.92722
Morula_1_5	2557756	0.8611	412664	1182142	1375614	0.859356
Morula_2_1	1838285	0.8684	278596	869020	969265	0.896576
Morula_2_2	1116207	0.8631	177036	517750	598457	0.865142
Morula_2_3	1839513	0.8152	417021	806487	1033026	0.780703
Morula_2_4	1284021	0.8405	243754	569984	714037	0.798256
Morula_2_5	1209471	0.875	172799	571467	638004	0.895711
Morula_2_6	3129425	0.7889	837281	1315966	1813459	0.725666
Morula_4_1	871583	0.8163	196092	392998	478585	0.821167
Morula_4_2	1036382	0.8635	163772	486706	549676	0.885442
Morula_4_3	2446455	0.8139	559393	1123587	1322868	0.849357
Morula_4_4	1898567	0.848	340345	878888	1019679	0.861926
Morula_4_5	2023207	0.8684	306499	921450	1101757	0.836346
Morula_4_6	2060723	0.8669	316464	1031536	1029187	1.00228
Morula_5_1	360572	0.8728	52559	161169	199403	0.808258
Morula_5_2	2114394	0.8698	316591	986018	1128376	0.873838
Morula_5_3	1185533	0.8312	240776	521302	664231	0.78482
Morula_5_4	751388	0.8103	175882	338048	413340	0.817845
Morula_5_5	1132175	0.8564	189822	524484	607691	0.863077
Morula_5_6	1312260	0.8128	302243	566498	745762	0.759623
EBlast_1_1	107671	0.7745	31352	38808	68863	0.563554
EBlast_2_1	4706575	0.8792	646471	2245979	2460596	0.912778
EBlast_2_2	1165924	0.8855	150813	505170	660754	0.764536
EBlast_4_3	130204	0.8521	22600	58962	71242	0.82763
EBlast_3_2	4944341	0.8336	986776	2365416	2578925	0.91721
EBlast_3_3	701911	0.8295	144289	289140	412771	0.700485
EBlast_3_4	126254	0.812	29233	55285	70969	0.779002
EBlast_4_4	159731	0.7495	53387	55509	104222	0.532603
EBlast_5_1	510621	0.8602	82973	232713	277908	0.837374
EBlast_5_2	128750	0.8568	21521	53399	75351	0.70867
EBlast_5_3	1871849	0.881	252832	813255	1058594	0.768241
EBlast_5_5	714924	0.833	143322	268448	446476	0.60126
EBlast_6_1	1116868	0.8887	139936	506577	610291	0.830058
EBlast_6_2	1443473	0.8857	186248	630790	812683	0.776182
EBlast_4_6	116673	0.8348	23092	44884	71789	0.625221
EBlast_7_8	287824	0.8639	45352	125530	162294	0.773473
LBlast_2_2	347253	0.8712	51335	139396	207857	0.670634
LBlast_2_3	477939	0.8698	71563	218794	259145	0.844292
LBlast_3_1	924270	0.8767	129977	432879	491391	0.880926
LBlast_2_5	139976	0.8219	30324	60704	79272	0.765768
LBlast_3_5	120282	0.6364	68726	56626	63656	0.889563
LBlast_4_1	147069	0.8184	32625	63906	83163	0.768443
LBlast_4_2	245743	0.8435	45591	127998	117745	1.08708
LBlast_5_1	872583	0.8659	135176	402978	469605	0.858121
LBlast_4_4	290661	0.8688	43907	133460	157201	0.848977
LBlast_9_1	14630442	0.8276	3048663	6593959	8036483	0.820503
LBlast_9_2	578877	0.795	149263	248332	330545	0.75128
LBlast_11_1	109935	0.6807	51576	50907	59028	0.862421
LBlast_10_3	532681	0.8474	95952	238348	294333	0.80979
LBlast_11_2	103958	0.7913	27425	43589	60369	0.722043
LBlast_10_5	298468	0.8777	41594	147554	150914	0.977736
LBlast_12_1	1382860	0.7949	356859	624893	757967	0.824433
LBlast_10_6	314630	0.8264	66073	147257	167373	0.879813
LBlast_10_8	284130	0.8683	43081	142558	141572	1.00696
LBlast_10_9	211602	0.8646	33142	94367	117235	0.804939
