# Supplementary material for: Single-cell RNA-seq analysis of mouse preimplantation embryos by third-generation sequencing
Source: PLoS Biol. 2020 Dec 30;18(12):e3001017. doi: 10.1371/journal.pbio.3001017 (PMC7773192; doi:10.1371/journal.pbio.3001017)
Supplement: S1 Data — (XLSX) [file pbio.3001017.s012.xlsx]

## Sheet: Fig1B
Fig 1B. The number of genes detected by different methods.
Bulk			SCAN-seq			Smart-seq2			SUPeR-seq			Tang2009
Sample	No. of genes		Sample	No. of genes		Sample	No. of genes		Sample	No. of genes		Sample	No. of genes
mESC	13700		mESC_merge	12161		mESC_NGS_merge	12324		SUPeR-seq_merge	11154		Tang2009_merge	12238
			mESC_1_1	9142		mESC_NGS_1	9901		SUPeR-seq_ESC1	8111		Tang2009_ESC1	9711
			mESC_1_2	10355		mESC_NGS_10	10017		SUPeR-seq_ESC2	8633		Tang2009_ESC2	10211
			mESC_1_3	8903		mESC_NGS_11	9829		SUPeR-seq_ESC3	7264		Tang2009_ESC3	9976
			mESC_1_4	9771		mESC_NGS_12	9585
			mESC_1_5	9404		mESC_NGS_13	8875
			mESC_1_7	9808		mESC_NGS_14	9401
			mESC_2_01	8605		mESC_NGS_15	9605
			mESC_2_02	8678		mESC_NGS_16	9081
			mESC_2_03	8021		mESC_NGS_2	8798
			mESC_2_04	7635		mESC_NGS_3	10109
			mESC_2_05	8348		mESC_NGS_4	9275
			mESC_2_06	7699		mESC_NGS_5	9953
			mESC_2_07	7682		mESC_NGS_6	9323
			mESC_2_08	6821		mESC_NGS_7	8953
			mESC_2_09	8278		mESC_NGS_8	9407
			mESC_2_10	7895		mESC_NGS_9	9939
			mESC_2_11	8576
			mESC_2_12	6431
			mESC_2_13	8883
			mESC_2_14	7907
			mESC_2_15	7922
			mESC_2_16	7775
			mESC_2_17	6985
			mESC_2_18	8601
			mESC_2_19	8246
			mESC_2_20	8916
			mESC_2_21	7856
			mESC_2_23	8265
			mESC_2_24	9044
			mESC_2_25	9079
			mESC_2_26	8802
			mESC_2_27	9047
			mESC_2_28	8604
			mESC_2_29	8668
			mESC_2_30	8648
			mESC_2_31	8769
			mESC_2_32	8975
			mESC_2_33	8100
			mESC_2_34	8377
			mESC_2_35	8569
			mESC_2_36	9029
			mESC_2_37	7660
			mESC_2_38	8997
			mESC_2_39	7481
			mESC_2_40	8609
			mESC_2_41	8633
			mESC_2_42	8083
			mESC_2_43	8662
			mESC_2_44	8450
			mESC_2_45	8591
			mESC_2_46	8702
			mESC_2_47	6091
			mESC_2_48	8885

## Sheet: Fig1C
Fig 1C. The distribution of global gene expression correlations (Pearson) between every two mESCs.
	mESC_1_1	mESC_1_2	mESC_1_3	mESC_1_4	mESC_1_5	mESC_1_6	mESC_1_7	mESC_1_8	mESC_2_01	mESC_2_02	mESC_2_03	mESC_2_04	mESC_2_05	mESC_2_06	mESC_2_07	mESC_2_08	mESC_2_09	mESC_2_10	mESC_2_11	mESC_2_12	mESC_2_13	mESC_2_14	mESC_2_15	mESC_2_16	mESC_2_17	mESC_2_18	mESC_2_19	mESC_2_20	mESC_2_21	mESC_2_22	mESC_2_23	mESC_2_24	mESC_2_25	mESC_2_26	mESC_2_27	mESC_2_28	mESC_2_29	mESC_2_30	mESC_2_31	mESC_2_32	mESC_2_33	mESC_2_34	mESC_2_35	mESC_2_36	mESC_2_37	mESC_2_38	mESC_2_39	mESC_2_40	mESC_2_41
mESC_1_1	1	0.927995	0.911159	0.931763	0.95541	0.835715	0.941641	0.93547	0.907376	0.86754	0.883029	0.895647	0.881592	0.879318	0.890154	0.900902	0.888497	0.824503	0.920823	0.843417	0.898898	0.838037	0.896279	0.8933	0.820284	0.884562	0.900463	0.900434	0.894857	0.693123	0.912174	0.914655	0.881741	0.920789	0.891508	0.919185	0.905925	0.917134	0.897066	0.910389	0.912579	0.923198	0.89716	0.904913	0.875461	0.908752	0.875888	0.917076	0.910312
mESC_1_2	0.927995	1	0.918493	0.914015	0.932799	0.741448	0.901443	0.926403	0.877916	0.860785	0.856772	0.880664	0.869889	0.829096	0.872951	0.867794	0.843143	0.75667	0.903968	0.821993	0.883502	0.804573	0.849717	0.845649	0.72483	0.877102	0.869102	0.877338	0.868888	0.660674	0.87516	0.891689	0.851074	0.889564	0.908119	0.911683	0.86969	0.892828	0.877849	0.906798	0.890426	0.891817	0.854086	0.896279	0.797582	0.871131	0.814784	0.874493	0.876877
mESC_1_3	0.911159	0.918493	1	0.947393	0.944036	0.793024	0.906264	0.919077	0.847243	0.801057	0.832062	0.846392	0.821183	0.775936	0.841675	0.873039	0.827411	0.760611	0.894569	0.797574	0.849735	0.807091	0.85017	0.833078	0.715394	0.855928	0.873161	0.82822	0.855281	0.645552	0.868734	0.865077	0.838358	0.870908	0.833193	0.891097	0.835537	0.874689	0.879054	0.911335	0.861533	0.847473	0.843891	0.880102	0.816494	0.832744	0.808588	0.873624	0.849743
mESC_1_4	0.931763	0.914015	0.947393	1	0.934679	0.854146	0.893701	0.914635	0.857488	0.809052	0.827719	0.825392	0.819898	0.790996	0.842807	0.866571	0.820707	0.790601	0.876387	0.811951	0.835187	0.793354	0.849937	0.837429	0.765981	0.846709	0.88174	0.843188	0.858147	0.675445	0.873986	0.856513	0.824449	0.879586	0.827961	0.872351	0.852687	0.875315	0.872426	0.902197	0.8614	0.857099	0.862798	0.862842	0.847658	0.827111	0.825296	0.881048	0.85807
mESC_1_5	0.95541	0.932799	0.944036	0.934679	1	0.803995	0.976044	0.963566	0.911621	0.891482	0.920643	0.905523	0.898832	0.861015	0.918782	0.926785	0.900212	0.843262	0.947899	0.878629	0.906089	0.881233	0.911344	0.921594	0.777182	0.922167	0.936413	0.902247	0.91202	0.72132	0.938824	0.936142	0.907651	0.920159	0.894706	0.936166	0.914544	0.932451	0.929897	0.928271	0.943919	0.92142	0.913374	0.947042	0.872021	0.918141	0.883215	0.936928	0.913538
mESC_1_6	0.835715	0.741448	0.793024	0.854146	0.803995	1	0.768952	0.771137	0.753255	0.706422	0.731043	0.708378	0.693878	0.730578	0.724653	0.724882	0.714922	0.754421	0.748718	0.724545	0.694298	0.662455	0.769004	0.763286	0.772059	0.691625	0.742519	0.712337	0.774418	0.591547	0.763059	0.725783	0.687831	0.752899	0.687942	0.740737	0.73974	0.735686	0.725275	0.765593	0.738984	0.742924	0.747414	0.710661	0.812599	0.720279	0.761906	0.74998	0.757925
mESC_1_7	0.941641	0.901443	0.906264	0.893701	0.976044	0.768952	1	0.946219	0.918545	0.901542	0.934687	0.913816	0.91078	0.873121	0.934415	0.936348	0.921041	0.866682	0.948918	0.890774	0.918195	0.904884	0.923055	0.936015	0.787018	0.938545	0.940977	0.913242	0.912654	0.711406	0.946011	0.946456	0.931574	0.922131	0.898603	0.935303	0.920972	0.938313	0.937742	0.916473	0.955229	0.930766	0.925101	0.953335	0.878826	0.933309	0.896457	0.94421	0.917766
mESC_1_8	0.93547	0.926403	0.919077	0.914635	0.963566	0.771137	0.946219	1	0.911974	0.866096	0.905068	0.904285	0.889449	0.85564	0.897072	0.941194	0.891967	0.815589	0.935136	0.873471	0.879059	0.865306	0.894978	0.914116	0.762488	0.902635	0.923079	0.90313	0.904179	0.828384	0.924256	0.92746	0.892396	0.906282	0.878658	0.939438	0.899895	0.918183	0.912027	0.924163	0.917166	0.911329	0.889345	0.929178	0.846826	0.906354	0.86894	0.915984	0.909678
mESC_2_01	0.907376	0.877916	0.847243	0.857488	0.911621	0.753255	0.918545	0.911974	1	0.924554	0.951548	0.937335	0.926142	0.946824	0.935332	0.928169	0.945278	0.891893	0.944293	0.928954	0.893681	0.903006	0.954584	0.939901	0.878586	0.924264	0.928122	0.946457	0.960096	0.751681	0.951635	0.943337	0.918401	0.943232	0.905158	0.945928	0.945773	0.945108	0.92633	0.937721	0.93874	0.954627	0.922121	0.930962	0.923362	0.946259	0.944181	0.919489	0.960435
mESC_2_02	0.86754	0.860785	0.801057	0.809052	0.891482	0.706422	0.901542	0.866096	0.924554	1	0.944562	0.914971	0.933523	0.916392	0.93825	0.88572	0.907413	0.869304	0.91407	0.917049	0.905371	0.883836	0.925072	0.931236	0.815286	0.926879	0.902117	0.932052	0.923368	0.694505	0.915647	0.925613	0.910813	0.911141	0.933912	0.91128	0.92354	0.91955	0.914665	0.893642	0.944762	0.936783	0.915756	0.919744	0.882556	0.918887	0.897743	0.918364	0.922062
mESC_2_03	0.883029	0.856772	0.832062	0.827719	0.920643	0.731043	0.934687	0.905068	0.951548	0.944562	1	0.937132	0.940073	0.928312	0.949886	0.928989	0.941211	0.90317	0.939169	0.939645	0.902712	0.924168	0.944183	0.949829	0.838006	0.933843	0.939352	0.943346	0.948599	0.740523	0.951475	0.949781	0.936228	0.924607	0.903762	0.938231	0.944042	0.943481	0.93075	0.914297	0.950754	0.947713	0.917362	0.943333	0.904015	0.949949	0.934863	0.922647	0.950398
mESC_2_04	0.895647	0.880664	0.846392	0.825392	0.905523	0.708378	0.913816	0.904285	0.937335	0.914971	0.937132	1	0.932287	0.924129	0.93234	0.92476	0.935697	0.864294	0.946205	0.901262	0.914982	0.902163	0.934503	0.915896	0.834355	0.915903	0.91261	0.937671	0.938867	0.719204	0.935125	0.945032	0.932536	0.934753	0.923647	0.955707	0.931732	0.942288	0.924098	0.921261	0.930186	0.946603	0.905949	0.934773	0.881757	0.944067	0.921007	0.915385	0.946282
mESC_2_05	0.881592	0.869889	0.821183	0.819898	0.898832	0.693878	0.91078	0.889449	0.926142	0.933523	0.940073	0.932287	1	0.91214	0.937386	0.922701	0.943474	0.868807	0.937546	0.912959	0.919424	0.93807	0.932434	0.918995	0.823938	0.949874	0.93295	0.96202	0.916553	0.717675	0.929451	0.961736	0.944882	0.939096	0.935692	0.948912	0.943498	0.955877	0.938012	0.925912	0.945187	0.945718	0.939357	0.947298	0.886266	0.928862	0.915244	0.936845	0.939861
mESC_2_06	0.879318	0.829096	0.775936	0.790996	0.861015	0.730578	0.873121	0.85564	0.946824	0.916392	0.928312	0.924129	0.91214	1	0.905525	0.888153	0.924913	0.880391	0.906376	0.905794	0.874639	0.876077	0.931222	0.915149	0.896158	0.884639	0.885886	0.930392	0.930515	0.716927	0.911969	0.914388	0.897622	0.91171	0.889391	0.914647	0.93254	0.91526	0.887197	0.895642	0.907522	0.939268	0.894051	0.890158	0.906166	0.932832	0.932722	0.885832	0.944336
mESC_2_07	0.890154	0.872951	0.841675	0.842807	0.918782	0.724653	0.934415	0.897072	0.935332	0.93825	0.949886	0.93234	0.937386	0.905525	1	0.924089	0.922953	0.885815	0.935105	0.909281	0.920815	0.90427	0.944784	0.945401	0.818567	0.933901	0.932917	0.938397	0.932711	0.706271	0.955072	0.941371	0.932191	0.93642	0.930579	0.939993	0.942916	0.946823	0.935748	0.914703	0.961123	0.954122	0.923934	0.94393	0.893229	0.935003	0.919953	0.932716	0.931498
mESC_2_08	0.900902	0.867794	0.873039	0.866571	0.926785	0.724882	0.936348	0.941194	0.928169	0.88572	0.928989	0.92476	0.922701	0.888153	0.924089	1	0.944409	0.868787	0.951137	0.893534	0.908067	0.923135	0.927701	0.931964	0.812517	0.937281	0.945634	0.934184	0.918296	0.805212	0.947133	0.953422	0.936443	0.938006	0.88849	0.947413	0.927807	0.948734	0.947527	0.93527	0.937878	0.933057	0.922043	0.949408	0.885829	0.921768	0.910148	0.941917	0.939185
mESC_2_09	0.888497	0.843143	0.827411	0.820707	0.900212	0.714922	0.921041	0.891967	0.945278	0.907413	0.941211	0.935697	0.943474	0.924913	0.922953	0.944409	1	0.890466	0.955246	0.9234	0.90392	0.946467	0.944265	0.933255	0.861333	0.941371	0.928376	0.944057	0.935225	0.733009	0.945895	0.954614	0.940613	0.940572	0.891118	0.942708	0.930618	0.945824	0.935516	0.92243	0.940357	0.942066	0.933663	0.942842	0.90857	0.940575	0.938712	0.933933	0.947175
mESC_2_10	0.824503	0.75667	0.760611	0.790601	0.843262	0.754421	0.866682	0.815589	0.891893	0.869304	0.90317	0.864294	0.868807	0.880391	0.885815	0.868787	0.890466	1	0.863028	0.89069	0.832798	0.884211	0.921308	0.910849	0.891075	0.87224	0.90574	0.892767	0.90749	0.703173	0.90891	0.891889	0.883894	0.893899	0.818894	0.856791	0.906005	0.897674	0.893706	0.863618	0.891435	0.890679	0.910337	0.870264	0.934808	0.86018	0.930526	0.884452	0.900974
mESC_2_11	0.920823	0.903968	0.894569	0.876387	0.947899	0.748718	0.948918	0.935136	0.944293	0.91407	0.939169	0.946205	0.937546	0.906376	0.935105	0.951137	0.955246	0.863028	1	0.907048	0.917149	0.928046	0.94339	0.93443	0.816459	0.950995	0.9427	0.936107	0.938192	0.726849	0.95624	0.964233	0.938331	0.948976	0.920151	0.967058	0.935542	0.959441	0.957233	0.947765	0.951863	0.944638	0.933945	0.969757	0.892409	0.946962	0.923069	0.946644	0.948388
mESC_2_12	0.843417	0.821993	0.797574	0.811951	0.878629	0.724545	0.890774	0.873471	0.928954	0.917049	0.939645	0.901262	0.912959	0.905794	0.909281	0.893534	0.9234	0.89069	0.907048	1	0.850876	0.918251	0.920122	0.921649	0.838653	0.910498	0.907515	0.912951	0.929108	0.742516	0.921873	0.91583	0.90099	0.896777	0.858819	0.898993	0.899392	0.902752	0.895345	0.885255	0.92055	0.909144	0.902916	0.899166	0.897231	0.894587	0.922354	0.895438	0.911766
mESC_2_13	0.898898	0.883502	0.849735	0.835187	0.906089	0.694298	0.918195	0.879059	0.893681	0.905371	0.902712	0.914982	0.919424	0.874639	0.920815	0.908067	0.90392	0.832798	0.917149	0.850876	1	0.877714	0.907755	0.899042	0.79128	0.917344	0.907245	0.92212	0.893858	0.675608	0.91161	0.937823	0.932398	0.927233	0.940809	0.917696	0.906151	0.925295	0.917831	0.904188	0.932571	0.935065	0.898965	0.920024	0.8521	0.910381	0.869	0.923983	0.911325
mESC_2_14	0.838037	0.804573	0.807091	0.793354	0.881233	0.662455	0.904884	0.865306	0.903006	0.883836	0.924168	0.902163	0.93807	0.876077	0.90427	0.923135	0.946467	0.884211	0.928046	0.918251	0.877714	1	0.916872	0.903366	0.804111	0.948643	0.935329	0.929924	0.895285	0.714316	0.926648	0.945293	0.945655	0.915465	0.863837	0.91217	0.915153	0.935228	0.938385	0.902268	0.920031	0.901896	0.928346	0.939424	0.87914	0.900753	0.914703	0.927297	0.915961
mESC_2_15	0.896279	0.849717	0.85017	0.849937	0.911344	0.769004	0.923055	0.894978	0.954584	0.925072	0.944183	0.934503	0.932434	0.931222	0.944784	0.927701	0.944265	0.921308	0.94339	0.920122	0.907755	0.916872	1	0.952698	0.883141	0.931057	0.940993	0.941668	0.962537	0.735676	0.956479	0.950309	0.932923	0.954551	0.910035	0.947894	0.945833	0.949892	0.950587	0.937085	0.946223	0.954796	0.945411	0.936044	0.946973	0.934338	0.954615	0.938861	0.957031
mESC_2_16	0.8933	0.845649	0.833078	0.837429	0.921594	0.763286	0.936015	0.914116	0.939901	0.931236	0.949829	0.915896	0.918995	0.915149	0.945401	0.931964	0.933255	0.910849	0.93443	0.921649	0.899042	0.903366	0.952698	1	0.845303	0.923447	0.938341	0.931946	0.947928	0.78173	0.954772	0.946414	0.920594	0.932771	0.898374	0.929729	0.941845	0.936467	0.932795	0.914072	0.959354	0.943344	0.932576	0.931889	0.921268	0.931803	0.93405	0.939308	0.941711
mESC_2_17	0.820284	0.72483	0.715394	0.765981	0.777182	0.772059	0.787018	0.762488	0.878586	0.815286	0.838006	0.834355	0.823938	0.896158	0.818567	0.812517	0.861333	0.891075	0.816459	0.838653	0.79128	0.804111	0.883141	0.845303	1	0.79349	0.821568	0.858095	0.874549	0.662014	0.842837	0.829008	0.815698	0.859589	0.779847	0.820876	0.85553	0.841724	0.811701	0.828989	0.815203	0.867188	0.849733	0.791377	0.923304	0.8308	0.910083	0.820013	0.878249
mESC_2_18	0.884562	0.877102	0.855928	0.846709	0.922167	0.691625	0.938545	0.902635	0.924264	0.926879	0.933843	0.915903	0.949874	0.884639	0.933901	0.937281	0.941371	0.87224	0.950995	0.910498	0.917344	0.948643	0.931057	0.923447	0.79349	1	0.948418	0.948037	0.908944	0.71068	0.939222	0.960662	0.949823	0.935349	0.918666	0.937137	0.933091	0.955865	0.959668	0.930037	0.957798	0.929893	0.954506	0.968336	0.88591	0.91898	0.899903	0.955758	0.931676
mESC_2_19	0.900463	0.869102	0.873161	0.88174	0.936413	0.742519	0.940977	0.923079	0.928122	0.902117	0.939352	0.91261	0.93295	0.885886	0.932917	0.945634	0.928376	0.90574	0.9427	0.907515	0.907245	0.935329	0.940993	0.938341	0.821568	0.948418	1	0.946141	0.923989	0.757538	0.958334	0.957588	0.936158	0.948644	0.898997	0.936093	0.952679	0.966389	0.964569	0.947456	0.952084	0.937191	0.958974	0.955857	0.912446	0.909038	0.919947	0.960402	0.940344
mESC_2_20	0.900434	0.877338	0.82822	0.843188	0.902247	0.712337	0.913242	0.90313	0.946457	0.932052	0.943346	0.937671	0.96202	0.930392	0.938397	0.934184	0.944057	0.892767	0.936107	0.912951	0.92212	0.929924	0.941668	0.931946	0.858095	0.948037	0.946141	1	0.934343	0.746333	0.942368	0.962825	0.945158	0.959038	0.940698	0.949057	0.96049	0.967675	0.952004	0.941774	0.943956	0.961278	0.948298	0.94496	0.908808	0.936953	0.930289	0.94883	0.957922
mESC_2_21	0.894857	0.868888	0.855281	0.858147	0.91202	0.774418	0.912654	0.904179	0.960096	0.923368	0.948599	0.938867	0.916553	0.930515	0.932711	0.918296	0.935225	0.90749	0.938192	0.929108	0.893858	0.895285	0.962537	0.947928	0.874549	0.908944	0.923989	0.934343	1	0.747873	0.95542	0.939758	0.911462	0.94416	0.901272	0.942665	0.933203	0.939771	0.926519	0.934407	0.936618	0.945501	0.916811	0.920814	0.927802	0.931966	0.944957	0.918747	0.955132
mESC_2_22	0.693123	0.660674	0.645552	0.675445	0.72132	0.591547	0.711406	0.828384	0.751681	0.694505	0.740523	0.719204	0.717675	0.716927	0.706271	0.805212	0.733009	0.703173	0.726849	0.742516	0.675608	0.714316	0.735676	0.78173	0.662014	0.71068	0.757538	0.746333	0.747873	1	0.752076	0.759299	0.726734	0.724449	0.667117	0.745245	0.733855	0.725763	0.726142	0.730659	0.721962	0.727721	0.717578	0.728496	0.711036	0.698558	0.723571	0.731636	0.746679
mESC_2_23	0.912174	0.87516	0.868734	0.873986	0.938824	0.763059	0.946011	0.924256	0.951635	0.915647	0.951475	0.935125	0.929451	0.911969	0.955072	0.947133	0.945895	0.90891	0.95624	0.921873	0.91161	0.926648	0.956479	0.954772	0.842837	0.939222	0.958334	0.942368	0.95542	0.752076	1	0.956358	0.936064	0.956896	0.907533	0.951073	0.953686	0.960522	0.953761	0.939698	0.957057	0.952981	0.94139	0.951777	0.922914	0.942168	0.943688	0.946058	0.951776
mESC_2_24	0.914655	0.891689	0.865077	0.856513	0.936142	0.725783	0.946456	0.92746	0.943337	0.925613	0.949781	0.945032	0.961736	0.914388	0.941371	0.953422	0.954614	0.891889	0.964233	0.91583	0.937823	0.945293	0.950309	0.946414	0.829008	0.960662	0.957588	0.962825	0.939758	0.759299	0.956358	1	0.961377	0.958211	0.93624	0.961787	0.951225	0.968055	0.964072	0.943402	0.95896	0.956665	0.951378	0.967835	0.903293	0.939778	0.929516	0.958825	0.959214
mESC_2_25	0.881741	0.851074	0.838358	0.824449	0.907651	0.687831	0.931574	0.892396	0.918401	0.910813	0.936228	0.932536	0.944882	0.897622	0.932191	0.936443	0.940613	0.883894	0.938331	0.90099	0.932398	0.945655	0.932923	0.920594	0.815698	0.949823	0.936158	0.945158	0.911462	0.726734	0.936064	0.961377	1	0.935773	0.917104	0.935703	0.931214	0.945648	0.944393	0.916044	0.938305	0.934868	0.928943	0.950826	0.882176	0.925584	0.90738	0.937236	0.938164
mESC_2_26	0.920789	0.889564	0.870908	0.879586	0.920159	0.752899	0.922131	0.906282	0.943232	0.911141	0.924607	0.934753	0.939096	0.91171	0.93642	0.938006	0.940572	0.893899	0.948976	0.896777	0.927233	0.915465	0.954551	0.932771	0.859589	0.935349	0.948644	0.959038	0.94416	0.724449	0.956896	0.958211	0.935773	1	0.930973	0.95893	0.950869	0.968845	0.962257	0.948911	0.943756	0.958868	0.948518	0.946155	0.918765	0.931926	0.934983	0.951358	0.957479
mESC_2_27	0.891508	0.908119	0.833193	0.827961	0.894706	0.687942	0.898603	0.878658	0.905158	0.933912	0.903762	0.923647	0.935692	0.889391	0.930579	0.88849	0.891118	0.818894	0.920151	0.858819	0.940809	0.863837	0.910035	0.898374	0.779847	0.918666	0.898997	0.940698	0.901272	0.667117	0.907533	0.93624	0.917104	0.930973	1	0.931913	0.916081	0.931857	0.923459	0.917651	0.932949	0.941825	0.90449	0.921027	0.84842	0.91731	0.866307	0.921554	0.917094
mESC_2_28	0.919185	0.911683	0.891097	0.872351	0.936166	0.740737	0.935303	0.939438	0.945928	0.91128	0.938231	0.955707	0.948912	0.914647	0.939993	0.947413	0.942708	0.856791	0.967058	0.898993	0.917696	0.91217	0.947894	0.929729	0.820876	0.937137	0.936093	0.949057	0.942665	0.745245	0.951073	0.961787	0.935703	0.95893	0.931913	1	0.943607	0.964682	0.953042	0.955496	0.941854	0.955032	0.925223	0.957246	0.889003	0.948562	0.92383	0.936253	0.954448
mESC_2_29	0.905925	0.86969	0.835537	0.852687	0.914544	0.73974	0.920972	0.899895	0.945773	0.92354	0.944042	0.931732	0.943498	0.93254	0.942916	0.927807	0.930618	0.906005	0.935542	0.899392	0.906151	0.915153	0.945833	0.941845	0.85553	0.933091	0.952679	0.96049	0.933203	0.733855	0.953686	0.951225	0.931214	0.950869	0.916081	0.943607	1	0.969844	0.949737	0.938003	0.950619	0.956839	0.953344	0.94482	0.920423	0.93699	0.936393	0.949496	0.958622
mESC_2_30	0.917134	0.892828	0.874689	0.875315	0.932451	0.735686	0.938313	0.918183	0.945108	0.91955	0.943481	0.942288	0.955877	0.91526	0.946823	0.948734	0.945824	0.897674	0.959441	0.902752	0.925295	0.935228	0.949892	0.936467	0.841724	0.955865	0.966389	0.967675	0.939771	0.725763	0.960522	0.968055	0.945648	0.968845	0.931857	0.964682	0.969844	1	0.971377	0.95951	0.955306	0.961493	0.960875	0.965532	0.914734	0.938321	0.936025	0.963795	0.960148
mESC_2_31	0.897066	0.877849	0.879054	0.872426	0.929897	0.725275	0.937742	0.912027	0.92633	0.914665	0.93075	0.924098	0.938012	0.887197	0.935748	0.947527	0.935516	0.893706	0.957233	0.895345	0.917831	0.938385	0.950587	0.932795	0.811701	0.959668	0.964569	0.952004	0.926519	0.726142	0.953761	0.964072	0.944393	0.962257	0.923459	0.953042	0.949737	0.971377	1	0.950533	0.951937	0.940511	0.960166	0.967358	0.905237	0.919838	0.918647	0.964509	0.946876
mESC_2_32	0.910389	0.906798	0.911335	0.902197	0.928271	0.765593	0.916473	0.924163	0.937721	0.893642	0.914297	0.921261	0.925912	0.895642	0.914703	0.93527	0.92243	0.863618	0.947765	0.885255	0.904188	0.902268	0.937085	0.914072	0.828989	0.930037	0.947456	0.941774	0.934407	0.730659	0.939698	0.943402	0.916044	0.948911	0.917651	0.955496	0.938003	0.95951	0.950533	1	0.927368	0.938426	0.933301	0.939554	0.901335	0.908729	0.907611	0.939375	0.94199
mESC_2_33	0.912579	0.890426	0.861533	0.8614	0.943919	0.738984	0.955229	0.917166	0.93874	0.944762	0.950754	0.930186	0.945187	0.907522	0.961123	0.937878	0.940357	0.891435	0.951863	0.92055	0.932571	0.920031	0.946223	0.959354	0.815203	0.957798	0.952084	0.943956	0.936618	0.721962	0.957057	0.95896	0.938305	0.943756	0.932949	0.941854	0.950619	0.955306	0.951937	0.927368	1	0.953541	0.950837	0.958539	0.902762	0.936134	0.919135	0.959165	0.938574
mESC_2_34	0.923198	0.891817	0.847473	0.857099	0.92142	0.742924	0.930766	0.911329	0.954627	0.936783	0.947713	0.946603	0.945718	0.939268	0.954122	0.933057	0.942066	0.890679	0.944638	0.909144	0.935065	0.901896	0.954796	0.943344	0.867188	0.929893	0.937191	0.961278	0.945501	0.727721	0.952981	0.956665	0.934868	0.958868	0.941825	0.955032	0.956839	0.961493	0.940511	0.938426	0.953541	1	0.936692	0.937778	0.912033	0.952984	0.939379	0.939982	0.95901
mESC_2_35	0.89716	0.854086	0.843891	0.862798	0.913374	0.747414	0.925101	0.889345	0.922121	0.915756	0.917362	0.905949	0.939357	0.894051	0.923934	0.922043	0.933663	0.910337	0.933945	0.902916	0.898965	0.928346	0.945411	0.932576	0.849733	0.954506	0.958974	0.948298	0.916811	0.717578	0.94139	0.951378	0.928943	0.948518	0.90449	0.925223	0.953344	0.960875	0.960166	0.933301	0.950837	0.936692	1	0.947959	0.927606	0.900573	0.923785	0.969478	0.936785
mESC_2_36	0.904913	0.896279	0.880102	0.862842	0.947042	0.710661	0.953335	0.929178	0.930962	0.919744	0.943333	0.934773	0.947298	0.890158	0.94393	0.949408	0.942842	0.870264	0.969757	0.899166	0.920024	0.939424	0.936044	0.931889	0.791377	0.968336	0.955857	0.94496	0.920814	0.728496	0.951777	0.967835	0.950826	0.946155	0.921027	0.957246	0.94482	0.965532	0.967358	0.939554	0.958539	0.937778	0.947959	1	0.884144	0.935514	0.907549	0.955632	0.946336
mESC_2_37	0.875461	0.797582	0.816494	0.847658	0.872021	0.812599	0.878826	0.846826	0.923362	0.882556	0.904015	0.881757	0.886266	0.906166	0.893229	0.885829	0.90857	0.934808	0.892409	0.897231	0.8521	0.87914	0.946973	0.921268	0.923304	0.88591	0.912446	0.908808	0.927802	0.711036	0.922914	0.903293	0.882176	0.918765	0.84842	0.889003	0.920423	0.914734	0.905237	0.901335	0.902762	0.912033	0.927606	0.884144	1	0.881691	0.941483	0.914862	0.925994
mESC_2_38	0.908752	0.871131	0.832744	0.827111	0.918141	0.720279	0.933309	0.906354	0.946259	0.918887	0.949949	0.944067	0.928862	0.932832	0.935003	0.921768	0.940575	0.86018	0.946962	0.894587	0.910381	0.900753	0.934338	0.931803	0.8308	0.91898	0.909038	0.936953	0.931966	0.698558	0.942168	0.939778	0.925584	0.931926	0.91731	0.948562	0.93699	0.938321	0.919838	0.908729	0.936134	0.952984	0.900573	0.935514	0.881691	1	0.927973	0.914244	0.951557
mESC_2_39	0.875888	0.814784	0.808588	0.825296	0.883215	0.761906	0.896457	0.86894	0.944181	0.897743	0.934863	0.921007	0.915244	0.932722	0.919953	0.910148	0.938712	0.930526	0.923069	0.922354	0.869	0.914703	0.954615	0.93405	0.910083	0.899903	0.919947	0.930289	0.944957	0.723571	0.943688	0.929516	0.90738	0.934983	0.866307	0.92383	0.936393	0.936025	0.918647	0.907611	0.919135	0.939379	0.923785	0.907549	0.941483	0.927973	1	0.909148	0.949326
mESC_2_40	0.917076	0.874493	0.873624	0.881048	0.936928	0.74998	0.94421	0.915984	0.919489	0.918364	0.922647	0.915385	0.936845	0.885832	0.932716	0.941917	0.933933	0.884452	0.946644	0.895438	0.923983	0.927297	0.938861	0.939308	0.820013	0.955758	0.960402	0.94883	0.918747	0.731636	0.946058	0.958825	0.937236	0.951358	0.921554	0.936253	0.949496	0.963795	0.964509	0.939375	0.959165	0.939982	0.969478	0.955632	0.914862	0.914244	0.909148	1	0.935759
mESC_2_41	0.910312	0.876877	0.849743	0.85807	0.913538	0.757925	0.917766	0.909678	0.960435	0.922062	0.950398	0.946282	0.939861	0.944336	0.931498	0.939185	0.947175	0.900974	0.948388	0.911766	0.911325	0.915961	0.957031	0.941711	0.878249	0.931676	0.940344	0.957922	0.955132	0.746679	0.951776	0.959214	0.938164	0.957479	0.917094	0.954448	0.958622	0.960148	0.946876	0.94199	0.938574	0.95901	0.936785	0.946336	0.925994	0.951557	0.949326	0.935759	1
mESC_2_42	0.850979	0.814284	0.827504	0.823874	0.893498	0.702363	0.913518	0.862365	0.880058	0.882214	0.898113	0.881917	0.913101	0.846573	0.897409	0.911046	0.923159	0.890233	0.915959	0.890477	0.885462	0.936428	0.915475	0.907287	0.793306	0.949071	0.939168	0.914942	0.882953	0.695502	0.912549	0.931613	0.925109	0.913429	0.871057	0.895132	0.908196	0.925538	0.943137	0.898246	0.93612	0.891884	0.953757	0.936689	0.891652	0.868986	0.887467	0.946978	0.896553
mESC_2_43	0.900172	0.863514	0.88937	0.909015	0.916576	0.812807	0.901021	0.891856	0.917059	0.87886	0.896766	0.892654	0.892728	0.874556	0.889268	0.910757	0.907272	0.891562	0.927058	0.892025	0.868173	0.894459	0.933466	0.911281	0.856197	0.912868	0.934555	0.911355	0.928587	0.71766	0.932489	0.925935	0.893335	0.938686	0.867478	0.915097	0.918243	0.934106	0.938066	0.932325	0.914301	0.903192	0.941466	0.917185	0.938391	0.880979	0.91523	0.93896	0.931846
mESC_2_44	0.905331	0.868777	0.871427	0.879013	0.928814	0.754057	0.930059	0.914496	0.938995	0.904531	0.933691	0.922107	0.937111	0.902744	0.922838	0.943633	0.941484	0.915305	0.94693	0.905309	0.905735	0.934568	0.948868	0.940786	0.857611	0.946765	0.965772	0.955959	0.939502	0.753457	0.954575	0.960974	0.937664	0.959035	0.895589	0.945334	0.959773	0.969697	0.963275	0.94785	0.94561	0.941776	0.965712	0.952135	0.93152	0.920133	0.937979	0.95979	0.95611
mESC_2_45	0.88076	0.830361	0.821553	0.817064	0.901419	0.703213	0.927656	0.886145	0.907313	0.890738	0.920708	0.90879	0.928235	0.877136	0.922401	0.928604	0.937081	0.885626	0.924186	0.887967	0.905995	0.93026	0.92909	0.92762	0.809748	0.936762	0.93565	0.929093	0.902024	0.727588	0.935797	0.944108	0.93799	0.930932	0.883723	0.918892	0.926751	0.934307	0.935348	0.898015	0.939909	0.921404	0.939764	0.939996	0.8944	0.911177	0.905745	0.939286	0.918597
mESC_2_46	0.906045	0.892784	0.851569	0.854614	0.908201	0.725604	0.909878	0.890925	0.943348	0.929321	0.928722	0.950446	0.940075	0.925683	0.923989	0.918414	0.936034	0.883203	0.941489	0.901786	0.921365	0.906465	0.937843	0.913083	0.86319	0.927804	0.925205	0.953167	0.941912	0.706503	0.937423	0.950085	0.938036	0.951901	0.942789	0.945003	0.937431	0.951127	0.938047	0.938322	0.935602	0.947883	0.93096	0.933204	0.906565	0.932878	0.924965	0.931553	0.95064
mESC_2_47	0.885666	0.82184	0.835415	0.835702	0.901584	0.745179	0.915703	0.877788	0.929176	0.893653	0.924944	0.910768	0.920917	0.900369	0.928773	0.921247	0.932264	0.917253	0.921889	0.901344	0.906991	0.918776	0.953081	0.937615	0.879272	0.919115	0.936751	0.933483	0.931067	0.72205	0.946353	0.941708	0.927809	0.945024	0.885821	0.924933	0.931145	0.943057	0.933763	0.917354	0.929594	0.940564	0.933967	0.919477	0.929497	0.914906	0.944964	0.931529	0.932239
mESC_2_48	0.887377	0.847379	0.847176	0.855284	0.903848	0.729686	0.920626	0.891926	0.909919	0.892912	0.912117	0.901841	0.933568	0.882217	0.919511	0.935961	0.935898	0.899563	0.92758	0.894613	0.913042	0.934297	0.934674	0.927621	0.836089	0.94282	0.950379	0.944614	0.910687	0.73987	0.935813	0.954938	0.940931	0.941225	0.900959	0.918197	0.931659	0.947611	0.953006	0.926343	0.938501	0.927403	0.955694	0.93836	0.920176	0.894767	0.910935	0.960144	0.930232
[truncated: 7 more columns]

## Sheet: Fig2B
Fig 2B. The number of unannotated transcripts detected within different numbers of cells.
cell number	No. of novel transcripts
1	17870
2	9608
3	6487
4	4915
5	3950
6	3316
7	2877
8	2550
9	2296
10	2086
11	1938
12	1788
13	1655
14	1562
15	1482
16	1378
17	1295
18	1230
19	1172
20	1120
21	1064
22	1020
23	965
24	930
25	889
26	847
27	813
28	774
29	739
30	703
31	672
32	629
33	594
34	572
35	545
36	521
37	485
38	454
39	429
40	409
41	396
42	374
43	350
44	332
45	313
46	290
47	279
48	256
49	232
50	212
51	185
52	155
53	110

## Sheet: Fig3A
Fig 3A. Principal component analysis (PCA) of mESCs and all blastomeres at different developmental stages.
gene name	mESC_1_1	mESC_1_2	mESC_1_3	mESC_1_4	mESC_1_5	mESC_1_7	mESC_2_01	mESC_2_02	mESC_2_03	mESC_2_04	mESC_2_05	mESC_2_06	mESC_2_07	mESC_2_08	mESC_2_09	mESC_2_10	mESC_2_11	mESC_2_12	mESC_2_13	mESC_2_14	mESC_2_15	mESC_2_16	mESC_2_17	mESC_2_18	mESC_2_19	mESC_2_20	mESC_2_21	mESC_2_23	mESC_2_24	mESC_2_25	mESC_2_26	mESC_2_27	mESC_2_28	mESC_2_29	mESC_2_30	mESC_2_31	mESC_2_32	mESC_2_33	mESC_2_34	mESC_2_35	mESC_2_36	mESC_2_37	mESC_2_38	mESC_2_39	mESC_2_40	mESC_2_41	mESC_2_42	mESC_2_43	mESC_2_44
Gnai3	0.181991	0.429262	0.156433	0.247751	0.100118	0.389065	0.308101	0.264998	0.471501	0.618554	0.0851125	0.716148	0.517737	0.509019	0.168532	0.364564	0.504024	0.446162	0.250624	0.483104	0.232226	0.240122	0.525553	0.309602	0.388347	0.29809	0.0523985	0.458365	0.369589	0.601529	0.304876	0.5927	0.346024	0.480878	0.363028	0.179972	0.462775	0.286967	0.580576	0.567958	0.397082	0.748043	0.558611	0.608578	0.308692	0.448811	0.19442	0.178431	0.283125
Cdc45	0.504612	0.249249	0.148199	0.596854	0.367098	0.240305	0.869932	0.962362	0.509221	1.77498	0.54472	0.765538	1.31426	0.981679	0.71158	0.546845	0.540903	1.6508	0.632528	0.62336	0.839586	0.394487	0.358331	0.592282	0.221913	0.176144	0.820909	0.347725	0.454878	0.274611	0.888117	0.65197	0.506678	0.60418	1.10597	0.755881	0.495831	0.498417	0.303483	0.340775	0.362045	0.84647	0.622713	1.59752	0.246953	0.181951	0.38884	0.59902	0.215715
Scml2	0	0	0	0	0	0	0	0	0	0	0	0	0	0	0	0	0.0614663	0	0	0	0	0	0	0	0	0.0677476	0	0	0	0	0	0	0	0	0	0	0	0	0	0	0	0	0	0	0	0	0	0	0
Narf	0.0661786	0.0553886	0.0740996	0.0675684	0.0400471	0.125874	0.0362472	0.278945	0.0565801	0	0.13618	0.148169	0.159304	0	0	0.182282	0	0	0.0716069	0.046752	0	0	0	0.0403829	0.0416086	0.0812972	0	0	0	0.0784603	0	0.0987834	0.234802	0.0246604	0.0337701	0.0239962	0.176295	0.105725	0.0527796	0.0425968	0.175183	0	0.0641029	0	0	0.01213	0.0353491	0.229412	0
Klf6	0.0909956	0.816982	0.395198	0.833344	0.493914	0.251748	0.126865	0.0139473	0.3772	0.268936	0	0	0.0796519	0.072717	0.48687	0.546845	0.110639	0	0	0.23376	0.178635	0.360184	0.0238888	0.13461	0.416086	0.216792	0	0.047417	0.127934	0.196151	0.291621	0.088905	0	0.197283	0.0253275	0.107983	0.297498	0.21145	0.0395847	0.0567958	0.583944	0.216539	0.347987	0.0570542	0.123477	0.230471	0.19442	0.560785	0.202232
Scmh1	0.0909956	0.0830829	0.0329332	0.101353	0.013349	0.0228862	0	0.376576	0.01886	0.0268936	0.102135	0.0493895	0	0.0363585	0.0749031	0.0455704	0.0122933	0	0.23869	0.093504	0.0714541	0.188668	0	0.0807658	0.0277391	0.149045	0	0	0.0995046	0.143844	0.238599	0.17781	0.111222	0.0123302	0	0.107983	0.165277	0	0.105559	0.0851936	0	0	0.0457878	0	0	0.13343	0.0706982	0.178431	0
Cox5a	15.8498	10.2469	14.3753	17.6128	15.872	14.8303	14.082	13.1941	13.3718	12.9627	10.1624	15.4836	13.0231	17.8884	11.5913	17.0433	12.0597	9.81556	10.8126	14.6957	17.3633	15.7623	15.5755	16.9877	23.2731	16.8827	12.6455	15.9163	15.7217	14.5544	11.7046	12.8715	16.4361	16.2636	17.3072	17.0733	14.7537	15.4509	14.5012	18.0469	14.1198	21.083	14.6063	15.0433	20.065	15.1747	20.6085	14.4912	21.3557
Tbx2	0	0.0276943	0	0	0	0	0	0	0	0	0	0	0	0	0	0	0	0	0	0	0	0	0	0	0.0554782	0	0	0	0	0	0	0	0	0	0	0	0	0	0	0	0	0	0	0	0	0	0	0	0
Tbx4	0	0	0	0	0	0	0	0.0697364	0	0	0	0	0	0	0	0	0	0	0	0	0	0	0	0	0	0	0	0	0	0	0	0	0	0	0	0.0119981	0	0	0	0	0	0	0.0183151	0	0	0	0	0	0
Zfy2	0	0	0	0	0	0	0	0	0	0	0	0	0	0	0	0	0	0	0	0	0	0	0	0	0	0	0	0.0316114	0	0	0	0	0	0	0	0	0	0	0	0	0	0	0	0	0	0	0	0	0
Ngfr	0.0165447	0.304637	0.0164666	0.0225228	0.00667451	0.0343293	0	0.251051	0	0.134468	0.034045	0	0.039826	0	0.0749031	0	0.147519	0.267697	0	0.093504	0.035727	0	0.119444	0.0269219	0	0	0	0	0	0.104614	0.0132555	0	0.0988639	0.0246604	0.0422126	0.107983	0.0220369	0	0.0791695	0	0.186862	0	0.0732604	0	0.0926076	0	0.0530237	0.101961	0.0269643
Wnt3	0	0	0	0	0	0	0	0.0139473	0	0	0	0	0	0	0	0	0	0	0	0	0	0.154364	0	0	0	0	0	0	0	0	0	0	0	0	0	0	0	0	0	0	0	0	0	0	0	0	0	0	0
Fer	0.512884	0.540039	0.139966	0.259012	0.153514	0.354736	0.344348	0.404471	0	0.134468	0.629832	0.246948	0.696954	0.181792	0.674128	0.47849	0.479437	0.312313	0.58479	0.202592	0.250089	0.42879	0.740551	0.430751	0.138695	0.230342	0.296925	0.900924	0.270084	0.248458	0.106044	0.148175	0.692048	0	0.016885	0.515919	0.297498	0.589038	0	0.241382	0.432118	0.29528	0.137363	0.380361	0.205795	0.194081	0.318142	0.331373	0.337054
Xpo6	0.124085	0.346179	0.107033	0.236489	0.20691	0.114431	0.0362472	0.0418418	0.2829	0.29583	0.153202	0.691454	0.119478	0.0363585	0.0187258	0.341778	0.184399	0.0446162	0.179017	0.062336	0.107181	0	0.406109	0.0807658	0.180304	0.121946	0.0174662	0	0	0.300764	0.331387	0.187688	0.037074	0.0369906	0.10131	0.107983	0.0991661	0.105725	0.118754	0.141989	0.0350366	0	0.247254	0	0.0102897	0.0242601	0.176746	0.0892157	0.0134822
Tfe3	0.0413616	0.332332	0.0987995	0.135137	0.166863	0.263191	0.289977	0.278945	0.11316	0.403405	0.13618	0.0987791	0.497825	0.109075	0.187258	0.637986	0.159812	0.401546	0.143214	0	0.0178635	0.32588	0.0716663	0.161532	0.443826	0.216792	0.209594	0.237085	0.170579	0.091537	0.0927884	0.05927	0.457246	0.0493209	0.211063	0.335947	0.209351	0.0906213	0.145144	0.283979	0	0.55119	0.37546	0.0950903	0.277823	0.642892	0.106047	0.191177	0.161786
Axin2	0.173719	0.0830829	0.0246999	0.0788298	0.0734196	0.0114431	0	0	0.0565801	0.0537873	0	0	0	0	0.0187258	0	0.0368798	0.0446162	0.0119345	0	0	0	0.095555	0.013461	0	0	0.174662	0.11064	0	0	0	0	0.024716	0.0616511	0.0422126	0.0359944	0	0	0.0263898	0	0	0	0	0	0	0	0	0.101961	0.0539286
Brat1	0.049634	0.0138472	0.00823329	0.0900912	0.0333726	0.114431	0.163112	0.125525	0.0943001	0	0	0.123474	0.0995649	0.181792	0.0936289	0.113926	0	0.0446162	0.023869	0	0.0893176	0.137213	0	0	0	0.0812972	0.0523985	0	0	0.156921	0	0	0.024716	0.0616511	0.0506551	0	0.14324	0.0755177	0	0.0425968	0.0700732	0.196853	0.0457878	0.0760722	0.0720281	0.01213	0	0	0.0404465
Gna12	0	0.207707	0	0	0.013349	0	0.0724944	0	0	0	0	0	0.0796519	0	0	0.0455704	0.0614663	0	0	0	0	0	0.119444	0	0.0277391	0	0	0.047417	0	0	0	0	0.024716	0	0	0.0479925	0.0220369	0	0	0	0.163504	0	0.0457878	0	0	0	0	0	0.0404465
Slc22a18	0.049634	0	0.0246999	0.0225228	0.193561	0.0114431	0.0362472	0	0.2829	0	0	0	0	0	0.262161	0	0.184399	0	0.298362	0.202592	0.142908	0	0	0.121149	0	0	0.0698646	0	0.312729	0.091537	0	0.0197567	0.012358	0	0	0	0	0.271864	0	0	0.0350366	0.196853	0.00915755	0.152144	0.0308692	0	0.0530237	0	0.0674108
Igsf5	0	0	0	0	0	0	0	0	0	0	0	0	0	0	0	0	0	0	0	0	0	0.085758	0	0	0	0	0	0	0	0	0	0	0	0	0	0	0	0	0	0	0	0	0	0	0	0	0	0	0
Pih1d2	0	0	0	0	0.0533961	0	0	0	0.03772	0	0.0510675	0	0	0	0.224709	0.0227852	0.196692	0	0	0.015584	0.107181	0	0	0	0	0	0	0.11064	0	0	0	0	0	0	0	0.0959849	0	0	0	0	0.0467155	0	0.100733	0	0	0.01213	0	0.0637255	0.0943751
Dlat	0.430161	0.235402	0.279932	0.529286	0.407145	0.389065	0.561831	0.390524	0.622381	0.403405	0.493652	0.814927	0.53765	0.399943	0.823935	0.387349	0.823648	0.535394	0.298362	0.685696	0.35727	0.445942	0.836106	0.592282	0.804434	0.555531	0.68118	0.489976	0.682317	0.313841	0.596497	0.740875	0.358382	0.739813	0.861137	0.539915	0.165277	0.649453	0.237508	0.610554	0.490513	1.08269	0.576926	1.33126	0.401299	0.764192	0.300467	0.815687	0.202232
Sdhd	1.91918	1.85552	2.29709	0.900912	1.42167	1.43039	3.06289	2.16183	2.4518	2.9852	2.75764	2.24722	3.12634	1.927	3.07103	3.395	2.63076	3.74776	1.95726	2.60253	3.51911	4.21929	2.7711	1.79031	0.956999	2.26277	3.37097	3.17694	3.29787	1.89612	2.21367	1.67932	3.176	0.949426	2.2035	1.8957	2.1486	1.52546	2.8501	1.17851	1.50657	4.76385	2.06961	2.83369	1.68752	2.07424	1.97955	3.77255	1.60438
Ccnd2	0.0330893	0	0	0	0	0	0	0	0	0	0	0	0	0	0	0	0.159812	0	0	0	0	0	0	0.0942267	0	0	0	0	0	0	0	0.108662	0	0	0	0	0	0	0.105559	0	0	0	0	0	0	0	0	0	0
Gpr107	0.0827232	0.110777	0.0740996	0.123875	0.0867686	0.217419	0.434966	0.111578	0.13202	0.29583	0.238315	0.222253	0	0.109075	0.318338	0.250637	0.172106	0.624626	0.3461	0.296096	0.196499	0.085758	0	0.336524	0.152565	0.176144	0.331857	0.0948341	0.241654	0.261534	0.0795329	0.217323	0.18537	0.0739813	0.0928677	0.407936	0.319535	0	0.540991	0.0141989	0.140146	0.334651	0.467035	0.380361	0.102897	0.557982	0.441864	0.382353	0.431429
Nalcn	0	0	0	0.0900912	0	0	0	0	0	0	0	0	0	0	0	0	0	0	0	0	0	0	0	0	0	0	0	0	0	0	0	0	0	0	0	0	0	0	0	0	0	0	0	0	0	0	0	0	0
Slfn4	0	0.0553886	0.057633	0	0	0	0	0	0	0	0.13618	0	0	0	0	0	0	0	0	0	0	0.0686064	0	0	0	0	0	0	0	0	0	0.05927	0	0	0.00844252	0	0	0	0	0	0.0116789	0	0	0	0	0	0	0	0
Th	0	0.0138472	0	0	0	0	0	0	0	0	0.034045	0	0	0	0	0	0	0	0	0	0	0	0	0	0	0	0	0	0	0	0	0	0	0	0	0	0	0	0.0263898	0	0	0	0	0	0	0	0	0	0
Drp2	0	0	0	0	0	0	0	0	0	0	0	0	0	0	0	0	0	0	0	0	0	0	0	0	0	0	0	0	0	0.0392301	0	0	0	0	0	0	0	0	0	0	0	0	0	0	0	0	0	0	0
Tspan32	0.21508	0.0692358	0.0823329	0.0450456	0	0	0.0362472	0	0	0	0.255337	0	0	0	0	0	0.0983461	0	0.0358035	0.202592	0	0.0686064	0	0	0.0416086	0	0.139729	0.158057	0	0.0130767	0	0.00987834	0	0.172623	0	0	0.0440738	0.105725	0.131949	0	0.0583944	0	0	0.171163	0	0	0	0	0
Lhx2	0	0	0.0164666	0	0	0	0	0	0	0	0	0	0	0	0	0	0	0	0	0	0	0	0	0	0	0	0	0	0	0	0	0	0	0	0	0.0599906	0	0	0	0	0	0	0	0	0	0	0	0	0
Clec2g	0	0	0	0	0	0	0	0	0	0	0	0	0	0	0	0	0	0	0	0	0.0178635	0	0	0	0	0	0	0	0	0	0	0	0	0	0	0	0	0	0	0	0	0	0	0	0	0	0	0	0
Gmpr	0.0413616	0	0	0.0112614	0.0600706	0	0.144989	0.139473	0.20746	0	0.0510675	0.0740843	0.0796519	0	0.13108	0.159497	0.356504	0	0.0358035	0	0.107181	0	0	0.107688	0	0.121946	0.0698646	0.0948341	0.0426448	0.104614	0.0662774	0	0	0	0	0	0	0	0.0527796	0.113592	0	0	0.0366302	0.209199	0	0	0	0.0892157	0
Trim25	0.124085	0.332332	0.115266	0.247751	0.273655	0.137317	0.217483	0.0976309	0	0.188256	0.102135	0.0740843	0.159304	0.109075	0.0561774	0.455704	0.184399	0.624626	0	0.140256	0	0.085758	0.167221	0.0538438	0.429956	0.704576	0.314391	0.300308	0.184794	0.0130767	0.0397664	0.197567	0.197728	0.258934	0.143523	0.119981	0	0.105725	0.250703	0	0	0	0.0457878	0.133126	0.216084	0.10917	0.441864	0.318628	0
Dgke	0	0.263096	0.107033	0.472979	0.100118	0	0.126865	0	0.03772	0	0.034045	0.0493895	0.139391	0	0	0	0.049173	0.223081	0.119345	0	0.60736	0.360184	0	0.013461	0	0.0541981	0.0349323	0.047417	0.0568598	0.0653836	0.0662774	0.0790267	0	0.135632	0	0.0839868	0.0661107	0	0.0659746	0.0993926	0.0467155	0	0	0	0	0.0849102	0	0	0.148304
Scpep1	1.45593	1.98014	1.60549	1.6329	1.46172	0.926891	1.86673	1.63183	1.6974	2.63558	2.33208	3.25971	0.93591	4.18123	2.67779	3.21272	1.78252	1.16002	1.65889	1.54282	1.7149	1.76661	1.74388	3.71523	2.56587	1.69369	1.32743	1.40671	1.91902	2.31458	1.24602	1.54102	1.91549	1.44263	2.05153	1.95569	1.54258	1.32911	1.42505	2.25763	1.95037	2.06696	1.77656	0.304289	2.62388	1.213	2.68653	1.22353	1.45607
Mnt	0.00827233	0.235402	0.214066	0.247751	0.120141	0.286078	0.0181236	0.0557891	0.01886	0.107575	0	0	0	0.109075	0.168532	0	0	0	0.023869	0	0.107181	0	0	0.0942267	0	0	0	0	0.284299	0	0.026511	0	0.012358	0.0986417	0	0	0	0	0	0.12779	0.0350366	0.0984267	0.0366302	0	0	0	0	0	0
Itgb2	0	0	0	0	0	0	0	0.0697364	0	0	0	0	0	0	0	0	0	0	0	0	0	0	0	0	0	0	0	0	0	0	0	0	0	0	0	0	0	0	0	0	0	0	0.0915755	0	0	0	0	0	0
Hddc2	0.545973	0.720052	0.411665	0.529286	0.467216	0.503496	0.598079	0.362629	0.980721	0.29583	0.459607	0.543285	0.73678	1.19983	0	0.546845	1.20474	0.446162	0.310297	0.561024	0.535906	0.720367	1.07499	0.915345	0.804434	0.243892	0.366789	0.489976	0.867112	0.326918	1.32555	0.701362	0.580826	1.03574	0.405241	0.851866	1.14592	0.46821	0.963228	0.411769	0.782484	0.393707	0.641029	0.627596	0.535066	0.691412	0.424189	0.318628	0.458393
Tpd52l1	0.703148	0.207707	0.197599	0.056307	0.3404	0.343293	0.797438	0.432365	0.452641	0.349617	0.27236	0.271642	0.73678	0.981679	0.561774	0.182282	0.626956	0.713859	0.10741	0.561024	0.732404	0.171516	0.95555	0.444212	0.92926	0.257441	1.17023	1.1222	0.369589	0.614606	0.26511	0.316107	0.346024	0.221944	0.244833	0.179972	0.374628	0.453106	0.277093	0.26978	0.899273	0.511819	0.173993	0.285271	0.442458	0.400291	0.58326	0.892157	0.18875
Pemt	0	0	0.263465	0.112614	0.0333726	0	0	0	0	0.0537873	0.0851125	0	0	0	0	0	0.172106	0	0	0	0.142908	0	0.143333	0	0	0.0541981	0.0349323	0.189668	0	0	0.185577	0	0	0.0493209	0.151965	0	0.0550923	0.151035	0.0395847	0.0709947	0.186862	0	0	0	0.185215	0.0606502	0	0	0.0134822
Cdh1	0.0579063	2.02168	0.67513	1.1374	0.500588	0.343293	0.25373	0.0697364	0.622381	0.699235	0.323427	0.197558	0	0.581736	0.262161	0.56963	0.295038	0.312313	0.6922	0.296096	0.732404	0.274426	0.0238888	0.174992	0.249652	0.270991	0.349323	1.02737	0.540168	0.732296	0.304876	0.523552	0.30895	0.419227	0.244833	0.347945	0.440738	0.271864	0.422237	0.511162	0.408761	0.374022	0.503665	0.475451	0.463038	0.363901	0.477213	0.548039	1.19991
Cdh4	0	0	0	0	0	0.0228862	0	0	0	0	0	0	0	0	0	0	0	0	0.10741	0	0	0	0	0	0	0	0	0	0	0	0	0	0	0	0	0	0	0	0	0	0	0	0	0	0	0	0	0	0
Ckmt1	0.330893	0.664663	1.02916	0.337842	0.3404	0.125874	0.471213	0	0.20746	0.322724	0.289382	0.814927	0.477912	1.45434	0.617951	0.387349	0.344211	0.178465	1.28892	0.07792	0.0535906	0.617458	0.453886	0.349985	0.319	0.203243	0.0873308	0.505782	0.369589	0.261534	0.397664	0.563065	0.741479	0.246604	0.430568	0.395938	0.154258	0.558831	0.290288	0.241382	0.548907	0.196853	0.137363	0.418397	0.164636	0.254731	0.229769	1.38922	0.364018
Bcl6b	0	0	0	0	0	0	0.108742	0	0	0	0	0	0	0	0	0	0	0	0	0	0	0	0	0	0	0	0	0	0	0	0	0	0	0	0	0	0	0	0.0131949	0	0	0	0	0	0	0	0	0.0382353	0
Clec10a	0	0	0	0	0	0	0	0.0418418	0	0	0	0	0	0	0	0	0	0	0	0	0	0	0	0	0	0	0	0	0	0	0	0	0	0	0	0	0	0	0	0	0	0	0	0	0	0	0	0	0
Alox12	0	0.0830829	0	0	0.00667451	0	0	0	0	0	0	0	0.0995649	0	0.168532	0.0683557	0.147519	0.133849	0.143214	0.031168	0	0	0.0477775	0	0	0.0812972	0	0	0	0.130767	0.119299	0	0.06179	0	0	0	0	0.0755177	0	0.0425968	0	0	0	0	0.123477	0	0	0	0
Arvcf	0.0165447	0.124624	0	0.0225228	0.0667451	0.0228862	0.0543708	0.474207	0.11316	0.0806809	0	0.123474	0.0995649	0.290868	0	0.113926	0.0368798	0	0.0119345	0.15584	0	0	0.167221	0	0.208043	0.189693	0.0873308	0.300308	0.0852897	0.104614	0.159066	0.306228	0.0988639	0.283595	0.0928677	0.0839868	0.14324	0	0.197924	0.0709947	0.233577	0.118112	0.0457878	0	0.113187	0.0849102	0	0.140196	0.417947
Comt	0.223353	0.152319	0.551631	0.281535	0.220259	0.743802	1.21428	0.251051	0.32062	0.403405	0.374495	0.617369	0.0995649	0.581736	0.411967	0.159497	0.811355	0.446162	0.286428	0.607776	0.446588	0.411638	0.597219	0.444212	0.152565	0.311639	0.366789	0.853507	0.184794	0.470762	0.676029	0.167932	0.383098	0.55486	0.219505	0.923855	0.176295	0.876006	0.567381	0.440167	0.665696	0.472448	0.302199	1.25519	0.267533	0.727802	0.406515	0.497059	0.215715
Rtca	0.46325	0.373873	0.510464	0.6419	0.407145	0.766688	0.525584	0.669469	0.641241	0.268936	1.02135	0.691454	0.955823	0.581736	0.617951	0.797483	0.811355	0.58001	0.381904	0.218176	1.10754	0.120061	0.644996	0.646126	0.984738	0.785873	0.296925	0.442559	0.398018	0.601529	0.689285	0.642092	0.519036	0.949426	0.742941	1.16382	0.495831	0.438003	0.593771	0.553759	0.268614	0.275595	0.778392	0.342325	0.668832	0.691412	0.689308	0.815687	0.99768
Dbt	0.00827233	0.166166	0	0.0112614	0.013349	0.102988	0	0.15342	0	0.403405	0.40854	0	0	0.218151	0	0	0.049173	0.0892323	0.0716069	0.093504	0	0.0514548	0.0716663	0.13461	0.208043	0.0270991	0.0349323	0.142251	0	0.0653836	0.0795329	0.128418	0	0.345246	0.219505	0.38394	0.0771292	0.0906213	0.0263898	0.156188	0	0.059056	0	0	0.267533	0.0242601	0.265118	0.254902	0.18875
Dazap2	0.173719	0.733899	0.740996	0.518024	0.747545	0.297521	0.326225	0.753153	0.622381	0.860597	0.289382	1.13596	0.657128	0.908962	0.805209	1.29876	0.823648	0.624626	0.322231	0.85712	0.553769	0.840428	0.859995	0.538438	0.776695	0.541981	1.27503	0.268697	0.867112	0.509992	0.729051	0.29635	0.580826	0.57952	0.844252	0.611904	0.892495	0.392692	0.277093	1.16431	0.805842	0.610246	0.613556	0.209199	1.04955	0.946143	0.653959	1.37647	0.647144
Mcts1	0.71142	0.48465	0.156433	0.48424	0.654102	0.343293	0.434966	0.906573	0.641241	0.322724	0.221292	0.740843	0.278782	0.218151	0.337064	0.774697	0.872821	0.223081	0.250624	0.140256	0.66095	0.291577	0.143333	0.457673	0.693477	0.176144	0.960638	0.300308	0.540168	0.444608	0.477197	0.740875	0.395456	0.258934	0.531879	0.719887	0.42972	1.02704	0.646551	0.482764	0.548907	0.334651	0.787549	0.513488	0.329271	0.606502	0.19442	0.548039	0.552768
Rnf17	0.934773	0.664663	0.510464	0.596854	1.0212	1.01844	1.19616	0.934467	1.24476	0.941278	1.19157	1.01249	0.955823	0.72717	1.7415	1.07091	0.430264	0	1.22925	0.732448	0.946767	1.0291	0.740551	1.4134	0.679608	1.35495	1.50209	1.07479	1.1372	0.849987	1.77623	0.82978	0.667332	1.55361	1.02999	0.899859	1.04675	1.57077	0.488212	0.766743	0.981025	0.472448	0.512823	0.969921	1.21419	0.679282	1.14885	1.10882	0.202232
Trappc10	0.0165447	0.0138472	0.0329332	0.0675684	0.0734196	0.0114431	0	0	0.11316	0	0	0	0	0	0.13108	0	0	0	0	0	0	0	0	0	0.0277391	0	0	0	0.0284299	0	0	0	0	0	0	0	0	0	0	0	0	0.216539	0	0	0	0	0	0	0
Ccm2	0.239897	0.0138472	0.238765	0.225228	0.186886	0.14876	0.289977	0.0976309	0.0565801	0.161362	0.0851125	0.148169	0.0796519	0	0.0749031	0	0.295038	0.356929	0.322231	0	0.142908	0.0686064	0.0716663	0.0403829	0.0554782	0	0.0698646	0	0.0710747	0	0.251854	0.00987834	0.18537	0.0863115	0.16885	0.131979	0.0661107	0.0151036	0.224313	0.0283979	0	0.236224	0.0274727	0.152144	0.0411589	0.0970403	0.0530237	0.0127451	0.107857
Tbrg4	0.496339	0.152319	0.271699	0.731991	0.186886	0.411952	0.507461	0.320787	0.24518	0.403405	0.357472	0.493895	0.597389	0.581736	0.505596	0.182282	0.590076	0.178465	0.202886	0.576608	0.518042	0.445942	0.406109	0.538438	0.513173	0.731675	0.541451	0.395142	0.11372	0.536145	0.106044	0.41489	0.605542	0.517869	0.363028	0.19197	0.539904	0.181243	0.277093	0.369172	0.31533	0.25591	0.37546	0.646614	0.205795	0.376031	0.371166	0.700981	0.283125
Mx1	0	0.0138472	0.0164666	0	0.013349	0	0	0.0418418	0	0	0	0	0	0	0	0	0	0	0	0.015584	0	0.0171516	0	0	0	0	0	0	0	0.0261534	0	0	0.024716	0	0.00844252	0	0.0110185	0	0	0	0	0	0	0	0.0102897	0	0	0.0637255	0
Fap	0	0	0	0	0	0	0	0	0	0	0	0.0246948	0	0	0	0	0	0	0	0	0	0	0	0	0	0	0	0	0	0	0	0	0	0	0.00844252	0	0	0	0	0	0	0	0	0	0	0	0	0	0
Ndufa9	0.777599	0.844676	1.51493	1.2838	0.747545	1.17864	1.9936	1.36683	1.5088	1.15643	1.24264	1.97558	1.73243	0.618094	1.47934	0.911409	1.53666	2.54312	0.632528	3.02329	2.19721	1.47504	1.07499	1.92492	1.48404	1.76144	1.1353	1.34348	0.895541	1.72613	1.43159	1.15577	1.02571	1.47963	1.45211	1.63174	1.48749	1.48015	1.05559	1.51929	1.20292	1.71263	1.52931	1.80672	1.61549	1.12809	1.89118	1.32549	1.17295
Egfl6	0.00827233	0	0.00823329	0	0.00667451	0.0457724	0.0543708	0	0	0	0.0510675	0	0	0.145434	0	0	0	0	0	0	0	0.0686064	0	0.0673048	0.0554782	0	0.0523985	0	0	0	0	0.029635	0	0	0	0.0599906	0	0	0	0.198785	0.0583944	0	0	0.114108	0	0	0	0	0
Lck	0.148902	0.166166	0.057633	0.236489	0.0400471	0.0343293	0.126865	0.0836836	0.1886	0.188256	0.06809	0.0493895	0.298695	0.218151	0.13108	0.432919	0	0.0892323	0.143214	0	0.0178635	0.0343032	0.262776	0.551899	0.124826	0.514882	0.139729	0	0.497523	0.091537	0	0.128418	0.18537	0.505539	0.295488	0.0959849	0.0881477	0.226553	0.250703	0.0709947	0.128468	0	0.137363	0	0.102897	0	0.512562	0	0.431429
Cttnbp2	0.00827233	0	0	0.101353	0	0	0	0	0	0	0	0	0	0	0	0	0	0	0	0	0	0	0	0	0	0	0	0	0.0284299	0	0.026511	0	0	0	0	0	0	0	0	0	0	0	0	0.0380361	0	0	0	0	0
Galnt1	0.0330893	0.816982	0.296399	0.135137	0.160188	0.171647	0.0724944	0.0976309	0.0754401	0.0268936	0.0510675	0.0246948	0.238956	0	0.149806	0.136711	0.208985	0.0892323	0.0716069	0	0.178635	0.137213	0.095555	0.121149	0.0554782	0.0406486	0	0	0.0142149	0.143844	0.0795329	0	0.234802	0.160293	0.194178	0	0.0110185	0.21145	0.0395847	0.0709947	0.0350366	0.137797	0	0.0950903	0.0308692	0.0970403	0.265118	0.152941	0.161786
Mkrn2	0.289531	0.166166	0.345798	0.427933	0.13349	0.33185	0.344348	0.404471	0.697821	0	0.221292	0.0740843	0.318608	0	0.449419	0.205067	0.245865	0.0892323	0.131279	0.420768	0.0893176	0.480245	0.0477775	0.538438	0.152565	0.135495	0.419188	0.331919	0.156364	0.379225	0.185577	0.17781	0.222444	0.184953	0.363028	0	0.341572	0.317175	0.197924	0.156188	0.373724	0.649617	0.173993	0.190181	0.185215	0.206211	0.335817	0.140196	0.0404465
Raf1	0.289531	0.858524	0.255232	0.427933	0.313702	0.423395	0.471213	0.7671	0.810981	0.753022	0.61281	0.642064	1.41382	1.30891	0.48687	0.774697	0.405678	0.624626	0.298362	0.85712	0.768131	0.205819	1.19444	0.619204	0.748956	0.406486	0.209594	0.537393	0.398018	0.405378	0.901373	0.760632	0.963923	0.57952	0.861137	0.44393	0.528886	0.105725	0.277093	0.425968	0.408761	0.905526	0.586083	1.25519	0.421879	0.460941	1.07815	0.764706	0.202232
Sept1	1.45593	0.844676	1.11149	1.2838	1.72202	1.84234	1.28678	0.7671	2.03688	1.21021	2.0427	1.33352	1.83199	1.63613	1.68532	1.57218	0.762182	2.90005	1.40827	1.29347	0.518042	1.83522	1.14666	1.42686	0.527043	1.76144	2.46273	2.14957	2.48762	0.666913	1.6967	1.02735	1.55711	0.715152	1.23261	1.43977	1.04675	1.55567	1.2931	1.20691	1.91534	1.35829	2.27107	1.46439	0.833468	2.11063	0.636284	2.03922	1.19991
Pdgfb	0	0.0830829	0.00823329	0.0675684	0.013349	0	0	0.0139473	0	0	0	0.0740843	0	0	0	0	0.0368798	0	0	0	0	0	0	0	0	0	0	0	0	0	0	0	0	0.0493209	0	0	0	0	0	0	0	0	0.0549453	0	0	0	0	0	0
Acvrl1	0	0	0	0	0	0	0	0	0	0	0	0	0	0	0	0	0	0	0	0	0	0	0	0	0	0	0	0	0	0	0	0.00987834	0	0	0	0	0	0	0	0	0	0	0	0	0	0	0	0	0
Grasp	0.0165447	0.456956	0	0.326581	0.186886	0.125874	0	0	0	0	0	0	0	0	0	0	0	0	0.0119345	0	0	0	0.0477775	0.0269219	0	0	0	0	0	0	0.0132555	0	0	0	0	0.131979	0	0.0453107	0	0	0.0350366	0	0	0	0	0	0	0	0
Acvr1b	0.049634	0.221554	0.0493998	0.0112614	0.0600706	0.171647	0	0	0	0	0	0	0	0	0	0.0227852	0	0	0	0	0	0	0	0	0	0	0	0	0	0.0784603	0	0	0	0	0	0	0	0	0	0	0	0	0	0	0.0926076	0	0	0	0
Tom1l2	0	0	0	0	0.00667451	0	0	0	0	0	0	0	0	0	0.0374516	0	0	0	0	0	0	0	0	0	0	0	0.0698646	0.363531	0	0.0130767	0	0.197567	0	0	0	0	0	0	0	0.0993926	0	0	0	0	0	0	0	0	0
Gpa33	0.612152	0.830829	0.395198	0.371626	0.3404	0.400509	0.217483	0.139473	0.3772	0.403405	0.306405	0.716148	0.19913	0.218151	0.786483	0.410134	0.295038	0	1.0741	0.062336	0.0535906	0.651761	0.525553	0.349985	0.443826	0.420035	0.261992	0.173862	0.554383	0.104614	0.14581	0.246958	0.135938	0.221944	0.219505	0.227964	0.606015	0.422899	0.395847	0.454366	0.245256	0.354336	0.201466	0.323307	0.339561	0.254731	0.565586	0.713726	0.0943751
Zfp385a	0.0579063	0	0.0823329	0.101353	0.00667451	0.0114431	0.0362472	0.209209	0	0	0.102135	0.0493895	0	0	0.0749031	0	0.0122933	0	0.0596724	0	0.142908	0	0	0.0807658	0.0554782	0.0948467	0	0	0.0142149	0	0	0.05927	0.12358	0	0.118195	0	0	0	0.0527796	0	0.0116789	0.0196853	0.00915755	0.0380361	0	0.181951	0	0.0127451	0
Itga5	0.00827233	0.138472	0.0164666	0.056307	0.0333726	0.0114431	0.19936	0	0	0	0.06809	0.0493895	0	0	0.0374516	0.273423	0.0860528	0	0	0.046752	0	0	0.167221	0	0	0.0406486	0	0.142251	0.0568598	0	0	0.0197567	0.0988639	0.0369906	0	0.0479925	0.220369	0	0.0131949	0.0283979	0.245256	0.059056	0.128206	0.0570542	0.133766	0	0	0.114706	0.0539286
Wdr77	0.934773	0.595428	0.436364	0.889651	0.914408	0.778131	1.12366	0.892626	1.05616	1.64051	2.0427	1.03718	1.5333	1.74521	1.79768	1.07091	1.24162	2.09696	1.58729	0.498688	0.946767	0.788974	2.31721	1.57493	2.12204	0.894269	0.751044	1.80185	0.966616	1.35998	0.795329	1.0965	1.66833	1.44263	2.2035	1.06783	1.38833	0.800488	1.93965	1.57608	0.992704	2.9528	1.34616	1.08403	1.09071	1.12809	1.0428	2.25588	0.970715
Adora3	0	0.0276943	0	0	0	0	0	0	0	0	0	0	0	0	0	0	0	0	0	0	0	0	0	0	0	0	0	0	0	0.0130767	0	0	0	0	0	0	0	0	0	0	0	0	0	0	0	0	0	0	0
Atp5f1	4.6325	1.82782	6.0103	1.29506	4.25166	3.93643	5.40083	5.41154	5.37511	4.81396	6.07703	4.61792	7.50719	3.38134	6.6102	3.80513	5.16317	6.82627	3.83097	6.52969	4.43015	8.33568	5.56608	5.26324	5.04852	4.78298	3.82509	4.14109	4.88994	4.51147	4.74546	4.04024	6.06777	4.77179	4.40699	5.32716	5.81775	5.02948	5.33074	4.51526	5.38396	7.32295	4.88097	6.69436	6.96615	6.40466	4.0298	5.17451	5.23108
Sox9	0	0	0.0658663	0	0	0	0	0	0	0	0	0	0	0	0	0	0	0	0	0	0	0	0	0	0	0	0	0	0	0	0	0	0	0	0	0	0	0	0.131949	0	0	0	0	0	0	0	0	0	0
Hnrnpd	0.537701	0.360026	0.535164	0.957219	0.907734	1.12142	0.326225	0.529996	0.20746	0.134468	0.306405	0.123474	0.298695	0.545377	0.168532	1.32154	0.454851	0	0	0.296096	0.321543	0.291577	0.167221	0.780736	0.0693477	0.406486	0.506518	0.284502	0.440663	0.183074	0.225343	0.65197	0.06179	0.184953	0.388356	0.19197	0.0550923	0.286967	0.277093	0.0709947	0.140146	0.196853	0.146521	0.68465	0.195505	0.752062	0.441864	0.178431	0.471876
Dynlt1c	0.124085	0.180013	0.238765	0.225228	0.0200235	0.0343293	0.45309	0.237104	0	0.107575	0.238315	0.148169	0	0.290868	0.149806	0.592416	0.184399	0.312313	0.131279	0.124672	0.732404	0.0171516	0.19111	0.242297	0.0416086	0.0135495	0.157195	0.553199	0.213224	0.274611	0.0132555	0.335864	0.43253	0.172623	0.582534	0.311951	0.209351	0.347382	0.329873	0.26978	0.0350366	0.433078	0.274727	0.722686	0.493907	0.327511	0.61861	0.0382353	0.242679
C1d	0.934773	0.19386	0.732763	1.10362	0.420494	0.469167	0.362472	0.794995	0.528081	0.510979	0.54472	0.889012	0.318608	0.327226	0.543048	1.59497	0.504024	0	0.644462	0.46752	0.732404	0.96049	1.36166	0.457673	0.388347	1.09751	1.06544	0.569004	0.426448	1.03306	0.569986	0.790267	0.827985	0.924766	0.751384	0.803874	0.330554	0.513521	0.382652	0.709947	0.350366	1.00395	0.641029	1.50243	0.463038	0.691412	0.300467	0.930393	0.49884
Gm2a	0.289531	0.276943	0.139966	0.0675684	0.213584	0.0801017	0.398719	0.390524	0.03772	0.0537873	0.0170225	0.197558	0.039826	0.363585	0.187258	0.387349	0.430264	0	0.0358035	0.093504	0.142908	0.0171516	0.0238888	0.619204	0.0554782	0.406486	0.279458	0.205474	0.227439	0.130767	0	0.148175	0.37074	0.0493209	0.261718	0.0959849	0.176295	0.392692	0.237508	0.241382	0.689054	0	0.329672	0.133126	0.329271	0.16982	0.318142	0.165686	0.323572
Krit1	0.339165	1.03854	0.510464	0.844605	0.246957	0.492053	0.743067	0.474207	0.35834	0.537873	0.902192	0.246948	0.219043	0.145434	0	0.637986	0.319625	0.892323	0.990562	0.374016	0.893176	0.909035	0.38222	0.28268	0.679608	0.176144	0.209594	0.632227	0.511738	0.627682	0.424175	0.701362	0.18537	0.394567	0.320816	0.683893	0.407683	0.46821	0.72572	0.198785	0.397082	1.3386	0.201466	0.171163	0.504197	0.885492	0.530237	0.65	0.593215
Clcn4	0.0413616	0	0.0329332	0.15766	0	0.308964	0	0	0.0943001	0	0	0	0	0	0	0	0	0	0	0	0	0.120061	0	0	0	0.0135495	0	0	0.127934	0	0.026511	0	0	0	0	0.0839868	0.0110185	0.0302071	0	0	0.10511	0	0	0	0	0	0.106047	0	0
Sema4f	0	0	0	0	0	0	0	0	0	0	0	0	0	0	0	0	0	0	0	0.140256	0	0	0	0	0	0	0	0	0	0	0.026511	0	0	0	0	0	0.0661107	0	0	0	0	0	0	0	0	0	0	0	0
Hk2	3.23448	3.15715	1.18559	3.01806	2.7499	2.56325	4.13218	1.21341	1.3202	3.41549	1.94056	3.03746	3.32547	3.92672	2.3969	3.78235	2.15132	2.49851	1.95726	2.02592	2.89389	3.37887	2.65165	3.04218	3.95282	0.731675	3.4583	3.14533	2.7577	1.93535	2.73063	1.83737	2.68168	4.67315	3.10685	2.5676	1.91721	3.79099	3.73416	2.54161	3.28176	2.57878	2.93957	2.05395	4.37313	3.5541	2.33304	3.58137	3.16831
Myo18a	0.157174	0.623122	0.0164666	0.0337842	0.120141	0.0457724	0.181236	0.0139473	0.01886	0.0806809	0.0170225	0	0	0.218151	0	0	0	0	0	0.093504	0	0	0	0.0942267	0.110956	0.121946	0	0	0.11372	0	0	0.0691484	0	0.209614	0.0590976	0.0839868	0.121203	0.21145	0.0131949	0.0141989	0.0817521	0	0.0549453	0.0570542	0	0.0606502	0.0353491	0.0892157	0.0134822
Sez6	0.00827233	0.0138472	0	0	0.013349	0	0	0	0	0	0	0	0	0	0	0	0	0	0	0	0	0	0	0	0	0	0	0	0	0	0	0	0	0	0.0422126	0.167974	0	0	0	0	0	0	0	0	0	0	0	0	0
Haao	0	0	0	0	0	0	0	0	0	0.349617	0	0	0	0	0	0	0	0	0	0	0	0	0	0	0	0	0	0	0	0	0	0	0	0	0	0	0	0	0	0	0	0	0	0	0	0	0	0	0
Cd52	0	0.249249	0	0	0	0.0114431	0	0	0	0	0	0	0	0	0	0	0	0	0	0	0	0	0	0	0.0693477	0.121946	0	0	0	0	0	0	0	0	0	0	0	0	0	0	0	0	0	0	0	0	0	0	0
Loxl3	0	0	0	0	0	0	0	0	0	0	0	0	0.179217	0	0	0	0	0	0	0	0	0	0	0	0	0	0	0	0	0	0.0662774	0.0197567	0	0	0	0	0	0	0	0	0	0	0	0	0	0	0	0	0
Kat2b	0.14063	0.373873	0.0329332	0.191444	0.0800941	0.18309	0.0362472	0	0.13202	0	0.0510675	0	0.039826	0	0.187258	0.637986	0.196692	0	0.23869	0.062336	0.232226	0.0686064	0.095555	0.0538438	0	0.108396	0.139729	0.142251	0.0284299	0.143844	0.0795329	0.0395134	0.049432	0.246604	0	0.0719887	0.0661107	0	0.0659746	0.12779	0.0116789	0.196853	0.100733	0.247235	0	0.0485201	0	0.0382353	0
Rab5b	0.124085	0.0830829	0.0164666	0.168921	0.0934432	0.114431	0	0.0278945	0.03772	0	0	0.123474	0.19913	0	0.0749031	0.182282	0.049173	0	0.190952	0.171424	0.160772	0.0686064	0.095555	0.161532	0.138695	0.135495	0.192128	0.0790284	0.170579	0.222304	0.0662774	0.0790267	0.148296	0.172623	0.016885	0.335947	0.132221	0.302071	0.145144	0.0283979	0.175183	0.137797	0.265569	0.0380361	0.236664	0.13343	0.335817	0.293137	0.134822
Cryba1	0.0165447	0	0	0.0112614	0	0.0114431	0	0	0	0.0268936	0.034045	0	0	0	0	0	0	0	0	0	0	0	0	0.013461	0.0277391	0	0.0174662	0.173862	0	0	0	0	0	0	0.016885	0.0119981	0	0	0	0.0141989	0.0116789	0	0	0	0	0	0	0	0
Dnmt3l	0	0	0	0	0	0	0.0362472	1.24131	0.0565801	0.0806809	0	0.0740843	0.975736	1.09075	0	0.774697	0.049173	0	0.572855	0.07792	0.0714541	0	0.525553	0.13461	0	0.352288	0	0.47417	0.184794	0.509992	0	0.444525	0	0.505539	0.00844252	0.0119981	0.42972	0	0.105559	0.553759	0.770806	0	0.686816	0	0.0102897	1.0917	0	0.0892157	0.0674108
Aire	0	0.0553886	0	0.135137	0.0400471	0	0.126865	0.209209	0	0.0806809	0	0.0987791	0.0995649	0	0	0.113926	0	0.312313	0.119345	0	0.0714541	0	0	0	0	0.406486	0	0	0.298514	0.0653836	0	0.246958	0	0.283595	0	0	0.0110185	0	0.224313	0.141989	0.175183	0	0.320514	0	0	0.181951	0	0	0.242679
Icosl	0.0661786	0	0	0.0112614	0	0	0.0181236	0	0	0	0	0	0	0	0	0.0227852	0	0	0.0716069	0	0	0.0171516	0	0.013461	0	0.0812972	0	0.047417	0	0.0130767	0	0	0	0	0	0.0119981	0.0110185	0	0	0	0	0	0	0	0	0.10917	0	0	0
Spg7	0.471523	0.858524	0.354032	0.191444	0.246957	0.503496	0.308101	0.0278945	0.0943001	0	0.374495	0	0.039826	0.109075	0.0749031	0	0	0.267697	0.023869	0.171424	0.035727	0.0686064	0	0.0403829	0	0.420035	0.261992	0.0948341	0.312729	0.183074	0.331387	0.335864	0.395456	0.0493209	0.0253275	0.0599906	0.0881477	0.105725	0.237508	0.12779	0.140146	0.29528	0.293042	0.0760722	0.0411589	0.303251	0	0	0.256161
Sult5a1	0	0	0	0	0	0	0.0724944	0	0	0	0	0	0	0	0.112355	0	0.0614663	0	0.0954759	0	0	0	0	0	0	0	0	0	0	0	0	0.187688	0	0	0	0.0119981	0	0	0	0	0.10511	0	0	0	0.185215	0	0	0	0
Rpl13	66.3192	62.7553	67.2742	60.1359	63.2143	64.2187	53.4283	65.6638	52.6006	64.0069	68.9751	52.5011	60.0177	54.1741	46.8145	52.9073	51.6563	58.4472	71.0699	60.2321	59.5748	64.7816	54.0841	65.6626	55.0621	53.8187	57.2016	51.4949	60.5983	82.9979	54.997	66.3528	58.96	55.3873	58.4898	57.699	55.9297	71.1377	54.5873	64.6052	62.809	51.5756	52.5552	50.8353	60.3184	58.1271	68.9131	54.0775	62.4494
Chmp1a	0.239897	0.221554	0.181132	0.15766	0.246957	0.320407	0.434966	0.390524	0.3772	0.0268936	0.221292	0.56798	0.756693	0.436302	0.187258	0.432919	0.479437	0.93694	0.286428	0.529856	0.571633	0.394487	0.0716663	0.457673	0.388347	0.650377	0.314391	0.316114	0.412233	0.9546	0.424175	0.286472	0.358382	0.406897	0.388356	0.239962	0.42972	0.226553	0.224313	0.695748	0.350366	0.413392	0.357144	0.323307	0.555645	0.448811	0.565586	0.994118	0.3775
Rpa1	0.405344	0.360026	0.362265	0.315319	0.320377	0.549269	0.942427	0.990256	1.09388	1.31779	0.06809	0.493895	1.11513	0.545377	0.71158	0.888624	0.504024	1.20464	0.23869	0.607776	0.696677	0.480245	0.57333	1.09034	1.30374	0.826521	0.855841	1.16962	1.06612	0.693066	0.676029	0.572944	0.12358	0.974087	0.717614	0.611904	0.42972	1.13277	0.461822	0.951329	0.677375	1.27955	0.338829	1.33126	0.823178	1.40708	1.07815	1.1598	0.350536
Serpinf1	0	0	0	0	0	0	0	0	0	0	0	0	0	0	0	0.227852	0.0614663	0	0	0	0	0	0	0	0	0	0	0	0	0	0	0	0	0	0	0	0	0	0	0.0141989	0	0	0	0	0.195505	0	0	0	0
Tubgcp3	0.0165447	0	0.0246999	0.0112614	0.0667451	0.14876	0.0181236	0.0418418	0.35834	0.0806809	0.0170225	0.0987791	0.179217	0	0.299613	0.296208	0.282745	0.0446162	0.0835414	0.109088	0.0535906	0.10291	0	0.255758	0.0277391	0.162594	0.104797	0.173862	0	0.339995	0.0795329	0.11854	0.037074	0.0493209	0	0.0119981	0.0991661	0	0.105559	0.0425968	0.0467155	0.0196853	0.0641029	0.0950903	0.205795	0.0363901	0.0706982	0.127451	0.0943751
Polr3d	0.810688	0.415415	0.238765	0.0112614	1.16804	0.125874	0.308101	0.404471	0	0.268936	0.442585	0.0493895	0.258869	0	0.243435	0.432919	0.208985	0	0.572855	0.405184	0.410861	0.480245	0.286665	0	0.319	0.352288	0.401721	0.379336	0.469093	0.196151	0.55673	0.197567	0.12358	0.480878	0.160408	0.0719887	0.14324	0.589038	0	0.212984	0.10511	0	0.467035	0.323307	0.267533	0.14556	0.282793	0.535294	0.229197
Tcf7	0.0165447	0	0.0823329	0.191444	0.0333726	0.14876	0	0	0	0	0	0	0.0995649	0	0	0.683557	0	0	0	0.109088	0	0.0171516	0	0.013461	0.0970868	0.0541981	0.139729	0	0.0852897	0.222304	0.0397664	0	0	0	0.151965	0	0.0661107	0	0.0791695	0	0.093431	0.059056	0.0366302	0.0760722	0	0	0	0.0637255	0.31009
Ddx3x	0.562518	0.955454	0.617497	0.855866	0.533961	1.09854	0.869932	0.474207	0.867561	0.403405	0.357472	1.08657	0.796519	0.109075	0.936289	2.80258	0.49173	1.16002	0.250624	0.514272	0.0893176	0.32588	0.167221	0.619204	0.582521	0.406486	0.90824	0.268697	0.412233	0.575375	0.676029	0.563065	0.333666	0.616511	1.0722	0.611904	0.694163	0.634349	0.554186	0.596355	0.548907	0.433078	0.531138	0.532506	0.987814	0.194081	0.371166	0.216667	0.916787
Il12rb1	0	0	0	0	0	0	0	0	0	0	0.0170225	0	0	0	0	0	0	0	0	0	0	0	0	0	0	0	0	0	0	0	0	0	0	0	0	0	0	0	0	0.0283979	0	0	0	0	0	0	0	0	0.0404465
Slc5a5	0	0	0	0	0	0	0.0724944	0	0	0	0	0	0	0	0	0	0.0860528	0	0.0596724	0.015584	0	0	0	0	0	0	0	0	0.0142149	0	0	0	0	0	0	0	0	0	0	0	0	0	0	0	0.0102897	0	0	0.101961	0
Kcnn3	0	0	0	0	0	0	0	0	0	0	0	0	0	0	0	0	0	0	0	0	0	0	0	0	0	0	0	0	0	0	0	0	0	0	0	0	0	0	0	0	0	0	0	0	0	0	0	0	0
Usp32	0.0579063	0.0138472	0.057633	0.0900912	0.00667451	0.0114431	0	0	0.03772	0.0268936	0	0	0.019913	0	0	0	0.0368798	0	0	0	0	0	0	0	0	0.0406486	0	0	0	0	0	0.11854	0	0.0863115	0	0	0.0440738	0	0.118754	0	0	0	0	0.0190181	0.0308692	0	0.265118	0.0382353	0
Car4	0	0	0	0	0	0	0	0	0	0	0	0	0	0	0	0	0	0	0	0	0	0	0.143333	0	0	0	0	0	0	0	0	0	0	0	0	0	0	0	0	0	0	0	0	0	0	0	0	0	0
Txnrd3	0.0330893	0.180013	0.0164666	0.0112614	0.013349	0.0228862	0.0724944	0	0	0.0537873	0	0	0	0.218151	0.0374516	0	0.0245865	0.178465	0	0.07792	0	0	0	0	0.0277391	0	0	0	0.0142149	0	0.106044	0	0	0	0.0253275	0.0959849	0.28648	0.0453107	0.0923644	0	0.0350366	0.137797	0	0	0.0102897	0.0485201	0.0176746	0.0637255	0
Zfp512b	0.00827233	0	0.131733	0.0450456	0.00667451	0.0114431	0	0	0	0	0.0851125	0	0	0	0.0374516	0.0227852	0	0	0	0	0	0	0	0	0	0	0	0	0.11372	0.0130767	0.14581	0.0197567	0.06179	0.0986417	0	0	0	0	0.0131949	0.0283979	0	0	0.0549453	0	0	0	0.159071	0	0
Dnajc5	0.0744509	0.540039	0.0987995	0.0450456	0.226933	0.194533	0.19936	0.46026	0.13202	0.268936	0.323427	0.222253	0.179217	0.072717	0.280887	0	0.135226	0	0.131279	0.124672	0.250089	0.0343032	0.334443	0.107688	0.416086	0.311639	0	0.189668	0.213224	0.326918	0.159066	0.17781	0.284234	0.110972	0.0506551	0.347945	0.319535	0.196346	0.118754	0.212984	0.397082	0	0.119048	0.0760722	0.421879	0.303251	0.0530237	0.165686	0.202232
Tpd52l2	1.13331	1.4678	0.765696	1.31758	1.16136	0.972664	1.50426	0.906573	1.64082	0.779916	1.12348	1.01249	1.59304	1.16347	0.767757	1.34433	0.909701	2.09696	1.08604	1.01296	0.91104	0.926186	0.859995	1.35956	1.48404	1.73434	1.55449	1.35929	0.824467	1.01998	1.41834	0.839659	1.82898	1.13438	1.13974	1.04384	0.947587	1.07235	1.09518	1.56188	1.99709	1.53546	1.60257	2.13002	1.55375	1.27365	1.89118	1.19804	1.46956
Fmr1	0.190263	0.29079	0.230532	0.698207	0.186886	0.102988	0.19936	0.0278945	0.0565801	0.349617	0.187247	0	0.0597389	0.145434	0.35579	0.410134	0.258158	0	0.0835414	0	0.142908	0.120061	0.0238888	0.0807658	0.166435	0.0270991	0.611315	0.126445	0.0995046	0.0523069	0.132555	0.138297	0.444888	0	0.0844252	0	0.0881477	0.0755177	0.0263898	0.141989	0	0	0.0274727	0	0.0205795	0.0485201	0	0.267647	0.256161
Bcl11a	0	0	0	0	0	0	0	0	0	0	0	0	0	0	0	0	0.122933	0	0	0	0	0	0	0.107688	0	0	0	0	0	0	0	0	0	0	0	0	0.0330554	0	0	0	0	0	0	0	0	0	0	0	0
Il4	0	0	0	0	0	0	0	0	0	0	0	0	0	0	0	0	0	0	0	0	0	0	0	0	0	0	0	0	0	0	0	0	0	0	0	0	0	0	0	0	0	0	0	0	0	0	0	0	0
Pxmp4	0.00827233	0.0830829	0.0905662	0.202705	0.106792	0.0457724	0	0.139473	0.0943001	0.726129	0.0510675	0.148169	0	0	0.224709	0.0911409	0.110639	0	0.250624	0.264928	0.321543	0.445942	0.119444	0.188453	0.208043	0.0270991	0.0698646	0.331919	0	0.222304	0.424175	0.316107	0	0.123302	0.211063	0.0959849	0.0771292	0.0906213	0.145144	0.0993926	0.362045	0.393707	0.210624	0.0570542	0.277823	0.0485201	0.989775	0.140196	0.121339
Dlg3	0.124085	0.263096	0	0	0.0333726	0.0228862	0	0	0	0.376511	0	0	0	0	0	0	0	0	0	0	0	0	0	0.121149	0	0	0	0.0790284	0.184794	0	0	0	0	0	0	0.0599906	0	0	0	0	0	0	0	0	0	0	0	0.140196	0
Gnb1l	0.46325	0.0415415	0.181132	0.0675684	0.160188	0.286078	0.271854	0.348682	0.13202	0.29583	0.357472	0	0.477912	0.618094	0.168532	0.136711	0	0.178465	0.322231	0.374016	0.0535906	0.154364	0.143333	0.107688	0.110956	0.0948467	0	0	0.170579	0.0392301	0.238599	0.0395134	0.111222	0.320586	0.371471	0.0599906	0.308517	0.302071	0.0791695	0.113592	0	0	0.311357	0.399379	0.154346	0	0.38884	0.0892157	0.18875
Mmp11	0.0413616	0.415415	0	0.0788298	0.0333726	0.0572155	0.308101	0.167367	0.0943001	0	0.06809	0.0246948	0	0.0363585	0.149806	0	0.381091	0	0.167083	0.046752	0.285816	0.0686064	0.119444	0.228836	0.152565	0.352288	0	0.0948341	0.0142149	0	0.0662774	0.167932	0.0741479	0.0493209	0.109753	0.119981	0.132221	0.0604142	0	0.0709947	0.116789	0.0787414	0.0366302	0.0760722	0.154346	0.0849102	0.141396	0.152941	0.0539286
Smarcb1	1.15813	1.06623	0.905662	1.14866	1.01453	1.2473	1.32302	1.67367	1.56538	1.264	1.07242	1.16065	0.975736	1.38162	1.14227	1.95953	1.30309	1.02617	0.775741	1.68307	2.17935	1.42358	1.64832	1.54801	1.44243	2.45246	0.995571	0.995758	1.20827	1.39921	1.11346	1.40272	1.48296	1.35632	1.0722	1.52376	1.32221	1.08746	1.05559	0.908732	1.62336	1.57483	1.21795	1.31225	1.75954	1.26152	1.89118	1.50392	1.53697
Vpreb3	0.0661786	0.0138472	0.00823329	0	0.026698	0	0	0	0	0	0	0	0	0	0.0374516	0	0.0245865	0	0	0.046752	0	0	0	0	0	0	0	0	0	0	0.119299	0	0	0	0	0	0	0	0.0527796	0.0851936	0	0	0	0	0	0	0.159071	0	0
Hip1r	0.00827233	0.0138472	0.0329332	0	0	0.0686586	0	0	0	0	0	0	0	0	0	0	0	0	0	0	0	0	0	0.0269219	0	0	0	0	0	0	0	0	0	0	0	0	0	0	0	0.0141989	0	0	0	0	0	0	0.0883728	0	0
Nsun5	0.223353	0.0969301	0.0493998	0.0337842	0.160188	0.274634	0.090618	0.209209	0.490361	0.0537873	0.289382	0.172863	0.0597389	0.290868	0.168532	0.227852	0.282745	0.178465	0.0716069	0.342848	0.446588	0.0686064	0.262776	0.538438	0.485434	0.447134	0.331857	0.11064	0.611243	0.222304	0.185577	0.345742	0.321308	0.493209	0.506551	0.239962	0.297498	0.166139	0.303483	0.141989	0.51387	0.216539	0.210624	0.323307	0.411589	0.570112	0	0.293137	0.215715
Top1mt	0.0330893	0.110777	0	0.0112614	0.00667451	0	0.090618	0.0557891	0.0565801	0.0537873	0.102135	0	0.019913	0	0.0374516	0	0	0	0	0	0.107181	0	0	0.0807658	0	0.0406486	0	0	0	0	0.026511	0.128418	0	0	0.0253275	0	0.0440738	0	0.131949	0.0425968	0	0	0	0	0	0	0	0	0
Hoxa10	0	0	0.0411665	0	0	0	0	0	0	0	0	0	0	0	0	0	0	0	0	0	0	0	0	0	0	0	0	0	0	0	0	0	0	0	0	0	0	0	0	0	0	0	0	0	0	0	0	0	0
Gm38393	0.00827233	0	0.0740996	0.0112614	0	0	0.108742	0	0.03772	0	0.102135	0	0	0	0	0	0	0	0	0.093504	0.125045	0	0	0	0.0138695	0.0677476	0.0523985	0.142251	0	0	0.212088	0.0493917	0.049432	0.160293	0	0	0.0110185	0	0	0.0283979	0.175183	0	0.0274727	0	0.0411589	0	0	0.0127451	0
Mmp14	0	0	0.0411665	0.0337842	0.0533961	0.0228862	0.144989	0.237104	0.01886	0.107575	0.0170225	0.0740843	0	0	0	0.0227852	0.0245865	0	0.0835414	0	0	0	0	0.0942267	0	0.216792	0.0873308	0	0	0.0130767	0	0	0	0	0.0422126	0.0239962	0	0	0	0	0.0817521	0.0393707	0	0	0.0514486	0.01213	0	0.101961	0
Slc7a7	0.0827232	0.0138472	0.0329332	0.0225228	0.0800941	0.0228862	0.416843	0	0.03772	0	0.0851125	0.222253	0.159304	0	0.0374516	0.227852	0.0122933	0	0.143214	0	0	0.085758	0.19111	0	0	0.0270991	0	0	0.142149	0	0	0.088905	0	0	0	0.0119981	0.0110185	0.0453107	0.224313	0.0851936	0.338687	0.413392	0.256411	0.133126	0.102897	0	0.123722	0	0
Oxa1l	0.421889	0.415415	0.370498	0.608116	0.353749	0.675143	0.670573	0.362629	0.603521	0.268936	0.697922	1.38291	0.477912	0.327226	0.580499	0.729127	0.356504	0.847707	1.10991	0.07792	0.96463	1.01194	0.429998	0.323063	0.485434	0.162594	0.855841	0.379336	0.653887	0.79768	0.225343	0.582822	0.827985	0.320586	0.852694	0.407936	0.242406	0.105725	1.25352	0.468565	0.443797	0.787414	0.44872	0.703668	0.905496	0.497331	0.353491	0.433334	0.862858
Heatr6	0.10754	0.526192	0.403431	0.259012	0.180212	0.114431	0.271854	0	0.33948	0.215149	0.425562	1.33352	0.318608	0	0.449419	0	0.307331	0.178465	0.429641	0.420768	0.464452	0.463093	0.119444	0.013461	0.249652	0.189693	0.593849	0.331919	0.398018	0.366148	0.331387	0.35562	0.803269	0.184953	0.16885	0.287955	0.0661107	0.0302071	0.567381	0.212984	0.467155	0.314966	0.210624	0	0.216084	0.473071	0.0176746	0.446079	0.121339
Icam4	0	0.0138472	0.00823329	0	0.0934432	0	0.308101	0	0	0	0	0	0	0	0	0	0	0	0.131279	0	0	0	0	0	0.0416086	0.0406486	0	0	0	0.130767	0	0.05927	0	0.0493209	0	0.0239962	0.0330554	0	0.0527796	0	0.093431	0	0	0	0	0	0	0	0.121339
Ilf2	0.612152	1.74474	1.12796	1.62164	1.42167	0.858233	1.79424	2.18972	1.18818	0.968171	2.84276	2.24722	1.374	0.94532	1.3108	1.68611	1.24162	0.981556	0.883152	1.93242	0.66095	1.5608	1.2661	1.45378	1.38695	1.4227	1.10037	1.04317	1.20827	0.902293	1.86902	0.750754	1.18637	2.61401	0.911792	2.39962	1.16796	1.07235	1.38547	2.27183	1.31971	1.73231	0.723447	1.67359	1.29651	1.6982	1.1842	1.91177	1.18643
Chtop	0.281259	0.581581	0.72453	1.30632	1.35493	1.15575	0.471213	1.24131	1.33906	1.15643	1.19157	0.395116	0.73678	0.908962	0.730306	1.02533	0.504024	0.758475	0.45351	1.54282	1.08967	1.33782	1.05111	1.53455	1.38695	0.623278	1.22263	0.80609	0.767607	1.42536	1.39183	0.671727	0.815627	0.468548	1.19039	1.09183	0.85944	1.40463	1.06879	0.468565	0.595623	1.25986	1.39195	0.931885	0.926076	0.460941	1.02512	0.509804	0.903305
Snapin	0.0661786	0.180013	0.0329332	0.146398	0.200235	0.160203	0.235607	0.251051	0.565801	0.242043	0.238315	0.716148	0.358434	0.072717	0.280887	0	0.393384	0.178465	0.226755	0.3896	0	0.445942	0.0716663	0.13461	0.402217	0.58263	0.628781	0.047417	0.440663	0.536145	0.238599	0.325985	0.111222	0.258934	0.540321	0.38394	0.407683	0.407796	0.369457	0.0567958	0.221899	0.393707	0.650186	0	0.288112	0.206211	0.300467	0.700981	0.269643
S100a3	0	0.0692358	0	0.0337842	0	0	0	0	0	0	0.0170225	0	0	0	0	0	0	0	0	0	0	0	0	0	0	0	0	0	0	0.0523069	0	0	0	0	0.0253275	0	0	0	0	0	0	0	0	0	0	0.01213	0	0	0
S100a6	0.0579063	0.900065	0.0329332	0	0.106792	0.0228862	0	0	0.11316	0.107575	0.119157	0.419811	0	0.254509	0	0.455704	0.0983461	0.401546	0.214821	0.23376	0.142908	0.240122	0	0.107688	0.0832173	0.149045	0.279458	0	0.398018	0.366148	0.424175	0.088905	0.865059	0.0986417	0.0590976	0.311951	0.275461	0.151035	0.145144	0.283979	0.116789	0	0.00915755	0.0760722	0.0926076	0.01213	0.901402	0.152941	0
Icam2	0	0	0	0	0	0	0	0	0	0	0	0	0	0	0	0	0	0	0	0	0	0	0	0	0	0	0	0	0	0.130767	0	0	0	0	0	0.0359944	0	0	0	0	0	0	0	0.114108	0	0.0363901	0	0	0
Mapk7	0.148902	0.263096	0.0658663	0.056307	0.0867686	0.0114431	0.0362472	0.446313	0.0565801	0.0268936	0.102135	0.0246948	0.238956	0.072717	0.224709	0.0227852	0.208985	0.535394	0.0954759	0.062336	0	0.10291	0	0.296141	0.124826	0.379387	0	0.316114	0.0710747	0.496915	0.251854	0.128418	0	0.160293	0.211063	0.131979	0	0.196346	0.145144	0.0283979	0.0817521	0.059056	0.0183151	0.323307	0.133766	0.15769	0.123722	0.165686	0.323572
Epn2	0.322621	0.48465	0.444598	0.867128	0.240282	0.171647	0.398719	0.111578	0.0943001	0.29583	0.919215	0.419811	0.19913	0.0363585	0.243435	0.364564	0.331918	0.178465	0.0358035	0	0.178635	0.0343032	0.238888	0.430751	0.443826	0.406486	0.506518	0.47417	0.383803	0.601529	0.55673	0.227202	0.383098	0.271265	0.396798	0.467927	0.209351	0.0906213	0.316678	0.468565	0.245256	0.452763	0.247254	0.285271	0.349851	0.448811	0.636284	0.62451	0.18875
B9d1	0.21508	0.0553886	0.181132	0.123875	0.186886	0.537826	0.19936	0.474207	0.32062	0.161362	0.170225	0.469201	0.019913	0	0.187258	0.136711	0.307331	0	0.632528	0.374016	0.482315	0.154364	0.716663	0.471134	0.0554782	0.325189	0.192128	0.0790284	0.355374	0.392301	0.477197	0.316107	0.43253	0.234274	0.607861	0.287955	0.583978	0.332278	0.554186	0.795141	0.665696	0.413392	0.41209	0.285271	0.154346	0.448811	0.459539	0.497059	0.0943751
Sec24b	0.0827232	0.138472	0.0329332	0.146398	0.0734196	0	0	0.0697364	0.01886	0	0.0170225	0	0.019913	0.145434	0	0.273423	0.0245865	0.0892323	0.0477379	0	0.160772	0.0514548	0.119444	0.0403829	0.124826	0.0406486	0	0.0316114	0.383803	0.261534	0.026511	0.246958	0.12358	0	0.00844252	0.0719887	0.110185	0	0.0659746	0.255581	0	0	0.0274727	0.0190181	0.0926076	0.0849102	0.0706982	0.203922	0.107857
N4bp3	0.264714	0.0138472	0.057633	0.15766	0.180212	0.14876	0	0.0139473	0.22632	0	0.54472	0.0987791	0.338521	0.327226	0.0749031	0.0911409	0.221279	0.356929	0.0477379	0.124672	0.107181	0.308729	0.095555	0.323063	0.110956	0.541981	0.122263	0.126445	0.11372	0.222304	0.172321	0.167932	0.0741479	0.135632	0.118195	0.0479925	0.154258	0.181243	0.409042	0.141989	0.116789	0.0393707	0.357144	0.0190181	0.226374	0.0970403	0.424189	0.267647	0.458393
Rmnd5b	0.21508	0.276943	0.139966	0.472979	0.180212	0.14876	0.163112	0.264998	0.490361	0.134468	0.306405	0.246948	0.378347	0.872604	0.917563	0.387349	0.442557	0.892323	0.513183	0.218176	0.178635	0.137213	0.429998	0.242297	0.471565	0.663927	0.296925	0.379336	0.298514	0.313841	0.490453	0.484039	0.197728	0.456218	0.016885	0.599906	0.683144	0.135932	0.356263	0.141989	0.385403	0.216539	0.311357	0.209199	0.318982	0.266861	0.229769	0.254902	0.283125
Nhp2	3.92935	3.71104	3.49092	5.05637	4.18492	4.74889	4.27717	4.92339	4.79045	6.56205	6.48557	7.0874	5.41633	6.25366	7.2656	7.47355	7.24073	6.64781	4.73799	7.83875	5.51983	5.45421	7.38163	5.76129	4.70178	6.35473	3.82509	6.51194	4.6625	3.5961	4.90453	3.47718	5.6476	6.18977	7.29433	5.18319	5.66349	5.46749	6.37314	6.09134	5.09199	7.61823	5.8242	9.1667	5.11399	5.96798	3.8884	5.7353	6.01304
Vps9d1	0.049634	0.0276943	0	0	0.0333726	0.0915448	0.0362472	0	0	0	0	0	0	0	0	0	0	0	0	0	0	0	0	0.148071	0	0.0406486	0	0	0.184794	0.196151	0.0795329	0.0691484	0	0	0	0	0.0110185	0.0302071	0	0	0.0583944	0.0393707	0	0	0	0	0.212095	0	0.080893
Zfp276	0	0.0138472	0	0	0.026698	0.0114431	0.090618	0.15342	0	0.0537873	0	0	0	0	0	0.113926	0	0.0892323	0	0.015584	0.0178635	0	0	0	0.0277391	0	0	0.0632227	0	0.0653836	0	0	0	0	0.0337701	0	0.0220369	0	0	0.198785	0.0583944	0	0	0.209199	0.0617384	0	0.0176746	0.0127451	0
C1ql4	0	0	0	0	0	0	0	0	0	0	0	0	0	0	0	0	0	0	0	0	0	0	0	0	0	0	0	0	0	0.0261534	0	0	0	0	0	0	0	0	0	0	0	0	0	0	0	0	0	0	0
Mfsd10	0.628697	0.996995	0.683363	0.236489	0.420494	0.549269	0.978674	0.251051	0.697821	0.645448	1.02135	0.642064	0.53765	0.618094	1.19845	0.227852	0.713009	1.29387	1.12184	0.592192	0.857449	0.583154	0.238888	1.38648	0.221913	0.311639	0.646248	0.458365	0.739177	0.536145	0.318132	0.810024	0.914491	0.530199	0.498108	0.419934	0.451757	0.604142	0.67294	0.66735	0.887594	0.925211	0.714289	0.722686	0.565935	0.776322	0.724657	0.739216	0.525804
Luzp1	0.281259	0.138472	0.592797	0.191444	0.614055	0.160203	0.598079	0.906573	0.22632	0.726129	0.374495	0.321032	0.119478	0	1.2359	0.410134	0.233572	0.535394	0.310297	0.529856	0.66095	0.42879	0.334443	0.673048	0.332869	0.311639	0.698646	0.0790284	0.838682	0.470762	0.649518	0.335864	0.49432	0.912436	0.650074	0.347945	0.198332	0.181243	0.422237	0.0567958	0.443797	0.236224	0.384617	0.532506	0.39101	0.0970403	0.901402	0.407843	0.943751
Slc13a2	0	0	0	0	0	0	0	0	0	0	0	0	0	0	0	0	0	0	0	0	0	0	0.143333	0	0	0	0	0.158057	0	0	0	0	0	0	0	0	0	0	0	0	0	0	0	0	0	0	0	0.0382353	0
Kctd10	0.24817	0	0.0329332	0.0675684	0.0600706	0.0343293	0.19936	0.0557891	0	0	0.0510675	0.148169	0.139391	0.145434	0.262161	0.0683557	0.049173	0	0.0835414	0	0	0.137213	0	0.0403829	0.166435	0.108396	0.0873308	0.047417	0.0426448	0	0.0795329	0.0691484	0.0741479	0.283595	0.0759826	0.0239962	0.220369	0.120828	0.0131949	0.170387	0.0233577	0.0787414	0.155678	0.114108	0.0514486	0.15769	0.0883728	0.509804	0
Poldip2	0.761054	0.872371	0.329332	0.337842	0.240282	0.675143	0.833685	1.19947	0.716681	0.779916	1.24264	0.814927	1.13504	0.763528	0.430693	0.751912	0.430264	1.07079	0.119345	1.01296	0.875313	0.651761	0.716663	0.726892	1.26213	0.58263	0.384255	0.727061	0.980831	0.496915	1.06044	0.65197	0.543752	1.03574	0.835809	0.875863	0.539904	0.226553	0.501407	0.638952	0.805842	1.14175	0.494508	0.266253	0.504197	0.776322	0.742331	0.65	0.202232
Ift20	0.479795	0.276943	0.74923	0.844605	0.453867	0.377622	0.380595	0.404471	0.509221	0.941278	0.714945	1.18535	0.995649	0.690811	0.973741	0.227852	1.05722	0.892323	0.334166	0.124672	1.66131	0.548851	0.76444	1.02303	0.637999	0.433585	0.331857	0.648033	0.625458	0.0653836	0.742307	0.266715	0.827985	0.838454	0.498108	0.599906	0.451757	0.135932	0.818084	0.823538	1.4365	0.433078	0.421247	0.190181	0.236664	0.594372	0.123722	0.497059	0.660626
Col6a1	0	0	0	0	0	0	0	0	0	0	0	0	0	0	0	0	0	0	0	0	0	0	0	0	0	0	0	0	0	0	0	0	0.06179	0	0	0	0	0	0	0	0	0	0	0	0	0	0	0	0
Pcbp3	0.0744509	0.276943	0.00823329	0.0225228	0.00667451	0.102988	0	0.0557891	0.0943001	0.0268936	0	0.0246948	0	0	0.149806	0.205067	0.172106	0.312313	0.155148	0.031168	0.0893176	0.0514548	0.167221	0.255758	0.0416086	0	0	0	0.255869	0.11769	0	0.0493917	0	0.0369906	0.0506551	0.179972	0	0	0.131949	0.184586	0	0	0.155678	0	0.205795	0	0.0706982	0.152941	0.0539286
Lgals9	0	0.0969301	0.00823329	0.0112614	0.00667451	0.0343293	0	0	0	0.242043	0.0510675	0.864317	0	0.145434	0	0.273423	0	0	1.05023	0	0.0893176	0.377335	0	0.107688	0.0138695	0	0.261992	0	0	0	0.14581	0	0.383098	0	0	0	0	0.0755177	0.0659746	0	0.0233577	0	0.201466	0.133126	0	0.01213	0	0.331373	0
Araf	0.190263	0.553886	0.337565	0.304058	0.140165	0.205976	0.163112	0.264998	0.3772	0.430298	0.27236	0.0987791	0.19913	0.145434	0.280887	0.273423	0.184399	0.267697	0.477379	0.327264	0.0535906	0.205819	0.0238888	0.56536	0.152565	0.379387	0	0.442559	0.383803	0.156921	0.0795329	0.11854	0.346024	0.505539	0.13508	0.395938	0.253425	0.135932	0.646551	0.369172	0.245256	0.314966	0.274727	0.456433	0.277823	0.363901	0.106047	0.318628	0.49884
Cfp	0.239897	0.110777	0.164666	0	0.400471	0.297521	0.0543708	0.111578	0.01886	0.188256	0.13618	0	0	0.0363585	0.299613	0	0.196692	0.535394	0.023869	0.31168	0.142908	0.0686064	0	0.242297	0.0554782	0.257441	0.0698646	0.0948341	0.11372	0	0.0795329	0	0.12358	0.0369906	0.371471	0.107983	0.253425	0	0.0659746	0.241382	0	0	0.384617	0.190181	0.205795	0	0.247444	0.127451	0.18875
Timp1	0.645241	0.540039	1.07033	1.30632	1.09462	0.503496	0.96055	1.0042	1.4145	0.457192	0.61281	0.271642	0.73678	1.23619	2.00366	0.410134	1.24162	1.87388	2.00499	0.685696	1.50054	1.33782	1.28999	0.713431	1.51178	1.05686	0.593849	0.837701	1.03769	0.99383	0.715796	0.671727	1.42117	1.41797	1.10597	1.61975	1.37731	0.800488	0.963228	0.638952	0.922631	0.55119	1.337	1.04599	0.967234	1.06744	0.830704	0.497059	0.943751
Uxt	0.645241	0.401567	0.263465	0.777037	0.747545	0.411952	0.561831	1.36683	0.546941	0.88749	0.6809	0.889012	0.378347	0.581736	1.12355	0.341778	0.713009	0.58001	0.537052	0.654528	0.803859	0.514548	1.40944	0.524977	0.91539	0.636828	0.523985	0.932535	0.412233	0.156921	0.649518	0.543309	0.605542	0.542529	0.439011	0.839868	0.969624	0.286967	0.818084	0.752544	0.0116789	0.452763	1.35532	0.532506	0.884917	0.351771	1.20187	0.560785	1.60438
Cnnm3	0	0.110777	0	0.371626	0.00667451	0	0.0543708	0	0	0	0.238315	0	0.159304	0.109075	0.0374516	0	0	0	0	0	0	0	0	0	0	0.0948467	0	0	0	0	0	0	0.037074	0	0.0590976	0.0959849	0	0	0.0659746	0.0993926	0	0	0	0	0	0	0	0.101961	0
Lman2l	0.0330893	0	0.0164666	0.0675684	0	0.0686586	0	0.0557891	0.13202	0.107575	0.374495	0.0987791	0	0.181792	0.0936289	0.227852	0.0122933	0	0.0954759	0.07792	0.160772	0.0514548	0.286665	0.0403829	0.138695	0.406486	0	0.0632227	0.312729	0.0130767	0.0397664	0.167932	0.148296	0	0.0675401	0.0719887	0.297498	0.0151036	0	0.0567958	0.0116789	0.29528	0.109891	0.114108	0.0514486	0	0	0.0127451	0
Mcm3ap	0.0579063	0.0415415	0.0329332	0.0900912	0.146839	0.194533	0.289977	0.808942	0.26404	0	0.119157	0.419811	0.378347	0	0.0561774	0.341778	0.147519	0.223081	0.0119345	0.171424	0.0714541	0	0.621108	0.0538438	0.0832173	0.216792	0	0.237085	0.0284299	0.549222	0.185577	0.217323	0.0865059	0.0369906	0.177293	0.0119981	0.0771292	0	0.554186	0	0.397082	0	0.128206	0	0	0.363901	0.0530237	0.0382353	0
Pcnt	0.0909956	0.263096	0.0987995	0.799559	0.0867686	0.377622	0.507461	0.376576	0.0565801	0.430298	0.391517	0.172863	0.597389	0.145434	0.318338	0.432919	0.0614663	0.0446162	0.0954759	0.420768	0.428725	0.0171516	0.214999	0.296141	0.527043	0.230342	0.157195	0.268697	0.369589	0.222304	0.662774	0.484039	0.148296	0.295925	0.278603	0.179972	0.242406	0.166139	0.118754	0.298178	0	0.25591	0.173993	0.380361	0.0411589	0.194081	0.229769	0.114706	0.175268
Ftcd	0	0	0	0	0	0	0	0	0	0	0	0	0	0	0	0	0	0	0	0	0	0	0	0	0	0	0	0	0	0	0	0	0	0	0	0	0	0	0.0131949	0	0	0	0	0	0	0	0	0	0
Mxd1	0	0.0969301	0	0	0	0	0	0	0	0	0	0	0	0	0	0	0	0	0	0	0	0	0	0	0	0	0	0	0	0	0	0	0	0	0	0	0	0	0.0263898	0	0	0	0	0	0	0	0	0	0
Gmcl1	0.173719	0.138472	0.0823329	0.0450456	0.360424	0.114431	0.0724944	0.0976309	0.11316	0	0	0.0493895	0	0	0.0374516	0.136711	0.0737595	0	0.0358035	0.109088	0.035727	0.120061	0.0238888	0	0	0.108396	0	0.0316114	0.11372	0.0392301	0.0662774	0.0790267	0.0741479	0.0123302	0.126638	0.0479925	0.14324	0.0755177	0.0791695	0.0567958	0.116789	0.0393707	0.128206	0.133126	0.0823178	0.0970403	0.106047	0.0637255	0.161786
Snrnp27	0.761054	0.650816	0.69983	1.37389	1.27483	1.14431	1.613	0.934467	0.2829	1.39847	1.19157	1.62985	0.995649	0.327226	1.25463	1.13926	1.32767	1.42772	1.31279	1.43373	0.66095	1.6294	1.86332	1.26533	0.721217	0.799422	1.1877	1.62798	0.923971	0.83691	1.41834	1.08662	1.29759	1.15904	1.45211	0.76788	1.56462	0.619246	0.976423	1.76067	1.23796	1.43703	1.60257	1.1601	0.905496	0.994663	1.1842	1.14706	1.56393
Oas1c	0	0	0	0.135137	0	0	0	0	0.11316	0	0.102135	0	0	0	0	0	0	0	0	0	0	0	0	0	0	0	0.0174662	0.0632227	0.0852897	0	0.0132555	0.0691484	0	0	0	0	0	0	0	0	0.0700732	0	0	0	0	0	0	0.165686	0.0539286
Ocrl	0.0413616	0.0830829	0.0823329	0	0.00667451	0	0.0543708	0.0557891	0	0.107575	0.187247	0.123474	0	0	0	0	0.0245865	0	0.179017	0.109088	0.035727	0	0	0.0807658	0.0693477	0.0948467	0.174662	0	0	0	0.0927884	0.11854	0	0.0369906	0	0.0959849	0.110185	0	0.184729	0	0.0116789	0	0	0	0.0617384	0.0485201	0.0706982	0.101961	0.0404465
Calm1	10.0674	3.93259	8.77669	6.26134	6.88142	8.23903	7.12257	5.77417	8.73219	6.37379	9.02192	6.00083	7.16867	4.79932	5.71136	5.37731	5.24922	7.1832	6.21787	4.33235	6.75241	4.35651	9.45995	4.99402	6.76834	4.83718	7.70257	5.0104	5.94185	4.06686	7.06517	7.99158	7.99562	6.49802	6.4332	6.80293	5.12358	7.15908	5.87173	6.26173	7.34601	5.09851	4.76193	8.6342	5.4124	8.13925	1.9442	7.67255	5.5142
Agpat3	0.0909956	0.318485	0.115266	0.315319	0.253631	0.0114431	0.0724944	0	0	0	0	0	0	0.072717	0	0.136711	0	0	0	0	0	0	0	0	0.0554782	0	0	0	0.0284299	0.0653836	0.026511	0.05927	0	0	0.0675401	0	0.0661107	0.166139	0.0527796	0	0.0233577	0.0984267	0	0	0	0.0970403	0	0.140196	0.148304
Slc26a3	0	0	0	0	0	0	0	0	0	0	0	0	0	0	0	0	0	0	0	0	0	0	0	0	0	0	0	0	0	0.0130767	0	0.00987834	0	0	0	0	0	0	0	0	0	0	0	0	0	0	0	0	0
Uhrf1	0.421889	0.872371	0.255232	0.461717	0.62073	0.6637	1.3049	0.822889	0.471501	1.18332	1.24264	1.06188	0.93591	0.799887	0.674128	2.43802	0.331918	0.803091	0.680266	1.09088	0.482315	1.21776	0	1.80377	0.776695	1.32785	1.74662	1.20123	1.43571	1.33383	0.96765	0.958199	0.889775	1.88652	1.11441	0.863865	0.782311	0.46821	0.461822	0.780942	0.957668	2.04728	1.80404	2.20609	1.52288	1.83164	0.318142	1.4402	1.19991
Dpp9	0.0165447	0.0138472	0.181132	0.0675684	0.0333726	0.137317	0.289977	0.111578	0.20746	0.0268936	0	0	0	0.181792	0.168532	0.364564	0.319625	0.0446162	0	0	0.0178635	0.0343032	0	0.0403829	0.0693477	0.121946	0.0174662	0.0632227	0.298514	0.0653836	0.185577	0.11854	0.049432	0.0369906	0.126638	0.0959849	0.0220369	0	0.395847	0.184586	0.0817521	0.0196853	0.256411	0.0950903	0.123477	0.278991	0.0530237	0.101961	0.148304
Ramp2	0.0661786	0	0	0	0	0.0114431	0	0	0.0754401	0	0	0	0	0	0	0	0	0	0	0	0	0	0	0	0	0.29809	0.0523985	0	0	0	0	0	0	0	0.0253275	0	0	0	0.0791695	0	0	0	0.119048	0	0	0	0	0	0
Lsr	0.00827233	0.650816	0.312865	0.123875	0.106792	0.0801017	0	0	0	0.107575	0.13618	0	0.039826	0	0.0187258	0.410134	0.122933	0.0446162	0.0477379	0.15584	0	0.205819	0	0.13461	0.0554782	0.216792	0.0523985	0.0316114	0.0284299	0.0653836	0	0.138297	0.012358	0.160293	0	0.215966	0	0.105725	0.0923644	0.170387	0.280293	0.314966	0.247254	0	0.133766	0	0.0530237	0	0
Gramd1a	0.223353	0.138472	0.131733	0.135137	0.113467	0.228862	0.0724944	0.139473	0.26404	0.161362	0.119157	0.0246948	0.258869	0.072717	0.13108	0.159497	0.184399	0	0.3461	0.046752	0	0.137213	0.143333	0.28268	0.110956	0.29809	0.0174662	0.0316114	0.241654	0.313841	0.318132	0.227202	0.173012	0.0123302	0.0759826	0.0479925	0.132221	0.0302071	0.171534	0.170387	0.256935	0	0.219781	0.114108	0.0823178	0.388161	0.406515	0.114706	0.148304
Hpn	0	0.249249	0	0	0	0	0	0	0	0	0	0.123474	0.019913	0.218151	0	0	0	0	0.119345	0	0	0	0	0	0	0.0812972	0	0	0	0	0	0	0	0	0	0	0	0.0755177	0	0	0	0	0	0.0760722	0	0.0970403	0	0	0
Ckb	2.82086	7.03435	16.3184	14.1218	9.46446	7.33503	4.7665	9.4423	8.46815	7.58401	8.88574	8.19866	5.41633	7.52621	6.27314	9.91157	5.114	11.3771	8.12738	18.2177	10.0393	5.60857	4.0372	11.7514	15.3813	13.9154	6.67207	5.61102	9.16864	12.6975	5.06359	5.5615	9.61452	12.4905	5.04862	13.9298	13.6298	10.7084	5.05365	10.2232	9.10952	10.7482	3.63555	9.10965	11.0306	9.87385	18.3462	13.1912	16.1921
Sp1	0.0330893	0.401567	0.255232	0.123875	0.41382	0.240305	0.235607	0.251051	0.0943001	0	0	0.0246948	0.338521	0.218151	0	0.113926	0.049173	0	0.0835414	0.07792	0.125045	0.085758	0.477775	0	0.0693477	0.243892	0.139729	0	0.241654	0.287688	0.0662774	0.217323	0	0.0123302	0.0253275	0.131979	0.0330554	0	0.290288	0.26978	0	0.059056	0.247254	0	0.0205795	0.0970403	0	0.0892157	0.0674108
Itgb7	0.024817	0.0415415	0.115266	0.0450456	0.113467	0.0686586	0	0	0	0.107575	0	0	0	0.0363585	0.35579	0.0455704	0.0983461	0	0	0	0.0893176	0.085758	0	0.148071	0	0.216792	0	0.0790284	0.0426448	0.0130767	0.026511	0	0.024716	0.0246604	0	0	0.0440738	0.0906213	0	0.0283979	0	0.0787414	0.320514	0	0	0	0	0.0382353	0
Myg1	0.46325	0.152319	0.526931	0.394149	0.480565	0.503496	1.2324	0.822889	0.810981	0.537873	0.663877	0.51859	0.856258	0.509019	0.411967	0.934194	0.442557	1.02617	0.560921	0.592192	0.928903	0.5317	1.12277	0.632665	0.429956	0.704576	1.20516	0.442559	0.454878	0.183074	0.516964	0.503795	0.284234	0.60418	0.13508	0.683893	0.749255	0.740074	0.67294	0.411769	0.537228	0.767729	0.641029	1.04599	0.905496	0.497331	0.441864	0.62451	0.485358
Rarg	0.049634	0.0969301	0.0164666	0.0900912	0.0867686	0.0228862	0.181236	0.278945	0.03772	0.0268936	0.06809	0.0246948	0.258869	0.181792	0.0749031	0	0.0737595	0	0	0.062336	0	0.394487	0	0	0.0832173	0.0541981	0.331857	0	0.227439	0.196151	0.0397664	0.088905	0.037074	0.147963	0.0422126	0.107983	0.121203	0.0453107	0.422237	0	0.0350366	0.118112	0.265569	0.0570542	0.174925	0.01213	0	0.140196	0
Pfdn5	3.11039	2.27093	1.21853	1.02479	1.78877	2.47171	1.21428	2.31525	3.79086	2.58179	2.36613	1.45699	1.43373	2.10879	2.13474	1.32154	1.70876	1.56157	2.48237	2.05709	2.1079	1.74946	3.12943	1.11726	2.70456	2.22212	2.89938	2.05474	1.94745	2.14458	1.4581	3.15119	1.74248	1.62759	1.51965	1.53576	1.52055	1.94836	2.37508	1.3063	2.23066	2.50004	1.511	2.30119	1.92418	1.15235	1.29024	2.40882	2.02232
Efnb2	0	0	0.0164666	0	0	0.0114431	0.0724944	0	0	0	0	0	0	0	0	0	0	0	0	0	0	0	0	0	0	0	0	0	0	0	0	0	0	0	0	0	0	0	0	0	0	0	0	0	0	0	0	0	0
Rrp15	0.901683	0.152319	0.62573	1.03605	1.56851	0.743802	0.996798	0.697364	0.905281	1.66741	0.783035	0.963096	0.955823	1.19983	1.27335	1.64054	0.49173	0.892323	1.0741	1.04413	1.23258	1.61225	2.46054	1.02303	1.12343	0.880719	1.30996	1.15381	1.03769	1.54305	1.39183	1.15577	1.26052	1.66458	0.683844	1.07983	0.848421	0.589038	1.76812	1.17851	0.782484	0.944897	1.65752	1.46439	0.802599	1.27365	2.06792	1.21078	1.57741
Rnd2	0.0330893	0.124624	0.131733	0.0675684	0.146839	0.0572155	0.235607	0	0	0	0	0	0.039826	0.181792	0.149806	0.455704	0	0	0.0835414	0	0	0	0	0.188453	0.0970868	0.0135495	0.0698646	0	0.0852897	0	0	0.00987834	0.0741479	0.0616511	0.0844252	0	0	0.0755177	0.0923644	0.170387	0.175183	0	0	0.0760722	0	0	0.106047	0	0.0404465
Srr	0.0413616	0	0.0246999	0.0112614	0.0533961	0	0	0	0.15088	0.215149	0	0.0493895	0	0	0	0	0	0	0	0	0	0	0	0	0	0	0	0	0	0	0	0	0.012358	0	0.0337701	0	0	0.105725	0	0	0	0	0	0	0	0	0	0	0.0404465
Sync	0	0	0.00823329	0	0	0.0686586	0	0	0	0	0	0	0	0	0	0	0	0	0	0	0	0	0	0	0	0	0	0	0	0.0130767	0.132555	0.0197567	0	0	0	0	0	0	0	0	0	0	0	0	0	0	0	0.0509804	0.0539286
Acp5	0.165446	0.0969301	0	0	0.120141	0	0.090618	0	0.03772	0.0537873	0.06809	0	0.278782	0.109075	0	0.205067	0.393384	0	0.190952	0	0.0535906	0	0.286665	0	0.152565	0.189693	0	0	0.0284299	0	0.0795329	0	0.148296	0	0.109753	0	0.0440738	0.0302071	0.593771	0	0.116789	0.0984267	0.0915755	0.0190181	0.0823178	0	0.212095	0	0.080893
Cnn1	0.00827233	0	0	0	0	0.0114431	0	0	0	0	0	0	0	0	0	0	0	0	0.0119345	0	0	0	0	0	0	0	0	0	0	0	0	0	0	0	0	0	0	0	0	0	0	0	0	0	0	0	0	0	0
Fbxo9	0.132357	0.0415415	0.148199	0.0112614	0.0867686	0.240305	0.163112	0.0418418	0.0565801	0.188256	0	0.0740843	0.457999	0	0.280887	0	0.147519	0.0892323	0.322231	0.249344	0.160772	0.205819	0.143333	0.013461	0.110956	0.203243	0	0.0790284	0.0710747	0.0523069	0.450686	0.17781	0.111222	0.197283	0.118195	0.119981	0.110185	0.362485	0.0659746	0.113592	0.0116789	0	0.155678	0.133126	0.226374	0.1213	0.0176746	0.0637255	0
Vps50	0.124085	0.401567	0.0164666	0.202705	0.200235	0.0228862	0.0181236	0.0139473	0.546941	0.645448	0.170225	0.148169	0.139391	0.436302	0.149806	0.0911409	0.381091	0.178465	0.286428	0.140256	0.142908	0	0.214999	0.28268	0.0138695	0.135495	0.122263	0	0.11372	0.287688	0.198832	0.276593	0.12358	0.160293	0.16885	0.263959	0.0881477	0.135932	0.118754	0.0993926	0.303651	0.25591	0.146521	0.0950903	0.205795	0.363901	0.123722	0.114706	0.256161
Hars	0.46325	0.38772	0.67513	0.304058	0.380447	0.549269	1.10554	1.18552	0.924141	0.349617	0.88517	0.740843	0.816432	0.872604	0.224709	0.455704	0.639249	1.47233	0.477379	0.592192	1.25045	0.497396	1.40944	0.390368	0.346739	1.15171	0.768511	0.648033	0.525953	1.08537	0.768818	0.523552	0.49432	0.826124	0.481223	0.551913	0.848421	0.649453	0.7785	0.553759	0.93431	0.728358	0.586083	0.741704	0.586514	0.970403	0.58326	0.955883	0.593215
Zmat2	0.727965	0.913912	0.510464	0.56307	1.60856	0.549269	0.724944	0.627627	1.24476	0.510979	1.56607	1.21004	2.19043	0.690811	0.449419	1.18483	0.52861	0.490778	0.895086	1.90125	1.3219	0.823277	0.788329	1.52109	1.1373	1.35495	1.51956	1.61218	0.810252	1.07229	1.1002	1.26443	0.963923	1.81254	1.51965	1.67974	1.1349	0.770281	1.33269	1.2779	1.16789	1.92916	1.511	1.23617	1.32737	0.873362	0.565586	0.777451	1.76616
Ube2c	2.72987	4.15415	0.996228	7.29739	4.31173	4.29116	2.89977	1.89683	2.33864	0.618554	12.7498	5.77858	1.5333	9.96222	9.90594	2.87094	7.58494	2.94467	5.95531	12.4984	3.10825	2.76141	2.67554	13.7302	3.92508	12.3436	4.4364	4.37817	8.04566	13.6521	9.38488	13.8494	10.6897	7.04055	14.6056	12.574	10.5006	3.45871	5.4363	11.1036	11.5037	4.27172	8.81872	4.81157	14.776	5.85881	10.0745	5.09804	9.9768
Smg5	0.148902	0.304637	0.354032	0.225228	0.533961	0.102988	0.108742	0.181315	0.11316	0.29583	0.221292	0.419811	0.358434	0.072717	0.0936289	0.0455704	0.221279	0.312313	0.179017	0.171424	0.0535906	0.120061	0.310554	0.0673048	0.360608	0.0135495	0	0.0790284	0.156364	0.849987	0.397664	0.108662	0.358382	0.258934	0	0.0719887	0.0440738	0.317175	0.237508	0.170387	0.093431	0.25591	0.173993	0.0570542	0.0926076	0.339641	0	0.305883	0.080893
Cct3	2.75468	2.28478	2.65935	2.70274	3.4574	3.66179	5.05648	3.77971	3.75314	2.42043	8.76658	3.85238	3.48477	5.23562	5.16832	5.58238	3.49129	4.417	3.79517	5.59465	3.4298	3.48177	5.0883	6.3805	4.81273	4.13261	4.82066	4.22012	4.76201	3.0861	3.632	2.90423	4.83197	4.82111	3.59651	5.02721	3.31656	4.03265	4.85573	5.58018	4.51972	4.62606	5.06413	5.87658	5.70051	5.26443	3.69398	5.0853	5.06929
Glmp	0.579063	1.16316	1.99246	1.49777	0.533961	1.35029	1.06929	0.446313	0.471501	0.564767	0.81708	0.963096	1.15495	0.836245	0.243435	0.227852	0.172106	0.58001	1.4202	2.16618	0.66095	0.617458	0.788329	0.56536	0.748956	0.880719	0.384255	0.679644	0.582813	0.274611	0.676029	0.701362	0.593184	0.468548	1.30859	0.815872	0.583978	0.664556	0.501407	0.766743	0.186862	1.12206	0.41209	0.266253	0.637963	0.363901	1.1135	0.764706	0.49884
Mef2d	0	0.110777	0.139966	0.0112614	0.0667451	0	0.0181236	0	0	0.0268936	0.13618	0.0493895	0	0.072717	0	0	0	0	0.0596724	0	0	0.0343032	0	0.0807658	0	0.0812972	0.0174662	0	0.170579	0.0392301	0.0795329	0.316107	0.111222	0	0.0759826	0.0719887	0	0.0906213	0	0.0851936	0	0	0.183151	0.209199	0.133766	0.01213	0.106047	0.382353	0
Tmem79	0.024817	0	0.0493998	0	0	0.0572155	0	0.0697364	0	0	0.170225	0.222253	0	0	0	0	0.0368798	0	0.10741	0.015584	0.035727	0	0	0.0403829	0	0.162594	0	0	0	0	0	0.167932	0.012358	0.0739813	0.185735	0	0	0.196346	0.580576	0	0	0.118112	0.173993	0.0760722	0.185215	0.194081	0	0	0.0134822
Snd1	0.330893	0.373873	0.246999	0.360365	0.293679	0.549269	0.163112	0.292893	0.528081	0.29583	0.13618	0.172863	0.318608	0.363585	0.505596	0.387349	0.184399	0.356929	0.393838	0.109088	0.214362	0.0686064	0.262776	0.215375	0.208043	0.365837	0.349323	0.189668	0.255869	0.287688	0.331387	0.444525	0.135938	0.332916	0.151965	0.131979	0.341572	0.271864	0.263898	0.227183	0.116789	0.137797	0.357144	0.285271	0.39101	0.1213	0.19442	0.165686	0.431429
Col18a1	0.148902	0.0830829	0.0823329	0.168921	0.026698	0.160203	0.308101	0.264998	0.01886	0.0806809	0.255337	0.0740843	0.019913	0.545377	0	0.615201	0.233572	0	0.10741	0	0.0893176	0	0.0238888	0.0403829	0.0554782	0	0.0873308	0	0.0568598	0.0130767	0.106044	0.128418	0.0865059	0.320586	0.0844252	0.19197	0.28648	0.21145	0.0263898	0.26978	0.116789	0.0787414	0.155678	0	0.0720281	0.0727802	0.300467	0.0509804	0
Slc19a1	0.00827233	0.138472	0.0329332	0.0675684	0.126816	0.434838	0.108742	0	0.0754401	0.134468	0.153202	0.0740843	0.0796519	0	0.0561774	0.113926	0	0	0.0358035	0.062336	0.142908	0	0	0.0807658	0.0832173	0	0.0873308	0	0.0284299	0.209227	0	0.138297	0.037074	0.0246604	0.160408	0	0.110185	0	0.0131949	0.141989	0.221899	0.196853	0.109891	0.152144	0.144056	0.0970403	0.123722	0.0637255	0.0539286
Kpnb1	1.1664	0.900065	0.395198	0.799559	0.507263	1.06421	0.670573	0.320787	0.13202	0.188256	0.187247	0.222253	0.318608	0.0363585	0.262161	1.11648	0.344211	0.356929	0.369969	0.327264	0.160772	0.308729	0.57333	0.121149	0.665738	0.243892	0.314391	0.268697	0.497523	0.536145	0.0397664	0.563065	0.333666	0.542529	0.270161	0.779878	0.330554	0.619246	0.382652	0.582156	0.31533	1.20081	0.512823	0.380361	0.586514	0.509461	0.760006	0.688236	0.471876
Npepps	0.612152	1.4678	0.345798	0.765775	0.467216	0.492053	0.70682	0.976309	0.35834	0.322724	0.27236	0.0987791	0.19913	0.436302	0.224709	0.934194	0.221279	0.58001	0.274493	0.218176	0.696677	0	0.238888	0.363446	0.416086	0.28454	0.523985	0.442559	0.440663	0.601529	0.503708	0.276593	0.469604	0.345246	0.388356	0.419934	0.231388	0.286967	0.145144	0.26978	0.443797	0.0196853	0.540296	0.513488	0.174925	0.14556	0.247444	0.497059	0.18875
Mrpl10	0.397072	0.373873	1.21853	0.416672	0.333726	0.18309	0.634326	0.7671	0.565801	1.23711	0.81708	0.790233	1.35408	0.436302	1.14227	1.93674	1.11869	1.20464	0.716069	0.810368	0.571633	1.21776	0.979439	0.780736	0.776695	0.880719	0.523985	1.21704	1.19406	0.83691	1.55089	1.29406	0.889775	0.665832	0.709171	0.467927	0.782311	1.01194	0.593771	1.03652	0.770806	0.59056	0.44872	0.931885	0.648253	0.715672	0.954426	0.395098	0.485358
Cyp51	0.264714	0.913912	0.181132	0.0675684	0.507263	0.48061	0.833685	0.348682	0.622381	0.403405	0.61281	0.296337	0.119478	0.47266	0.655402	0.47849	0.56549	0.535394	0.155148	0.451936	0.589496	0.788974	0.501664	1.00957	0.485434	0.216792	0.873308	0.69545	0.668102	0.457685	0.782073	0.217323	0.704406	0.456218	0.709171	0.359944	1.12388	0.241657	1.00281	0.255581	0.280293	0.118112	0.366302	0.152144	0.133766	0.460941	0.300467	0.433334	0.660626
Tcf25	1.4642	1.95245	0.740996	0.833344	1.3082	1.44183	1.95735	1.7713	1.24476	0.699235	1.07242	0.963096	1.03547	0.836245	1.7415	0.797483	1.10639	1.47233	1.53955	0.825952	1.85781	1.28637	1.12277	1.18456	0.859912	1.4769	1.04797	1.07479	1.57786	1.37306	0.676029	0.286472	1.33466	0.752143	0.903349	0.791876	1.20101	1.16297	0.884059	0.340775	1.33139	0.25591	0.989016	1.71163	1.62578	1.4556	1.41396	1.24902	0.957233
Tubb6	0.0827232	0	0.115266	0	0.233608	0.0572155	0.235607	1.0042	0	0.403405	0.442585	0.419811	0.19913	0	0.449419	0.273423	0.467144	0.669243	0.501248	0.109088	0.518042	0.085758	0.597219	0.269219	0.221913	0.257441	0.0349323	0.205474	0.184794	0.536145	0.238599	0.819902	0.197728	0.147963	0.177293	0.0839868	0.253425	0.226553	0	0.695748	0.31533	0.354336	0.201466	0.380361	0.205795	0.14556	0.0706982	0.433334	0.269643
Def8	0.115813	0.0276943	0.148199	0.191444	0.100118	0.366179	0.271854	0.488155	0.01886	0.457192	0.289382	0.0740843	0.318608	0.290868	0.13108	0.546845	0.282745	0.133849	0.179017	0.15584	0.142908	0.291577	0	0.296141	0.0832173	0.108396	0.174662	0.0790284	0.227439	0.156921	0.119299	0.029635	0.271876	0.0493209	0.109753	0.503921	0.28648	0.25676	0.343068	0.0567958	0.0467155	0	0.0549453	0.152144	0.195505	0.291121	0.335817	0.395098	0.323572
Meox1	0	0	0	0	0	0	0	0	0	0	0	0	0	0	0	0	0	0	0	0	0	0	0	0	0	0	0	0	0	0	0	0	0	0	0	0	0	0	0	0	0	0	0	0	0	0	0	0	0
Sost	0	0	0	0	0	0	0	0	0	0	0	0	0	0	0	0	0	0	0	0	0	0	0	0	0	0	0	0	0	0	0	0	0	0	0	0	0	0	0	0	0	0	0	0	0	0	0	0	0
Pax9	0	0	0	0	0	0	0	0	0	0	0	0	0	0	0	0	0	0	0	0	0	0	0	0	0	0	0	0	0	0	0.0530219	0	0	0	0	0	0	0	0	0	0	0	0	0	0	0	0	0	0
Irx2	0.00827233	0.0415415	0.00823329	0	0	0.0343293	0	0	0	0	0	0	0	0	0	0	0	0	0	0	0	0	0	0	0	0	0	0	0	0	0.0662774	0	0.06179	0	0.016885	0	0	0	0	0	0	0.118112	0.119048	0	0	0	0	0	0
Col1a1	0	0	0	0	0	0	0	0	0	0	0	0	0	0	0	0	0	0	0	0	0	0	0	0	0	0	0	0	0.127934	0	0	0	0	0.184953	0	0	0	0	0.0791695	0	0	0	0	0	0	0	0.176746	0	0
Itga3	0	0	0	0	0.00667451	0.0228862	0	0.0557891	0	0	0	0	0	0	0.0187258	0	0	0	0.0119345	0.062336	0	0	0.19111	0	0	0.108396	0	0	0	0	0.0662774	0	0	0	0	0.0839868	0	0	0	0.0567958	0	0	0.0183151	0	0.133766	0	0	0	0
Sgca	0.00827233	0	0	0.0112614	0	0	0	0	0	0	0	0	0	0	0	0	0.049173	0	0.0835414	0	0	0	0	0.0942267	0	0.0406486	0	0	0	0	0	0	0	0	0	0	0	0	0	0	0	0	0.0732604	0	0	0	0	0	0
Dlx3	0	0	0	0	0	0	0	0	0	0	0	0	0	0	0	0	0	0	0	0	0	0	0	0	0	0.0812972	0	0	0	0	0	0	0	0	0	0	0	0	0	0	0	0	0	0	0	0	0	0	0
Foxm1	0.00827233	0.263096	0.0740996	0.123875	0.013349	0.0801017	0.0362472	0	0.11316	0	0.102135	0	0	0	0.0187258	0	0.159812	0	0.119345	0	0.0178635	0.0171516	0.119444	0	0	0.121946	0	0	0.0568598	0.0523069	0	0.0197567	0.234802	0.197283	0	0	0	0.0906213	0.211119	0.0283979	0	0	0.0457878	0.0190181	0.0720281	0.0970403	0	0	0.0539286
Itfg2	0.314348	0.678511	0.222299	0.40541	0.280329	0.137317	0.108742	0.292893	0.24518	0	0.0851125	1.11126	0.298695	0.0363585	0.13108	0.296208	0.184399	0.133849	0.286428	0.748032	0.214362	0.222971	0.453886	0.457673	0.291261	0.121946	0.0523985	0.189668	0.341159	0.196151	0.676029	0.740875	0.197728	0.308255	0.0675401	0.143977	0.42972	0.105725	0.211119	0.340775	0.280293	0.177168	0.531138	0	0.133766	0.206211	0.247444	0.267647	0.417947
Nrip2	0	0.0692358	0	0.0112614	0.0200235	0.0114431	0	0	0	0	0	0	0	0	0	0	0	0	0.0119345	0	0	0	0	0	0	0	0.0523985	0	0	0.209227	0.132555	0	0	0.0246604	0	0	0	0	0	0	0	0	0	0.0190181	0	0	0	0	0.0269643
Tulp3	0.0661786	0.180013	0.197599	0.0900912	0.193561	0.160203	0.181236	0.167367	0.01886	0	0.459607	0.0740843	0.119478	0	0.0187258	0.250637	0.208985	0.0892323	0.10741	0.23376	0.410861	0.085758	0.0477775	0.0538438	0.0138695	0.121946	0.0873308	0.0632227	0.127934	0.0653836	0.0530219	0.11854	0.06179	0.0616511	0.10131	0.155976	0.242406	0.0604142	0.237508	0.0425968	0.186862	0.216539	0.476193	0.171163	0.0205795	0.14556	0.282793	0.0254902	0.0539286
Gtf2h4	0.9265	0.0969301	0.452831	0.112614	0.6808	0.617927	0.525584	0.278945	0.433781	0	0.6809	1.18535	0.298695	0	0.749031	0.615201	0.0983461	0.58001	0.0716069	0.638944	0.464452	0.205819	0.668885	0.215375	0.346739	0.691026	1.37983	0.47417	0.440663	0.601529	0.901373	0.582822	0.877417	1.17137	0.607861	0.599906	0.92555	1.02704	0.67294	0.724146	0.478834	0.984267	0.659344	0.513488	0.545356	0.424551	0.724657	0.62451	0.350536
Tubb5	9.54626	8.90372	7.3194	12.9056	11.5669	13.8462	14.517	13.6823	12.4853	8.74044	19.4908	15.5083	18.5788	16.0704	17.7708	9.18244	14.3339	18.828	13.8082	17.9683	17.3455	15.6423	11.7533	14.5109	16.1303	18.048	15.9291	17.8288	17.6407	15.6267	19.406	16.0622	14.5948	19.8393	17.037	16.6534	18.2025	15.0431	18.0902	15.917	16.292	13.386	15.11	17.6297	16.3092	15.7569	19.9723	15.7912	18.7402
Ell2	0.10754	0.180013	0.057633	0.0900912	0.126816	0.0114431	0	0.0836836	0	0	0.06809	0.197558	0	0	0	0.205067	0.049173	0	0.179017	0	0.160772	0.10291	0	0	0.0554782	0	0	0	0.156364	0.0784603	0	0.029635	0.037074	0	0	0.0239962	0	0.105725	0.237508	0	0	0	0.0732604	0	0	0	0	0.0127451	0
Jup	0.322621	0.664663	0.345798	0.292796	0.273655	0.617927	0.326225	0.320787	0.3772	0.134468	0.936237	0.271642	0.418173	0.254509	0.374516	0.774697	0.823648	0.58001	0.6922	0.280512	0.464452	0.617458	0	0.713431	0.804434	0.663927	0.261992	0.347725	0.938186	0.706143	0.490453	0.681605	0.642616	1.01108	0.683844	0.515919	0.319535	0.317175	0.580576	0.624753	0.51387	0.905526	0.750919	0.570542	0.792309	0.618632	0.282793	0.611765	0.215715
Fkbp10	0	0	0	0	0	0	0	0.0557891	0	0	0	0	0	0	0	0	0.0122933	0	0.226755	0	0	0	0	0	0	0	0	0	0	0.0130767	0	0.00987834	0	0	0	0	0	0	0	0	0	0	0	0	0	0	0	0	0
Klhl10	0	0	0	0	0	0	0	0	0	0.134468	0	0	0	0.145434	0	0.182282	0	0	0.0835414	0.15584	0	0	0.214999	0	0	0	0	0	0.127934	0	0	0.088905	0	0.0246604	0	0.0119981	0	0	0	0	0	0	0	0	0	0	0	0	0
Mnx1	0	0.0415415	0	0	0	0	0	0	0	0	0	0	0	0	0	0	0	0	0	0	0	0	0	0	0	0	0	0	0	0	0	0	0	0	0	0	0	0	0	0	0.0583944	0	0	0	0	0	0	0	0
Nom1	0.14063	0.221554	0.263465	0.349103	0.393796	0.228862	0.326225	0.0976309	0.396061	0.107575	0.238315	0.370422	0.0597389	0.0363585	0.337064	0.318993	0	0.312313	0.10741	0.483104	0.66095	0.188668	0.597219	0.148071	0.221913	0.840071	0.192128	0.569004	0.511738	0.313841	0.0662774	0.128418	0.049432	0.209614	0.0928677	0.227964	0.374628	0.286967	0.290288	0.0993926	0.221899	0.118112	0.439562	0.665632	0.349851	0.303251	0.247444	0.700981	0.364018
Ergic1	0.272987	0.415415	0.156433	0.304058	0.75422	0.274634	0.25373	0.237104	0.603521	0.0268936	0.187247	0.419811	0.0597389	0.109075	0.35579	0.341778	0.467144	0.312313	0.429641	0.140256	0.321543	0.137213	0.119444	0.740353	0.582521	0.108396	0.401721	0.284502	0.255869	0.183074	0.331387	0.217323	0.135938	0.110972	0.430568	0.0959849	0.28648	0.105725	0.118754	0.496963	0.455476	0.177168	0.604398	0.266253	0.0720281	0.485201	0.61861	0.267647	0.107857
Tnk1	0	0	0	0.0112614	0.026698	0	0	0	0	0	0.06809	0.0987791	0	0	0.35579	0	0	0	0	0	0.0178635	0	0	0.0538438	0.0277391	0.216792	0	0.0316114	0	0.0784603	0.026511	0.0493917	0.012358	0.0123302	0	0.0119981	0	0.0604142	0.0923644	0.113592	0	0	0.128206	0	0.0926076	0.0606502	0.106047	0.0764706	0.0404465
Acap1	0	0.0553886	0.0246999	0.0450456	0.0200235	0.0114431	0.0724944	0	0	0.0537873	0.06809	0.0246948	0.0995649	0.254509	0.0561774	0	0	0	0.155148	0	0	0	0	0.228836	0	0	0	0	0.270084	0	0.0132555	0.138297	0.06179	0.197283	0.0337701	0.0959849	0.264443	0	0.0527796	0.0993926	0	0	0.164836	0	0	0	0.0353491	0.114706	0.0404465
Tcea3	1.63792	1.39856	0.938595	0.168921	0.834314	1.01844	3.02664	1.46446	0.641241	2.1246	1.3618	1.9015	0.796519	1.78157	0.992467	1.48104	1.61042	1.3831	2.50624	0.405184	1.94712	2.10965	1.24222	1.23841	0.166435	1.46335	1.53702	1.23284	1.30777	0.849987	1.85577	0.958199	1.77955	0.628841	0.244833	0.467927	0.253425	1.08746	1.08198	0.979727	2.19563	2.04728	1.56594	1.46439	0.936365	1.54051	0.318142	1.47843	1.11902
Csn3	0	0	0	0	0	0	0	0	0	0	0	0	0	0	0	0	0	0	0	0	0	0	0	0	0	0	0	0	0	0	0	0	0	0	0	0	0	0	0	0	0	0	0	0	0	0	0	0	0
Ifrd1	1.10849	1.08008	0.403431	0.0675684	0.881036	0.583598	0.96055	0.209209	1.43336	0.134468	0.629832	0.469201	0.657128	0.545377	1.32953	0.410134	1.18015	1.20464	0.644462	0.54544	0.375134	1.74946	1.00333	1.48071	1.02635	0.691026	1.86888	0.347725	0.497523	0.156921	0.225343	0.958199	0.815627	0.628841	1.16507	0.695891	1.0137	0.619246	0.250703	0.468565	1.60001	0.354336	0.503665	1.33126	0.679122	0.448811	0.671633	0.815687	0.579733
Stk38l	0.0992679	0.0276943	0.0164666	0.0225228	0.0667451	0.18309	0.0181236	0.0697364	0	0.107575	0	0.0740843	0.119478	0	0	0	0.0614663	0	0.0954759	0.07792	0.0178635	0.10291	0	0	0.0970868	0.0135495	0	0.126445	0.0852897	0	0	0.00987834	0.111222	0.0493209	0.016885	0	0.154258	0	0.118754	0.0141989	0.151825	0	0.0274727	0.0570542	0.0308692	0.0727802	0.0883728	0	0.080893
Brpf1	0.0579063	0.235402	0.00823329	0.123875	0.13349	0.0457724	0	0.0139473	0.0943001	0	0.0170225	0	0.0796519	0	0	0	0.049173	0	0	0	0.035727	0.120061	0.143333	0.0942267	0	0.162594	0.0873308	0	0.184794	0.0392301	0.0397664	0	0	0	0	0	0	0	0	0.0851936	0.10511	0.059056	0.0641029	0.0380361	0	0.0970403	0.0530237	0.0764706	0
Akr1b3	1.26567	1.73089	0.938595	0.472979	1.05457	2.1513	3.31662	4.68628	2.67812	1.23711	1.15753	5.2106	2.70817	1.34526	3.53917	3.78235	2.7414	1.69541	2.25562	2.10384	2.80457	4.04778	2.65165	2.59797	1.26213	3.86162	3.49323	3.14533	3.89489	2.82457	2.01483	3.60559	2.05143	1.63992	3.00554	2.09967	3.53693	0.67966	2.15077	2.14404	3.7606	2.38193	2.36265	1.76868	1.22448	3.09316	1.14885	0.586275	1.29429
Hoxc13	0.00827233	0.0969301	0.00823329	0	0.013349	0.0114431	0	0	0	0	0	0	0	0	0.0374516	0	0	0	0	0	0	0	0	0	0.0832173	0	0	0	0	0.130767	0	0	0	0.0369906	0.118195	0	0.0110185	0	0	0.0141989	0	0	0	0	0	0.10917	0.19442	0	0
Hoxc11	0	0	0	0	0	0	0	0	0	0	0	0	0	0	0	0	0	0	0	0	0	0	0	0	0.0138695	0	0	0	0	0	0	0	0	0	0	0	0	0	0	0	0	0	0	0	0	0	0	0	0
Hoxc8	0	0	0	0	0	0.0228862	0	0	0	0	0	0	0	0	0	0	0	0	0	0	0	0	0	0	0	0	0	0	0	0	0	0	0	0	0	0	0	0	0	0	0	0	0	0	0	0	0	0	0
Hoxc6	0	0	0	0	0	0	0	0	0	0	0	0	0	0	0	0	0	0	0	0	0	0	0	0	0	0	0	0	0	0	0	0	0	0	0	0.0479925	0	0	0	0	0	0	0	0	0	0	0	0	0
Gstt1	0	0	0	0	0.0600706	0	0	0	0	0	0	0	0	0	0	0.182282	0	0	0	0	0	0	0	0	0	0	0	0	0	0	0	0	0	0.0246604	0	0	0.0661107	0.0906213	0	0	0	0	0	0	0	0	0	0.0382353	0
Gstt3	0.10754	0.0276943	0.0823329	0.0450456	0	0.0915448	0	0	0.13202	0	0.170225	0.123474	0	0	0.112355	0	0.0983461	0.133849	0	0	0.0535906	0.188668	0.477775	0.13461	0	0.392936	0.349323	0.11064	0.0284299	0	0.026511	0.0691484	0.037074	0.0369906	0.160408	0	0.132221	0	0	0.0283979	0.221899	0	0.0366302	0	0	0.0849102	0.0706982	0.331373	0
Ddt	2.66369	2.14631	3.62265	2.7703	2.89674	2.42594	2.35607	1.7992	1.7917	1.90945	1.82141	1.06188	2.40947	1.63613	1.161	1.86839	2.82745	2.40927	1.88565	2.36877	2.41158	1.0291	1.21833	2.2749	1.98335	1.80209	2.323	2.05474	2.34547	1.49075	2.22692	1.37309	2.5581	1.55361	2.38079	2.41162	2.99702	2.5525	2.0716	2.38542	1.93869	3.64179	2.2436	1.46439	2.55185	1.50412	0.936752	3.02059	2.27848
Tat	0	0	0	0	0	0	0	0	0	0	0	0	0	0	0	0	0	0	0	0	0	0	0	0	0	0	0	0	0	0	0	0	0	0	0	0.0239962	0	0	0	0	0	0	0	0	0	0	0	0	0
Marveld3	0	0.124624	0	0	0	0	0	0	0	0	0	0	0	0	0	0	0	0	0	0	0	0	0	0	0	0	0	0.0158057	0	0	0	0.05927	0	0	0	0.0119981	0	0	0	0	0	0	0	0	0	0	0	0.0637255	0
Ddx18	2.98631	3.15715	2.30532	3.80635	2.27601	2.86078	2.06609	2.49656	4.56413	3.84579	2.55337	1.38291	3.18608	1.96336	3.5579	3.98741	2.5447	3.21236	2.53011	2.64928	3.30475	1.86952	3.55942	2.43643	5.68651	2.04598	1.78155	2.27602	3.88068	2.62842	4.01641	1.43236	2.48396	3.60042	3.57963	3.13151	2.32489	2.58271	2.8501	3.23736	3.65549	4.7048	4.52383	2.13002	3.27213	3.95439	2.45676	2.9951	2.45375
Ubl3	0.223353	0.747746	0.279932	0.247751	0.106792	0.0572155	0.471213	0.111578	0.26404	0.215149	0.289382	0.370422	0.0995649	0.072717	0.898838	0.432919	0.417971	0.624626	0.167083	0.420768	0.518042	0.171516	0.38222	0.242297	0.0138695	0.0677476	0.174662	0.395142	0.312729	0.261534	0.198832	0.246958	0.395456	0.172623	0.0759826	0.143977	0.385646	0.241657	0.211119	0.0425968	0.0700732	0.118112	0.439562	0	0.0617384	0.13343	0	0.0637255	0.0404465
Gramd3	0.00827233	0	0	0	0	0	0.0724944	0	0	0.215149	0	0	0	0	0	0	0	0	0	0	0	0	0.095555	0	0	0.0677476	0.0349323	0	0	0	0	0	0	0	0	0	0	0	0.0395847	0	0	0	0	0	0	0	0	0	0
Eef1e1	1.5552	1.52319	0.74923	1.30632	1.0212	1.59059	0.70682	1.33894	2.3575	1.264	1.53202	0.889012	1.51339	1.27255	2.71524	1.82282	1.57354	2.23081	1.26506	2.21293	2.23294	1.68086	2.72332	1.73646	2.69069	1.51755	1.62435	0.948341	1.36463	1.13767	1.19299	1.6892	2.21208	1.91118	1.51121	1.09183	2.53425	2.19001	1.16115	1.68967	1.61168	2.73626	2.02382	1.88279	1.82128	2.18341	2.03257	1.8353	1.40214
Akt1	0.00827233	0.0276943	0	0.0112614	0.00667451	0.125874	0.108742	0	0.0754401	0	0	0.148169	0.139391	0	0.505596	0.113926	0	0	0.23869	0.15584	0.0535906	0	0.214999	0.107688	0	0.0541981	0.0523985	0	0	0.0130767	0.0662774	0	0	0	0.0590976	0	0.0550923	0	0.329873	0	0	0.196853	0.0274727	0	0.0205795	0	0	0	0
Tcirg1	0.024817	0.124624	0.00823329	0	0.0533961	0.0114431	0.0543708	0	0.11316	0.0806809	0	0.172863	0.159304	0.109075	0.13108	0.318993	0.0245865	0.267697	0.214821	0	0.0535906	0.10291	0	0	0.0138695	0.230342	0	0	0.127934	0.0653836	0.185577	0.0493917	0.06179	0	0.0759826	0.119981	0	0	0.250703	0	0	0	0	0	0.0514486	0.15769	0.123722	0	0.0404465
Naglu	0	0	0	0	0	0	0.0181236	0	0	0	0	0	0	0	0	0	0	0	0	0	0	0	0	0	0	0	0	0	0	0	0	0	0	0	0	0	0	0.0453107	0	0	0	0	0	0	0	0	0	0	0
Coasy	0.14063	0.0969301	0	0.0675684	0.113467	0.446281	0.090618	0.251051	0.11316	0.268936	0.06809	0.271642	0.119478	0	0.13108	0.113926	0.196692	0.0892323	0.214821	0.296096	0.214362	0.0343032	0.334443	0.0942267	0.291261	0.0812972	0.0873308	0.205474	0.142149	0.274611	0.0795329	0.0987834	0.296592	0.0739813	0.0928677	0.44393	0.0661107	0.302071	0	0.283979	0.221899	0.157483	0.357144	0.228217	0.205795	0.0727802	0	0.0764706	0.0674108
Smo	0	0.0830829	0	0.168921	0	0.0801017	0.090618	0	0.01886	0	0	0	0.0796519	0	0.0561774	0.182282	0	0	0	0	0	0	0	0.121149	0	0.0677476	0	0	0	0	0	0	0	0	0	0	0	0	0	0	0.0233577	0.0787414	0	0	0	0	0	0	0
Tspan33	0.0579063	0.0138472	0.0411665	0.0112614	0.0533961	0.0686586	0	0	0.03772	0.134468	0.0170225	0.0740843	0.019913	0.072717	0.0374516	0.0455704	0	0	0.0477379	0.031168	0.035727	0.0514548	0.143333	0	0.0138695	0.0541981	0.0349323	0.126445	0	0.0653836	0.0397664	0.00987834	0	0.0123302	0.00844252	0	0.0220369	0	0.0131949	0.0141989	0.0116789	0.0393707	0.0366302	0	0.0205795	0.01213	0.0883728	0.0127451	0.0269643
Crnkl1	0.165446	0.429262	0.156433	0.518024	0.273655	0.251748	0.525584	0.488155	0.32062	0.161362	0.783035	0.197558	0.338521	0.399943	0.35579	0.47849	0.590076	0.847707	0.656397	0.607776	0.321543	0.171516	0.644996	0.242297	0.263521	0.907818	0.22706	0.80609	0.895541	0.418455	0.238599	0.513674	0.271876	0.295925	0.447453	0.743883	0.385646	0.271864	0.435432	0.411769	0.420439	0.275595	0.430405	0.399379	0.277823	0.400291	0.61861	0.509804	0.701072
Rin2	0	0	0	0	0	0	0	0	0	0	0	0.0987791	0	0	0.205984	0	0	0	0	0	0	0	0	0.0269219	0	0	0	0	0	0.0523069	0	0	0	0	0.0590976	0.0359944	0	0	0	0	0	0	0.0274727	0	0	0	0.0353491	0.101961	0
Chordc1	0.430161	0.263096	0.419898	0.315319	0.240282	0.18309	0.362472	0.278945	0.433781	0.161362	0.61281	1.18535	0.418173	0.363585	0.280887	0.410134	0.467144	0.713859	0.310297	0.70128	1.14327	0.943338	0.597219	0.349985	0.249652	0.948467	0.506518	0.331919	1.16563	0.863063	0.583241	0.819902	0.778553	0.308255	0.785154	0.6359	0.319535	0.513521	0.224313	0.965528	1.02774	1.41735	0.48535	0.551524	0.823178	0.618632	0.653959	0.191177	0.903305
Rtcb	0.347438	0.844676	0.493998	0.439195	0.313702	0.434838	0.851809	0.892626	0.584661	1.80187	0.663877	1.75333	1.15495	0.618094	1.25463	0.751912	1.19245	1.96311	1.50375	0.638944	1.03608	0.377335	1.36166	1.38648	0.984738	1.4227	0.873308	0.869312	0.739177	0.313841	0.888117	1.10637	1.05043	1.31933	1.08908	1.43977	1.16796	1.11766	0.659745	1.12172	1.42482	1.83074	1.19048	0.646614	1.12158	0.849102	1.34327	1.56765	0.781965
Pwp1	0.35571	0.0830829	0.214066	0.394149	0.560659	0.503496	0.743067	0.516049	0.433781	1.04885	0.800057	0.790233	0.836345	0.072717	0.617951	0.56963	0.688422	1.07079	0.286428	1.24672	0.678814	0.32588	1.21833	0.444212	0.735086	0.487783	0.611315	1.01156	0.739177	0.823833	0.96765	0.405012	0.469604	0.332916	0.590976	0.875863	0.42972	0.619246	0.765305	0.894533	0.467155	0.177168	0.952385	0.456433	0.38072	0.715672	0.636284	1.05784	0.579733
Fbxo7	0.0909956	0.152319	0.139966	0.180182	0.13349	0.102988	0.525584	0.376576	0.11316	0.349617	0.13618	0.444506	0	0	0.543048	0.706342	0.393384	0.178465	0.23869	0.31168	0	0.343032	0.358331	0.121149	0.180304	0.189693	0.261992	0.347725	0.341159	0.0392301	0.225343	0.246958	0.135938	0.0739813	0.185735	0.179972	0.187314	0.241657	0.0527796	0.411769	0.221899	0.196853	0.430405	0.228217	0.318982	0.0242601	0.0530237	0.305883	0.364018
Capns1	1.12504	0.927759	0.716296	1.37389	0.75422	1.25874	0.779314	0.390524	1.05616	1.04885	0.74899	0.246948	0.0995649	0.218151	0.655402	1.36711	0.725302	0.758475	0.310297	0.810368	0.339407	1.0977	0.621108	0.740353	0.984738	0.85362	0.436654	0.648033	0.540168	0.536145	0.941139	0.365499	0.407814	1.22069	0.802039	0.539915	0.484812	0.286967	0.831279	0.795141	0.572265	2.38193	0.503665	1.40734	1.05984	0.946143	0.760006	1.21078	0.566251
Lrp3	0	0	0	0	0	0	0	0	0	0	0	0	0	0	0	0	0	0	0	0	0	0	0	0	0	0	0	0	0	0	0	0	0	0	0	0	0	0	0	0	0	0	0	0	0	0	0	0	0
Evx2	0	0	0	0	0	0	0	0	0	0	0	0	0	0	0	0	0	0	0	0	0	0	0	0	0	0	0	0	0	0	0	0	0	0	0	0	0	0	0	0	0	0	0	0	0	0	0	0	0
Folr1	1.64619	0.498498	1.31733	0.360365	0.774243	0.434838	0.96055	0.446313	0.924141	0.833703	1.3618	0.51859	1.51339	1.45434	0.767757	0.52406	1.95463	2.00773	1.7305	0.919456	2.16149	0.514548	0.668885	1.42686	0.235782	0.365837	0.733578	1.59637	0.412233	0.849987	0.609752	0.819902	1.22344	0.727483	0.557206	0.179972	0.462775	1.81243	0.514601	0.922931	1.02774	0.55119	0.421247	0.703668	0.401299	0.679282	1.23722	0.395098	0.99768
Clpb	0.479795	0.304637	0.271699	0.213967	0.293679	0.6637	0.543708	0.390524	0.678961	0.833703	0.13618	0.444506	0.179217	0.363585	0.374516	0.364564	0.393384	0.58001	0.513183	0.638944	0.107181	0.085758	0.668885	0.336524	0.554782	0.758774	0.489052	0.47417	0.440663	1.1246	0.530219	0.71124	0.420172	0.246604	0.481223	0.25196	0.396664	0.317175	0.277093	0.482764	0.642338	0.748043	0.41209	0.228217	0.298402	0.388161	0.653959	0.62451	0.134822
Sept7	0.339165	0.581581	0.568097	0.56307	0.460541	0.81246	1.613	0.432365	0.905281	1.12953	0.902192	0.716148	0.716867	0.399943	0.917563	0.956979	1.40143	1.20464	1.09797	0.202592	1.55413	1.0977	1.43333	1.30571	1.35922	0.216792	1.30996	1.61218	0.383803	1.15075	1.3388	0.928564	0.902133	1.34399	0.776711	0.875863	0.980643	0.815592	0.936839	1.13592	0.397082	1.3386	0.503665	0.722686	0.915786	0.958273	0.61861	0.509804	1.15947
Zdhhc4	0.579063	0.318485	0.189366	0.112614	0.200235	0.286078	0.19936	0.111578	0.2829	0	0.27236	0.246948	0.0796519	0.218151	0.243435	0	0.258158	0	0.0596724	0.249344	0.35727	0.222971	0.453886	0.28268	0.110956	0.257441	0.244526	0.205474	0.241654	0.339995	0.318132	0.207445	0.12358	0.0616511	0.177293	0.76788	0.0110185	0.302071	0.316678	0.0709947	0.362045	0.236224	0.082418	0.304289	0.0720281	0.0242601	0.123722	0.140196	0.161786
Rac1	1.03404	0.955454	1.16913	0.731991	0.927757	0.446281	1.84861	0.641575	1.24476	0.968171	0.714945	0.51859	1.55321	0.290868	1.01119	1.07091	0.823648	1.33849	0.656397	2.0415	0.893176	0.445942	0.668885	1.39994	1.16504	1.26011	1.06544	0.979952	1.08034	1.28152	1.2195	2.34117	1.7054	1.45497	1.19884	0.731885	1.03574	0.93642	0.461822	1.70387	1.4949	0.944897	1.00733	0.380361	0.967234	0.703542	0.795355	1.42745	1.10554
Nup214	0.239897	0.373873	0.123499	0.427933	0.513937	0.0457724	0.163112	0.0697364	0.3772	0.0268936	0.510675	0.296337	0.597389	0.181792	0.543048	0.136711	0.270452	0.0892323	0.334166	0.109088	0.321543	0.222971	0.477775	0.0942267	0.332869	0.704576	0.576383	0.284502	0.326944	0.287688	0.14581	0.286472	0.383098	0.123302	0.261718	0.359944	0.187314	0.226553	0.329873	0.624753	0.280293	0.29528	0.210624	0	0.0926076	0.630762	0.141396	0.407843	0.566251
Aif1l	0	0	0	0	0	0	0	0	0	0	0	0	0	0	0	0	0.049173	0	0	0	0	0	0	0	0	0	0.104797	0	0	0	0	0	0	0	0.0337701	0	0	0	0	0.0141989	0	0	0	0	0	0	0	0	0
Ltbp1	0	0.0276943	0	0	0.0333726	0	0	0	0	0	0	0	0	0	0	0	0	0	0	0.046752	0	0	0	0	0	0.0135495	0	0	0	0.0392301	0	0	0	0.0246604	0	0	0.0110185	0	0	0	0	0	0	0	0	0	0.0176746	0	0
Ugp2	0.0413616	0.0830829	0	0.0225228	0.100118	0.0228862	0	0	0.0754401	0.188256	0.0510675	0	0	0	0.0187258	0.227852	0.0737595	0.0892323	0	0.109088	0	0.0686064	0.0716663	0.0538438	0.194174	0	0	0.142251	0.0426448	0	0.0795329	0.0987834	0.135938	0.0986417	0.0675401	0.0119981	0.0550923	0.151035	0	0.212984	0.163504	0.0984267	0.0457878	0.228217	0.0411589	0.0727802	0	0.0764706	0.0134822
Kcnh6	0	0	0	0	0	0	0	0.139473	0	0	0	0.0246948	0	0	0	0	0	0	0	0	0	0	0	0	0	0.149045	0	0	0	0	0.0795329	0	0	0	0	0	0	0	0	0	0.0116789	0	0	0	0	0	0	0.0254902	0
Trmt1	2.41552	1.02469	0.395198	0.394149	0.353749	0.411952	0.362472	0.836836	0.471501	0.726129	0.0851125	1.28413	0.915997	0.399943	0.71158	0.843053	0.823648	0.446162	0.811545	0.919456	0.535906	0.686064	0.907773	0.794197	0.540912	0.785873	1.32743	0.979952	0.852897	0.810756	1.64368	0.41489	0.37074	0.801464	0.878022	0.731885	0.85944	0.67966	0.171534	0.454366	0.362045	0.354336	0.760077	0.304289	1.02897	1.31004	0.866053	0.382353	0.444911
Nacc1	0.0744509	0.318485	0.115266	0.40541	0.226933	0.0343293	0.235607	0.0278945	0.452641	0.0537873	0.238315	0.0246948	0.238956	0.109075	0.13108	0.410134	0.0368798	0.0446162	0.10741	0.140256	0.160772	0.0686064	0.429998	0.0942267	0.152565	0.121946	0.104797	0.047417	0.127934	0.183074	0.0132555	0.0691484	0.012358	0.0986417	0.0253275	0.119981	0.396664	0.0151036	0.369457	0.0141989	0.0467155	0.29528	0.393775	0.133126	0.113187	0.10917	0	0.0637255	0
Nfix	0	0	0	0	0	0	0	0.181315	0	0	0	0	0	0	0	0	0	0	0	0	0	0	0	0	0	0.108396	0	0	0	0	0	0	0	0	0	0	0	0	0	0.0141989	0	0	0	0	0	0	0	0	0
Slc1a5	0.397072	2.06323	0.428131	0.844605	0.907734	0.926891	0.271854	0.669469	0.396061	0.618554	0.561742	0.691454	0.378347	0.872604	1.161	0.956979	0.540903	0.669243	1.0025	0.716864	0.321543	0.96049	0.716663	1.52109	1.04022	0.596179	0.628781	0.458365	1.09455	0.79768	0.198832	0.760632	0.222444	0.406897	0.692286	0.57591	0.639071	2.08429	0.448627	1.97365	1.14453	0.570875	0.989016	0.931885	1.01868	0.388161	1.32559	0.57353	1.45607
Uba1	0.206808	0.955454	0.765696	0.551809	0.607381	0.801017	0.978674	1.52025	0.754401	1.50604	1.02135	0.642064	1.2346	1.01804	0.973741	2.41523	1.21703	1.16002	0.728004	0.966208	0.96463	0.480245	0.931661	1.09034	1.09569	0.677476	1.71168	1.04317	1.35042	0.666913	0.70254	1.02735	0.852701	0.234274	0.920234	1.2478	0.936569	1.07235	1.557	2.10144	0.8292	1.00395	1.05312	0.570542	1.08042	0.934013	1.39629	0.917648	1.41563
Vwf	0.0579063	0.0415415	0.0740996	0.247751	0.200235	0.0114431	0.144989	0	0.01886	0.0806809	0.102135	0.0246948	0.019913	0.0363585	0	0.113926	0.159812	0	0.10741	0.140256	0.196499	0	0	0.0807658	0.249652	0.162594	0	0	0.0142149	0.169997	0	0.0493917	0.024716	0	0.0422126	0.167974	0.198332	0.0906213	0	0	0.233577	0	0.00915755	0	0.0926076	0.242601	0.141396	0.0127451	0.080893
Siae	0.00827233	0.332332	0.00823329	0.213967	0.160188	0.0686586	0.090618	0	0.11316	0	0.06809	0.0246948	0	0	0	0.250637	0	0.312313	0.0119345	0.015584	0	0	0	0.0807658	0.180304	0	0.174662	0	0	0	0.0397664	0	0	0	0.0253275	0.155976	0.0440738	0	0	0	0	0	0	0	0.0205795	0	0.0706982	0	0
Vsig2	0.0744509	0	0	0.123875	0	0	0	0	0	0	0	0	0	0	0.13108	0	0.135226	0	0.143214	0	0.196499	0.360184	0	0	0	0	0	0	0.312729	0	0	0	0	0	0	0	0	0	0	0	0	0	0.00915755	0	0.0205795	0	0	0	0
Esam	0	0.0138472	0	0	0	0	0	0	0	0.0806809	0	0	0.119478	0	0	0	0	0	0	0	0	0	0	0	0	0	0	0	0	0	0	0	0.0988639	0	0	0	0	0	0	0	0	0	0	0	0	0	0	0	0
Spa17	0.00827233	0	0	0.0112614	0.160188	0	0.0724944	0	0	0.134468	0	0	0	0	0	0.250637	0	0.267697	0	0	0	0.10291	0	0	0	0.0135495	0	0	0	0	0	0	0.160654	0	0	0	0.0771292	0.0755177	0	0	0	0	0	0	0	0	0	0.0382353	0.080893
Fam50a	0.785871	0.235402	0.773929	0.304058	0.367098	1.08709	0.507461	0.362629	0.22632	0.753022	0.578765	0.296337	0.73678	0.509019	0.543048	0.364564	0.958874	0.223081	0.214821	0.93504	0.535906	0.394487	0.310554	0.390368	0.651869	0.555531	1.06544	0.711256	0.582813	0.536145	0.55673	0.958199	0.444888	0.813794	0.354586	0.275957	0.451757	0.589038	0.554186	0.184586	0.397082	0.334651	0.48535	0.418397	0.463038	0.497331	0.459539	0.216667	0.80893
Emd	0.0992679	0.0553886	0.214066	0.574331	0.287004	0.48061	0.0362472	0.181315	0.15088	0	0.289382	0.0987791	0.0995649	0.218151	0.0187258	0.0455704	0.159812	0.356929	0.274493	0.031168	0.428725	0.120061	0	0.228836	0.138695	0.28454	0.244526	0	0.0852897	0.169997	0.0530219	0.00987834	0.135938	0.172623	0.126638	0.239962	0.0881477	0	0.224313	0.312377	0.0233577	0	0.265569	0.171163	0.0720281	0.14556	0.0176746	0.280392	0.0539286
Taco1	0	0	0.0658663	0.0337842	0	0	0	0.111578	0	0.349617	0	0.0740843	0.019913	0	0.411967	0	0.0368798	0	0	0	0	0.137213	0	0	0.180304	0	0.139729	0.126445	0.227439	0	0.0662774	0.0790267	0	0.0369906	0.0590976	0.0119981	0	0.105725	0.0395847	0.0993926	0.175183	0	0	0.114108	0.0308692	0	0.106047	0	0.0674108
Grik3	0.0992679	0.0138472	0.156433	0.180182	0	0.0343293	0.0181236	0.15342	0	0	0	0.123474	0	0.0363585	0	0	0	0	0.0596724	0	0.214362	0	0.0477775	0.0538438	0	0	0	0.126445	0	0	0	0	0.135938	0	0	0	0	0	0	0	0	0.0393707	0.164836	0.0190181	0.0617384	0	0	0.101961	0
Gria3	0	0	0	0	0	0	0	0	0	0	0	0	0	0	0	0	0	0	0.0835414	0	0	0	0.238888	0	0	0	0	0	0	0	0	0	0	0	0	0	0	0	0	0	0	0	0	0	0	0	0	0	0
Sipa1l2	0.00827233	0.0415415	0.0493998	0.0112614	0.140165	0.0114431	0	0.0697364	0.01886	0.0268936	0.102135	0	0.0597389	0.218151	0	0	0	0	0	0.171424	0	0	0	0.013461	0.0416086	0	0	0	0.0142149	0.0784603	0	0.00987834	0.06179	0	0	0.0359944	0.264443	0.120828	0	0.0425968	0	0	0	0	0.0308692	0	0	0	0
Ap4e1	0.00827233	0.0276943	0	0	0.0200235	0	0.0181236	0.0139473	0	0.242043	0.034045	0	0	0	0	0.0227852	0	0	0	0	0	0	0.262776	0	0.0277391	0.0270991	0.22706	0.0316114	0.156364	0.0130767	0	0.0395134	0.06179	0.0369906	0.0759826	0	0.0550923	0	0.0131949	0	0.0583944	0	0.082418	0.0570542	0.0205795	0.0606502	0.106047	0.0127451	0.0404465
Blvra	0.289531	0.221554	0.00823329	0.202705	0.013349	0.0572155	0	0.181315	0.13202	0.564767	0	0	0.179217	0.0363585	0	0.182282	0.0860528	0.267697	0.131279	0.093504	0.446588	0.10291	0.334443	0.228836	0.0416086	0.216792	0	0.252891	0.0142149	0.143844	0.0530219	0.128418	0	0.197283	0.151965	0.119981	0.209351	0.226553	0.105559	0.26978	0.0700732	0.275595	0.0549453	0.209199	0	0.0363901	0.212095	0	0.525804
Pdzd4	0	0	0	0	0	0	0	0.0557891	0	0	0	0	0	0	0	0	0	0	0	0	0	0	0	0	0	0	0	0	0	0	0	0.00987834	0	0.0616511	0	0	0.0440738	0	0	0	0	0	0	0	0	0	0	0	0
Srpk3	0	0	0	0	0	0	0	0	0	0	0	0	0	0	0	0	0	0	0	0	0	0	0	0	0	0	0	0	0	0	0	0	0	0	0	0	0	0	0	0	0.10511	0	0	0	0	0	0	0	0
Idh3g	1.62138	1.68935	0.996228	1.11488	1.47507	1.25874	1.9211	1.25525	1.75398	1.82877	2.58742	1.23474	2.78782	1.09075	2.37817	3.2355	2.66764	1.51695	1.33666	2.18176	2.05431	2.86432	2.19777	2.86718	0.998607	1.74789	1.92128	1.92829	2.1891	2.22304	2.1739	2.01518	1.64361	2.05915	1.82358	2.18366	1.56462	1.35932	2.19036	2.11564	1.13285	2.46067	1.18132	0.58956	1.87273	1.68607	1.83815	2.16667	1.83357
Pnck	0	0.0276943	0	0	0	0	0.0724944	0	0.11316	0	0.06809	0	0	0	0.112355	0	0.0614663	0.178465	0.0835414	0.124672	0	0	0	0	0	0	0	0.047417	0.0852897	0	0.238599	0	0	0	0	0	0	0.0151036	0	0	0.093431	0	0	0	0	0	0	0	0
Ssr4	1.11676	1.21855	3.08748	1.71173	1.34825	1.2473	1.95735	1.38078	2.18776	1.66741	1.08944	1.28413	1.77226	1.12711	2.86505	1.50382	2.42177	3.12313	2.16014	1.79216	1.53626	2.21256	1.31388	2.18068	1.56726	1.66659	2.20073	1.84926	1.44992	2.35381	0.808584	2.09421	2.11322	2.54002	1.88268	1.15182	1.80703	1.25359	2.19036	1.46249	0.712411	0.748043	1.37363	0.608578	2.51069	1.6982	1.97955	1.70784	1.59089
Bcap31	0.769326	1.09393	1.60549	1.1374	1.57518	1.09854	2.79103	1.42262	1.54652	2.01702	1.65118	1.48169	0.975736	0.981679	2.88377	1.89117	2.01609	2.27542	1.24119	1.72982	1.05395	2.1954	2.10221	0.901884	1.42856	2.50666	1.44969	2.38666	1.16563	1.22921	0.344642	1.6398	0.926849	1.14671	0.742941	1.60775	1.48749	1.85774	1.33269	2.01625	0.642338	2.34256	1.12638	1.54046	1.17303	1.29791	1.44931	1.17255	0.99768
Fam98a	0.115813	0	0.115266	0.371626	0.0333726	0.160203	0.489337	0	0.33948	0.107575	0.0170225	0.0246948	0.119478	0	0.0936289	0.501275	0.147519	0	0.0596724	0.093504	0.125045	0.154364	0.358331	0	0.194174	0.135495	0	0.11064	0.156364	0.0392301	0.14581	0.05927	0.148296	0	0.244833	0.131979	0.165277	0	0.0263898	0.0993926	0	0.0196853	0.0274727	0.133126	0.0617384	0	0.159071	0.0254902	0.0674108
Ltbp2	0	0	0	0	0	0	0	0.0557891	0	0	0	0	0	0	0	0	0	0	0	0	0	0	0	0	0	0	0	0	0	0	0	0	0	0	0	0	0	0	0	0	0	0	0	0	0	0	0	0	0
Kmt2a	0.0413616	0.180013	0.0411665	0.427933	0.13349	0.102988	0.0181236	0.0976309	0	0.161362	0.119157	0	0.159304	0	0	0.273423	0.0983461	0.356929	0.0358035	0	0	0	0	0	0.0416086	0	0	0.0948341	0.170579	0.0261534	0.026511	0.306228	0	0.209614	0	0.0479925	0.0110185	0	0.0923644	0.0993926	0	0.157483	0	0	0.0720281	0.0485201	0.106047	0.0637255	0.0269643
Ift46	2.03499	2.75558	2.53585	2.92796	2.50962	2.12842	1.73986	0.334735	1.9803	0.537873	0.595787	0.814927	1.65278	1.70885	1.36698	1.11648	1.24162	0.624626	1.55148	1.2623	0.803859	0.75467	1.2661	1.02303	0.554782	0.894269	0.785977	2.2286	2.61555	0.79768	0.835095	1.6398	1.2358	1.28234	1.2917	1.22381	1.06879	0.845799	0.646551	0.922931	0.782484	1.69294	1.21795	1.10305	0.926076	0.849102	0.724657	0.280392	0.525804
Tmem25	0.0165447	0	0	0.0225228	0	0.0457724	0	0	0	0	0	0	0	0	0	0	0	0	0	0	0	0	0	0	0	0	0	0	0	0	0	0	0	0	0	0	0	0	0	0	0	0	0	0	0	0	0.0176746	0.0637255	0
Cd3g	0	0	0	0	0	0	0	0	0	0	0	0	0	0	0	0	0	0	0	0	0	0	0	0	0	0	0	0	0	0.0784603	0	0	0	0	0	0.0119981	0.132221	0	0	0	0	0	0	0	0	0	0	0	0
Trappc6a	0.148902	0.235402	0.510464	0.450456	0.47389	0.469167	0.090618	0.376576	0.0565801	0.0806809	0.323427	0.543285	0.0597389	0	0.262161	0	0.405678	0.0446162	0.310297	0.264928	0.428725	0.222971	0.812218	0.269219	0.887651	0.541981	0.157195	0.316114	0.298514	0.196151	0.331387	0.148175	0.395456	0.221944	0.23639	0.599906	0.154258	0.921317	0.171534	0.383371	0.537228	0.275595	0.366302	0.893849	0.185215	0.934013	0.547911	0.127451	0.283125
Supt6	0.0744509	0.38772	0.362265	0.281535	0.180212	0.125874	0.0362472	0.0976309	0.30176	0.564767	0.153202	0	0.139391	0.145434	0.35579	0.227852	0.0368798	0	0.131279	0.015584	0	0.188668	0.0716663	0.242297	0.152565	0.243892	0.244526	0.047417	0.127934	0.143844	0.0662774	0.424769	0.234802	0	0.177293	0	0.0220369	0.21145	0.171534	0.0425968	0.093431	0	0.183151	0.247235	0.0411589	0.460941	0.282793	0.0892157	0.0943751
Spag5	0.0579063	0	0	0.0450456	0.0467216	0.0457724	0.0543708	0.0418418	0.24518	0.161362	0.40854	0.246948	0.318608	0.072717	0.168532	0.205067	0.0614663	0.133849	0.0596724	0.046752	0.589496	0.0343032	0	0.0673048	0.0693477	0.0948467	0.209594	0.047417	0.127934	0.169997	0.304876	0.05927	0.049432	0.0369906	0.0759826	0.0599906	0.14324	0.0604142	0.105559	0.156188	0.0583944	0.177168	0.219781	0.0380361	0.39101	0.13343	0	0.0892157	0.0269643
Unc119	0.446706	0.0969301	0.115266	0.168921	0.3404	0.240305	0.362472	0.0139473	0.1886	0	0.27236	0.123474	0	0.109075	0.0561774	0	0.270452	0	0	0	0.035727	0	0.119444	0.107688	0.360608	0.0677476	0	0	0.127934	0	0	0.23708	0	0.123302	0.0590976	0.143977	0.0771292	0.105725	0.0791695	0.0709947	0.151825	0	0.0732604	0	0	0	0.0353491	0	0.0134822
Rab34	0.173719	0.124624	0.288165	0.0788298	0.146839	0.411952	0.25373	0.278945	0.32062	0.268936	0.119157	0.0493895	0.418173	0.545377	0.299613	0.0911409	0.196692	0.446162	0.10741	0.374016	0.875313	0.377335	0.119444	0.148071	0.249652	0.0677476	0.244526	0.268697	0.284299	0	0.251854	0.276593	0.012358	0.345246	0.405241	0.587908	0.407683	0.46821	0.105559	0.0709947	0.198541	0.177168	0.457878	0.0950903	0.874627	0.412421	0.0353491	0.0637255	0.283125
Sdf2	0.198536	0.761594	0.559864	0.191444	0.440518	0.400509	0.761191	0.599733	0.546941	0.268936	0.442585	0.222253	0.577476	0.181792	0.393241	0	0.0122933	0.803091	1.10991	0.124672	0.571633	0.274426	0.406109	0.646126	0.166435	0.541981	0.279458	0.521587	0.398018	0.405378	0.185577	0.306228	0.259518	0.641171	0.20262	0.299953	0.617034	0.951524	0.277093	0.709947	0.490513	0.236224	0.311357	0.323307	0.0308692	0.485201	0.212095	0.471569	0.606697
Ccne1	0.769326	0.152319	0.222299	0.472979	0.407145	0.48061	1.9936	0.794995	2.03688	3.06588	1.56607	0.765538	1.65278	1.19983	1.87258	2.14181	0.921994	2.14158	0.835414	1.99475	0.803859	1.49219	1.98277	1.23841	0.818303	0.203243	0.855841	1.6596	0.867112	0.653836	1.27253	0.365499	1.19873	1.02341	0.692286	0.611904	1.59768	1.32911	1.63617	1.20691	0.443797	0.885841	1.65752	4.16496	0.730571	1.43134	0.777681	1.03235	1.18643
Hsf2bp	0.281259	0.346179	0.411665	0.619377	0.75422	1.07565	0.108742	0.320787	0.810981	0.161362	1.10646	1.55577	0	0.363585	0.393241	1.34433	0.467144	0.267697	0.262559	1.19997	0.0535906	0.497396	0.0238888	1.00957	1.12343	0.894269	0.122263	0.363531	1.06612	0.392301	0.636263	0.750754	0.148296	1.01108	1.49433	0.887861	0.881477	0.0604142	0.171534	1.10752	0.852558	0.866155	0	0.456433	0.627673	1.04318	1.16652	0	1.26732
Bbc3	0.0992679	0.0830829	0.444598	0.0225228	0.0800941	0.0343293	0.0181236	0	0	0.29583	0	0	0.039826	0	0	0	0	0	0.0716069	0	0	0	0	0.0538438	0	0.108396	0	0	0	0.091537	0	0.0691484	0	0	0.0590976	0	0	0	0.0527796	0.0567958	0.0350366	0.0196853	0.109891	0	0	0	0	0	0
Mybpc3	0	0	0	0	0	0.137317	0	0	0	0	0	0	0	0	0	0	0.0368798	0	0	0	0	0	0	0	0	0	0	0	0	0	0	0	0	0.0493209	0	0	0	0	0	0	0	0	0	0.0570542	0	0	0	0	0.0269643
Psmc3	1.7041	1.39856	1.86072	2.0721	2.48959	2.78067	2.86353	2.49656	3.37594	2.50111	2.51933	1.8768	2.40947	2.03607	2.62161	4.44312	2.28655	4.06007	2.43463	3.41289	3.16184	4.76814	2.26943	1.61532	3.49513	3.88872	2.41033	3.54047	3.08464	2.48458	2.18715	2.63752	1.68069	3.48945	3.07308	2.69958	2.75461	4.34982	3.114	3.25156	2.39417	2.34256	2.06045	2.56744	2.59301	2.48666	2.06792	2.57451	3.23572
Acp2	0.124085	0	0.0740996	0.0900912	0	0.0572155	0	0	0.03772	0	0.0510675	0	0.039826	0	0.205984	0.205067	0	0.0892323	0.155148	0.07792	0	0	0	0	0	0.108396	0	0	0	0.104614	0.0927884	0.088905	0.0988639	0.0986417	0.0590976	0	0.0991661	0	0.0659746	0	0.093431	0.0393707	0.0457878	0	0	0.0485201	0.176746	0	0
Rapsn	0	0	0.246999	0.0225228	0.0800941	0.102988	0	0	0.01886	0	0.06809	0.172863	0.119478	0	0	0.250637	0.0368798	0	0.0835414	0.296096	0	0	0	0.013461	0.152565	0.270991	0.0523985	0.0316114	0.0142149	0.11769	0.0530219	0.0790267	0.0741479	0.0246604	0.160408	0.0119981	0.0440738	0.0755177	0.105559	0.0567958	0.0467155	0.0393707	0	0.152144	0.195505	0	0.0883728	0	0.0539286
Slc39a13	0.00827233	0	0	0.0675684	0.0533961	0	0	0.0836836	0	0.0806809	0	0	0.0995649	0	0	0	0	0	0	0	0	0	0	0.13461	0	0.0677476	0	0.0632227	0	0	0.0927884	0	0	0	0	0	0.0220369	0	0	0	0	0	0	0	0.0102897	0	0	0	0
Celf2	0.024817	0.0415415	0.0658663	0.0112614	0.0667451	0.0114431	0	0	0.0565801	0.107575	0	0	0	0	0	0	0	0	0	0	0	0	0	0.0807658	0	0	0	0	0.0568598	0	0	0.0493917	0	0	0	0	0	0	0	0	0.0583944	0	0	0	0	0	0.123722	0.0764706	0
Nr1h3	0	0	0	0	0	0	0	0	0	0	0	0	0	0	0	0	0	0	0	0	0	0	0	0	0	0	0	0	0	0	0	0	0	0	0	0	0	0	0	0	0	0	0	0	0	0	0	0	0
Ddb2	0.0330893	0	0.0411665	0.112614	0.0867686	0.0228862	0.126865	0	0	0	0.06809	0	0	0.109075	0	0	0.122933	0.0892323	0.0477379	0	0.142908	0	0	0.0403829	0	0.162594	0	0	0	0	0.0397664	0	0.160654	0	0	0.0719887	0.154258	0.0604142	0.0131949	0.0709947	0.0467155	0	0.0183151	0	0.0514486	0	0.106047	0.152941	0.0674108
Spi1	0.024817	0.221554	0	0	0.0800941	0	0	0	0	0	0	0	0	0	0	0	0	0	0.023869	0.046752	0	0	0	0	0	0	0	0.158057	0	0	0	0	0.037074	0	0	0	0	0	0	0	0	0	0	0	0	0.10917	0	0.101961	0
Sf3a1	0.347438	0.401567	0.477531	0.472979	0.233608	0.595041	1.12366	0.850784	1.56538	1.21021	0.40854	0.592675	0.816432	0.981679	1.01119	1.02533	0.921994	0.535394	0.45351	0.825952	0.392997	0.480245	0.525553	0.69997	0.790564	1.09751	0.960638	0.442559	0.824467	0.588452	0.357898	0.740875	0.531394	0.752143	0.734499	0.599906	0.539904	0.498417	0.897254	0.638952	0.93431	0.413392	0.604398	0.703668	0.74086	0.824842	0.830704	0.943138	0.539286
Stat6	0.264714	0.346179	0.172899	0.191444	0.307028	0.0343293	0.19936	0.0557891	0	0.322724	0.170225	0.197558	0.159304	0.581736	0	0.0911409	0.663836	0.133849	0.0716069	0.23376	0.392997	0.120061	0	0.309602	0.0277391	0.28454	0.174662	0.189668	0.213224	0.0130767	0.026511	0.454404	0.18537	0.147963	0.447453	0.599906	0.0771292	0.151035	0.0923644	0.638952	0.478834	0	0.503665	0.209199	0.123477	0.0606502	0.247444	0.140196	0.161786
Clgn	0	0	0.057633	0	0	0	0.0543708	0.0139473	0	0	0	0.0493895	0	0	0	0	0	0	0.0358035	0.046752	0.0535906	0.0343032	0	0.161532	0	0.0406486	0	0	0.0710747	0.091537	0	0	0.049432	0	0.160408	0	0	0	0	0	0	0	0	0.114108	0	0	0	0.114706	0
Napsa	0.0661786	0	0.0411665	0	0	0	0	0	0	0	0	0	0	0	0	0	0.0122933	0	0	0	0	0	0	0	0	0	0	0	0	0	0	0	0	0	0.0337701	0	0	0	0	0	0.0467155	0	0	0	0	0	0	0.0254902	0.0404465
Vrk3	0.322621	0.235402	0.0164666	0.315319	0.0934432	0.0801017	0.344348	0.223156	0	0.161362	0.34045	0.666759	0.497825	0.254509	0.149806	0.205067	0.233572	0.713859	0.143214	0.202592	0.392997	0.291577	0.286665	0.646126	0.457695	0.325189	0.279458	0.316114	0.298514	0.353071	0.318132	0.642092	0.593184	0.197283	0.379913	0.131979	0.176295	0.513521	0.382652	0.227183	0.93431	0.25591	0.0732604	0.209199	0.308692	0.679282	0.300467	0.382353	0.337054
Smg9	0.0909956	0.0830829	0.0493998	0.191444	0.113467	0.160203	0.144989	0.237104	0.16974	0.242043	0.187247	0.0493895	0.039826	0	0.299613	0.273423	0.0983461	0.133849	0.202886	0.171424	0	0.085758	0.0716663	0.269219	0.319	0.216792	0.104797	0.0316114	0.412233	0.104614	0.0662774	0.158053	0.037074	0.0986417	0.194178	0.0599906	0.154258	0.151035	0.0791695	0.326576	0.175183	0.413392	0.0732604	0.0380361	0.432169	0.15769	0.441864	0.140196	0.161786
Paxip1	0.479795	0.152319	0.197599	0.461717	0.347075	0.263191	0.181236	0.0139473	0.20746	0.376511	0.06809	0.222253	0.477912	0.218151	0.262161	0.296208	0.110639	0.0446162	0.0596724	0.280512	0.553769	0.274426	0.095555	0.188453	0.152565	0.433585	0.716112	0.284502	0.398018	0.313841	0.503708	0.908807	0.24716	0.0616511	0.295488	0.215966	0.594997	0.604142	0.237508	0.0425968	0.350366	0.492134	0.283884	0.0380361	0.113187	0.764192	0.477213	0.484314	0.350536
Rmnd5a	0.0909956	0.19386	0.0493998	0.15766	0.026698	0	0	0.0976309	0	0	0.119157	0	0	0.072717	0.0187258	0.182282	0	0	0.0716069	0	0.392997	0	0	0	0.277391	0.0406486	0.0349323	0.0790284	0	0.209227	0	0.0493917	0	0	0.0253275	0.0119981	0.220369	0.151035	0	0	0.10511	0	0	0	0	0.0727802	0.141396	0.0637255	0
Mov10	0.272987	0.664663	0.304632	0.439195	0.527286	0.469167	0.96055	0.502102	0.848701	1.04885	1.29371	0.493895	1.2346	0.545377	1.51679	0.56963	0.995754	0.847707	0.811545	0.483104	1.57199	1.23492	1.4811	0.551899	0.651869	0.29809	0.576383	0.932535	0.540168	0.483838	1.00742	0.316107	1.29759	0.56719	1.04687	0.815872	1.17898	1.22339	1.21393	0.851936	0.467155	1.14175	0.979858	0.77974	0.586514	0.557982	0.58326	0.305883	0.471876
Ppm1j	0.0413616	0.124624	0	0	0.113467	0.320407	0.289977	0.0697364	0.01886	0.322724	0	0.469201	0.0796519	0	0.374516	0.136711	0.0368798	0	0.0119345	0.140256	0.0714541	0.291577	0.095555	0.013461	0.0693477	0.121946	0.0873308	0.537393	0.170579	0	0.0662774	0.0197567	0.135938	0.135632	0.0422126	0.335947	0.0330554	0.483314	0.171534	0	0.0817521	0.275595	0.0457878	0.114108	0.0720281	0.266861	0.494888	0.0637255	0.0943751
Rhoc	0.124085	0.263096	0.0164666	0.225228	0.100118	0.0915448	0.543708	0.223156	0.20746	0	0.119157	0	0.876171	0.581736	0.599225	0.843053	0.774475	0.446162	0.0835414	0.15584	0.267953	0.343032	0	0.228836	0.180304	0.176144	0.122263	0.379336	0.0852897	0.143844	0.159066	0.0691484	0.778553	0.0739813	0.177293	0.335947	0.0550923	0.105725	0.0659746	0.212984	0.198541	0.25591	0.366302	0.228217	0.0823178	0.10917	0.19442	0.280392	0.269643
Tead3	0	0.0276943	0	0	0	0	0	0	0.01886	0	0	0	0	0	0	0	0	0	0	0	0	0	0	0	0	0	0	0	0	0	0	0	0	0	0	0	0	0	0	0	0	0	0	0	0	0	0	0	0
Ppard	0	0.0138472	0	0.191444	0	0.0343293	0	0	0	0	0	0	0	0	0	0	0	0.223081	0	0	0.0714541	0	0	0	0	0	0	0	0.0710747	0.0130767	0	0	0.0988639	0	0	0.0959849	0	0	0.0527796	0	0	0	0	0	0	0	0	0.140196	0
Def6	0.14063	0	0.0411665	0	0	0.160203	0.108742	0.223156	0.03772	0	0.119157	0	0.0796519	0	0.13108	0	0.245865	0	0.131279	0.046752	0.0178635	0.137213	0	0.121149	0	0.0677476	0.0698646	0.126445	0.0426448	0.183074	0	0.227202	0	0	0	0.0479925	0.165277	0	0.118754	0.241382	0	0	0.0641029	0	0.144056	0	0	0.0892157	0
Peg3	0.0165447	0.235402	0.0905662	0.0112614	0.153514	0.171647	0.0724944	0.0278945	0.15088	0.0806809	0	0.0246948	0.159304	0	0	0.136711	0	0	0	0.031168	0	0	0	0.0269219	0	0	0	0	0.0426448	0.0130767	0	0	0	0	0.0844252	0	0.0110185	0	0	0.0993926	0	0.059056	0.0366302	0.0760722	0.102897	0.01213	0	0	0
Zim1	0	0	0	0	0	0	0	0	0	0	0	0	0	0	0	0	0	0	0	0	0	0	0	0	0	0	0	0	0	0	0	0	0	0	0	0	0	0	0	0	0	0	0	0	0	0	0	0	0
Metrn	0	0	0	0.056307	0.00667451	0	0.0181236	0	0	0	0	0	0	0	0	0	0	0	0	0	0	0	0	0	0	0	0	0	0	0	0	0	0.06179	0	0	0	0	0	0	0.170387	0	0	0	0	0	0.0970403	0	0	0
Lmf1	0.0413616	0.180013	0.107033	0	0.13349	0.0228862	0	0.125525	0.13202	0.0537873	0.238315	0	0.159304	0	0.149806	0	0.0860528	0	0.0835414	0	0	0	0.19111	0	0.0693477	0.0812972	0	0.0948341	0.0568598	0	0.0530219	0.088905	0.0865059	0	0.0422126	0	0	0	0.0659746	0	0.093431	0	0.0457878	0.114108	0.0926076	0.0727802	0.176746	0.216667	0.256161
Narfl	0.14063	0.0276943	0.057633	0.0675684	0.100118	0.0457724	0.25373	0.181315	0.30176	0.161362	0.357472	0.0987791	0.298695	0.109075	0.0561774	0.136711	0.208985	0	0.155148	0.514272	0.0535906	0.274426	0	0.323063	0.277391	0	0.0873308	0.205474	0.156364	0	0.0530219	0.187688	0.024716	0.493209	0.143523	0.131979	0.176295	0	0.263898	0.12779	0.0817521	0.137797	0.0457878	0.133126	0	0.0849102	0.300467	0.280392	0.0134822
Angptl4	0.0827232	0.0138472	0	0.0450456	0.0800941	0.389065	0	0.334735	0.0943001	0.215149	0.561742	0.148169	0.0796519	0.109075	0.543048	0.273423	0.184399	0	0	0	0.0714541	0.0514548	0.0477775	0.013461	0.332869	0.216792	0	0.142251	0.398018	0	0.0927884	0.227202	0.012358	0.0986417	0.270161	0.419934	0.0771292	0.0453107	0.145144	0.0283979	0.21022	0	0.293042	0.0570542	0.246953	0.206211	0	0.0509804	0.0943751
Dbf4	0.727965	2.18785	0.790396	1.50903	1.34158	0.640814	0.235607	0.181315	0.13202	0.510979	0.27236	0.222253	0.258869	0.436302	0.318338	0.843053	0.221279	0.133849	0.668331	0.794784	0.285816	0.222971	0.214999	0.821119	0.637999	0.56908	0.314391	0.347725	0.952401	0.392301	0.649518	1.06686	0.580826	0.727483	0.270161	0.407936	0.550923	0.25676	0.131949	0.369172	0.233577	0.275595	0.256411	0.190181	0.349851	0.242601	0.229769	0.0509804	0.175268
Daxx	0.173719	0.138472	0.222299	0.382888	0.160188	0.308964	0.652449	0.278945	0.16974	1.21021	0.527697	0.345727	0.258869	0.218151	0.48687	0.637986	0.430264	0.267697	0.23869	0.670112	0.625223	0.600306	0.334443	0.471134	0.138695	0.474234	0.506518	0.158057	0.298514	0.588452	0.623008	0.434647	0.18537	0.715152	0.557206	0.431932	0.473794	0.302071	0.277093	0.482764	0.443797	0.393707	0.41209	0.513488	0.483617	0.412421	0.866053	0.700981	0.417947
Cd320	0.661786	0.581581	0.551631	0.236489	0.47389	0.503496	0.326225	0.502102	1.47108	0.457192	0.851125	0.543285	0.139391	0.836245	1.06737	0.364564	1.04493	0.93694	0.477379	0.483104	0.500179	0.120061	0.597219	0.201914	0.596391	1.24656	0.890774	0.979952	0.412233	0.706143	0.55673	1.03723	0.321308	0.456218	0.624746	0.57591	0.517868	0.105725	0.765305	0.738345	0.747448	0.84647	0.549453	0.760722	0.884917	0.327511	0.300467	0.254902	0.87634
Ipo4	0.0744509	0.581581	0.205832	0.123875	0.287004	0.320407	0.344348	0.251051	0.509221	0	0.425562	0.419811	0.179217	0.072717	0.35579	0.751912	0.172106	0.312313	0.190952	0.561024	0.160772	0.308729	0.501664	0.323063	0.166435	0.176144	0.45412	0.22128	0.0995046	0.248458	0.477197	0.0395134	0.284234	0.59185	0.354586	0.395938	0.319535	0.317175	0.316678	0.369172	0.338687	0.196853	0.283884	0.247235	0.452748	0.533721	0.600935	0.191177	0.161786
Tm9sf1	0.124085	0.166166	0.0740996	0.0900912	0.186886	0.125874	0.362472	0.15342	0.30176	0.484086	0.0510675	0.271642	0.179217	0	0.280887	0.113926	0.221279	0.490778	0.226755	0.07792	0.267953	0.291577	0.238888	0.188453	0.374478	0.0948467	0.122263	0.142251	0.227439	0.183074	0	0.276593	0.111222	0.283595	0.00844252	0.107983	0.209351	0.0453107	0.118754	0.227183	0.443797	0.0393707	0.082418	0	0.0823178	0.15769	0.159071	0.203922	0.107857
Rec8	0	0.235402	0.139966	0.15766	0.0200235	0	0	0	0	0	0.0510675	0	0	0	0	0	0	0	0.119345	0.015584	0.125045	0.0171516	0	0	0.138695	0	0	0	0.0426448	0.11769	0.0132555	0	0	0	0	0	0	0	0.145144	0.113592	0.0700732	0.0787414	0.0457878	0	0.0720281	0	0	0	0
Irf9	0	0.180013	0.205832	0.0675684	0	0.194533	0	0.0976309	0	0.0268936	0.170225	0.246948	0	0.0363585	0.13108	0	0.0983461	0	0.0477379	0.15584	0.196499	0	0.19111	0	0.180304	0	0.174662	0.0948341	0	0.0653836	0.0397664	0.167932	0.148296	0.123302	0	0.107983	0.110185	0.25676	0.0791695	0.12779	0.0350366	0.0984267	0.0274727	0.133126	0.0205795	0.0606502	0.0883728	0.0382353	0.0674108
Gmpr2	0.0330893	0.180013	0.131733	0.180182	0.026698	0.102988	0.308101	0.0278945	0.32062	0.430298	0.13618	0.321032	0.39826	0.218151	0.168532	0.637986	0.344211	0	0.226755	0.405184	0.428725	0.445942	0	0.0538438	0.346739	0.812972	0.244526	0.0316114	0.426448	0.091537	0.0662774	0.0197567	0.469604	0.0369906	0.0759826	0.119981	0.165277	0.483314	0.435432	0.0993926	0.362045	0.157483	0.48535	0.418397	0.174925	0.10917	0.176746	0.267647	0.0539286
Mdp1	0.545973	0.456956	0.205832	0.472979	0.427169	0.240305	0.144989	0.627627	0.33948	0.376511	0.238315	0.493895	0.119478	0.436302	0.674128	0.273423	0.184399	0	0.286428	0.498688	0.571633	1.16631	0.358331	0.471134	0.291261	0.474234	0.45412	0.58481	0.824467	0.353071	0.14581	0.335864	0.271876	0.0863115	0.379913	0.467927	0.132221	0.72497	0.580576	0.241382	0.759127	1.22049	0.641029	0.475451	0.884917	0.557982	0.830704	0.548039	0.31009
Dhrs1	0.281259	0.0138472	0.181132	0.247751	0.126816	0.595041	0.144989	0.15342	0.26404	0.0537873	0.425562	0.123474	0.0597389	0	0.430693	0.0911409	0.233572	0	0.358035	0.296096	0.285816	0.394487	0.095555	0.188453	0.180304	0.257441	0.314391	0.711256	0.0852897	0.353071	0.238599	0.167932	0.407814	0.369906	0.396798	0.107983	0.308517	0.453106	0.409042	0	0.21022	0	0.100733	0	0.38072	0.181951	0.406515	0.0637255	0.107857
Tmem161a	0.0744509	0.166166	0.139966	0.112614	0.233608	0	0	0.125525	0.22632	0.215149	0.13618	0	0	0.436302	0.149806	0.182282	0.307331	0	0.358035	0.062336	0.142908	0.360184	0.143333	0	0.110956	0.0406486	0.209594	0.0632227	0.0568598	0.183074	0.0530219	0.108662	0.0741479	0.135632	0	0	0.0991661	0	0.0791695	0.198785	0	0	0.0549453	0.0760722	0	0.0849102	0	0.114706	0.107857
Armc6	0.0579063	0.0415415	0.0905662	0.0337842	0.173537	0.114431	0.561831	0.0976309	0.11316	0.161362	0.153202	0.493895	0.139391	0	0.337064	0	0.049173	0	0.190952	0.187008	0.410861	0.0171516	0.095555	0.28268	0.360608	0.203243	0.0873308	0	0.156364	0.431532	0.238599	0.17781	0.24716	0.0493209	0.160408	0.0959849	0.264443	0.0906213	0.369457	0.141989	0.163504	0.059056	0.155678	0	0.38072	0.448811	0	0.0764706	0.0674108
Borcs8	0.231625	0.38772	0.378731	0.427933	0.200235	0.755245	0.126865	0	0.30176	0.322724	0.0510675	0.222253	0.477912	0.72717	0.617951	0.227852	0.737595	0.223081	1.0383	0.327264	0.285816	0.96049	0.214999	0.538438	0.30513	0.691026	0.174662	0.47417	0.483308	1.1246	0.225343	0.345742	0.531394	0.332916	0.430568	0.203968	0.528886	0.347382	0.593771	0.354973	0.420439	0.511819	0.512823	0.285271	0.617384	0.303251	0.459539	0.318628	0.835894
Slc25a42	0	0.0553886	0	0	0.00667451	0.0343293	0.0543708	0	0	0	0	0	0	0	0	0	0	0	0	0	0	0.0686064	0	0	0	0	0	0.0790284	0.0710747	0.11769	0	0.128418	0	0	0.0253275	0	0	0	0	0	0	0.157483	0	0	0	0	0	0	0
Snx9	0	0.0830829	0.0246999	0.0337842	0.0600706	0.0686586	0	0	0.03772	0	0.034045	0	0.0796519	0	0.112355	0	0	0.0892323	0	0	0	0	0	0.188453	0	0.0541981	0	0	0.156364	0	0.026511	0.0395134	0.0865059	0	0.194178	0.0119981	0.0661107	0	0.0659746	0	0.128468	0	0	0	0.0411589	0	0	0.0764706	0
Ranbp3	0.620424	0.623122	0.493998	0.270274	0.440518	0.228862	0.416843	2.25946	1.05616	2.68936	1.00433	1.21004	1.17487	0.327226	0.524322	0.546845	0.135226	0.267697	0.381904	0.109088	0.500179	0.600306	0.692774	0.121149	0.30513	0.433585	0.261992	0.458365	0.724962	0.87614	0.676029	0.612457	0.12358	0.406897	0.320816	0.263959	0.506849	0.286967	0.897254	0.241382	0.175183	0.629931	0.558611	0.665632	0.205795	0.254731	0.123722	0.242157	0.121339
Ndufa11	4.52496	2.39556	5.03054	3.05184	4.38515	4.21106	5.94454	6.17864	4.33781	5.4863	3.86411	4.22281	4.93842	6.32638	4.88743	5.03553	5.66719	3.43544	4.64251	4.79987	5.50196	4.8539	5.13608	3.28447	3.28708	5.36561	4.62853	3.41403	2.41654	3.66148	5.43475	4.59343	4.27586	2.8976	4.00175	4.23534	5.83978	4.50086	7.0065	3.16636	5.6409	6.37805	4.89013	4.24103	3.47793	4.56089	4.43631	4.34608	4.74572
Bmp8b	0	0	0	0	0	0	0	0	0	0	0	0	0	0.145434	0	0	0	0	0	0	0	0	0	0	0	0	0	0	0	0	0	0	0	0	0	0	0	0	0	0	0	0	0	0	0	0	0	0	0
Nr2f6	0.173719	0.0553886	0.0493998	0	0.140165	0.0114431	0	0	0.0565801	0	0.0170225	0	0	0	0	0	0	0	0	0.062336	0	0	0	0	0.0416086	0.270991	0.0349323	0	0.0284299	0.0784603	0.0132555	0	0.049432	0	0.0422126	0	0.0220369	0	0	0	0	0	0	0	0	0.0970403	0	0	0
Use1	1.99363	0.983148	1.27616	1.45272	2.0958	1.81945	0.96055	1.15762	2.4518	0.537873	1.2086	1.53108	2.70817	2.18151	1.02992	2.25574	1.43831	1.60618	0.978628	2.19734	1.25045	1.21776	2.50832	1.9653	0.554782	2.00533	0.751044	2.33924	1.91902	2.06612	1.76298	0.82978	1.4706	1.55361	1.89957	1.57175	2.73258	1.94836	1.87368	1.83166	2.19563	2.75595	2.1795	2.37726	1.12158	1.68607	2.10327	0.802942	1.56393
Ocel1	0.24817	0.0138472	0.123499	0.202705	0.126816	0.400509	0.090618	0.237104	0.528081	0	0.255337	0	0.039826	0.908962	0.299613	0.637986	0.676129	0.178465	0.202886	0.794784	0.446588	0	0.167221	0.363446	0.249652	0.474234	0.104797	0.142251	0.341159	0.130767	0.0132555	0.0691484	0.197728	0.56719	0.0844252	0.0839868	0.374628	0.166139	0.0791695	0	0.10511	0.433078	0.476193	0.0190181	0.123477	0.363901	0.600935	0.152941	0.0943751
Dyrk1b	0.00827233	0	0	0.0337842	0	0	0	0	0	0	0	0	0	0	0	0	0	0	0.023869	0.109088	0	0	0	0	0	0	0	0	0	0	0	0.0790267	0	0	0	0	0	0	0	0	0	0	0.0366302	0	0	0.0606502	0	0	0
Braf	0	0.0138472	0	0	0.0734196	0.125874	0.0724944	0	0.03772	0	0.0851125	0.0740843	0	0	0	0	0	0	0	0.015584	0.0178635	0	0	0	0	0.0677476	0	0.0948341	0.0284299	0.0392301	0	0	0	0	0.0422126	0.0839868	0	0	0	0.0425968	0	0	0.0183151	0.247235	0	0.0363901	0	0	0
Ndufb2	3.34202	1.12162	3.32625	3.0631	3.57086	1.96821	3.18975	3.19393	3.1119	1.23711	1.97461	1.77802	1.89173	2.07243	1.51679	3.32664	2.88892	1.29387	3.06716	1.80774	2.60807	3.51608	1.93499	1.66916	2.80165	3.30609	2.81205	2.30763	2.71505	1.46459	3.48619	3.42778	3.44788	2.09614	2.83669	2.48361	3.34961	2.89988	2.28272	2.85399	2.14891	1.65357	2.82053	4.56433	1.64636	2.36536	3.00467	3.17353	3.23572
Hltf	0.132357	0.0276943	0.0493998	0.135137	0.026698	0.125874	0.235607	0.111578	0.13202	0.0537873	0.306405	0.0987791	0.0796519	0.0363585	0.280887	0.341778	0.159812	0	0.10741	0.109088	0.125045	0	0.406109	0.0942267	0.0970868	0.29809	0.349323	0.047417	0.213224	0.261534	0.106044	0.17781	0.111222	0.0616511	0.151965	0.0839868	0.0771292	0.135932	0.171534	0.184586	0.327008	0.157483	0.137363	0.114108	0	0.0606502	0.0176746	0.114706	0.0539286
Prpf6	0.330893	0.415415	0.164666	0.304058	0.407145	0.743802	1.03304	0.334735	0.528081	0.726129	0.81708	0.370422	0.258869	0.399943	0.880112	0.432919	0.258158	0.490778	0.322231	0.483104	0.553769	0.926186	0.95555	0.780736	0.416086	0.58263	0.838375	0.569004	0.525953	0.588452	0.636263	0.800145	0.506678	0.678162	0.987774	0.371942	0.220369	0.271864	0.422237	0.340775	0.303651	0.55119	0.622713	0.209199	0.411589	0.982533	0.494888	0.318628	0.485358
Rgs19	0.24817	0.166166	0.057633	0.213967	0.0600706	0.0343293	0.0543708	0.30684	0.15088	0.0806809	0.306405	0.444506	0.139391	0	0.224709	0.159497	0.442557	0.58001	0.298362	0.140256	0.0714541	0	0	0.0673048	0.263521	0.623278	0.0349323	0.268697	0.355374	0.222304	0.583241	0.41489	0	0	0.582534	0.0719887	0.176295	0	0.343068	0.624753	0.256935	0.374022	0.567768	0.190181	0.123477	0.315381	0	0	0.49884
Abhd3	0	0	0	0	0	0	0	0	0	0	0	0	0	0	0.168532	0	0	0	0	0	0	0	0	0.0942267	0	0	0	0	0	0	0	0	0	0	0	0	0	0	0	0	0	0	0	0	0	0	0	0	0
Snrpd1	4.60768	1.88321	2.65112	4.48204	4.80565	3.5588	6.25264	2.98472	4.03605	4.89464	2.28101	5.13651	3.5246	4.54481	4.7938	7.2457	5.53197	4.28315	3.66389	3.52198	4.10861	4.16784	3.63109	2.90757	4.53534	3.11639	4.646	5.51618	5.5154	3.28226	3.49945	3.42778	4.68368	5.9185	4.49986	5.01521	3.44878	4.28941	5.63423	3.53554	3.21169	5.72844	5.50369	4.86862	2.9017	5.99224	2.66886	5.60785	6.14786
Tchp	0.0744509	0.0830829	0	0.0450456	0	0.0457724	0	0.209209	0.16974	0.161362	0.0170225	0.172863	0.19913	0	0.187258	0.0911409	0.381091	0.178465	0.0716069	0.171424	0.178635	0.411638	0	0.161532	0.0554782	0.189693	0.192128	0.142251	0	0.0130767	0	0.167932	0.12358	0.0739813	0.194178	0.0719887	0.0661107	0	0.0131949	0.0993926	0	0	0.0549453	0.266253	0.226374	0.0363901	0.671633	0.178431	0.202232
Tiam1	0.024817	0.0415415	0.0411665	0.292796	0.0333726	0.0915448	0	0	0	0	0	0	0	0	0.112355	0.136711	0.0122933	0	0	0	0	0	0	0	0	0	0.122263	0	0.0995046	0.0261534	0.0397664	0	0	0	0	0	0.0220369	0.0302071	0.0131949	0.0283979	0.0233577	0	0	0	0	0.0242601	0	0	0.0134822
Tsc2	0	0.124624	0.107033	0.236489	0.120141	0.125874	0.0181236	0.404471	0.1886	0.188256	0.0510675	0.321032	0.0597389	0.0363585	0.13108	0.136711	0.208985	0.133849	0.429641	0.140256	0.0893176	0.0171516	0	0.0269219	0.0138695	0.0812972	0.122263	0.0948341	0.0995046	0.287688	0.106044	0.0197567	0.049432	0.0369906	0.0590976	0.0359944	0.132221	0.0151036	0.0659746	0.0141989	0.256935	0.0984267	0.100733	0.0190181	0.0720281	0.218341	0.353491	0.152941	0.0674108
Rpl3l	0	0.166166	0	0	0	0.0114431	0	0	0.01886	0	0.0510675	0	0	0	0	0	0	0	0	0	0	0	0.214999	0	0	0	0.0873308	0	0.127934	0.0523069	0	0	0	0.135632	0.0337701	0	0	0.135932	0	0	0	0	0.0732604	0	0	0	0	0.0382353	0
Slc9a3r2	0.297804	0.276943	0.189366	0.450456	0.420494	0.217419	0.70682	0.502102	0.13202	0.242043	0.374495	0.222253	0	0.181792	1.27335	0.296208	0.590076	0.624626	0.334166	0.374016	0.285816	0.222971	0.286665	0.336524	0	0.663927	0.279458	0.268697	0.852897	0.405378	0.397664	0.464282	0.111222	0.160293	0.16885	0.263959	0.0991661	0	0.606966	0.482764	0.385403	0.393707	0.357144	0.703668	0.113187	0.278991	0.371166	0.0127451	0.080893
Puf60	0.984407	1.01084	0.197599	0.777037	0.901059	1.01844	1.68549	1.74341	1.2259	2.07081	1.78736	2.19783	1.19478	1.27255	2.28455	1.91396	2.90121	1.47233	1.59922	1.35581	1.10754	1.90383	2.46054	1.99222	2.13591	2.23567	1.99114	1.13801	2.33125	1.35998	1.88228	1.76822	1.86606	1.77555	1.44367	0.911857	1.58666	1.6916	2.15077	1.2779	1.00438	2.65752	2.2436	1.76868	1.58462	2.24406	2.45676	1.45294	1.28081
Golga2	0	0.0415415	0.0164666	0.304058	0.0467216	0.0457724	0.090618	0.15342	0.03772	0	0.221292	0.0246948	0.039826	0	0.280887	0	0.0860528	0	0.0477379	0	0.035727	0	0	0.0538438	0.346739	0.0270991	0.139729	0.0316114	0.170579	0.196151	0	0.128418	0.049432	0.0123302	0	0	0.14324	0.166139	0.0263898	0.0567958	0.093431	0.0196853	0	0.0380361	0.0823178	0.15769	0	0.0127451	0.0539286
Uck1	0.148902	0.124624	0.00823329	0.0675684	0.113467	0.0801017	0.25373	0.195262	0.01886	0.242043	0.595787	0.0493895	0.238956	0.0363585	0.168532	0.0455704	0.233572	0.133849	0.10741	0.015584	0.178635	0	0.214999	0.13461	0.166435	0.216792	0.122263	0.0948341	0.127934	0	0.132555	0.0493917	0.24716	0.221944	0.0422126	0.0839868	0.330554	0.196346	0.263898	0.255581	0.151825	0.118112	0.082418	0.380361	0.0514486	0.254731	0.318142	0.0892157	0.0539286
Ikzf4	0	0	0	0	0	0	0	0	0	0	0	0	0	0	0	0	0	0	0	0	0	0	0	0	0	0	0	0	0	0.0130767	0	0	0	0	0	0	0	0	0	0	0	0	0.0732604	0	0	0	0	0	0
Mien1	1.09195	0.969301	1.25969	0.281535	1.11464	1.06421	0.851809	0.753153	0.924141	1.66741	0.374495	0.543285	0.677041	0.836245	1.42316	0.296208	1.0941	0.58001	0.835414	2.05709	1.75063	1.68086	1.60055	1.14418	0.887651	0.989116	0.349323	0.347725	1.05191	1.24229	0.901373	0.484039	0.568468	1.02341	1.18195	0.815872	0.936569	0.860902	1.09518	0.553759	0.957668	1.3386	0.9707	0.608578	0.38072	0.776322	2.58049	0.62451	0.903305
Axl	0	0.166166	0	0	0	0	0	0.139473	0	0	0	0	0	0	0	0	0	0	0	0	0	0	0	0	0	0	0	0.11064	0	0.0523069	0	0	0.037074	0.0739813	0	0	0.0771292	0	0	0.0567958	0.0467155	0	0	0	0	0	0	0	0.0269643
Tgfb1	0.181991	0.0276943	0.0329332	0.0112614	0.00667451	0.0114431	0	0	0.03772	0	0	0	0	0	0	0	0	0	0	0	0	0	0	0	0	0	0	0.0158057	0	0.0261534	0	0.00987834	0	0	0	0.0119981	0.0110185	0	0	0	0	0	0	0	0	0	0.0176746	0	0.0134822
Ccdc97	0	0.429262	0	0.146398	0.0400471	0.0457724	0.090618	0.15342	0	0	0.119157	0	0	0.290868	0.0561774	0.0911409	0.122933	0.0446162	0.0716069	0	0.0714541	0.137213	0.095555	0.242297	0.0693477	0	0.157195	0.0316114	0.0710747	0.169997	0.14581	0.0493917	0.173012	0.0739813	0	0.203968	0.0550923	0.105725	0.0923644	0.0141989	0.0700732	0.0984267	0.0915755	0.114108	0.288112	0.10917	0.282793	0.152941	0.0269643
Zfp40	0	0.0692358	0	0.0675684	0.026698	0	0	0	0	0.161362	0	0	0	0	0.0187258	0	0.0737595	0	0.0477379	0.07792	0	0.085758	0	0.0538438	0	0	0	0	0.0142149	0	0.0132555	0.148175	0	0	0.126638	0.0839868	0.0220369	0	0	0.0993926	0	0.0196853	0	0	0.0102897	0.0727802	0.0530237	0	0
Akap8l	0.397072	0.816982	0.0823329	0.146398	0.0667451	0.137317	0.235607	0.251051	0.980721	0.537873	0.663877	0.370422	0.219043	0.327226	0.430693	0.364564	0.172106	0	0.358035	0.187008	0.107181	0.274426	0.429998	0.174992	0.208043	0.487783	0.611315	0.47417	0.298514	0.457685	0.0795329	0.316107	0.12358	0.431557	0.346143	0.0599906	0.28648	0.105725	0.303483	0.255581	0.21022	0.157483	0.109891	0.456433	0.164636	0.218341	0.706982	0.127451	0.390983
Pdcd2l	0.777599	1.05238	0.255232	0.371626	0.674126	0.286078	0.743067	0.990256	1.07502	0.510979	0.578765	1.33352	0.577476	0.763528	1.3108	1.68611	0.663836	0.624626	0.990562	0.919456	1.1254	1.08055	1.12277	0.753814	0.901521	1.04331	1.48462	1.09059	1.20827	0.588452	0.662774	0.740875	0.815627	0.887775	0.759826	0.44393	1.35527	0.966627	0.738915	0.766743	0.455476	1.39766	1.09891	0.49447	0.905496	1.01892	1.36094	0.790196	0.337054
Gtf2f1	0.272987	0.955454	0.67513	0.337842	0.360424	0.881119	0.978674	1.0042	1.0373	1.2909	1.31073	0.543285	1.19478	0.94532	0.861386	0.820268	0.344211	0.803091	0.954759	1.52723	1.26831	1.86952	1.05111	0.56536	0.707347	1.16526	0.45412	0.758673	0.796037	0.732296	0.82184	0.879172	0.395456	1.12205	0.557206	0.695891	0.991661	0.981731	1.45144	0.511162	0.642338	0.511819	0.879125	1.06501	1.01868	1.05531	0.318142	1.28726	0.674108
Clpp	0.860322	1.06623	0.798629	1.54281	1.38162	1.23585	1.34115	2.18972	1.43336	1.39847	1.42989	3.06215	1.33417	1.81792	2.19092	1.59497	1.61042	1.9185	1.82598	3.27264	2.26867	1.5608	2.84276	1.26533	1.48404	3.50933	1.88634	1.3909	0.639672	1.5169	1.74972	1.36321	1.8537	1.52895	1.78981	1.35579	2.18165	1.79732	1.91326	1.61868	1.75183	1.79137	1.9414	2.83369	1.87273	2.0985	2.1563	2.16667	2.7234
Alkbh7	0.281259	0.235402	0.510464	0.495502	0.440518	0.858233	0.308101	0.502102	0.867561	0.0806809	0.459607	0.419811	0.796519	0.145434	0.318338	0.501275	0.577783	2.00773	0.441576	0.514272	0.589496	0.463093	1.2661	0.538438	0.30513	0.785873	0.90824	0.205474	0.952401	0.601529	0.583241	0.77051	0.457246	0.801464	0.709171	0.25196	0.760274	0.453106	0.67294	0.695748	0.490513	0.157483	0.787549	0.608578	0.452748	0.885492	0.901402	0.407843	0.768483
Pspn	0	0	0	0	0	0	0	0	0	0	0	0	0	0	0	0	0	0	0	0	0	0	0	0	0	0	0	0	0	0	0	0	0	0	0	0	0	0	0	0	0	0	0	0	0	0	0	0	0
Dennd1c	0	0.124624	0	0	0.0800941	0.18309	0.0181236	0.181315	0	0	0	0	0.139391	0.072717	0.0936289	0	0.258158	0.267697	0.167083	0	0	0	0	0	0	0.162594	0	0	0.11372	0.104614	0.225343	0.029635	0	0.283595	0.016885	0.0839868	0.0881477	0	0	0.0283979	0.151825	0	0	0	0	0	0	0.0127451	0.107857
Med6	0.21508	0.526192	0.312865	0.48424	0.333726	0.526383	0.797438	0.15342	0.30176	0.107575	0.783035	0.395116	0.557563	0.436302	1.12355	1.04812	0.713009	0	0.58479	0.903872	0.875313	0.788974	0.883884	0.511517	0.499304	0.636828	0.628781	0.727061	0.653887	0.156921	0.636263	0.750754	0.667332	0.172623	0.498108	0.431932	0.683144	0.0755177	0.963228	0.582156	0.595623	1.67325	0.677659	0.665632	0.823178	0.861232	0.38884	0.535294	0.512322
Cse1l	0.157174	0.720052	0.197599	0.450456	0.3404	1.07565	0.851809	0.683416	1.24476	1.12953	0.731967	1.28413	1.51339	0.872604	0.71158	1.11648	0.749889	0.713859	0.990562	1.4649	1.60772	1.18346	0.57333	1.13072	0.984738	0.474234	0.925706	1.16962	1.17984	0.719219	1.12672	1.42248	0.543752	1.38098	1.41834	0.815872	0.969624	1.04214	1.46464	0.795141	1.0511	0.688987	1.05312	1.19814	0.730571	0.970403	1.21954	1.60588	1.34822
Naa20	1.20776	0.733899	0.716296	1.06983	1.08795	0.732358	1.28678	0.627627	0.22632	2.1246	0.731967	2.17314	0.73678	0.981679	1.70405	1.59497	0.737595	0.713859	1.94532	1.6519	2.09003	0.909035	1.60055	2.19414	0.790564	1.49045	1.34489	1.70701	1.1372	1.1246	1.76298	1.08662	1.84134	1.47963	1.57875	2.71157	1.20101	1.35932	1.25352	1.3205	0.665696	2.51972	0.86081	1.29323	1.51259	1.80738	3.42886	1.88628	1.03813
Prkra	0.00827233	0.373873	0.238765	0.101353	0.0400471	0.0801017	0.308101	0.125525	0.11316	0.161362	0.238315	0.617369	0	0.327226	0	0	0	0	0.179017	0.062336	0	0	0	0.336524	0.416086	0.270991	0.157195	0.22128	0.142149	0.130767	0.0530219	0.088905	0.0741479	0	0.126638	0	0.0991661	0	0.263898	0	0	0.118112	0.137363	0	0.133766	0.412421	0.212095	0.114706	0.390983
Fkbp7	0.289531	0	0.123499	0.0112614	0.0734196	0.0114431	0	0	0	0	0	0	0	0.872604	0.149806	0	0.0122933	0	0.0358035	0	0.232226	0	0	0	0.0832173	0	0.0873308	0.047417	0.0852897	0.0261534	0.0132555	0	0.0988639	0.0739813	0	0.239962	0.121203	0	0	0	0.093431	0	0	0	0	0	0	0	0
Plekha3	0.909956	1.24624	2.79109	0.675684	1.22144	1.00699	1.41364	0.251051	0.810981	4.00715	0.40854	1.55577	1.87182	0.836245	1.10482	4.26084	2.66764	0.446162	0.560921	2.64928	0.91104	3.91056	2.60387	1.22495	1.58113	3.21124	1.65928	6.19583	1.20827	2.05304	3.91037	1.70895	1.8537	3.00857	1.65473	1.66774	1.56462	1.41973	0.501407	1.43409	3.78395	3.6221	2.75642	1.02698	1.11129	2.62009	1.8735	2.11569	2.53465
Ykt6	0.314348	0.180013	0.0823329	0.0112614	0.146839	0.160203	0.181236	0.0557891	0.26404	0.107575	0.153202	0.0987791	0.219043	0.0363585	0.187258	0.0455704	0	0	0	0.218176	0	0.274426	0.0716663	0.148071	0	0.0541981	0.192128	0	0.0426448	0.0130767	0.106044	0	0.210086	0.332916	0.13508	0.0959849	0.319535	0.362485	0.0395847	0.12779	0.10511	0.0393707	0.347987	0.0760722	0.185215	0.13343	0.123722	0.0892157	0.0269643
Baz1b	0.579063	0.346179	0.205832	0.596854	0.714173	0.549269	0.45309	0.251051	0.565801	0.134468	0.34045	0.0493895	0.338521	0.145434	0.805209	1.64054	0.381091	0.267697	0.143214	0.498688	0.178635	0.257274	0.19111	0.201914	0.30513	0.528432	0.646248	0.821895	0.383803	0.274611	0.55673	0.839659	0.210086	0.320586	0.717614	0.227964	0.275461	0.166139	0.290288	0.227183	0.256935	0.0984267	0.274727	0.68465	0.164636	0.218341	0.777681	0.548039	0.337054
Pex6	0.024817	0.110777	0.0164666	0.0450456	0.0467216	0.0228862	0.0724944	0	0	0	0	0.0493895	0.0597389	0	0	0	0.0737595	0	0.0954759	0	0	0	0.095555	0.0807658	0.0554782	0.0812972	0.139729	0	0	0	0	0	0	0	0.0337701	0.0359944	0.0330554	0.0755177	0	0	0	0	0	0	0.123477	0	0	0	0
Mrpl2	1.50556	1.14931	0.757463	0.822082	1.84217	1.14431	1.43176	1.05999	1.37678	1.21021	1.80438	2.46948	1.33417	1.0544	0.955015	1.48104	1.30309	2.09696	1.40827	1.76099	1.73276	2.6928	3.67887	1.66916	0.998607	0.85362	1.83395	1.3909	1.16563	1.22921	1.67019	1.46199	1.05043	0.863115	1.15662	1.01984	2.0274	1.67649	1.92646	1.73227	1.52993	2.06696	1.53847	1.90181	2.37693	0.800582	1.9442	1.52941	0.660626
Mea1	0.934773	0.872371	0.222299	0.506763	0.974479	1.12142	0.489337	0.46026	0.886421	0.618554	0.766012	0.617369	0.975736	1.12711	1.10482	1.80003	0.909701	0.490778	0.79961	0.561024	0.893176	0.720367	0.429998	0.942267	1.12343	0.85362	0.576383	0.426753	0.980831	0.183074	0.954395	0.493917	0.531394	0.752143	1.25793	0.863865	0.881477	1.44994	0.7785	1.86006	1.16789	0.610246	0.842495	0.836795	1.31709	1.38282	1.67908	0.943138	0.525804
Gnmt	0	0	0	0	0	0.102988	0	0	0	0	0	0	0	0	0	0	0	0	0	0	0	0	0	0	0	0	0	0	0	0	0	0	0	0	0	0	0	0	0	0	0	0	0	0	0	0	0	0	0
Grin2d	0	0	0	0.0112614	0	0	0	0	0	0	0	0	0	0	0	0	0	0	0	0	0	0	0	0	0	0	0	0	0.0710747	0	0	0	0	0	0	0	0.0550923	0	0	0	0	0	0	0	0.0205795	0	0	0	0
Kdelr1	0.777599	1.37087	0.740996	0.743252	0.513937	0.366179	0.344348	0.125525	0.35834	0.645448	0.74899	0.493895	0.816432	0.181792	0.411967	0.136711	0.319625	0.892323	0.45351	1.0753	0.232226	0.240122	0.0716663	0.215375	0.457695	0.352288	0.506518	0.284502	0.383803	0.104614	0.238599	0.197567	0.481962	0.443888	0.346143	0.323949	0.187314	0.302071	0.369457	0.113592	0.654017	0.433078	0.439562	0.437415	0.164636	0.363901	0.212095	0.407843	0.849376
Tmem143	0.132357	0	0.00823329	0.0450456	0.0333726	0.0915448	0	0	0	0.0806809	0.034045	0.172863	0	0.072717	0	0	0.049173	0	0	0.015584	0	0.120061	0.0238888	0.0269219	0.0138695	0.0270991	0.0174662	0	0.0142149	0.104614	0	0.0493917	0.037074	0.0493209	1.32548	0.0119981	0	0	0.0527796	0.141989	0	0	0.0183151	0.0950903	0	0.0485201	0.0353491	0.114706	0
Pdxk-ps	0	0	0	0	0	0	0	0	0	0	0	0	0	0	0	0	0	0	0	0	0	0	0	0	0	0	0	0	0	0	0	0.0395134	0	0	0	0	0	0	0	0	0	0	0	0	0	0	0	0	0
Ggct	0.21508	0.346179	0.181132	0.270274	0.26698	0.320407	0.416843	0.181315	0.396061	0.59166	0.561742	0.296337	0.219043	0.072717	0.35579	0.615201	0.172106	0	0.358035	0.280512	0.0714541	0.291577	0	0.107688	0.513173	0.29809	0.558917	0.142251	0.184794	0.169997	0.106044	0.306228	0.197728	0.369906	0.413683	0.311951	0.473794	0.0604142	0.0263898	0.184586	0.233577	0.0984267	0.247254	0.266253	0.0411589	0.0606502	0.300467	0.216667	0.18875
Jag2	0.0330893	0	0	0	0.00667451	0.0114431	0	0.0278945	0	0	0	0	0	0	0	0	0.049173	0	0	0	0	0	0	0	0	0	0	0	0.0852897	0.0130767	0	0.029635	0	0	0	0	0	0	0	0	0	0.393707	0.0366302	0	0	0	0	0	0
Btbd6	0.0579063	0	0.0658663	0.0112614	0.026698	0.125874	0.0724944	0	0	0	0	0	0	0	0	0	0	0.0892323	0	0	0	0	0	0.0269219	0.194174	0	0	0	0.0426448	0	0.0530219	0	0	0	0	0	0	0	0	0	0	0.137797	0.0549453	0	0.0926076	0	0	0	0
Nudt14	1.06713	0.263096	1.01269	0.765775	0.727522	0.675143	0.815562	0.850784	0.30176	0.672341	0.442585	0.864317	0.477912	0.545377	0.48687	0.820268	0.504024	0.847707	1.0741	0.514272	0.30368	0.891883	0.883884	0.403829	0.846042	0.58263	0.925706	0.347725	0.668102	0.91537	0.954395	0.671727	0.506678	1.23302	0.599419	0.395938	0.85944	1.10256	0.910449	0.596355	0.163504	0.413392	0.741762	0.437415	0.74086	0.570112	0.530237	0.726471	1.07857
Epdr1	0	0.0415415	0	0	0	0.0114431	0	0	0	0	0.0851125	0	0	0.109075	0	0	0	0	0	0	0	0	0	0.0403829	0	0	0	0	0.0568598	0	0	0	0	0.0246604	0.0422126	0	0.0771292	0	0	0	0	0	0	0.209199	0	0	0	0.0382353	0
Flii	0.14063	0.152319	0.0823329	0.0450456	0.0600706	0.125874	0.181236	0.209209	0.16974	0.134468	0.221292	0.123474	0.0796519	0.436302	0.0749031	0	0	0.0446162	0.0835414	0.109088	0.285816	0.085758	0	0.0538438	0.180304	0.270991	0.261992	0.363531	0.170579	0.287688	0.185577	0.158053	0.18537	0.221944	0.0844252	0.299953	0.0881477	0.105725	0.171534	0.113592	0.116789	0.059056	0.082418	0.0950903	0.246953	0.327511	0.265118	0.140196	0.202232
Top3a	0	0.318485	0	0.225228	0.13349	0	0.0362472	0.0278945	0.03772	0	0.102135	0.0493895	0.159304	0	0.0936289	0	0	0.0446162	0.0477379	0.140256	0	0.0343032	0	0	0.0832173	0	0.157195	0.173862	0	0.0523069	0.14581	0.0197567	0	0.0616511	0	0.0599906	0.0550923	0.0604142	0.0263898	0.0283979	0.0583944	0.0984267	0	0	0.0617384	0	0.212095	0.178431	0.0269643
Atg4d	0.231625	0.166166	0.139966	0.225228	0.0400471	0.102988	0	0.0697364	0.20746	0.215149	0.391517	0.148169	0.19913	0.436302	0.505596	0.227852	0.0860528	0.624626	0.119345	0.296096	0.232226	0.274426	0.262776	0.201914	0.499304	0.29809	0.506518	0.252891	0.270084	0.0130767	0.437431	0.276593	0.210086	0.468548	0.0422126	0.0239962	0.42972	0.377589	0.250703	0.525361	0.280293	0.196853	0.155678	0.209199	0.185215	0.1213	0.282793	0.356863	0.148304
Qtrt1	0.81896	0.540039	0.148199	0.371626	0.587357	0.377622	0.471213	0.278945	0.33948	0.430298	0.95326	0.642064	0.637215	0.399943	0.430693	1.27597	0.331918	0.267697	0.250624	0.748032	0.625223	0.514548	0.501664	0.444212	0.776695	0.840071	0.261992	0.410948	0.298514	1.35998	0.795329	0.543309	0.12358	0.653501	0.439011	0.203968	0.352591	1.17808	0.329873	0.965528	0.397082	1.20081	0.695974	0.437415	0.884917	0.242601	0.636284	0.994118	0.889822
Hdgfl2	0.397072	0.470803	0.584564	0.585593	0.47389	0.595041	0.70682	0.990256	0.999581	0.860597	0.510675	1.65455	1.01556	0.690811	1.17972	1.16205	0.663836	1.16002	0.45351	1.09088	0.30368	0.651761	1.02722	0.848041	0.776695	0.691026	0.925706	0.837701	0.611243	0.653836	0.636263	0.730997	0.469604	0.974087	1.09753	1.11583	1.14592	1.38953	0.818084	1.00812	0.735769	0.669302	1.13554	0.722686	0.802599	1.22513	0.530237	1.12157	0.889822
Chaf1a	0.00827233	0.0830829	0.00823329	0.0112614	0.0200235	0.0343293	0.126865	0.61368	0.0754401	0.618554	0.153202	0.123474	0.219043	0.218151	0.112355	0.432919	0.122933	0.0446162	0.23869	0.374016	0.0714541	0.0514548	0.358331	0.0807658	0.194174	0.718125	0.192128	0.742867	0.170579	0.353071	0.291621	0.23708	0.148296	0.382237	0.211063	0.227964	0.341572	0.0604142	0.211119	0.283979	0.116789	0.334651	0.0915755	0	0.164636	0.13343	0.0883728	0.178431	0.148304
Adprh	2.10117	2.00784	1.70429	2.4212	2.10247	2.16275	2.33794	1.72946	2.09346	1.88256	2.48528	3.40788	2.40947	2.47238	2.56543	1.18483	2.83974	3.12313	2.54205	1.54282	1.96499	2.40122	1.31388	1.84415	0.679608	0.718125	1.67675	1.84926	1.94745	1.39921	2.37273	1.15577	1.44588	1.14671	1.81514	1.8957	2.32489	4.33472	4.48627	1.19271	2.38249	1.43703	3.74544	2.54842	1.88302	2.17128	1.46699	2.3451	2.07625
Tmem39a	0.9265	0.830829	0.617497	0.96848	0.981153	0.389065	1.21428	0.641575	0.33948	0.914384	0.6809	1.21004	1.01556	0.763528	1.91003	1.07091	0.848235	1.60618	1.06217	1.66749	1.17899	0.943338	0.716663	1.25187	0.637999	0.406486	0.593849	1.13801	0.326944	0.83691	0.662774	0.977955	0.778553	0.234274	0.329258	0.57591	0.528886	1.7218	1.18754	0.454366	0.782484	0.236224	0.659344	1.46439	0.843758	0.739932	0.81303	0.637255	0.566251
Timmdc1	0.148902	0.332332	0.0658663	0.0225228	0.246957	0.160203	0.0543708	0.0976309	0.0565801	0.403405	0.20427	0.370422	0.0796519	0.254509	0.543048	0.113926	0.331918	0	0.286428	0.23376	0	0.154364	0.286665	0.255758	0.0693477	0.230342	0.279458	0.237085	0.312729	0.0653836	0.0795329	0.138297	0	0.184953	0.0506551	0.227964	0.132221	0.46821	0.303483	0.255581	0.338687	0.196853	0.210624	0.285271	0.174925	0.1213	0.512562	0	0.134822
Pla1a	0.165446	0.276943	0.428131	0.518024	0.100118	0.205976	0.0724944	0	0.0943001	0.268936	0.06809	0.691454	0.119478	0.763528	1.27335	0	0.995754	0.401546	1.06217	0.327264	0.464452	0.32588	0	0.323063	0.0970868	0.121946	0.890774	0.363531	0.0426448	0.457685	0.0530219	0.276593	0.24716	0.295925	0.13508	0.551913	0.385646	1.55567	0.237508	0.525361	1.31971	0.354336	0.44872	0.228217	0.236664	0.0849102	0.19442	0.57353	0
Mcm2	2.81259	0.900065	1.09503	1.9257	1.37495	1.20153	1.613	1.57604	1.81056	1.34468	1.99163	1.38291	1.67269	2.29058	1.59169	2.7798	1.47519	1.07079	1.59922	2.22851	1.58985	1.11485	0.907773	2.15375	1.42856	1.91048	1.43222	1.3909	0.724962	1.59536	0.835095	0.94832	1.001	1.44263	2.31325	1.76372	0.914532	1.25359	1.14796	1.68967	0.875915	1.85042	1.25458	0.77974	1.26564	1.83164	0.653959	1.22353	1.8875
Tpra1	0.132357	0.456956	0.164666	0.0900912	0.120141	0.160203	0	0.125525	0	0	0	0	0.258869	0	0.262161	0.0911409	0.0122933	0.133849	0.429641	0.140256	0	0	0	0.0807658	0.138695	0	0.22706	0.0316114	0.184794	0.0784603	0.0662774	0.029635	0.135938	0	0.0253275	0	0.0881477	0.0151036	0.118754	0.198785	0.0350366	0.216539	0.082418	0	0.164636	0.14556	0.0530237	0	0.175268
Nab1	0	0.0830829	0.0164666	0	0	0	0	0	0	0	0	0	0	0	0.0936289	0	0	0	0	0	0	0	0	0	0	0	0	0	0.0284299	0.0523069	0.0530219	0	0	0	0	0	0	0	0	0	0	0	0	0	0	0	0	0	0
Adgre5	0	0.38772	0.164666	0.292796	0.0467216	0	0	0	0	0.0268936	0	0	0.019913	0	0.0749031	0	0	0	0.023869	0.140256	0.250089	0	0	0.0403829	0.0277391	0.0812972	0	0	0.0710747	0	0.0397664	0.05927	0	0	0.00844252	0.323949	0	0	0	0	0	0.0393707	0	0	0	0.0363901	0.159071	0	0
Il17ra	0	0	0	0.0112614	0	0	0	0	0	0	0	0	0	0	0.0749031	0	0	0	0	0	0	0	0	0	0	0	0	0	0	0	0	0.0395134	0	0	0	0	0	0	0	0	0.0233577	0	0	0	0.0102897	0.0727802	0	0	0
Lamb1	0.0827232	0.276943	0.156433	0.371626	0.0200235	0.0114431	0.25373	0.0697364	0	0.0268936	0	0.123474	0	0	0	0.364564	0	0	0.0477379	0	0	0	0	0	0	0.0270991	0	0.0158057	0	0.0523069	0.0795329	0.00987834	0	0.0986417	0	0.0119981	0	0.0755177	0	0.12779	0	0	0.109891	0.152144	0	0.01213	0.0530237	0.0892157	0.0269643
Kcnn1	0	0	0	0	0.00667451	0	0	0	0	0.0268936	0	0	0	0	0	0.0911409	0	0	0	0	0	0	0	0	0	0	0	0	0	0.0130767	0	0	0	0.0246604	0.016885	0	0	0	0	0	0	0	0	0	0.0102897	0	0	0	0.0134822
Arrdc2	0.0165447	0	0.0411665	0	0	0.0343293	0.0724944	0.0697364	0.0565801	0	0.06809	0	0	0.072717	0.0187258	0	0.0245865	0	0	0.031168	0.0535906	0.10291	0	0.0807658	0.0277391	0.0541981	0	0.0632227	0.11372	0	0	0	0.012358	0.0739813	0.0759826	0	0	0.0453107	0.171534	0.0709947	0.0350366	0	0.0366302	0.0570542	0.0926076	0.0606502	0.0883728	0.0127451	0
Cd36	0	0	0	0	0	0	0	0	0	0	0	0	0	0	0	0	0	0	0	0	0	0	0	0	0	0	0	0	0	0	0	0	0	0	0	0	0	0	0	0	0	0	0	0	0	0	0	0	0
Map2k7	0.024817	0.221554	0	0.056307	0.013349	0.0228862	0.0543708	0	0.0565801	0	0.187247	0.0246948	0	0.109075	0	0.159497	0	0	0.119345	0.031168	0.0893176	0	0	0	0	0	0.0349323	0.0316114	0	0.169997	0	0.00987834	0	0.0739813	0.0675401	0	0	0.0151036	0.0263898	0	0.0350366	0	0.238096	0	0.0514486	0.13343	0.0176746	0	0
Timm44	0.35571	1.01084	0.189366	0.698207	0.734196	0.6637	0.761191	0.822889	0.584661	0.88749	0.731967	0.222253	0.856258	1.52706	0.617951	1.11648	1.03263	0.803091	1.27699	1.0753	0.66095	0.600306	0.95555	0.901884	0.832173	0.812972	1.06544	0.521587	1.10877	0.653836	0.715796	0.523552	0.889775	0.60418	0.928677	0.647898	0.771292	0.422899	1.20074	0.525361	0.852558	0.84647	0.329672	0.874831	0.679122	0.376031	0.724657	0.59902	1.09205
Ap2a2	0.322621	0.816982	0.419898	0.889651	0.553984	0.469167	0.761191	0.223156	0.35834	0.833703	0.102135	0.123474	0.0995649	0.399943	0.543048	0.296208	0.614663	0.490778	0.298362	0.498688	0.0893176	0.360184	0.262776	0.646126	0.221913	0.474234	0.261992	0.616421	0.511738	0.562299	0.238599	0.543309	0.741479	0.55486	0.354586	0.371942	0.220369	0.830695	0.369457	0.39757	0.443797	0.0984267	0.714289	0.228217	0.318982	0.0970403	0.671633	0.254902	0.728037
Pnkp	0.206808	0.0553886	0.0658663	0.0788298	0.160188	0.125874	0.108742	0.0557891	0.0943001	0.134468	0.561742	0.345727	0.418173	0.399943	0.318338	0.205067	0.0860528	0.0892323	0.023869	0.264928	0.518042	0.222971	0.214999	0.578821	0.277391	0.406486	0.244526	0.205474	0.284299	0.496915	0.278365	0.41489	0.18537	0.419227	0.244833	0.311951	0.154258	0.755177	0.395847	0.340775	0.478834	0.216539	0.37546	0.171163	0.565935	0.376031	0.106047	0.331373	0.134822
Med25	0.413616	0.526192	0.502231	0.360365	0.500588	0.343293	0.851809	0.822889	0.26404	0.537873	0.0851125	0.123474	0.696954	0.763528	0.580499	0.273423	0.60237	0.401546	0.3461	0.451936	0.142908	0.548851	0	0.41729	0.513173	0.162594	0.384255	0.237085	0.298514	0.11769	0.569986	0.632214	0.333666	0.382237	0.455896	0.539915	0.672126	0.649453	0.620161	0.582156	0.256935	0.511819	0.906598	0.304289	0.514486	0.473071	0.459539	0.216667	0.566251
Bcam	0.57079	0.373873	0.345798	0.337842	0.400471	0.377622	0.815562	0.209209	0.3772	0.0537873	0.221292	0.148169	0.238956	0.581736	0.374516	0.410134	0.270452	0.58001	0.0596724	0.327264	0.142908	0.343032	0.0238888	0.228836	0.110956	0.29809	0.611315	0.663839	0.213224	0.222304	0.331387	0.335864	0.024716	0.295925	0.20262	0.371942	0.220369	0.46821	0.263898	0.12779	0.548907	0.629931	0.393775	0.190181	0.267533	0.363901	0.282793	0.305883	0.417947
Clptm1	0.314348	0.456956	0.386965	0.292796	0.160188	0.33185	0.144989	0.0976309	0.03772	0.242043	0.06809	0.0493895	0.039826	0.145434	0.468145	0.751912	0.122933	0.401546	0.286428	0.15584	0.232226	0.240122	0.167221	0.188453	0.152565	0.352288	0.139729	0.142251	0.0568598	0.0261534	0.238599	0.454404	0.222444	0.209614	0.531879	0.323949	0.176295	0.996834	0.369457	0.695748	0.256935	0.0196853	0.146521	0.418397	0.0720281	0.13343	0.19442	0.203922	0.269643
Relb	0.388799	0.152319	0.246999	0.281535	0.20691	0.137317	0.235607	0.237104	0.452641	0.0806809	0.187247	0.172863	0.39826	0.509019	0.411967	0.205067	0.393384	0.0892323	0.214821	0.07792	0.160772	0.274426	0.19111	0.121149	0.693477	0.636828	0.349323	0.173862	0.241654	0.196151	0.357898	0.197567	0.407814	0.271265	0.227948	0.215966	0.242406	0.362485	0.738915	0.567958	0.327008	0.393707	0.531138	0.171163	0.463038	0.315381	0.265118	0.382353	0.390983
Tomm40	2.53133	1.38472	1.66312	2.55634	2.89674	2.18563	1.613	2.63603	2.43294	2.528	3.11512	2.76581	3.10642	3.30862	3.16466	3.2355	4.5608	2.14158	1.19345	3.28822	3.32262	3.12159	3.36831	3.78253	2.74617	5.56886	2.323	3.50886	3.02778	3.29533	3.49945	1.89664	2.84234	1.84953	4.21282	3.35947	2.51221	3.20195	2.70496	3.32255	2.42921	4.19298	3.56229	2.9478	3.28242	2.81417	3.18142	3.02059	3.42447
Apoe	11.6971	16.6858	43.6035	18.6939	19.8366	15.8258	9.75049	10.7115	10.6936	12.4249	10.0603	10.3224	19.4351	21.1243	18.5011	6.85835	15.5018	18.6942	36.8179	20.0566	16.4166	13.241	19.4454	14.0667	6.68512	4.56619	21.431	13.3084	11.1872	7.25758	12.9904	13.4148	15.8924	4.91975	14.901	10.8943	29.0116	14.1671	12.6803	6.50311	7.10075	14.7443	13.6173	13.655	14.0043	6.42892	23.5955	10.1578	10.3408
Apoc2	0.339165	0.0830829	0.345798	0.979742	0.13349	0.297521	0.289977	0.376576	0.0754401	0.268936	0.40854	0.592675	0.238956	0.218151	0	0.0683557	0.331918	0.223081	0.739938	0.07792	0	0.583154	0.0238888	0.524977	0.665738	0.487783	0.628781	0.632227	0.227439	0.0784603	0.0132555	0.276593	0.469604	0	1.1313	0.479925	0.639071	0.347382	0.224313	0.198785	0.268614	0.374022	0.082418	0.0950903	0.277823	1.10383	0	0.433334	0.566251
Hbp1	0.0579063	0.0692358	0.107033	0.123875	0.320377	0.0915448	0.181236	0.195262	0.24518	0.322724	0.255337	0.197558	0.53765	0.327226	0.280887	0.432919	0.184399	0.223081	0.214821	0.062336	0.339407	0.188668	0	0.390368	0.263521	0.189693	0.192128	0.189668	0.0995046	0.353071	0.304876	0.454404	0.160654	0.110972	0.118195	0.0599906	0.385646	0.21145	0.0791695	0.440167	0.268614	0.137797	0.137363	0.0760722	0.36014	0.254731	0.760006	0.509804	0.148304
Prkar2b	0.024817	0	0	0.0112614	0	0	0	0	0	0	0	0	0	0	0	0	0	0	0	0	0	0	0	0	0	0	0	0	0	0	0	0	0	0	0	0	0	0	0	0	0	0	0	0	0	0	0	0.0637255	0
Cdkn1b	0.223353	0.221554	0	0.112614	0	0.0915448	0	0.0697364	0	0.188256	0	0	0	0	0	0	0	0	0	0	0	0.120061	0	0	0	0	0	0	0.0995046	0.0523069	0	0.088905	0	0.0616511	0	0	0	0.120828	0	0	0	0.0984267	0.109891	0	0	0	0	0	0.0269643
Klf4	0.0579063	0.567733	0.510464	0.957219	0.520612	0.320407	0	0.976309	0.11316	0.457192	0.06809	0.0246948	0.219043	0	0	0.455704	0.467144	0.0446162	0.0835414	0.07792	0	0.0514548	0.095555	0.0942267	0.416086	0.365837	0	0.347725	0.341159	0.0261534	0.119299	0.276593	0.024716	0.308255	0.0422126	0.0839868	0.110185	0.815592	0.263898	0.0993926	0.397082	0.393707	0.100733	0.532506	0.38072	0.15769	0.212095	0.331373	0.390983
Ap1m1	0.124085	0.38772	0.230532	0.450456	0.240282	0.251748	0.271854	0.278945	0.735541	0.403405	0.61281	0.469201	0.73678	0.109075	0.955015	0.52406	0.417971	0.669243	0.369969	0.93504	0.678814	0.0171516	0.859995	0.767275	0.721217	0.447134	0	0.663839	0.724962	0.75845	0.490453	0.405012	0.469604	0.60418	0.287046	0.44393	0.451757	0.740074	0.211119	0.369172	0.245256	0.492134	0.421247	0.665632	0.483617	0.570112	0.318142	0.57353	0.781965
Rab8a	0.678331	0.540039	0.444598	0.855866	0.827639	0.755245	0.489337	0.223156	0.924141	0.403405	0.766012	0.889012	0.637215	0.363585	0.823935	0.820268	0.651543	0.401546	0.739938	0.794784	0.464452	0.566003	0.501664	0.41729	0.554782	0.460684	0.646248	0.58481	0.781822	1.05921	0.70254	0.217323	0.951565	0.60418	0.599419	0.515919	0.462775	0.67966	0.884059	0.93713	0.700732	1.24018	0.430405	1.50243	0.77173	0.679282	1.36094	1.08333	0.471876
Hmgn2	3.03594	2.52018	4.15781	4.40321	4.73223	4.62301	7.28568	3.87734	7.37427	4.49124	5.49827	5.38346	6.65094	6.90811	4.34438	6.03808	6.83505	3.70314	3.8429	5.65699	4.32297	4.59663	9.60328	5.16901	4.47986	3.94291	8.36629	5.5636	5.37325	8.52602	6.83983	2.56837	5.27686	6.38705	5.38633	4.36732	4.51757	3.70037	6.83496	4.67145	4.74162	7.34264	4.33152	6.4281	4.35255	4.74284	3.8177	4.35883	5.55465
Fam32a	0.670058	0.360026	0.60103	0.461717	0.640753	0.400509	0.724944	1.19947	1.11274	1.04885	1.27669	1.38291	1.15495	0.436302	0.786483	1.16205	0.430264	0.58001	1.3844	0.763616	1.55413	1.38928	1.24222	0.538438	0.346739	1.40915	1.0305	0.853507	1.16563	1.64767	1.47136	0.681605	1.35938	1.29467	0.886464	0.731885	0.606015	0.634349	0.844474	0.908732	0.607301	1.24018	1.2088	1.61654	0.936365	0.667152	0.212095	0.968628	0.984198
Elf3	0.60388	0.152319	0.255232	0.450456	0.500588	0.48061	0.471213	0.125525	0.999581	0.564767	1.29371	0.469201	0.19913	0.436302	0.262161	1.2304	1.56124	0.847707	0.334166	0.46752	0.714541	0.703216	0.812218	1.56147	1.276	0.514882	0.471586	1.75443	0.454878	0.614606	1.03393	1.0471	1.09986	0.55486	2.03465	1.52376	0.672126	0.332278	0.738915	1.13592	1.51825	0.84647	0.347987	0.665632	0.565935	1.55264	1.8735	1.23628	0.606697
Stard3nl	1.32357	1.03854	1.46553	0.349103	0.734196	0.984107	1.2324	1.04605	0.886421	1.04885	0.834102	1.60516	0.716867	1.09075	0.992467	0.47849	0.799062	2.00773	1.82598	1.04413	1.78635	0.994793	1.12277	0.915345	0.804434	1.30075	2.18327	0.742867	0.753392	1.11152	1.02067	1.62993	1.64361	1.02341	1.43523	0.863865	0.991661	0.93642	1.16115	0.866135	1.41314	1.53546	0.833337	0.969921	1.18332	1.10383	0.848379	1.24902	1.19991
Stk11	0.0827232	0.207707	0.148199	0.135137	0.180212	0.18309	0	0.0836836	0	0.0806809	0.06809	0	0	0	0	0.432919	0.135226	0.133849	0.0119345	0.187008	0	0	0.119444	0	0.0693477	0	0	0.0632227	0.0142149	0.0130767	0	0.0197567	0.111222	0.0616511	0.0844252	0.431932	0	0	0.0923644	0	0.186862	0	0.0732604	0.209199	0	0.1213	0.159071	0.0637255	0.0539286
Efna2	0.0165447	0	0	0	0.0333726	0.0114431	0	0.0697364	0	0	0	0	0	0.0363585	0	0.250637	0.0737595	0	0	0.093504	0	0	0	0.0403829	0.0277391	0	0	0	0.11372	0	0	0	0.284234	0.0863115	0	0	0	0	0	0.0141989	0	0	0.082418	0	0	0	0.141396	0	0.0134822
Atp5d	5.31083	4.11261	4.57771	4.86493	5.36631	6.4768	6.30701	5.16049	3.28164	5.00222	3.89815	3.55605	5.17737	4.36302	6.44167	4.03298	4.72061	4.99701	3.86677	3.94275	4.82315	4.93966	3.75053	4.65749	3.88347	6.21923	4.50627	4.26753	4.9468	4.47224	6.01799	4.77124	5.30158	4.06897	4.91354	4.07936	3.76831	7.27991	4.59183	4.58626	5.75768	4.54732	5.58611	4.81157	5.09342	5.131	3.92375	5.77353	4.36822
Ppp5c	1.0175	0.664663	0.354032	0.236489	0.520612	0.732358	0.96055	1.08789	0.924141	0.457192	1.41287	0.395116	0.776606	0.218151	0.880112	0.751912	0.872821	1.60618	0.417707	0.716864	0.446588	0.806125	0.692774	1.03649	0.499304	0.243892	0.751044	0.711256	0.781822	0.99383	0.795329	0.730997	0.605542	0.739813	0.590976	0.671895	0.683144	0.996834	0.593771	0.53956	0.467155	0.55119	0.82418	0.912867	1.11129	0.800582	0.901402	0.802942	0.768483
Cdk12	0.272987	0.720052	0.0164666	0.349103	0.0467216	0.274634	0.471213	0.0418418	0.0943001	0	0.0851125	0.0246948	0.039826	0	0	0.341778	0.0122933	0	0.0477379	0	0.125045	0	0.0238888	0.013461	0.0554782	0.0812972	0	0.0948341	0.170579	0.091537	0.0795329	0.158053	0.0741479	0.221944	0.00844252	0	0.0330554	0.0453107	0.118754	0.0993926	0.10511	0	0.302199	0	0	0	0.0176746	0	0.0539286
Lipe	0	0	0.00823329	0	0.00667451	0	0.0181236	0.0557891	0.15088	0.107575	0	0	0	0	0.0749031	0	0	0	0	0	0.232226	0.085758	0	0	0.0693477	0	0.0349323	0	0.0142149	0	0	0	0.135938	0	0.0506551	0	0	0	0	0.0567958	0	0	0.00915755	0	0.0411589	0	0.0706982	0	0
Pafah1b2	0.165446	0.221554	0.0246999	0.135137	0.173537	0.297521	0.380595	0.251051	0.660101	0.134468	0.20427	0.296337	0.0597389	0.145434	0.861386	0.0455704	0.368798	0.312313	0.262559	0.249344	0.232226	0.463093	0.406109	0.121149	0.457695	0.230342	0.296925	0.300308	0.142149	0.248458	0.159066	0.256837	0.30895	0.505539	0.422126	0.503921	0.110185	0	0.0791695	0.113592	0.291972	0.452763	0.503665	0.304289	0.133766	0.351771	0.247444	0.433334	0.364018
Tbc1d8	0.00827233	0	0.0905662	0.0337842	0	0	0.090618	0.209209	0	0	0.102135	0	0.039826	0	0	0	0	0	0.202886	0	0.107181	0	0.095555	0.121149	0	0	0	0.0632227	0	0.0523069	0	0.0395134	0	0	0.0253275	0	0.0220369	0.0906213	0	0	0.0700732	0	0.0366302	0.0190181	0.0102897	0	0.229769	0.0637255	0.0539286
Cnot11	0.0909956	0.0415415	0.115266	0.202705	0.333726	0.125874	0.0362472	0.0836836	0.16974	0.188256	0.119157	0.0493895	0	0	0.112355	0.455704	0.0614663	0.223081	0	0.15584	0.142908	0.291577	0	0.0942267	0.180304	0	0.22706	0.189668	0.0568598	0	0.0530219	0.207445	0.049432	0.0493209	0.118195	0.431932	0.0330554	0	0.263898	0.411769	0	0.0984267	0.247254	0	0.0308692	0.0606502	0	0.114706	0
Slc2a3	1.64619	11.6039	1.16913	1.88065	1.58853	1.62492	0.888056	0.432365	2.28206	4.14162	1.42989	1.33352	2.28999	1.0544	0.48687	2.55194	1.29079	1.6508	2.68526	1.49606	1.48267	0.823277	1.28999	1.26533	1.66435	1.27366	0.90824	0.821895	1.22249	1.47767	1.49787	0.750754	1.71776	3.04556	1.66318	0.911857	1.81805	2.38636	1.87368	1.26371	0.759127	1.67325	1.64836	1.21716	1.19361	0.667152	3.78236	1.63137	2.15715
Foxj2	0.00827233	0	0	0.0112614	0.00667451	0.102988	0	0	0	0.188256	0	0	0.039826	0	0	0	0.0614663	0	0	0	0	0	0	0	0	0	0	0	0	0	0	0	0.037074	0	0	0	0	0	0	0.170387	0	0	0.137363	0	0	0.0242601	0	0	0
Sri	0.827232	0.138472	0.189366	0.168921	0.393796	0.274634	0.0362472	0.292893	0.13202	0.215149	0.731967	0.51859	0.238956	0.254509	0.524322	0.318993	0.0368798	0.446162	0.214821	0.342848	0.982494	0.257274	0.95555	0.161532	0.138695	0.135495	0.419188	0.300308	0.227439	0.627682	0.55673	0.365499	0.926849	0.184953	0.472781	0.203968	0.132221	0.135932	0	0.681549	0	0.236224	0.210624	0.608578	0.442458	0.0606502	0.123722	0.62451	0.512322
Dgcr2	0.0579063	0.138472	0.0246999	0.180182	0.100118	0.308964	0.344348	0.0557891	0.26404	0.107575	0.13618	0.222253	0.019913	0.218151	0.35579	0.250637	0.0860528	0.624626	0.0835414	0.109088	0.267953	0.188668	0.286665	0.188453	0.0554782	0.0948467	0.0698646	0.300308	0.355374	0.169997	0.238599	0.266715	0.0865059	0.0863115	0.219505	0.131979	0.132221	0.120828	0.197924	0.0709947	0.0700732	0.0393707	0.256411	0.0190181	0.0205795	0.16982	0.0530237	0.178431	0.31009
Irf3	0.272987	0.0415415	0.0411665	0.0112614	0.126816	0.217419	0.0543708	0	0.13202	0.188256	0.391517	0.345727	0.318608	0.109075	0.149806	0.227852	0.270452	0.803091	0.119345	0.124672	0.0893176	0.771822	0.549441	0.511517	0.388347	0.108396	0.209594	0.158057	0.11372	0.274611	0.0662774	0.05927	0.234802	0.530199	0.177293	0.203968	0.341572	0.453106	0.290288	0.184586	0.350366	0.708673	0.338829	0.361343	0.349851	0.0363901	0.106047	0.114706	0.404465
Bcl2l12	0.0827232	0.0138472	0.123499	0.0900912	0.113467	0.33185	0	0.111578	0	0.29583	0.13618	0.197558	0	0.254509	0	0.205067	0.245865	0.490778	0.155148	0.031168	0.178635	0.222971	0	0	0	0.189693	0.489052	0.205474	0.298514	0.0523069	0.132555	0.0493917	0.049432	0.308255	0.0675401	0.311951	0.231388	0.25676	0.0659746	0.156188	0.0700732	0.236224	0.457878	0.209199	0.267533	0.16982	0.19442	0.0127451	0.175268
Zfp959	0	0	0.0823329	0.056307	0.026698	0	0.090618	0.0278945	0.01886	0.161362	0.06809	0.123474	0.039826	0	0	0	0.0614663	0.178465	0	0	0.160772	0.171516	0.095555	0	0.0554782	0.0541981	0	0.047417	0	0.0261534	0.0662774	0	0	0.0739813	0	0.0479925	0	0.135932	0.0131949	0.0993926	0.221899	0	0.128206	0	0.0102897	0.0606502	0	0.0892157	0.175268
Mpnd	0.413616	0.540039	0.0246999	0.337842	0.320377	0.0686586	0.0543708	0.0418418	0.32062	0	0	0	0.19913	0	0.149806	0.227852	0.159812	0.0446162	0.0835414	0.187008	0.196499	0.085758	0.167221	0.121149	0.110956	0.216792	0.157195	0	0	0	0.106044	0.158053	0.024716	0	0	0.0359944	0.0661107	0.151035	0.0131949	0.0851936	0	0.157483	0.100733	0	0.0514486	0	0	0.242157	0.0674108
Sh3gl1	0.314348	0.249249	0.329332	0.630638	0.400471	0.171647	0.797438	0.683416	0.3772	0.645448	1.00433	0.765538	0.836345	0.436302	0.449419	0.387349	0.676129	0.93694	0.537052	0.903872	0.375134	0.32588	0.57333	0.336524	0.776695	0.379387	0.646248	0.442559	0.355374	0.405378	0.569986	0.375377	0.67969	0.900106	0.565649	0.76788	0.870458	0.830695	0.145144	0.496963	0.630659	0.826785	1.07143	0.988939	0.874627	0.545852	0.81303	0.802942	0.350536
Ebi3	0.0330893	0	0	0.0450456	0	0	0	0	0	0	0.034045	0	0	0	0	0	0.049173	0	0	0	0	0	0	0	0	0	0	0	0	0	0	0.0197567	0.148296	0	0	0.0599906	0	0	0	0	0	0	0.0915755	0	0	0	0	0	0
Ccdc94	0.049634	0.0138472	0.214066	0.0900912	0.0600706	0.0457724	0.0362472	0.362629	0.1886	0.242043	0.13618	0.222253	0.238956	0.0363585	0.0374516	0.159497	0.135226	0	0.167083	0.187008	0.428725	0	0.358331	0	0.0693477	0.0270991	0.663714	0.316114	0.199009	0.091537	0.569986	0.0395134	0.284234	0.320586	0.0422126	0.167974	0.187314	0.181243	0	0.26978	0.0583944	0.118112	0.247254	0.0380361	0.154346	0.14556	0.159071	0.497059	0.0134822
Ranbp2	0.0579063	0.48465	0.139966	0.315319	0.120141	0.0228862	0.126865	0.0836836	0.1886	0	0.119157	0	0.238956	0.218151	0.0374516	0.318993	0.0245865	0	0.0835414	0.046752	0.0893176	0.0171516	0.262776	0.013461	0.0970868	0.0677476	0.314391	0.11064	0	0.104614	0.357898	0.108662	0.271876	0.0246604	0.143523	0.131979	0.198332	0.166139	0.158339	0.0425968	0.0583944	0.0393707	0.0366302	0.0190181	0.123477	0.10917	0.229769	0.0127451	0.0943751
Grk5	0	0	0	0.0225228	0	0	0.0362472	0	0	0	0	0	0	0	0	0	0	0	0	0	0	0	0	0	0	0	0.104797	0	0	0	0	0	0	0	0	0	0	0	0	0	0	0	0.0549453	0	0	0	0	0	0
Dvl3	0.024817	0	0.0164666	0.0450456	0	0.0343293	0	0.0139473	0	0.215149	0	0	0	0	0	0.0455704	0.0122933	0	0	0	0	0	0	0	0	0	0	0	0.0284299	0.0653836	0	0	0	0.0369906	0	0	0	0.0151036	0.0131949	0	0.128468	0	0.0457878	0.0760722	0	0	0	0	0.0269643
Abcf3	0.198536	0.110777	0.0740996	0.0900912	0.213584	0.0572155	0.163112	0.30684	0.433781	0.376511	0.357472	0.296337	0.597389	0.363585	0.299613	0.273423	0.368798	0.178465	0.0596724	0.31168	0.285816	0.411638	0.477775	0.323063	0.471565	0.176144	0.139729	0.284502	0.213224	0	0.344642	0.088905	0.197728	0.0616511	0.371471	0.57591	0.0661107	0.21145	0.263898	0.241382	0.291972	0.472448	0.320514	0.114108	0.246953	0.16982	0.0883728	0.165686	0.364018
Eif2b5	0.661786	0.983148	1.35849	1.05857	1.08127	1.12142	0.888056	0.376576	0.471501	0.833703	0.81708	0.271642	0.657128	0.72717	0.805209	0.843053	0.52861	0.267697	0.381904	0.187008	0.35727	0.823277	1.07499	1.23841	0.208043	0.758774	0.785977	0.47417	0.653887	0.575375	0.729051	0.572944	0.580826	0.517869	0.776711	0.959849	0.583978	0.438003	0.461822	0.468565	0.338687	0.767729	1.23627	0.190181	0.576225	0.557982	0.38884	0.318628	0.256161
Cyth2	0.339165	0.540039	0.304632	0.394149	0.634079	0.755245	0.235607	0.474207	0.867561	0.188256	0.919215	0.197558	0.657128	0.399943	0.655402	0.432919	0.479437	0.178465	0.262559	1.02854	0.482315	0.171516	0.740551	0.861502	0.527043	0.189693	0.768511	0.442559	0.255869	0.745373	0.132555	0.41489	0.49432	0.332916	0.329258	0.671895	0.297498	0.755177	0.67294	0.582156	0.420439	0.29528	0.283884	0.513488	1.02897	0.206211	0.954426	0.535294	0.525804
Sult2b1	0	0.0415415	0	0	0	0.0114431	0	0	0	0	0	0	0	0.0363585	0.0187258	0	0.147519	0	0.0835414	0	0	0.274426	0	0.13461	0.180304	0	0	0	0	0	0	0	0	0.197283	0.0590976	0.263959	0	0	0.382652	0	0	0.177168	0.128206	0	0.0617384	0.181951	0.371166	0	0.0134822
Car11	0	0	0	0.236489	0	0.0686586	0	0.0139473	0	0	0	0	0	0	0	0	0.049173	0	0.0119345	0	0	0	0	0	0	0.149045	0	0	0	0.0784603	0	0	0	0	0.016885	0	0.0440738	0.0151036	0	0.0993926	0.0233577	0	0.155678	0	0	0	0	0	0.0134822
Dlgap1	0.0579063	0.124624	0.0823329	0.0337842	0.00667451	0.125874	0	0	0	0	0.0851125	0	0	0.145434	0.112355	0	0	0	0.214821	0.015584	0.107181	0	0.19111	0.228836	0	0.121946	0.139729	0.11064	0	0	0.0927884	0.0691484	0.06179	0	0.13508	0.0839868	0.121203	0	0.0527796	0	0.116789	0.157483	0	0.133126	0.0617384	0.01213	0.229769	0.101961	0.0539286
Plag1	0	0	0	0	0	0	0	0	0	0.161362	0	0	0	0	0	0	0	0	0	0	0	0	0	0	0	0	0	0	0.0568598	0	0	0.0395134	0	0	0	0	0	0	0	0	0	0	0	0	0	0	0	0	0
Hck	0.0744509	0.0138472	0.0493998	0.0900912	0.026698	0.0686586	0.126865	0	0	0.0537873	0	0	0	0.836245	0	0.205067	0.282745	0.446162	0	0	0.142908	0	0.0477775	0.161532	0.166435	0.0406486	0.192128	0.0948341	0	0.091537	0	0	0	0.246604	0.0844252	0	0.374628	0	0	0.0709947	0.537228	0.472448	0.0457878	0.247235	0.0514486	0.0727802	0	0	0.080893
Mrpl4	1.34839	0.567733	1.96776	1.44146	1.3616	1.54482	1.86673	1.12973	1.39564	1.53294	1.2086	1.45699	1.59304	1.0544	2.26582	2.09624	1.22933	0.93694	1.13378	1.15322	1.98285	1.98959	1.88721	2.12683	1.49791	1.3956	1.51956	2.08635	1.37885	1.11152	1.94856	1.33358	1.2358	1.8372	1.27482	1.2478	1.38833	2.59781	1.68895	1.91686	1.98541	1.51577	1.11722	1.04599	1.88302	1.68607	1.69676	1.37647	2.1167
Keap1	0.173719	0.180013	0.0987995	0.619377	0.433843	0.297521	0.181236	0	0.13202	0.268936	0.391517	0.0740843	0.179217	0.181792	0.35579	0.273423	0.393384	0.0446162	0	0.31168	0.0178635	0.222971	0.19111	0.255758	0.429956	0.352288	0.122263	0.553199	0.255869	0.287688	0.384409	0.05927	0.37074	0.123302	0.287046	0.19197	0.231388	0.25676	0.0923644	0.184586	0.128468	0.0787414	0.338829	0.228217	0.102897	0.14556	0.530237	0.62451	0.148304
Ap1m2	0	0.0553886	0.0411665	0.191444	0.100118	0.0686586	0.090618	0	0.0754401	0	0	0.123474	0.119478	0	0.0936289	0	0	0.267697	0.620593	0.31168	0.0714541	0	0	0.0807658	0	0.216792	0	0	0	0	0.106044	0.0790267	0.06179	0.110972	0.016885	0.143977	0.0220369	0.0604142	0.263898	0	0	0	0	0	0.123477	0	0.229769	0.611765	0
Glg1	0.454978	1.28779	0.131733	0.40541	0.367098	0.251748	0.0362472	0.264998	0.565801	0	0.153202	0.123474	0.258869	0	0.0936289	1.00255	0.159812	0	0.0716069	0.07792	0	0.0686064	0.095555	0.296141	0.249652	0.447134	0	0.047417	0.0995046	0.339995	0.185577	0.187688	0.049432	0.0493209	0.287046	0.25196	0.0330554	0.302071	0.0791695	0.227183	0.163504	0.0787414	0.192309	0	0.123477	0.1213	0	0.267647	0.148304
Atp8b3	0	0	0	0	0	0	0	0	0	0	0	0	0	0	0	0	0	0	0	0	0	0	0	0	0	0	0	0	0.0142149	0	0	0.05927	0	0	0	0	0	0	0.0527796	0.12779	0	0.118112	0	0	0	0	0	0	0
Btbd2	0.173719	0.166166	0.123499	0.225228	0.100118	0.125874	0.090618	0.0697364	0.35834	0.457192	0.255337	0.0493895	0.19913	0	0.0749031	0.182282	0.0368798	0.312313	0.0954759	0.218176	0.107181	0.240122	0	0.121149	0.235782	0.149045	0.104797	0.0948341	0.11372	0.0261534	0.291621	0.05927	0.18537	0.0493209	0.244833	0.347945	0.187314	0	0.0527796	0	0.198541	0.25591	0.576926	0	0.0720281	0.327511	0	0.140196	0.080893
Csnk1g2	0.0330893	0.29079	0.0329332	0.0675684	0.126816	0.308964	0.0724944	0.0418418	0	0.29583	0.0851125	0.172863	0.179217	0	0	0.364564	0	0	0.0716069	0.07792	0.035727	0.0343032	0	0	0	0.230342	0.0698646	0.0790284	0	0.0392301	0.0132555	0.0987834	0.160654	0.110972	0.295488	0.107983	0	0.0151036	0.145144	0.0709947	0.093431	0.216539	0.128206	0.0190181	0.0102897	0	0	0.0254902	0.0404465
Abhd17a	0.405344	0.263096	0.477531	0.281535	0.320377	0.320407	0.271854	0.0418418	0.20746	0	0.170225	0.0493895	0.796519	0.145434	0.112355	0.455704	0.430264	0	0.023869	0	0.178635	0.0514548	0	0.0269219	0.124826	0.406486	0.0174662	0.205474	0.0995046	0	0.278365	0.0493917	0.407814	0.0493209	0.0253275	0.107983	0.0771292	0.332278	0	0.0993926	0.0817521	0.0196853	0.293042	0.0190181	0.483617	0.1213	0.229769	0.267647	0.161786
Mob3a	0.173719	0.124624	0.0658663	0	0.026698	0.0801017	0.362472	0.30684	0.0754401	0	0.06809	0	0	0.254509	0.0749031	0.0911409	0.0860528	0	0.0119345	0	0.0535906	0.445942	0	0.174992	0.110956	0.0948467	0.0174662	0.11064	0.142149	0.091537	0.159066	0.0987834	0	0.123302	0	0.0479925	0.0771292	0	0.197924	0	0	0.059056	0.210624	0	0.236664	0.0242601	0	0.216667	0.350536
Cacnb3	0.024817	0.180013	0	0	0.0667451	0.0114431	0	0	0.11316	0	0.0510675	0.0493895	0.139391	0.654453	0.168532	0.0911409	0.049173	0.356929	0.131279	0	0.196499	0.0514548	0.214999	0.0673048	0.138695	0	0.122263	0.0158057	0	0.0784603	0.0927884	0	0.197728	0.0986417	0	0.0479925	0	0.0906213	0.0263898	0.0567958	0.245256	0.0787414	0.119048	0.0950903	0.0411589	0	0.0353491	0.0509804	0
Ccdc65	0	0	0	0	0	0	0	0	0	0	0.170225	0	0	0	0	0	0	0	0	0	0	0	0	0	0	0	0	0	0	0	0	0	0	0	0	0	0	0	0	0	0	0	0	0	0.0720281	0	0	0	0
Fkbp11	0.405344	0.581581	0.461064	0.0112614	0.353749	0.18309	0.416843	0.418418	0.980721	0.107575	0.323427	1.21004	0.258869	0.109075	0.337064	1.29876	0.49173	0.178465	0.226755	0.015584	0.35727	0.257274	0.19111	0.269219	0	0.474234	0.192128	0.316114	0.241654	0.196151	0.318132	0.088905	0.18537	0.0616511	0.481223	0.167974	0.231388	0.0151036	0.184729	0.383371	0.31533	0.472448	0.595241	0.551524	0.905496	0.15769	0.159071	0.0892157	0.148304
Ddx23	0	0.0830829	0.0164666	0.0225228	0.113467	0.114431	0.0543708	0	0.0565801	0.188256	0.034045	0	0.0597389	0.290868	0.0936289	0	0.122933	0	0.023869	0	0	0	0.0716663	0.013461	0.0277391	0.0948467	0.104797	0.158057	0	0.0392301	0	0.0987834	0.111222	0.320586	0.0337701	0	0.0330554	0	0	0	0	0.0196853	0	0	0.0617384	0.0485201	0	0.152941	0.0674108
Pld3	0.124085	0.110777	0.181132	0.427933	0.440518	0.274634	0.308101	0.725258	0.490361	0.484086	0.119157	0.0493895	0.219043	0.436302	0.35579	0.774697	0.221279	0.312313	0.190952	0.54544	0.214362	0.5317	0.453886	0.69997	0.249652	0.514882	0.349323	0.173862	0.426448	0.483838	0.198832	0.701362	0.24716	0.394567	0.582534	0.467927	0.385646	0.286967	0.554186	0.454366	0.21022	0.413392	0.100733	0.152144	0.308692	0.424551	1.14885	0.611765	0.485358
Cd79a	0	0	0	0	0	0	0	0	0	0	0	0	0	0.181792	0	0	0	0	0	0	0	0	0	0	0	0	0	0	0	0	0	0	0	0	0	0	0	0.0755177	0	0	0	0	0.0732604	0	0	0	0	0	0
Rabac1	1.03404	1.12162	1.12796	1.72299	0.954455	2.12842	0.344348	0.711311	1.0373	0.645448	1.82141	1.85211	1.0753	2.7996	1.17972	2.4608	1.06951	1.3831	2.14821	0.825952	3.00107	1.52649	0.501664	1.60185	1.19278	2.26277	2.2182	1.28026	2.14646	0.706143	1.36531	0.612457	1.42117	2.00982	1.57031	0.959849	0.936569	0.604142	0.738915	1.47669	1.35475	1.35829	1.25458	0.513488	1.45085	1.16448	0.689308	1.50392	1.01116
Etv3	0	0.0692358	0	0	0.0200235	0.0457724	0	0	0	0.134468	0.0510675	0	0	0	0	0	0	0	0	0	0	0	0.0238888	0	0	0	0	0.0948341	0	0	0	0	0.037074	0.123302	0	0	0.0550923	0	0.0791695	0	0	0	0	0	0	0	0	0	0.0539286
Prkcsh	0.264714	0.720052	0.403431	0.472979	0.774243	0.446281	0.398719	0.223156	0.773261	0.564767	0.578765	0.642064	0.696954	0.908962	1.14227	0.501275	1.13098	0.624626	0.907021	0.280512	0.35727	0.10291	0.406109	0.619204	0.388347	1.24656	0.436654	0.69545	0.341159	0.483838	0.596497	0.582822	0.630258	0.505539	0.590976	0.875863	0.385646	0.46821	0.67294	0.738345	0.712411	0.275595	0.677659	0.342325	0.452748	0.691412	0.58326	0.662745	0.822412
Elavl3	0	0	0	0	0	0	0	0	0	0	0	0	0	0	0	0	0.110639	0	0	0	0	0	0	0	0	0	0	0	0	0	0	0	0	0	0	0	0	0	0	0	0	0	0	0	0	0	0	0	0
Rab3b	0.14063	0.124624	0	0.0112614	0.0400471	0	0	0.125525	0	0	0	0	0	0	0	0	0	0	0	0	0	0	0.167221	0	0	0.0541981	0	0	0.0568598	0	0	0.029635	0	0	0	0	0	0.0151036	0	0	0	0	0	0.209199	0	0	0	0.114706	0
St8sia6	0.0165447	0.0969301	0	0.123875	0	0.0228862	0	0	0	0	0	0	0	0	0	0	0	0	0	0	0	0	0	0.0673048	0	0	0	0	0	0.11769	0	0.227202	0.037074	0	0.0506551	0	0	0	0	0	0	0	0	0	0	0	0	0	0
Fcgrt	0.124085	0.0276943	0.164666	0.112614	0.146839	0.0114431	0	0.432365	0.0565801	0.0806809	0.238315	0.0740843	0.019913	0.109075	0.0374516	0.820268	0.245865	0.312313	0.167083	0.171424	0.285816	0	0	0	0.471565	0.0541981	0.122263	0.0790284	0.213224	0.0261534	0.463942	0.0197567	0.469604	0.480878	0.751384	0.155976	0.0771292	0	0.0923644	0.0283979	0.0350366	0.0984267	0.192309	0.0570542	0.0720281	0.1213	0.229769	0.0764706	0.0943751
Nosip	0.670058	0.263096	0.181132	0.743252	0.500588	0.308964	0.743067	0.320787	1.0373	0.860597	0.970282	0.987791	0.477912	0.799887	1.77895	1.02533	0.405678	0.847707	0.775741	1.62074	0.803859	0.806125	1.14666	1.27879	0.582521	1.35495	0.873308	0.347725	1.16563	0.627682	1.07369	0.760632	1.29759	1.12205	0.835809	1.00784	0.936569	1.07235	0.409042	0.738345	0.256935	0.531504	0.915755	1.12207	1.40969	0.545852	1.43164	0.407843	1.03813
Pih1d1	0.612152	0.48465	0.469298	0.630638	0.600706	0.297521	1.2324	0.446313	0.660101	0.268936	0.306405	0.889012	0.955823	0.47266	0.880112	0.729127	0.737595	1.24925	0.45351	1.15322	0.535906	0.823277	0.429998	0.928806	1.23439	0.460684	0.506518	0.600616	0.781822	0.196151	1.03393	0.740875	0.358382	0.419227	0.430568	0.779878	0.528886	0.589038	0.75211	0.0993926	0.852558	0.157483	0.714289	0.361343	0.895206	0.667152	0.406515	0.853922	0.49884
Rps11	42.7183	35.2687	38.4165	32.3202	43.6246	41.4584	39.4551	44.5615	36.2301	38.0276	37.3814	37.5854	41.0008	39.6307	38.7998	34.7702	43.3829	38.7714	48.1795	38.8977	39.0139	40.5464	40.0137	36.6542	37.1981	39.2936	35.4912	34.7409	39.2901	38.3802	39.3688	39.8887	40.6825	37.6811	37.7296	39.1619	36.6474	39.5864	43.8731	38.0248	38.4936	33.8785	39.9819	37.7128	46.0568	30.2038	34.6952	32.8059	38.9769
Supt5	0.190263	0.235402	0.057633	0.15766	0.307028	0.102988	0.344348	0.46026	0.697821	0.564767	0.61281	0.666759	0.557563	0.327226	0.243435	0.615201	0.49173	0.0446162	0.202886	0.46752	0.214362	0.806125	0.262776	0.780736	0.416086	0.528432	0.471586	0.331919	0.483308	0.248458	0.649518	0.632214	0.333666	0.530199	0.531879	0.287955	0.539904	0.46821	0.475017	0.440167	0.712411	0.531504	0.320514	0.68465	0.288112	0.800582	0.459539	0.815687	0.728037
Dll3	0.024817	0	0	0	0	0	0	0	0	0.322724	0	0	0	0	0	0	0	0	0	0	0	0	0	0	0	0	0	0	0	0.0523069	0	0	0	0	0	0	0	0.120828	0.0395847	0.0709947	0	0	0	0	0	0	0	0	0
Paf1	0.115813	0.0553886	0.189366	0.112614	0.140165	0.217419	0.634326	0.0557891	0.33948	0.833703	0.510675	0.222253	0.238956	0.363585	0.599225	0.318993	0.159812	0	0.381904	0.124672	0.464452	0.360184	0.119444	0.0269219	0.319	0.596179	0.192128	0.758673	0.497523	0.405378	0.569986	0.217323	0.284234	0.542529	0.0337701	0.239962	0.352591	0.558831	0.343068	0.525361	0.0583944	0.196853	0.476193	0.437415	0.329271	0.230471	0.353491	0.446079	0.323572
Timm50	1.39802	0.803135	0.518697	0.867128	1.3082	0.926891	2.3017	1.0042	0.905281	0.806809	1.29371	2.04967	1.15495	0.327226	0.730306	0.934194	0.737595	1.3831	0.644462	1.27789	1.5184	0.96049	1.93499	1.3461	1.62274	1.02976	1.0305	0.758673	1.43571	0.79768	0.808584	1.20516	0.951565	1.81254	1.08908	0.887861	1.15694	1.22339	0.844474	1.54768	1.17957	1.20081	1.15385	0.969921	1.28622	0.800582	0.936752	1.54216	1.49652
Med29	1.3153	0.263096	0.74923	0.439195	1.0212	0.881119	0.942427	0.711311	1.1316	0.564767	0.81708	1.21004	1.49347	0.799887	1.04864	1.64054	0.749889	1.74003	0.358035	1.15322	0.946767	1.14916	2.7711	0.444212	1.16504	1.07041	0.960638	0.916729	0.653887	0.431532	1.3388	0.493917	1.14929	1.34399	1.19884	0.791876	1.2561	0.93642	1.67575	0.752544	0.770806	1.37797	0.879125	1.19814	0.730571	0.849102	1.46699	0.739216	1.11902
Bicd1	0	0.0692358	0	0.0112614	0.0333726	0.0228862	0.0181236	0	0.13202	0	0.13618	0	0.039826	0	0.0374516	0	0	0	0.0358035	0	0	0	0	0.228836	0	0.0948467	0.0523985	0	0.11372	0.169997	0.0397664	0.0691484	0	0.234274	0	0.0119981	0.0771292	0.0453107	0	0	0.0467155	0	0.00915755	0	0	0.0242601	0	0	0.107857
Ncstn	0.0909956	0.207707	0.139966	0.056307	0.26698	0.160203	0.0543708	0.125525	0.15088	0.215149	0.20427	0.0740843	0.338521	0.290868	0.112355	0.205067	0.221279	0.178465	0.0596724	0.15584	0.125045	0.343032	0.238888	0.161532	0.166435	0.203243	0.157195	0.0632227	0.156364	0.169997	0.318132	0.217323	0.049432	0.60418	0.185735	0.0359944	0.220369	0.271864	0.0527796	0.156188	0.268614	0	0.366302	0.437415	0.164636	0.01213	0.123722	0.178431	0.202232
Pex19	0.198536	0.124624	0.115266	0.0675684	0.0533961	0.0343293	0.308101	0.0976309	0.452641	0.29583	0.561742	0.271642	0.019913	0.618094	0.543048	0.660771	0.233572	0.356929	0.429641	0.54544	0.142908	0.514548	0.406109	0.323063	0.194174	0.365837	0.261992	0.663839	0.483308	0.575375	0.344642	0.266715	0.43253	0.628841	0.489666	0.431932	0.418701	0.694763	0.395847	0.425968	0.0700732	0.59056	0.467035	0.114108	0.545356	0.642892	0.265118	0.560785	0.525804
Phyhip	0.148902	0	0.0164666	0.0225228	0	0	0	0.0278945	0	0	0	0	0	0	0	0	0	0	0	0	0	0	0	0	0	0	0	0	0	0	0	0	0	0	0	0	0.0110185	0	0	0	0	0	0.0366302	0	0	0	0	0	0
Crhr2	0	0	0	0	0	0	0	0	0	0	0	0	0	0	0	0	0	0	0	0	0	0	0	0	0	0	0.0349323	0	0	0	0	0	0	0.0123302	0	0	0	0	0	0	0	0	0	0	0	0	0	0	0
Cyp4f18	0	0	0.00823329	0.0112614	0	0	0	0	0	0	0	0	0	0	0	0	0	0	0	0	0	0	0	0	0	0	0	0	0	0	0	0	0	0	0	0	0	0	0	0	0	0	0	0	0	0	0	0	0
Impdh1	0.024817	0.124624	0.0740996	0.056307	0.013349	0.228862	0.090618	0.320787	0.22632	0.0268936	0.06809	0.321032	0.0796519	0.218151	0.205984	0.136711	0.172106	0.133849	0.023869	0.015584	0.0714541	0.0171516	0.0477775	0.255758	0.0970868	0.108396	0.279458	0.0948341	0.298514	0.823833	0.0927884	0.138297	0.0865059	0.246604	0.0928677	0.0959849	0.132221	0.0604142	0.184729	0.198785	0.233577	0.137797	0.201466	0.133126	0.0205795	0.206211	0.282793	0.0764706	0.0404465
Dusp3	0	0.0276943	0	0	0	0	0	0	0	0	0	0	0	0	0	0	0	0	0	0.093504	0	0	0	0	0	0	0	0	0	0	0	0.0395134	0.049432	0	0	0	0.0440738	0	0	0	0	0	0	0	0	0	0	0	0.0674108
Prodh	0.049634	0.0138472	0.057633	0.0112614	0	0.0457724	0.0362472	0.0418418	0.03772	0.0537873	0.170225	0.0493895	0	0	0	0	0.049173	0	0.119345	0.046752	0.0535906	0.120061	0.501664	0.0538438	0.0416086	0	0.0174662	0.0158057	0.0568598	0	0.0397664	0.0493917	0	0	0.0253275	0.0479925	0	0.105725	0.0659746	0.0283979	0.0583944	0	0.0641029	0.0380361	0.0411589	0.0242601	0.0176746	0	0.0269643
Dgcr14	0.256442	0.0969301	0.0246999	0.427933	0.113467	0.240305	0.271854	0.0278945	0.603521	0.161362	0.459607	0.197558	0.358434	0.654453	0.730306	0	0.258158	0.356929	0.119345	0.171424	0.553769	0.274426	0.214999	0.269219	0.277391	0.29809	0.471586	0.0632227	0.369589	0.431532	0.14581	0.158053	0.383098	0.172623	0.244833	0.299953	0.121203	0.0604142	0.277093	0.198785	0.362045	0.334651	0.238096	0.342325	0.401299	0.291121	0.335817	0.165686	0.175268
Slc25a1	2.76296	1.05238	0.65043	1.79056	2.66313	1.72791	0.688696	1.28315	0.961861	0.0806809	1.15753	0.592675	0.278782	1.63613	1.38571	1.34433	1.96692	1.47233	0.525117	1.23114	1.60772	1.85237	1.12277	1.9653	1.12343	1.21946	0.646248	1.15381	1.25092	0.575375	1.11346	0.345742	1.49532	0.727483	1.30859	0.851866	0.980643	1.35932	1.5438	1.49089	1.12117	0.748043	1.83151	1.76868	1.13187	0.691412	0.760006	0.943138	1.28081
Dgcr6	0.35571	0.0692358	0.156433	0.247751	0.106792	0.18309	0.144989	0.223156	0.0754401	0.134468	0.527697	0.148169	0.19913	0.363585	0.168532	0.159497	0.208985	0.178465	0.167083	0.124672	0.196499	0.171516	0.238888	0.0942267	0.0693477	0.189693	0.45412	0.189668	0.355374	0.196151	0.278365	0.167932	0.234802	0.123302	0.0928677	0.0719887	0.0550923	0.226553	0.290288	0.0709947	0.31533	0.0787414	0.347987	0.190181	0.0411589	0.0363901	0.123722	0.0127451	0
Ddr1	0.14063	0.138472	0.0246999	0	0	0	0.0362472	0.0139473	0.03772	0.0268936	0.357472	0	0.0995649	0	0	0	0.0737595	0.0892323	0	0.046752	0	0.0686064	0.0238888	0.0538438	0.0970868	0.0541981	0	0	0	0	0	0.0691484	0.037074	0.0739813	0.10131	0.0359944	0.0220369	0	0	0	0.10511	0.137797	0.0641029	0	0	0	0	0	0
Ier3	0.0330893	0.110777	0.123499	0.112614	0.0867686	0	0.271854	0	0	0	0.0510675	0	0.119478	0	0	0	0.049173	0	0.023869	0.23376	0.446588	0	0.167221	0.0269219	0.152565	0.365837	0	0.142251	0.298514	0.0653836	0.344642	0.0493917	0.024716	0.209614	0.303931	0.407936	0.0881477	0.241657	0.211119	0	0.175183	0	0	0.0380361	0.144056	0.0727802	0.0176746	0.0127451	0.0404465
Fosb	0	0	0	0	0	0	0	0	0	0	0	0	0	0	0	0	0	0	0	0	0	0	0	0	0	0	0	0	0	0	0	0	0	0	0	0	0	0	0	0	0	0	0	0	0	0	0	0	0
Klc4	0.0330893	0.0415415	0	0.0900912	0	0	0.163112	0.0418418	0	0	0.102135	0.0246948	0.0597389	0.072717	0.0749031	0.0683557	0.049173	0.312313	0.23869	0.093504	0.0714541	0.120061	0.0716663	0.0942267	0	0.135495	0.157195	0.0316114	0.0426448	0.130767	0.172321	0.0691484	0.0741479	0.147963	0.0928677	0.239962	0.110185	0	0.316678	0.0283979	0.093431	0.25591	0.082418	0.0760722	0.154346	0	0	0	0.18875
Ercc1	0.165446	0.0415415	0.321098	0.236489	0.420494	0.102988	0.525584	0.0836836	0.26404	0.188256	0.54472	0.691454	0	0.072717	0.561774	0.227852	0.774475	0.624626	0.393838	0.187008	0.464452	0.377335	0.621108	0.996111	0.332869	0.135495	0.261992	0.331919	0.568598	0.405378	0.424175	0.167932	0.457246	0.234274	0.523436	0.155976	0.550923	0.498417	0.75211	0.866135	0.642338	0.866155	0.366302	0.266253	0.504197	0.16982	0.335817	0.344118	0.175268
As3mt	0.190263	0	0.0164666	0.168921	0.0200235	0.0114431	0.0543708	0	0	0.0537873	0	0	0	0	0	0	0.184399	0	0.0358035	0.171424	0	0.0514548	0.38222	0.121149	0	0	0.0523985	0	0.0710747	0	0.0132555	0	0	0.0863115	0.0675401	0.0719887	0.0661107	0	0	0	0.0700732	0	0.0641029	0.0950903	0	0	0	0.0382353	0
Homer3	0.190263	0.0553886	0.156433	0.0337842	0.140165	0.14876	0.0724944	0.209209	0.0943001	0	0.0851125	0	0.019913	0.327226	0.0749031	0	0.110639	0.178465	0.0716069	0	0.0535906	0	0	0.107688	0	0.0948467	0	0.0632227	0	0.483838	0.185577	0.05927	0.024716	0.283595	0.10131	0.0479925	0.242406	0	0.118754	0	0.0116789	0	0	0	0.102897	0.194081	0	0.0382353	0
Crtc1	0.10754	0.0553886	0	0.056307	0.026698	0.0228862	0.0181236	0.0976309	0	0	0	0	0.0995649	0	0.0187258	0.0911409	0.0614663	0.178465	0	0.046752	0.125045	0.085758	0	0.0538438	0	0	0.157195	0.158057	0.0710747	0.0784603	0.159066	0	0	0.123302	0	0	0.0661107	0.0151036	0.184729	0	0	0	0.0274727	0	0.185215	0	0.159071	0.0382353	0
Rnf215	0.0909956	0.0138472	0.0658663	0.270274	0	0.0686586	0	0.0836836	0	0	0.06809	0	0	0	0	0.136711	0	0	0.0596724	0.109088	0	0	0	0.013461	0	0	0	0	0	0	0	0	0	0	0	0	0	0	0	0	0.0583944	0	0	0	0	0.0242601	0	0	0
Sec14l2	0	0	0.00823329	0	0	0	0	0	0	0	0	0	0	0	0	0	0	0	0	0	0	0	0	0	0	0	0	0	0	0	0	0	0	0	0	0.0119981	0	0	0	0	0	0	0	0	0	0	0	0	0
Aven	0.206808	0.152319	0.0905662	0.439195	0.140165	0.160203	0.0543708	0	0	0	0.102135	0	0.119478	0.0363585	0	0.113926	0.135226	0	0	0	0	0	0	0.0807658	0.0970868	0	0	0	0	0	0	0	0.0741479	0.0863115	0	0	0.297498	0	0.0923644	0	0.233577	0	0	0	0.0720281	0	0	0	0.0539286
Cp	0	0.0276943	0	0	0	0	0	0	0	0	0	0	0	0	0	0	0	0	0	0	0	0	0	0	0	0	0	0	0	0	0	0	0	0	0	0	0	0	0	0	0	0	0	0	0	0	0	0	0
Crot	0.0827232	0.249249	0.172899	0.213967	0.106792	0.411952	0.25373	0.167367	0.11316	0.134468	0.170225	0.197558	0.238956	0.254509	0.13108	0.364564	0.405678	0	0.0954759	0.296096	0.35727	0.10291	0.0238888	0.0403829	0.194174	0.203243	0.0349323	0.331919	0.312729	0.0130767	0.026511	0.227202	0.049432	0.0369906	0.371471	0.0119981	0.0330554	0.0302071	0.0659746	0.198785	0.163504	0.0196853	0.128206	0.228217	0.185215	0.363901	0.0706982	0.242157	0.323572
Rps6ka1	0.198536	0.276943	0.469298	0.247751	0.360424	0.743802	0.235607	0.655522	0.396061	0.242043	0.170225	0.246948	0.179217	1.01804	0.35579	0.683557	0.159812	0.267697	0.322231	0.249344	0.196499	0.171516	0.597219	0.13461	0.138695	0.0270991	0.174662	0.0790284	0.199009	0.11769	0.278365	0.148175	0.210086	0.135632	0.20262	0.167974	0.110185	0.166139	0.369457	0.283979	0.140146	0.492134	0.274727	0.228217	0.0823178	0.181951	0.0706982	0.433334	0.350536
Calb2	0.00827233	0.0969301	0.255232	0.337842	0.20691	0.217419	0	0.46026	0	0	0.034045	0.123474	0	0.145434	0.0561774	0	0.295038	0.58001	0.190952	0	0.035727	0	0	0	0.0693477	0.0541981	0	0.189668	0	0	0	0.0493917	0	0.431557	0.261718	0.323949	0.154258	0.166139	0.145144	0.0993926	0.198541	0.472448	0.183151	0.152144	0.246953	0.15769	0	0.242157	0.552768
Snrnp200	0.198536	0.0692358	0.0987995	0.292796	0.186886	0.160203	0.0724944	0.348682	0.396061	0.0806809	0.527697	0.765538	0.39826	0.327226	0.262161	0.296208	0.135226	0.133849	0.286428	0.296096	0.375134	0.257274	0.167221	0.457673	0.429956	0.121946	0.244526	0.189668	0.369589	0.235381	0.0795329	0.187688	0.173012	0.320586	0.227948	0.155976	0.385646	0.166139	0.290288	0.0425968	0.31533	0.157483	0.274727	0.323307	0.216084	0.206211	0.19442	0.471569	0.134822
Ciao1	0.256442	0.138472	0.312865	0.439195	0.307028	0.263191	0.126865	0.529996	0.924141	1.07575	0.595787	0.56798	1.05539	0.218151	0.449419	0.341778	0.442557	1.24925	0.226755	0.07792	0.285816	0.686064	0.525553	0.255758	0.402217	0.474234	0.296925	0.347725	0.355374	0.732296	0.238599	0.0987834	0.420172	0.221944	0.599419	0.38394	0.297498	0.860902	0.263898	0.39757	0.467155	0.216539	0.347987	0.912867	0.339561	0.557982	0.300467	0.407843	0.404465
Taf6l	0.529429	0.567733	0.526931	0.495502	0.62073	0.492053	0.416843	1.08789	0.33948	0.672341	0.766012	1.21004	1.11513	0.218151	0.524322	0.615201	0.331918	0.624626	0.202886	0.514272	0.500179	0.10291	0.477775	0.740353	1.1373	0.528432	0.733578	0.58481	0.611243	0.653836	0.530219	0.563065	0.729121	0.542529	0.599419	0.935853	0.451757	0.619246	0.75211	0.837737	0.864237	0.433078	0.439562	0.798759	0.37043	0.836972	0.81303	0.484314	0.269643
Insig2	0.0909956	0.318485	0.0740996	0.056307	0	0	0	0	0.2829	0.134468	0.034045	0.0246948	0.0597389	0	0	0.0455704	0.147519	0	0.0119345	0	0.0714541	0.0171516	0.740551	0.323063	0.180304	0	0.0174662	0.189668	0.0568598	0.196151	0.0530219	0.217323	0.0865059	0.283595	0.23639	0.143977	0.110185	0	0.131949	0.198785	0	0.314966	0.0641029	0.228217	0.0720281	0.194081	0.0706982	0.0637255	0.0269643
Kpna6	0.132357	0.0692358	0.0493998	0.112614	0.026698	0.0228862	0.235607	0.111578	0	0	0.0851125	0.271642	0.258869	0	0.112355	0.0455704	0.0122933	0.133849	0	0.07792	0.0714541	0	0.0716663	0.0942267	0.0138695	0.176144	0.209594	0.0948341	0.0284299	0.0130767	0.0132555	0.00987834	0.012358	0	0.0337701	0.0239962	0	0.151035	0.0395847	0.0283979	0	0.059056	0	0.171163	0	0.0849102	0.247444	0.0382353	0.0674108
Man1a	0	0	0	0	0	0	0	0	0	0	0	0	0	0	0	0	0	0	0.0119345	0	0	0	0	0	0	0	0	0	0	0	0	0	0	0	0	0	0.0440738	0	0	0	0	0	0	0	0	0	0	0	0
Itpkc	0.00827233	0.0553886	0	0.0788298	0	0.0572155	0	0.0976309	0	0	0.034045	0	0	0	0.0749031	0.113926	0	0	0	0.031168	0	0	0	0	0.0416086	0	0	0	0.0142149	0.156921	0	0	0.037074	0	0.0337701	0	0.0440738	0.0755177	0	0	0	0	0	0	0.0926076	0	0	0	0.0674108
Coq8b	0.0165447	0.124624	0	0.0450456	0.00667451	0.0686586	0	0.0836836	0.24518	0.0537873	0.153202	0.0987791	0.119478	0	0.0561774	0	0.0983461	0	0	0.280512	0.107181	0	0	0.121149	0.0693477	0.0541981	0	0.11064	0.170579	0.091537	0.14581	0.05927	0.148296	0.160293	0	0.0239962	0	0.0151036	0	0.0709947	0.0467155	0.118112	0.128206	0	0.236664	0.15769	0	0	0.0674108
Brd8	1.82818	1.98014	1.07856	1.08109	1.84884	1.31596	1.95735	1.08789	2.01802	4.94843	1.71927	3.95116	2.78782	4.21758	2.41563	2.43802	4.192	2.00773	2.27949	2.96096	1.16113	2.38407	3.84609	1.53455	1.92787	4.241	1.62435	1.6596	2.31704	2.58919	3.2741	1.92628	1.71776	4.45121	0.818924	2.36363	2.09351	0.72497	1.92646	2.10144	1.23796	2.34256	2.19781	2.03493	1.26564	1.63755	2.66886	1.60588	1.63134
Kif20a	0.744509	0.872371	0.205832	0.259012	0.367098	0.446281	0.779314	0.808942	0.716681	2.20528	2.50231	0.51859	1.05539	1.4907	1.79768	1.73168	0.700716	1.29387	0.739938	2.35318	1.5184	1.11485	1.07499	1.92492	0.859912	1.59884	1.2401	1.13801	1.25092	1.71305	1.52438	2.11396	1.68069	1.307	1.65473	1.2598	1.23407	0.302071	0.963228	1.05072	1.77519	1.59451	0.924913	0.703668	2.25345	1.44347	1.0428	1.33824	1.84706
Farsa	0.529429	0.263096	0.419898	0.349103	0.507263	0.686586	0.942427	1.07394	1.0373	0.564767	0.88517	1.53108	1.39391	0.72717	1.57297	1.07091	0.713009	0.624626	0.179017	1.09088	0.857449	0.75467	2.31721	1.11726	1.276	0.948467	0.558917	0.790284	0.540168	1.03306	0.55673	0.306228	0.963923	1.09739	0.954004	0.515919	0.870458	0.800488	0.659745	0.866135	0.805842	1.752	1.00733	0.931885	0.668832	0.485201	0.494888	1.24902	0.781965
Gcdh	0.157174	0.0415415	0.107033	0.337842	0.166863	0.160203	0.289977	0.46026	0.3772	0.537873	0.289382	0	0.378347	0.072717	0.35579	0.182282	0.245865	0	0.0954759	0.15584	0.0178635	0.0514548	0.310554	0.174992	0.0277391	0.135495	0.593849	0.0790284	0.0995046	0.300764	0.172321	0.217323	0.0865059	0.147963	0.405241	0.467927	0.28648	0.438003	0.0131949	0.227183	0.0817521	0.118112	0.329672	0.209199	0.185215	0.1213	0.38884	0.114706	0.161786
Mast2	0	0.0415415	0.00823329	0.0337842	0.106792	0	0.108742	0.0976309	0	0	0.0170225	0	0	0.0363585	0	0.273423	0	0	0	0	0.0535906	0.0514548	0	0	0	0	0	0	0.227439	0.091537	0	0	0.06179	0.0246604	0.0759826	0.0479925	0	0	0.184729	0.283979	0.245256	0	0.0183151	0	0	0	0	0	0.134822
Dnase2a	0.231625	0.138472	0.666897	0.326581	0.367098	0.732358	0.398719	0.627627	0.490361	1.34468	0.221292	0.543285	0.438086	0.872604	0.505596	1.04812	0.479437	0.178465	0.226755	0.327264	1.19686	0.926186	0.907773	0.848041	0.319	1.01621	0.820909	0.537393	0.767607	0.83691	0.82184	0.632214	0.519036	0.480878	0.379913	0.791876	0.396664	0.422899	0.527796	0.638952	0.747448	1.4764	1.07143	0.988939	0.730571	0.485201	1.27257	0.943138	0.579733
Rad23a	0.363982	0.276943	0.205832	0.180182	0.26698	0.389065	0.561831	0.488155	0.452641	0.510979	0.783035	0.617369	0.617302	0.399943	0.674128	0.637986	0.147519	0.446162	0.322231	0.514272	0.321543	0.617458	0.57333	0.632665	0.0693477	0.663927	0.366789	0.268697	1.08034	0.653836	0.304876	0.207445	0.210086	0.616511	0.278603	0.323949	0.462775	0.921317	1.08198	0.880334	0.537228	0.354336	0.430405	0.0380361	0.411589	0.642892	0.512562	0.318628	0.215715
Calr	1.27394	2.86636	2.09949	2.13967	1.80212	1.96821	1.41364	2.31525	1.94258	1.34468	2.85978	2.39539	0.657128	2.29058	1.02992	3.50892	2.01609	1.42772	1.31279	2.71162	1.42908	1.18346	1.81555	1.45378	1.92787	2.00533	0.419188	0.916729	1.73422	1.88305	1.64368	0.839659	1.2358	1.04807	1.95866	1.73973	1.2561	0.649453	1.26671	0.53956	1.273	1.65357	2.10624	1.74966	1.96534	0.934013	1.57304	1.36373	1.68527
Syce2	0.512884	0.553886	0.526931	0.619377	0.967804	0.755245	1.01492	1.54815	1.73512	0.699235	0.74899	0.814927	1.77226	0.690811	0.767757	1.43547	0.614663	0.312313	0.489314	2.4311	1.10754	1.26922	1.33777	1.56147	1.47017	0.745224	1.04797	0.11064	1.15141	1.03306	0.649518	0.53343	1.09986	1.51662	1.21572	1.58375	1.41036	0.845799	0.382652	1.41989	0.840879	1.04332	0.503665	0.665632	0.823178	1.26152	1.1135	0.688236	1.09205
Nfat5	0	0.429262	0.107033	0.168921	0.20691	0	0	0	0	0	0	0	0.0597389	0	0.0936289	0.0683557	0	0	0.023869	0	0	0	0	0	0	0	0	0.11064	0	0	0.14581	0.0395134	0.012358	0	0.0253275	0.0599906	0	0	0	0	0	0	0	0	0	0.0485201	0	0	0
Nob1	0.885139	0.595428	0.419898	0.551809	1.09462	0.823903	0.70682	0.906573	1.48994	1.2909	1.19157	1.50638	0.696954	1.89064	1.0861	1.25319	0.983461	0.981556	1.44407	1.80774	1.00036	0.926186	1.28999	1.723	1.19278	1.57175	1.64182	1.20123	1.30777	1.25536	1.23276	1.13601	1.29759	0.801464	1.02999	0.551913	0.958606	0.951524	1.06879	0.922931	1.02774	1.37797	1.14469	1.12207	0.668832	1.37069	0.600935	1.09608	1.19991
Nqo1	1.00922	0.609275	1.34203	0.686945	0.861012	1.15575	2.51918	1.63183	0.999581	2.9583	1.73629	0.493895	0.836345	3.05411	1.36698	0.865838	3.42982	1.60618	2.0408	0.966208	3.51911	0.874732	1.36166	1.31917	1.23439	0.528432	1.15277	2.2286	1.72001	3.13841	1.70996	1.47187	1.66833	0.813794	0.320816	1.2838	0.936569	1.48015	2.62579	0.908732	0.443797	0.905526	0.842495	1.00796	0.493907	0.667152	1.20187	1.8353	1.52348
Ppfia3	0.00827233	0.0138472	0.164666	0	0.113467	0.0114431	0.144989	0	0.01886	0	0.06809	0	0.139391	0	0.149806	0.113926	0	0	0	0.062336	0.0893176	0	0.214999	0.296141	0.0970868	0.311639	0	0	0.0852897	0	0.159066	0.0987834	0.024716	0.123302	0.118195	0.44393	0.165277	0	0	0.255581	0.0583944	0	0.109891	0	0.0102897	0	0	0.0254902	0.0539286
Gys1	0.0992679	0.124624	0.156433	0.326581	0.200235	0.102988	0.471213	0.292893	0.03772	0.268936	0.40854	0.222253	0.557563	0.290868	0.337064	0.660771	0.270452	0.58001	0.131279	0.249344	0.0714541	0.377335	0	0.632665	0.249652	1.20591	0.0349323	0.173862	0.199009	0.601529	0.649518	0.335864	0.271876	0.184953	0.13508	0.527917	0.473794	0.362485	0.290288	0.496963	0.560586	0.275595	0.476193	0.323307	0.545356	0.16982	0.247444	0.420588	0.390983
Ruvbl2	2.38243	1.50934	1.20206	2.03831	1.78209	1.9911	2.57355	4.44918	2.33864	2.77005	4.54501	3.23502	1.93156	2.69053	2.92122	2.93929	2.32343	3.43544	1.92145	3.27264	3.05466	3.07014	3.55942	3.82291	2.62134	3.61772	3.05658	3.09791	1.32199	2.60227	2.71737	1.9164	2.5581	3.0209	1.68006	2.85555	1.06879	2.70354	2.66537	5.11162	1.71679	2.73626	1.34616	2.28217	2.53127	3.10529	2.17397	3.74706	3.69411
Lin7b	0	0.0138472	0.0493998	0	0.0200235	0	0	0	0	0	0	0	0	0	0	0.273423	0	0	0	0	0	0	0	0	0	0.162594	0	0	0	0	0	0.088905	0	0	0.0422126	0	0	0	0.145144	0	0	0	0.0366302	0	0.0102897	0	0	0	0.0134822
Bax	5.73272	4.38955	4.01785	6.49783	5.31959	4.27972	4.58527	8.22889	4.46983	6.45448	4.71523	5.6798	5.23711	7.85343	4.0635	3.89627	2.98726	5.26471	5.56147	5.48557	6.48446	6.86064	6.64107	7.17469	4.61856	7.31675	4.4364	3.76175	4.8473	4.78608	6.4024	7.46802	4.44888	3.6744	5.29346	3.32348	5.35497	3.94203	4.90851	5.60858	4.32118	4.92134	4.37731	3.93674	5.06255	5.2523	4.01212	5.25098	4.62438
Tfam	0.223353	0.498498	0.263465	0.270274	0.453867	0.492053	0.181236	0.725258	0.622381	0.88749	0.561742	0.617369	1.17487	0.690811	0.580499	0.615201	0.786769	0.223081	0.322231	0.54544	0.553769	0.600306	0.57333	0.28268	0.91539	0.596179	0.157195	0.916729	0.241654	0.339995	0.782073	0.405012	0.284234	0.493209	0.751384	0.227964	0.550923	0.558831	0.527796	0.582156	0.478834	0.492134	0.512823	0.836795	0.195505	0.679282	0.176746	0.853922	0.903305
Zfp81	0	0	0	0	0	0	0	0	0.01886	0	0.0851125	0.0740843	0.039826	0	0.0936289	0.136711	0	0	0	0	0	0.188668	0	0.0403829	0	0.0135495	0	0	0	0.0261534	0	0.0790267	0.037074	0.0123302	0	0	0	0.0604142	0.0923644	0	0.0350366	0	0.00915755	0	0.0514486	0.0727802	0.0176746	0.0509804	0
Efnb3	0.00827233	0	0	0.0112614	0.00667451	0	0	0	0	0	0	0	0	0	0	0	0	0	0	0	0	0	0	0	0	0	0	0	0	0	0	0	0.037074	0	0	0	0	0	0	0	0	0	0	0	0	0	0	0	0
Mmd	0.0413616	0.110777	0.0329332	0.0225228	0.026698	0.0114431	0.0724944	0	0	0	0	0.0493895	0	0	0	0	0	0	0	0.140256	0.0714541	0	0	0	0.124826	0	0	0.11064	0	0	0	0	0.049432	0	0	0	0	0	0.0131949	0	0	0	0.0366302	0	0	0	0	0	0
Hlf	0	0	0	0	0	0.0457724	0	0	0	0	0.0170225	0.246948	0	0	0	0.136711	0.110639	0	0	0	0	0	0	0	0	0	0	0	0	0	0	0	0	0	0	0.0239962	0.0550923	0	0	0	0	0	0	0	0	0	0	0	0
Fam162a	1.71237	2.9079	0.815096	0.788298	3.17707	0.892562	3.15351	2.73367	1.52766	1.23711	0.74899	2.32131	2.07095	1.4907	1.57297	1.43547	2.61846	1.02617	1.68276	0.576608	2.07217	1.81807	3.36831	2.61143	0.62413	0.718125	2.60246	1.6596	1.43571	1.25536	1.16648	1.62993	2.24915	0.480878	0.574091	1.53576	0.650089	1.64629	2.11119	0.511162	1.22628	1.43703	1.78572	3.3662	0.565935	2.13489	0.742331	1.46569	0.903305
Rpl8	22.4511	25.5342	27.5651	23.1872	26.8249	23.5957	22.0383	25.9977	28.0826	24.6615	29.5	24.3737	24.8315	24.8692	25.5981	16.5876	27.5738	26.8143	23.2245	24.3266	18.2208	21.611	11.371	25.0508	21.5949	27.8036	23.23	19.9942	22.4312	23.4596	19.5916	27.2445	25.2474	26.4976	23.504	24.2722	28.4386	24.0751	20.848	23.5844	27.9242	18.5042	23.2785	16.7169	29.4286	20.1116	23.4541	21.5902	21.5984
Ssbp2	0	0.0830829	0	0	0.013349	0	0	0.167367	0	0.0268936	0	0.0740843	0	0	0.0374516	0	0	0	0.0358035	0	0	0.137213	0	0	0.0693477	0	0	0.205474	0.0852897	0	0	0.088905	0	0	0	0.143977	0.0440738	0	0.290288	0	0.0233577	0	0.164836	0	0	0.0242601	0	0.0254902	0.0269643
Fancl	0.579063	0.415415	0.304632	1.1374	0.367098	0.411952	0.743067	0.697364	0.509221	0.134468	0.6809	0.691454	0.577476	0.181792	0.936289	0.296208	0.282745	1.29387	0.978628	0.436352	0.518042	0.943338	1.36166	0.821119	0.513173	0.58263	0.960638	0.569004	0.511738	0.719219	0.463942	0.385255	1.39645	0.678162	0.396798	0.38394	0.209351	0.407796	0.712525	0.553759	0.630659	1.57483	0.430405	0.49447	1.04955	0.739932	0.830704	0.305883	0.579733
Brinp2	0	0	0	0	0.0533961	0	0	0	0	0	0	0	0	0	0	0	0	0	0	0	0	0	0	0	0	0	0	0	0	0	0	0	0	0	0	0	0	0	0	0	0	0	0.0457878	0	0	0	0	0	0
Gstm5	0.148902	0	0	0.0112614	0.026698	0	0.0543708	0	0	0	0	0	0	0	0	0.136711	0	0	0.179017	0	0.428725	0.154364	0	0.013461	0.0554782	0.0541981	0	0	0	0	0	0	0	0	0.0337701	0.0959849	0.231388	0	0.0791695	0.0141989	0	0.118112	0	0	0	0	0	0.305883	0.0134822
Gstm7	0.223353	0.0969301	0	0.0112614	0.0400471	0.0114431	0.181236	0.139473	0	0	0	0	0	0.145434	0	0	0	0	0	0.015584	0.196499	0	0.0716663	0	0.0138695	0	0	0	0	0	0.172321	0.128418	0.12358	0	0.0675401	0	0.0440738	0	0	0.212984	0	0.0393707	0.0366302	0	0.226374	0	0	0.0509804	0
Gstm3	0.14063	0.360026	0.00823329	0.135137	0.280329	0.377622	0.181236	0	0	0.457192	0.27236	0.296337	0.019913	0.218151	0.318338	0	0.196692	0	0.0954759	0.171424	0.178635	0.0686064	0	0.121149	0.62413	0.0541981	0.0873308	0	0.142149	0	0.278365	0	0.037074	0	0.23639	0	0.0881477	0.25676	0.0791695	0	0.0817521	0.0984267	0	0	0	0.13343	0.335817	0.305883	0.107857
Stat3	0.198536	0.415415	0.354032	0.180182	0.160188	0.102988	0.217483	0.195262	0.0943001	0.457192	0.170225	0.321032	0.258869	0.290868	0.674128	0.113926	0.467144	0.0892323	0.310297	0.342848	0.250089	0.171516	0.143333	0.498056	0.540912	0.474234	0.209594	0.300308	0.653887	0.209227	0.14581	0.444525	0.37074	0.209614	0.422126	0.659897	0.42972	0.332278	0.250703	0.227183	0.186862	0.314966	0.439562	0.0570542	0.411589	0.691412	0.247444	0.203922	0.485358
Stat5a	0	0.0138472	0	0	0	0	0	0.0418418	0	0	0	0	0	0	0	0	0	0.178465	0	0	0	0	0	0.107688	0	0	0	0	0	0	0.0927884	0	0	0.0123302	0.0506551	0	0.0550923	0	0.105559	0	0.0233577	0	0.0549453	0	0	0	0	0.0892157	0
Cavin1	0	0.0138472	0	0	0	0.0572155	0.0362472	0	0	0	0	0	0	0	0	0	0	0	0	0	0	0	0	0	0	0	0	0	0	0	0	0	0	0	0	0	0	0	0.0923644	0	0	0	0.0457878	0	0	0	0	0	0
Map3k11	0.00827233	0.0692358	0	0	0.0400471	0.0114431	0	0	0	0.107575	0.0510675	0	0.039826	0.145434	0	0	0	0	0.0358035	0.07792	0	0.0514548	0	0	0.0138695	0.162594	0	0	0.0426448	0	0.119299	0.11854	0.173012	0.0493209	0	0.0119981	0	0.105725	0.0923644	0	0.163504	0	0	0.0570542	0.0411589	0.14556	0	0.0254902	0.0269643
Akt2	0.14063	0.249249	0.0740996	0.123875	0.173537	0.274634	0.25373	0.0557891	0.0943001	0.242043	0.34045	0.592675	0	0.218151	0.149806	0	0.110639	0.267697	0.322231	0.358432	0.160772	0.360184	0.214999	0.0942267	0.208043	0.28454	0.157195	0.126445	0.284299	0.169997	0.26511	0.335864	0.222444	0.55486	0.514993	0.167974	0.14324	0.135932	0.263898	0	0.093431	0.29528	0.41209	0.114108	0.133766	0.181951	0.477213	0.165686	0.0269643
Dnaja3	0.231625	0.304637	0.395198	0.315319	0.113467	0.503496	0.815562	0.432365	0.2829	0.59166	0.442585	0.617369	0.716867	0.181792	0.71158	0.113926	0.356504	0.401546	0.310297	0.483104	0.91104	0.909035	0.979439	0.269219	0.346739	0.311639	0.611315	1.01156	0.369589	0.379225	0.768818	0.385255	0.803269	0.59185	0.489666	0.587908	0.484812	0.664556	0.277093	0.326576	0.385403	0.0984267	0.815022	0.49447	0.133766	0.460941	0.706982	0.267647	0.458393
Hmox2	0.661786	0.456956	0.131733	0.168921	0.467216	0.709472	0.761191	0.739206	0.414921	0.672341	0.697922	0.740843	0.418173	1.09075	0.955015	0.273423	0.713009	1.29387	0.298362	0.483104	0.696677	0.686064	1.00333	0.578821	0.693477	0.514882	1.10037	0.711256	0.753392	0.627682	0.304876	0.572944	0.741479	0.60418	0.616304	0.419934	0.308517	0.72497	0.791695	0.283979	0.432118	0.492134	0.650186	1.17912	0.411589	0.363901	0.38884	0.446079	0.404465
Cdip1	0.239897	0.29079	0.181132	0.101353	0.120141	0.389065	0.271854	0.264998	0.01886	0.403405	0.255337	0.0740843	0.219043	0.327226	0.280887	0.0683557	0.270452	0.356929	0.417707	0.15584	0.0893176	0.497396	0.549441	0.215375	0.194174	0.203243	0.45412	0.0948341	0.341159	0.0130767	0.384409	0.108662	0.234802	0.172623	0.185735	0.0839868	0.0440738	0.105725	0.369457	0.0567958	0.303651	0.059056	0.238096	0.152144	0.411589	0.0849102	0.547911	0.446079	0.148304
Map3k20	0.00827233	0	0.0740996	0	0	0	0	0.0557891	0	0	0	0.0246948	0.019913	0	0	0	0	0	0	0	0	0	0.0238888	0	0	0	0	0	0	0.11769	0.185577	0.128418	0	0	0	0	0	0	0	0	0	0	0	0	0	0	0	0	0
Cwc15	1.2243	1.12162	1.22676	1.82435	1.32823	1.1672	1.613	0.781047	2.01802	1.88256	2.0427	1.53108	0.93591	1.16347	2.00366	2.02788	1.31538	2.63235	1.21732	1.77658	2.2508	1.68086	1.36166	1.74992	0.346739	1.49045	1.55449	1.24865	1.64893	1.41229	1.85577	1.45212	1.95256	1.56594	1.83203	0.659897	1.78499	0.966627	1.71534	1.54768	1.26132	1.94885	1.88646	0.817777	1.25535	1.55264	0.565586	1.50392	3.06045
Col5a3	0	0	0	0	0.0734196	0	0	0	0	0	0	0	0	0	0	0	0	0	0	0	0	0	0	0	0	0	0	0	0	0	0	0	0	0	0	0	0	0	0	0	0	0	0	0	0	0	0.106047	0	0
Dnmt1	0.545973	0.996995	0.246999	0.653161	0.81429	0.263191	0.724944	0.92052	0.641241	1.04885	0.391517	0.814927	1.03547	0.509019	0.992467	0.820268	0.725302	0.133849	0.560921	0.46752	0.35727	0.686064	0.238888	0.673048	0.429956	0.85362	1.15277	1.28026	1.22249	0.784603	0.357898	0.819902	0.716763	0.505539	0.312373	0.803874	0.7162	0.845799	0.514601	0.369172	0.420439	0.118112	0.338829	0.342325	0.185215	0.303251	0.600935	0.879412	0.741519
Ppan	1.00922	1.16316	1.09503	1.19371	0.967804	1.43039	1.32302	0.892626	0.905281	0.968171	1.10646	1.58047	1.11513	1.27255	2.43435	1.27597	1.30309	1.29387	0.990562	1.76099	1.35763	1.18346	2.1261	1.33264	1.83078	2.42537	1.65928	1.1064	1.84794	1.80459	2.37273	1.30394	1.43353	1.51662	1.68006	2.13567	1.71888	1.22339	2.28272	1.07912	1.23796	1.31892	1.30953	0.855813	1.8007	1.95294	2.22699	1.3	2.06277
Angptl2	0	0	0.00823329	0	0	0	0	0.0697364	0	0	0	0	0	0	0	0	0.049173	0	0	0	0	0	0	0	0	0	0	0	0	0	0.0662774	0	0	0	0	0	0	0	0	0	0	0	0	0	0	0	0	0	0
Cacna1b	0	0	0.00823329	0	0	0	0	0	0	0	0	0	0	0	0	0	0	0	0	0	0	0	0	0	0	0	0	0	0	0	0.0530219	0	0	0	0	0	0	0	0	0	0	0	0	0	0	0	0	0	0
Trmt10a	0.388799	0.470803	0.214066	0.349103	0.287004	0.308964	0.271854	0.0418418	0.16974	0.457192	0.493652	0.493895	0.796519	0.327226	0.224709	0.592416	0.52861	0.133849	0.3461	0.498688	0.267953	0.617458	0.429998	0.403829	0.596391	0.352288	0.716112	0.410948	0.582813	0.326918	0.782073	0.286472	0.148296	0.480878	0.574091	0.0119981	0.231388	0.362485	0.0659746	0.66735	0.782484	0.472448	0.769234	0.285271	0.349851	0.679282	0.38884	0.0892157	0.256161
Etv1	0.0992679	0.609275	0	0.180182	0.0667451	0.0915448	0.181236	0	0.24518	0	0.238315	0.0740843	0.139391	0	0.0749031	0.592416	0.135226	0	0.023869	0	0.196499	0.10291	0	0	0	0	0.157195	0.0316114	0.170579	0	0.0927884	0.05927	0	0.320586	0.151965	0.131979	0.154258	0.105725	0.448627	0.0283979	0.21022	0.059056	0.137363	0.133126	0.185215	0	0	0.0509804	0.18875
Kifc2	0	0	0.0493998	0.0450456	0.026698	0.160203	0	0	0	0	0	0.0740843	0.0796519	0	0.112355	0.0455704	0.147519	0	0	0	0.035727	0	0	0	0	0	0	0	0.0142149	0.248458	0.159066	0	0	0.184953	0	0.0119981	0.0110185	0	0.316678	0	0.0116789	0	0	0	0	0	0	0	0.0134822
Psap	0.190263	1.03854	0.642197	0.844605	0.527286	0.377622	0.0362472	0.0697364	0.2829	0.59166	0.119157	0.123474	0.039826	0	0.0749031	0	0.049173	0	0.250624	0.124672	0.142908	0	0	0.188453	0.138695	0.149045	0.174662	0.0790284	0.0710747	1.03306	0.225343	0	0.173012	0.357576	0.0844252	0.287955	0.242406	0.21145	0.145144	0.184586	0.0233577	0.29528	0.393775	0.152144	0.216084	0	0.141396	0.216667	0.0404465
Ikbkg	0.264714	0.19386	0.370498	0.191444	0.253631	0.251748	0.561831	0.320787	0.584661	0.618554	0.40854	0.642064	0.358434	0.618094	2.82759	1.32154	0.52861	0.356929	0.250624	0.841536	0.678814	0.771822	0.95555	0.215375	0.346739	0.541981	2.04354	1.24865	0.668102	0.653836	2.92946	0.405012	0.469604	0.949426	1.24949	3.56344	1.10185	0.377589	0.422237	0.695748	0.525549	0.728358	0.622713	0.874831	0.524776	1.12809	0.441864	0.879412	0.350536
Pax2	0	0	0	0	0	0	0	0	0	0	0	0	0	0	0	0	0	0	0	0	0	0	0	0	0	0	0	0	0	0	0	0	0	0	0	0	0	0	0	0	0	0	0	0	0	0	0	0	0
Wars2	0.0165447	0.0553886	0	0.0225228	0	0.0915448	0	0.0976309	0	0	0.0851125	0.0987791	0.139391	0	0	0.136711	0.0122933	0	0.0716069	0	0.0178635	0.137213	0.095555	0	0.0832173	0.28454	0.104797	0	0.0426448	0.0653836	0	0.0493917	0.0988639	0	0.0506551	0	0.110185	0	0	0	0.0817521	0	0.0732604	0.114108	0	0	0	0	0.0674108
Atn1	0.0909956	0.0830829	0.0246999	0.0112614	0.0533961	0.0686586	0.108742	0.139473	0.0565801	0	0	0	0	0	0	0.113926	0	0	0	0.109088	0.0178635	0	0	0	0.0693477	0.0677476	0.0698646	0	0.184794	0.0784603	0.185577	0.0493917	0.197728	0.0246604	0	0	0	0.0302071	0	0	0.163504	0	0.00915755	0.0570542	0	0.0849102	0.247444	0	0.121339
Phb2	3.9459	2.50634	3.02985	3.0631	3.34393	4.57724	5.4552	6.09496	4.56413	4.14162	5.51529	5.60571	2.82764	2.3633	5.33685	4.7849	5.81471	7.54013	3.52067	7.65174	6.4666	5.04257	6.25885	5.41131	4.72952	6.01599	6.18302	5.23168	5.13159	2.49765	6.26984	3.31912	4.38709	5.3883	6.10394	5.81909	4.73794	4.47065	5.39672	5.52339	5.38396	6.27963	4.87182	2.66253	7.01759	3.57836	4.84283	5.2	7.0242
Ptpn6	0.430161	0.221554	0.057633	0.101353	0.233608	0.0801017	0.743067	0.251051	0.26404	0.134468	0.800057	0.172863	0.338521	0.0363585	0.35579	0.0911409	0.344211	0.490778	0.286428	0.171424	0.160772	0.343032	0.358331	0	0.249652	0.230342	0.209594	0	0.241654	0.313841	0.278365	0.207445	0.24716	0.184953	0.10131	0.143977	0.198332	0.0302071	0.0395847	0.12779	0.303651	0.0393707	0.329672	0	0.195505	0.14556	0.176746	0.165686	0.283125
Eno2	0	0.0830829	0	0.0450456	0	0	0	0	0	0	0	0	0	0	0	0	0	0	0.0119345	0	0	0	0	0	0.110956	0.0812972	0	0.0158057	0	0	0	0	0	0	0	0	0.0550923	0	0	0	0	0	0.00915755	0	0	0	0	0	0
Emg1	3.11867	1.62012	2.18182	1.98201	2.49627	2.52893	2.99039	2.37104	1.90486	3.14656	5.03866	4.22281	2.6086	3.45406	5.58028	3.82792	4.10595	4.55085	3.10297	4.79987	2.53662	3.99632	6.97552	2.67873	3.8696	4.33585	3.96482	3.36661	3.39737	2.90303	3.22108	2.27202	3.37373	3.6744	3.97643	3.43146	3.49285	3.45871	3.12719	3.30835	2.38249	4.19298	3.70881	5.74345	3.58083	4.02717	2.77491	2.33235	3.07393
Lpcat3	0.388799	0.346179	0.798629	0.168921	0.280329	0.698029	0.19936	0.585785	0.603521	0.161362	0.578765	0.246948	0.258869	0.47266	1.25463	1.16205	0.639249	1.33849	0.441576	0.280512	0.267953	0.720367	0.477775	0.888423	0.499304	0.474234	0.331857	0.426753	0.980831	0.79768	0.437431	0.484039	0.976281	0.665832	0.472781	0.659897	0.914532	0.181243	0.461822	0.440167	0.432118	0.216539	0.586083	0.722686	0.535066	0.303251	1.25489	0.841177	0.579733
Atp6v1f	2.62233	2.21554	3.96845	2.33111	3.0102	2.43738	2.75479	1.18552	2.69698	2.79694	2.84276	4.29689	3.30555	3.49041	2.09729	1.64054	1.75794	4.06007	2.49431	2.19734	3.14398	2.34977	4.96886	3.16333	2.26074	2.47956	2.18327	2.41827	1.83373	2.26227	3.00899	3.15119	2.26151	2.78663	2.77759	2.47161	4.04377	2.41657	1.68895	3.16636	2.34745	3.50399	3.18683	3.09994	2.11968	2.68074	4.34794	2.65098	3.70759
Clcn5	0	0.304637	0.0411665	0.0112614	0	0.18309	0	0	0	0	0	0	0	0	0	0	0	0	0	0	0	0	0	0	0	0	0	0	0	0	0	0	0	0	0	0	0.0440738	0.0453107	0	0.0141989	0	0	0	0	0	0	0	0	0
Clcn3	0.314348	2.06323	0.197599	0.957219	0.313702	0.205976	0.652449	0.111578	0.33948	0.0268936	0.442585	0.172863	0	0.327226	0.168532	0.182282	0.233572	0.446162	0.441576	0.171424	0.142908	0.085758	0.0477775	1.04995	0.346739	0.149045	0	0.205474	0.142149	0.601529	0.490453	0.207445	0.210086	0.332916	0	0.167974	0.14324	0.105725	0.105559	0.425968	0.151825	0.0787414	0.503665	0.608578	0.0926076	0.15769	0.19442	0.216667	0.323572
Hif3a	0	0	0	0	0	0.0228862	0	0	0	0	0	0	0	0	0	0	0	0	0	0	0	0	0	0	0	0.0135495	0	0	0	0	0	0	0	0	0	0	0	0	0	0	0	0	0.0274727	0	0	0	0	0	0
Gpx6	0.0827232	0.0553886	0.139966	0	0.293679	0.0114431	0.090618	0.0418418	0.13202	0	0	0.0246948	0	0	0.243435	0.113926	0	0	0	0	0.250089	0	0	0	0	0	0	0.158057	0	0.130767	0	0.138297	0.0741479	0	0	0	0	0	0	0.0709947	0	0	0	0	0	0	0	0.216667	0.0674108
Pde1c	0	0	0.0164666	0	0	0	0	0	0	0	0	0	0	0	0	0	0	0	0	0	0	0	0	0	0	0	0	0	0	0	0.0132555	0	0	0	0	0	0	0	0	0	0	0	0	0	0	0	0	0	0
Utp20	0.347438	0.138472	0.271699	0.0788298	0.0734196	0.240305	0	0.125525	0.26404	0	0	0.0740843	0.577476	0.072717	0	0.205067	0	0	0.0835414	0.23376	0.0714541	0.257274	0.119444	0.161532	0.0970868	0.0270991	0.489052	0.189668	0.156364	0.183074	0.0795329	0.05927	0.024716	0.0246604	0.0422126	0.0239962	0.0330554	0.0302071	0.158339	0.113592	0	0.275595	0	0	0.0205795	0.0606502	0.424189	0.191177	0.0134822
Spic	0	0.581581	0.139966	0.135137	0.380447	0.228862	0.0181236	0.125525	0.0754401	0.322724	0.323427	0.197558	0.19913	0.0363585	0	1.00255	0.0983461	0	0.023869	0.249344	0.178635	0.205819	0.358331	0.524977	1.69208	0.474234	0	0.300308	0.312729	0.719219	1.11346	0.0395134	0.568468	0.480878	0.607861	0.887861	0.396664	0.25676	0.211119	0.496963	0.256935	0.236224	0.238096	0.0950903	0.246953	0.0606502	1.23722	0.522549	0.444911
Cul3	0.206808	0.415415	0.00823329	0.292796	0.100118	0.434838	0.126865	0	0	0.484086	0.187247	0	0.338521	0.254509	0.0561774	0.660771	0.0368798	0	0.131279	0.062336	0	0	0.0716663	0	0.152565	0.0135495	0.0174662	0	0.0142149	0.091537	0.132555	0.05927	0.024716	0.209614	0.118195	0.0359944	0.110185	0	0.145144	0.170387	0.338687	0.236224	0.100733	0	0.0411589	0.15769	0.0883728	0.140196	0.0404465
Il11	0	0	0.0740996	0	0	0	0	0	0	0	0	0	0	0	0	0	0	0	0	0	0	0	0	0	0	0	0	0	0	0	0	0	0	0	0	0	0	0	0	0	0	0	0	0	0	0.0242601	0	0	0
Large1	0.049634	0	0	0	0.00667451	0	0	0.0418418	0	0	0	0.148169	0	0	0	0	0	0	0	0	0.0893176	0.0514548	0	0.0403829	0	0.0812972	0	0	0	0	0.106044	0	0.024716	0.123302	0.00844252	0	0	0.0906213	0	0	0.0350366	0	0	0	0.0514486	0.0849102	0.19442	0	0
Ddx56	0.587335	0.609275	0.403431	0.439195	0.507263	0.675143	1.64925	1.19947	0.829841	1.02196	0.851125	1.53108	1.13504	1.41798	1.49806	1.13926	1.18015	1.47233	0.763807	0.93504	0.696677	0.943338	1.07499	0.538438	0.582521	1.01621	0.523985	0.790284	0.724962	1.43844	0.450686	0.780389	0.877417	0.998747	0.962447	0.995844	0.650089	0.317175	1.47783	0.979727	0.887594	1.06301	1.00733	0.969921	0.329271	1.17661	1.13117	1.23628	1.25384
Tmed4	0.124085	0.512345	0.370498	0.0788298	0.180212	0.537826	0.471213	0.195262	0.396061	0.107575	0.425562	0.370422	0.637215	0.254509	0.337064	0.843053	0.442557	0.0892323	0.429641	0.093504	0.178635	0.360184	0.286665	0.148071	0.124826	0.460684	0.192128	0.316114	0.298514	0.653836	0.304876	0.246958	0.271876	0.382237	0.253275	0.0959849	0.495831	0.196346	0.250703	0.312377	0.175183	0.0787414	0.247254	0.0570542	0.288112	0.10917	0.176746	0.242157	0.31009
Col26a1	0.0165447	0.0553886	0.0164666	0.0112614	0	0	0	0	0	0	0	0	0	0	0	0	0	0	0.0119345	0	0	0	0.0238888	0	0.0138695	0	0	0	0	0	0	0	0	0	0	0	0	0	0	0	0.0700732	0	0.0183151	0	0	0	0.0353491	0	0
Bid	0.504612	0.401567	0.411665	0.416672	0.233608	1.20153	0.380595	0.641575	0.565801	0.242043	0.374495	1.11126	0.955823	0.72717	0.71158	0.387349	0.946581	0.713859	0.119345	0.358432	0.839586	1.30352	0.621108	1.18456	0.277391	0.609729	1.0829	0.363531	0.824467	0.431532	0.450686	0.513674	0.358382	0.690492	0.413683	0.539915	0.176295	0.46821	0.527796	0.837737	0.805842	0.866155	1.07143	1.02698	0.730571	0.606502	0.777681	0.802942	0.781965
Ralb	0.223353	0.38772	0.230532	0.48424	0.480565	0.286078	0.525584	0.655522	0.565801	0.645448	0.323427	0.321032	0.19913	0.109075	0.468145	1.02533	0.774475	0.58001	0.501248	0.685696	0.160772	0.463093	0.310554	0.780736	0.748956	0.352288	0.157195	0.158057	0.668102	0.248458	0.583241	0.11854	0.531394	1.01108	0.574091	0.57591	0.440738	0.25676	0.527796	0.184586	0.61898	0.511819	0.760077	0.0760722	0.452748	0.655022	0.883728	0.713726	0.512322
Ppp1cc	0.636969	1.2047	0.938595	1.01353	0.587357	0.99555	0.724944	0.418418	0.452641	0.29583	0.74899	0.51859	0.238956	0.436302	0.430693	0.546845	0.270452	0.133849	0.0716069	0.436352	0.375134	0.42879	0.214999	0.444212	0.665738	0.501333	0.174662	0.331919	0.156364	0.509992	0.357898	0.227202	0.333666	0.468548	0.261718	0.707889	0.275461	0.619246	0.290288	0.39757	0.128468	0.629931	0.44872	0.361343	0.113187	0.570112	0.265118	0.802942	0.323572
Dnajb11	1.00095	1.34317	0.848029	0.225228	0.307028	0.778131	0.978674	0.390524	1.54652	1.04885	0.81708	1.65455	0.975736	0.72717	1.27335	1.29876	1.56124	0.490778	1.01443	2.07267	1.42908	0.926186	1.98277	0.69997	0.429956	0.894269	0.541451	0.790284	0.668102	0.640759	0.70254	0.345742	0.667332	0.493209	0.658516	0.731885	0.561941	0.709867	1.17435	0.709947	0.490513	1.29923	0.879125	1.33126	0.514486	0.703542	1.14885	0.535294	0.68759
Tbccd1	0.00827233	0.0276943	0.0740996	0.056307	0.013349	0	0.126865	0	0.15088	0.268936	0.187247	0.642064	0.657128	0.290868	0.0374516	0.113926	0.049173	0.0446162	0.298362	0.23376	0	0.222971	0.143333	0.0538438	0.30513	0.149045	0.261992	0.0316114	0.127934	0.235381	0.0662774	0.197567	0.271876	0.123302	0.227948	0.119981	0.154258	0.453106	0.0791695	0.0993926	0.221899	0	0.082418	0.209199	0.226374	0.0970403	0.123722	0.433334	0.175268
Clec11a	0.00827233	0	0.00823329	0.180182	0	0	0	0	0	0	0	0	0	0	0	0	0	0	0	0	0	0	0	0	0.0832173	0	0	0	0	0	0	0	0	0.357576	0	0.0359944	0	0	0	0	0	0	0	0	0.0514486	0	0	0	0
Zfp324	0	0.0692358	0	0	0.0333726	0.0915448	0.0543708	0	0.03772	0	0.0510675	0	0	0	0.0187258	0	0.0614663	0	0	0.031168	0	0.154364	0	0	0	0.0135495	0	0	0	0	0	0.128418	0.0865059	0.0369906	0	0	0	0.120828	0	0	0	0	0	0	0	0	0	0	0
Coro1c	0.115813	0.609275	0.230532	0.213967	0.287004	0.81246	0.19936	0.683416	0.490361	0.107575	0.40854	0.172863	0.258869	0.254509	0.243435	0.364564	0.319625	0.490778	0.393838	0.140256	0.35727	0.5317	0.429998	0.296141	0.263521	0.474234	0.0698646	0.316114	0.781822	0.366148	0.318132	0.35562	0.358382	0.258934	0.346143	0.491923	0.275461	0.317175	0.171534	0.312377	0.630659	0.275595	0.833337	0.304289	0.401299	0.266861	0.335817	0.420588	0.121339
Tax1bp1	1.21603	0.969301	0.831562	1.25002	0.881036	0.446281	0.616202	0.948415	0.829841	0.806809	1.58309	0.814927	0.677041	0.327226	0.374516	2.02788	0.774475	0.401546	1.05023	0.794784	0.732404	1.28637	0.38222	0.888423	0.970868	0.962017	1.20516	1.02737	0.781822	0.392301	0.835095	1.01747	1.02571	0.357576	1.12285	0.44393	0.705181	0.709867	0.844474	0.724146	1.09781	0.433078	0.989016	0.475451	0.874627	0.557982	0.724657	1.07059	0.835894
Psg17	0.00827233	0	0	0	0	0	0	0	0	0	0	0	0	0	0	0	0	0	0	0	0	0	0	0	0	0	0	0	0	0	0	0	0.049432	0	0	0	0	0	0	0	0	0	0	0	0	0	0	0	0
Ndrg2	0	0.0415415	0	0	0.0200235	0.0228862	0.0362472	0	0.03772	0	0	0	0	0	0	0	0.0614663	0	0	0.046752	0	0	0.119444	0	0	0	0	0.205474	0.127934	0	0.0397664	0.0197567	0	0.271265	0.0675401	0.0359944	0	0	0.0263898	0.283979	0.21022	0	0	0.0190181	0.0102897	0	0.123722	0	0.0404465
Mettl17	0.363982	0.124624	0.222299	0.191444	0.146839	0.308964	0.144989	0.362629	0.20746	0.537873	0.81708	0	0.238956	0	0.580499	0.318993	0.417971	0.401546	0.202886	0.124672	0.375134	0.445942	0.57333	0.174992	0.277391	0.121946	0.22706	0	0.142149	0.379225	0.318132	0.286472	0.259518	0.0123302	0.278603	0.25196	0.330554	0.0151036	0.145144	0.170387	0.268614	0.216539	0.100733	0.380361	0.226374	0.582242	0.530237	0.0764706	0
Arhgef40	0.0909956	0.0415415	0.0987995	0	0.146839	0.0686586	0.217483	0.181315	0.471501	0.242043	0.06809	0	0.039826	0.072717	0.0187258	0.0683557	0.0983461	0	0.0954759	0.280512	0.214362	0.171516	0.119444	0.0942267	0.0277391	0.365837	0.0873308	2.41827	0.184794	1.24229	0.14581	0.11854	0.346024	0.0493209	0.0422126	0.0479925	0.0550923	0.21145	0.0131949	0.0425968	0.151825	0.472448	0.183151	0.304289	0.421879	0.206211	0.565586	0.254902	0.242679
Pnpla6	0.0744509	0.263096	0.057633	0.247751	0.220259	0.137317	0	0.111578	0.0754401	0.134468	0.221292	0.0740843	0.0796519	0.109075	0.0936289	0	0.0245865	0	0.0835414	0.202592	0.0535906	0.154364	0	0.121149	0.0970868	0	0.157195	0.0632227	0.11372	0.379225	0.159066	0.197567	0.049432	0.0616511	0.126638	0.215966	0.110185	0.271864	0.0791695	0.0567958	0.116789	0.0196853	0.210624	0.266253	0.123477	0.266861	0	0.0637255	0.0404465
Mcoln1	0.0413616	0.0415415	0.0740996	0.0112614	0.0800941	0.125874	0	0.125525	0.20746	0.29583	0.13618	0	0.0796519	0.072717	0	0.113926	0.245865	0	0.131279	0.15584	0	0.240122	0.167221	0	0	0.149045	0.0174662	0.0158057	0	0.11769	0.0132555	0.05927	0.12358	0	0.0759826	0.0599906	0.154258	0.166139	0	0.0993926	0	0.137797	0.0274727	0	0.0411589	0.1213	0.318142	0.127451	0.0269643
Arhgef18	0.181991	0.180013	0.057633	0.0337842	0.113467	0.102988	0.163112	0.0697364	0.0754401	0	0.0510675	0.0493895	0.159304	0.145434	0.280887	0.273423	0.0983461	0.401546	0.167083	0	0	0.10291	0	0.148071	0.0970868	0.108396	0.0873308	0.0790284	0.127934	0.156921	0.132555	0.0197567	0.173012	0.0863115	0.118195	0.107983	0.154258	0.0604142	0.211119	0.0851936	0.140146	0.0787414	0.146521	0.0190181	0.0102897	0.0363901	0	0.0892157	0.18875
Pkn2	1.14158	0.886218	0.913895	1.6329	1.40832	0.595041	0.289977	0.348682	0.0754401	0.268936	0.595787	0.814927	0.896084	0.509019	0.48687	0.0455704	0.860528	0.223081	0.381904	0.124672	0.66095	0.085758	0.19111	0.376907	0.30513	0.270991	0.174662	0.0632227	0.867112	0.326918	0.225343	0.454404	1.21108	0.394567	0.346143	0.707889	0.782311	0.649453	0.633356	0.468565	0.385403	0.196853	0.778392	0.228217	0.349851	0.642892	0.212095	0.446079	0.202232
Cd33	0.00827233	0.0138472	0	0	0	0	0	0	0	0	0	0	0	0	0	0	0	0	0	0	0	0	0	0	0	0	0	0	0	0	0	0	0	0	0	0	0	0	0	0	0	0	0	0	0	0	0	0	0
Etfb	2.0019	2.38171	2.19829	1.85813	1.84884	2.83789	2.48293	3.0684	2.75356	2.63558	3.13214	1.82741	2.64843	2.07243	2.13474	2.75701	2.65534	4.6847	2.05273	3.36614	2.57235	1.52649	3.77442	3.14986	1.62274	1.69369	2.2182	2.71858	2.17489	1.56921	2.55831	1.87688	2.05143	4.00732	2.60029	3.07152	2.6885	3.53423	3.27234	3.33675	2.42921	2.79532	1.8132	2.28217	3.39561	1.89229	3.0577	3.33922	2.69643
Stxbp2	0.181991	0.0969301	0.172899	0.168921	0.293679	0.366179	0.289977	0.237104	0.3772	1.90945	0.34045	0.493895	0.438086	0.872604	0.411967	0.47849	0.749889	0.133849	0.763807	0.529856	0.375134	0.291577	0.0238888	0.444212	0.208043	0.392936	0.628781	0.395142	0.525953	0.379225	0.424175	0.691484	0.0988639	1.65225	0.126638	0.38394	0.14324	0.196346	0.316678	0.525361	0.537228	0.413392	0.128206	0.190181	0.545356	0.400291	0.742331	0.955883	0.0539286
Pcp2	0	0	0	0	0	0	0	0	0	0	0	0	0	0	0	0	0	0	0	0	0	0	0	0	0	0	0	0	0	0	0.0132555	0	0	0	0	0	0	0	0	0	0	0	0	0	0	0	0	0	0
Sgce	0.0165447	0	0	0.0450456	0.0734196	0.0457724	0	0	0	0.134468	0.0510675	0	0	0	0	0.182282	0	0	0.119345	0	0	0	0	0	0.194174	0.0948467	0	0	0.0852897	0	0	0	0	0	0.00844252	0	0	0.0151036	0	0.0851936	0.151825	0	0	0	0	0	0.106047	0	0
Chn2	0	0.29079	0	0	0	0	0	0	0	0.107575	0	0	0	0.181792	0	0	0	0	0.143214	0	0	0	0	0	0.0693477	0	0.0523985	0	0	0	0	0	0.037074	0.0863115	0	0	0.110185	0	0.0263898	0	0	0	0.0274727	0	0	0.0363901	0	0.0509804	0
Wwox	0	0.180013	0	0.112614	0	0.0801017	0	0.111578	0.01886	0	0	0.0740843	0	0.145434	0.168532	0	0	0	0.0716069	0.07792	0.142908	0.0686064	0	0.107688	0	0.0948467	0	0.0632227	0.0995046	0.091537	0.119299	0.0395134	0.049432	0.123302	0.13508	0.0359944	0.0661107	0.105725	0.0923644	0	0.093431	0.0393707	0	0.0380361	0.0514486	0.0485201	0.0353491	0.0637255	0
Slbp	0.628697	0.900065	1.27616	0.912173	1.37495	0.915448	1.34115	1.25525	3.82859	1.61362	0.919215	3.08685	2.72808	1.45434	3.23956	2.59752	1.32767	5.44317	1.0741	1.29347	2.59021	1.66371	4.77775	1.50763	1.48404	1.01621	1.41476	2.98727	1.79108	1.85689	0.901373	0.977955	0.840343	1.66458	1.57875	0.76788	2.35795	0.996834	1.47783	2.11564	1.42482	3.91738	1.54763	3.4803	1.14216	2.35323	1.82048	1.19804	1.87402
Tyr	0	0	0	0	0.00667451	0	0	0.0139473	0	0.0268936	0	0.0493895	0.0995649	0	0	0	0.0122933	0	0	0.031168	0	0.0343032	0.0477775	0	0.0138695	0	0.0174662	0	0.0142149	0.0130767	0	0	0	0.0246604	0	0.143977	0.0110185	0.0151036	0	0	0.093431	0	0.00915755	0	0	0.0485201	0	0.0382353	0
Arid3b	0.0827232	0.304637	0.057633	0.0675684	0.0400471	0.18309	0.181236	0.125525	0.11316	0.0806809	0.0851125	0	0.039826	0	0	0.136711	0.0614663	0	0	0	0.0535906	0.0514548	0	0.0269219	0.0832173	0	0	0.158057	0.0710747	0.130767	0.0662774	0.0395134	0.12358	0.110972	0.0844252	0.119981	0.0771292	0	0.0131949	0.113592	0.0700732	0	0.256411	0.114108	0.0102897	0.1213	0.106047	0.0254902	0.0134822
Cnn2	0.0165447	0.110777	0.057633	0.0675684	0.0333726	0.0343293	0.724944	0.0557891	0	0.107575	0.119157	1.03718	0.179217	0.290868	0.749031	0.660771	0.0614663	0.223081	0.811545	0.202592	0.446588	0.548851	0.310554	0.0807658	0.124826	0.325189	0.0174662	0.0158057	0.255869	0.104614	0.026511	0.00987834	0.0988639	0.505539	0.295488	0	0.14324	0	0.131949	0.255581	0.467155	0.196853	0.137363	0.380361	0.195505	0.206211	0.300467	1.18529	0.512322
Polr2e	3.11867	1.67551	2.97222	3.18698	3.0636	3.37571	5.36458	3.82155	3.56454	6.32001	6.06001	5.28468	5.49598	4.61753	5.05596	4.73933	3.35606	2.7662	4.23674	5.90633	5.32333	4.51087	5.18386	4.64403	4.13313	5.08107	4.75079	6.02196	4.88994	4.06686	3.61875	2.74618	4.30058	5.56093	5.44542	4.42731	2.12656	3.74568	3.77374	5.69377	4.80002	5.41347	5.00918	4.92568	4.62009	4.92479	4.27724	3.26275	4.69179
Myo9b	0.049634	0.0830829	0.00823329	0.101353	0.00667451	0.0343293	0.0724944	0.348682	0	0	0.0510675	0	0.019913	0	0	0	0.0737595	0.133849	0.023869	0	0	0.0686064	0	0	0.0832173	0	0	0.0158057	0	0.091537	0	0.029635	0	0.0739813	0	0.0359944	0.0550923	0.0453107	0.0923644	0	0.0583944	0	0.0915755	0	0	0	0	0	0.0134822
Hdac9	0	0	0	0	0	0	0	0	0	0	0	0	0	0	0	0	0	0	0	0	0	0	0	0	0	0	0	0	0	0	0	0	0	0	0	0	0	0	0	0	0	0	0	0	0	0	0	0	0
Mtfp1	0.231625	0.0415415	0.0329332	0.191444	0.153514	0.354736	0.235607	0.125525	0	0.161362	0.289382	0	0.378347	0.218151	0.48687	0	0.135226	0.535394	0.226755	0.436352	0.0535906	0.360184	0.238888	0.161532	0.194174	0.528432	0.489052	0.300308	0.383803	0.143844	0.569986	0.0790267	0.06179	0.246604	0.0422126	0.0959849	0	0.392692	0.118754	0.212984	0.245256	0.059056	0.283884	0	0.164636	0.315381	0.176746	0	0.337054
Rab23	0.124085	0.221554	0	0.0675684	0.0200235	0.0114431	0.108742	0.278945	0.15088	0.0537873	0.119157	0.246948	0.0796519	0	0.112355	0	0	0.0446162	0.226755	0.23376	0.142908	0.188668	0.286665	0.0807658	0.166435	0	0	0.126445	0.0142149	0.183074	0.0397664	0.217323	0.111222	0.0493209	0.0506551	0.0119981	0.121203	0.0151036	0.171534	0	0.0817521	0	0.0915755	0	0.0926076	0.0485201	0	0.0254902	0
Rab11a	0.330893	0.498498	1.07856	1.00226	0.967804	0.732358	1.03304	0.627627	0.20746	0.29583	0.74899	1.03718	1.13504	0.290868	0.599225	0.136711	0.835942	0.981556	1.01443	1.37139	0.500179	1.47504	0.57333	0.56536	1.15117	0.907818	0.349323	0.964146	0.781822	0.87614	0.623008	0.691484	0.766195	0.690492	0.920234	1.34379	0.881477	0.891109	0.976423	1.10752	1.68176	0.944897	0.540296	0.152144	0.833468	0.691412	1.32559	1.09608	0.903305
Eif2b2	0.21508	0.373873	0.321098	0.698207	0.367098	0.411952	0.70682	0.725258	0.886421	1.64051	0.868147	0.51859	0.637215	0.799887	1.161	0.546845	0.516317	1.1154	1.02637	0.841536	0.589496	0.75467	0.740551	1.04995	0.235782	1.04331	1.1353	0.189668	0.525953	0.392301	1.06044	0.691484	0.580826	0.801464	0.337701	0.479925	0.727218	0.981731	0.514601	0.66735	0.31533	0.866155	0.347987	0.798759	1.03926	0.800582	0.760006	0.331373	0.593215
Dlst	0.0165447	0.48465	0.0493998	0.360365	0.200235	0.217419	0.344348	0.292893	0.660101	0	0.391517	0.123474	0.219043	0.145434	0.318338	0.296208	0.516317	0.178465	0.0954759	0.296096	0.232226	0	0	0.296141	0.194174	0.0677476	0.104797	0.347725	0.270084	0.0392301	0.0662774	0.405012	0.0741479	0.0369906	0.177293	0.0599906	0.253425	0.0755177	0.197924	0.0283979	0.525549	0.354336	0.41209	0	0.0720281	0.13343	0.265118	0.484314	0.283125
Pgf	0	0	0	0	0	0	0	0	0	0	0	0	0	0	0	0	0	0	0	0	0	0	0	0	0	0	0	0	0	0	0	0	0	0	0	0	0	0	0	0	0	0	0	0	0	0	0	0	0
Ulk2	0	0	0	0	0	0	0	0	0	0	0	0	0	0	0	0	0	0	0	0	0	0	0	0	0	0	0	0	0	0	0	0	0	0	0	0	0	0	0	0	0	0	0	0	0	0	0	0	0
Dgkq	0.0165447	0	0	0	0	0.14876	0	0	0.11316	0	0	0	0	0	0	0	0	0.356929	0	0	0.142908	0.0171516	0.143333	0	0	0	0.0698646	0	0	0	0.0530219	0	0.037074	0	0.10131	0	0.0110185	0	0.0131949	0.0283979	0.116789	0	0	0	0	0	0	0.0127451	0
Grap	0.0330893	0	0	0	0	0	0	0	0	0	0	0	0	0	0	0	0	0	0	0	0	0	0	0	0	0	0	0	0	0	0	0.029635	0	0	0.0337701	0	0	0	0	0	0	0	0	0	0	0	0	0	0
Chmp2b	0.372255	0.235402	0.181132	0.608116	0.393796	0.617927	0.688696	0.432365	0.509221	0.726129	0.20427	0.0987791	0.517737	1.23619	0.449419	0.250637	0.245865	0.312313	0.310297	0.23376	0.696677	0.222971	0.0477775	0.215375	0.277391	0.29809	0.506518	0.505782	0.369589	0.470762	0.371153	0.256837	0.271876	0.59185	0.219505	0.131979	0.264443	0.0906213	0.145144	0.141989	0.140146	0.157483	0.302199	0.342325	0.195505	0.0849102	0.494888	0.140196	0.417947
Plod3	0.0744509	0.235402	0.0905662	0.0900912	0.0800941	0.102988	0.217483	0.195262	0.03772	0	0.187247	0.0246948	0.0995649	0.0363585	0.280887	0	0.0614663	0.446162	0	0.264928	0.178635	0.445942	0	0.0807658	0.0832173	0.121946	0.279458	0.0158057	0.284299	0.0261534	0.238599	0	0.049432	0.0123302	0.278603	0.167974	0.528886	0.105725	0.184729	0.0141989	0.163504	0.059056	0.128206	0.190181	0.123477	0.0849102	0.123722	0.127451	0
Ap1s1	0.46325	0.207707	0.502231	0.799559	0.420494	0.686586	0.543708	1.0321	0.528081	0.968171	1.02135	0.56798	1.03547	0.799887	0.449419	1.32154	1.08181	0.669243	0.0716069	0.888288	0.714541	1.26922	0.716663	0.605743	1.08182	0.704576	0.785977	1.32768	0.483308	0.653836	1.00742	0.82978	1.17401	0.715152	0.641631	0.707889	0.782311	1.05725	0.712525	0.66735	0.432118	1.14175	0.888282	1.06501	0.884917	0.873362	0.229769	0.586275	0.121339
Mapk13	0.206808	0.221554	0	0	0.0333726	0.0114431	0.144989	0.0278945	0	0.645448	0.255337	0.197558	0	0	0	0	0	0	0.262559	0	0	0.120061	0.0716663	0.0807658	0	0	0	0	0	0.0261534	0	0.158053	0.111222	0.110972	0	0	0	0	0	0	0	0.0787414	0	0	0.205795	0	0	0.127451	0
Srpk1	0.843777	0.456956	0.72453	0.754514	0.954455	0.99555	1.75799	0.655522	1.39564	1.96324	0.510675	1.38291	0.677041	1.45434	1.21718	1.75446	0.52861	0.312313	1.12184	0.903872	1.53626	1.23492	1.52888	0.578821	1.09569	1.07041	1.27503	0.616421	0.597028	0.719219	0.994161	1.11625	1.24816	1.39331	0.861137	0.863865	1.07981	0.966627	1.31949	1.02232	1.08614	0.492134	0.705131	1.23617	0.514486	0.897623	0.424189	1.4402	2.10322
Pax3	0	0.0138472	0.139966	0.0337842	0.00667451	0	0	0	0.03772	0	0	0	0	0.0363585	0	0.455704	0.0122933	0	0	0.093504	0	0.0171516	0	0	0.0138695	0	0	0.126445	0	0	0	0.00987834	0	0	0	0	0	0	0	0	0.0116789	0.0196853	0.00915755	0	0.0102897	0	0.0176746	0	0
Lbr	0.545973	0.567733	0.0493998	0.0337842	0.3404	0.160203	0.670573	0.7671	1.1316	0.833703	1.39584	1.18535	0.477912	0.509019	0.749031	1.07091	0.540903	0.490778	0.632528	1.1688	0.821722	0.806125	0.859995	0.928806	0.651869	1.73434	1.30996	1.13801	0.511738	0.823833	0.41092	0.839659	1.32231	0.665832	0.590976	1.11583	0.892495	0.604142	0.963228	0.979727	0.455476	1.24018	1.2729	0.627596	1.33766	0.946143	0.671633	0.611765	1.25384
Crabp2	0	0.138472	0	0	0.013349	0	0.0724944	0.0139473	0.13202	0	0.06809	0.345727	0	0	0	0	0	0	0	0	0	0	0.214999	0	0	0.29809	0	0	0.0568598	0	0	0	0.06179	0	0.126638	0	0	0	0	0.496963	0.350366	0.0787414	0.082418	0	0.102897	0.242601	0	0	0
Nes	0.0579063	0.249249	0.0164666	0	0.0734196	0.14876	0	0	0.13202	0	0.06809	0	0	0	0	0	0	0	0	0	0	0.120061	0	0	0	0	0	0	0	0	0.026511	0	0	0	0	0	0	0	0	0.0283979	0	0	0.0549453	0	0.0926076	0	0.106047	0	0
Bcan	0	0	0.00823329	0	0	0	0	0	0	0	0	0	0	0	0	0	0	0	0	0	0	0	0	0	0	0.0677476	0	0	0	0	0	0	0	0	0	0	0	0	0	0	0.0350366	0	0	0	0	0	0	0	0
Prcc	0.0909956	0.0692358	0.0164666	0.259012	0.0200235	0.560712	0.0362472	0	0.01886	0	0.0170225	0	0	0.145434	0	0.0227852	0	0.0446162	0	0	0.035727	0.120061	0	0	0.0416086	0	0.0349323	0	0	0.0392301	0	0	0	0.0123302	0	0.0239962	0	0.0302071	0	0.0283979	0	0.0196853	0.100733	0	0.0823178	0.0363901	0.0353491	0.127451	0
Rrnad1	0	0.0830829	0.115266	0.0450456	0.106792	0	0.0362472	0.223156	0.33948	0.0537873	0.0510675	0.0987791	0.0995649	0	0.411967	0.387349	0.0737595	0	0.0954759	0.124672	0.160772	0	0.38222	0.201914	0.263521	0.0948467	0	0.0158057	0.127934	0.0784603	0	0.0395134	0.012358	0.0863115	0.016885	0.0839868	0.0440738	0.0755177	0.356263	0.255581	0.221899	0.177168	0.0274727	0.0950903	0.236664	0.206211	0.0353491	0.140196	0.107857
Hdgf	0.785871	1.81398	1.04563	0.912173	0.727522	2.27718	1.10554	0.739206	0.961861	0.457192	1.03837	1.03718	0.378347	0.509019	0.561774	3.30386	0.749889	0.803091	0.847348	0.981792	0.553769	1.25207	0.57333	0.309602	0.679608	0.975566	0.471586	0.632227	0.696532	0.745373	0.318132	0.790267	1.35938	0.961757	1.0722	0.647898	0.694163	0.845799	0.857669	0.638952	0.910952	1.06301	0.604398	0.931885	0.730571	0.278991	0.760006	1.22353	1.11902
Slc25a18	0	0	0	0	0	0	0	0	0	0	0	0	0	0	0	0	0	0	0	0	0	0	0	0	0	0	0	0	0	0	0	0	0	0	0	0	0	0	0	0	0	0	0.0457878	0	0	0	0	0	0
Thop1	0.330893	0.304637	0.263465	0.236489	0.567333	0.400509	0.96055	0.808942	1.28248	0.914384	1.00433	0.56798	0.836345	0.581736	0.823935	0.56963	0.872821	0.93694	0.417707	0.794784	0.535906	1.0634	0.286665	0.484595	0.637999	1.57175	0.820909	0.916729	0.511738	0.183074	0.835095	0.385255	0.753837	1.13438	0.844252	0.527917	0.617034	0.906213	0.277093	0.795141	0.373724	0.944897	0.805864	0.912867	0.782019	0.606502	0.600935	0.662745	0.714554
Apba3	0.181991	0.401567	0.115266	0.056307	0.166863	0.14876	0.289977	0.139473	0.20746	0.134468	0.255337	0.0493895	0.139391	0.290868	0.168532	0.318993	0.405678	0.178465	0.286428	0.124672	0.464452	0.205819	0.167221	0.511517	0.0832173	0.0948467	0.314391	0.205474	0.213224	0.0784603	0.159066	0.582822	0.395456	0.221944	0.354586	0.0599906	0.275461	0.453106	0.356263	0.354973	0.455476	0.059056	0.48535	0.437415	0.668832	0.376031	0.424189	0.254902	0.148304
Matk	0	0	0	0	0	0	0	0	0	0	0	0	0	0	0	0	0	0	0.0358035	0	0	0	0	0	0	0	0	0	0.0995046	0	0	0	0	0	0.0759826	0	0	0	0	0.0141989	0	0	0	0	0	0	0	0	0
Pias4	0.264714	0.609275	0.419898	0.40541	0.740871	0.469167	0.181236	0.292893	0.546941	0.618554	0.459607	0.543285	0.438086	0.436302	0.374516	0.797483	0.208985	0.490778	0.167083	0.670112	0.553769	0.360184	0.286665	0.484595	0.263521	0.58263	0.244526	0.837701	0.312729	0.483838	0.238599	0.375377	0.506678	0.246604	0.261718	0.6359	0.672126	0.302071	0.620161	0.354973	0.221899	0.0984267	0.732604	0.399379	0.535066	0.291121	0.830704	0.471569	0.471876
Map2k1	0.71142	1.17701	0.62573	0.867128	0.420494	0.595041	0.25373	1.7713	1.37678	1.10264	1.17455	0.740843	1.33417	0.872604	0.805209	0.432919	0.553197	1.1154	0.214821	1.66749	0.946767	1.5608	0.525553	0.901884	0.721217	1.4227	0.523985	0.426753	1.03769	1.37306	0.861606	0.908807	0.889775	1.56594	0.987774	1.81172	0.85944	0.498417	1.10837	0.53956	0.852558	1.04332	0.714289	0.133126	0.545356	1.14022	0.742331	1.21078	0.781965
Sgta	0.405344	0.830829	0.757463	0.754514	0.647428	0.503496	0.616202	1.07394	1.11274	0.806809	0.783035	0.839622	1.25452	1.52706	1.14227	0.546845	0.921994	0.758475	0.966693	0.763616	0.321543	0.274426	1.4811	0.969189	0.776695	1.09751	0.925706	0.142251	0.852897	0.470762	0.490453	0.543309	0.753837	0.468548	1.22416	0.76788	0.484812	0.891109	0.831279	0.695748	0.642338	0.610246	0.750919	0.68465	0.493907	0.570112	0.81303	0.981373	0.930269
Tmem242	0.363982	0.498498	0.263465	0.247751	0.200235	0.629371	0.652449	0.474207	0.452641	0.322724	0.834102	0.691454	1.19478	0.545377	0.71158	0.250637	0.184399	0.981556	0.393838	0.327264	0.571633	0.651761	0.214999	0.471134	0.471565	0.433585	0.523985	0.442559	0.739177	0.745373	0.55673	0.335864	0.296592	0.57952	0.363028	0.647898	0.363609	1.08746	0.184729	0.369172	0.268614	0.944897	0.357144	0.741704	0.0823178	0.388161	1.07815	0.853922	1.07857
Dtx2	0.0661786	0.0830829	0.0905662	0.180182	0.180212	0	0.271854	0.0557891	0.35834	0.134468	0.153202	0.0740843	0.258869	0.436302	0.243435	0.0227852	0	0.93694	0.0835414	0	0.375134	0.0343032	0.406109	0.0538438	0.0832173	0.0135495	0.279458	0.11064	0.0852897	0.0653836	0.159066	0.0197567	0.296592	0.0986417	0.0337701	0.131979	0.0771292	0.286967	0.606966	0.0141989	0.151825	0.236224	0.219781	0.0380361	0.113187	0.218341	0.424189	0.152941	0.0134822
Zp3	0.10754	0.360026	0.0740996	0.0225228	0.100118	0.0572155	0.344348	0.0139473	0.3772	0	0.595787	0.321032	0	0.363585	0.262161	0	0.479437	0	0	0.374016	0	0.291577	0.429998	0.174992	0.0970868	0.0677476	0.331857	0	0.142149	0.0130767	0.132555	0.207445	0.444888	0.308255	0.0675401	0.155976	0.396664	0	0.277093	0	0.198541	0	0.155678	0.152144	0.0926076	0.0849102	0.141396	0.0637255	0.080893
Hspb1	21.3591	12.324	21.6783	10.1015	17.7342	14.6357	22.4189	11.897	11.1651	10.5423	11.5072	23.5341	19.7139	13.7435	17.0779	9.95714	14.1741	18.9173	12.4477	17.5476	25.8485	21.6453	22.2882	20.9587	6.21356	14.5793	18.1823	21.3693	12.5092	23.7604	28.9102	13.1283	23.1218	13.5139	7.17614	11.6382	11.3821	17.1727	19.6736	6.92908	16.6891	20.4531	28.9379	14.8911	13.7162	12.4939	7.37029	10.8078	11.2576
Rasa4	0.124085	0.346179	0.0246999	0	0.013349	0.0572155	0.0362472	0.111578	0.0943001	0	0.034045	0	0	0.0363585	0.0936289	0	0.110639	0	0	0.171424	0.160772	0.171516	0	0.0673048	0	0.0948467	0.122263	0	0.0284299	0	0.106044	0.00987834	0.148296	0	0.0675401	0.119981	0.209351	0	0.250703	0.0283979	0.116789	0.0984267	0.0641029	0.190181	0.133766	0.01213	0	0.0509804	0.202232
Syt5	0.0165447	0	0	0	0	0	0	0	0	0	0	0	0	0	0	0	0	0	0	0	0	0	0	0	0	0.0677476	0	0	0	0	0	0	0	0	0	0	0	0	0	0	0	0	0	0	0	0	0	0	0
Hnrnpa2b1	3.68118	3.62795	3.49915	4.7861	4.0581	4.03941	4.24092	3.69603	5.35625	4.89464	2.63849	3.92647	2.98695	2.61781	2.28455	2.98486	3.97072	3.07852	2.94782	2.36877	2.91175	2.52129	4.49109	2.55758	3.60608	4.22745	4.36654	5.2791	5.00366	3.88378	2.99574	3.97109	4.13993	3.45246	2.63407	2.90354	1.79601	2.70354	3.29873	3.25156	2.98979	5.3741	3.62639	3.29012	2.74736	3.80883	3.11072	3.82353	4.32777
Fxyd4	0.0165447	0.0138472	0.0740996	0.270274	0.0467216	0.0114431	0	0	0.32062	0	0	0	0	0.0363585	0.13108	0.227852	0.331918	0.223081	0.0119345	0	0	0.343032	0.286665	0.0807658	0.402217	0	0	0.0158057	0	0	0	0.23708	0.18537	0.197283	0.0928677	0.503921	0.341572	0.0453107	0	0	0.0350366	0	0	0.228217	0.318982	0.01213	0.123722	0.751961	0.0404465
Ccdc130	0.0992679	0	0	0	0.0533961	0.0457724	0.144989	0.0836836	0.33948	0.0537873	0	0.172863	0	0.181792	0.187258	0	0.0614663	0.178465	0.0835414	0.109088	0.0178635	0.205819	0.143333	0	0.166435	0.203243	0.0523985	0	0.241654	0	0.0397664	0.246958	0	0	0.211063	0.0599906	0.220369	0	0.435432	0.170387	0.21022	0	0.0732604	0.228217	0.298402	0.194081	0.0706982	0.407843	0.202232
Mri1	0.372255	0.263096	0.222299	0.202705	0.253631	0.537826	0.344348	0.139473	0.2829	0.134468	0.20427	0.197558	0.378347	0.0363585	0	0.47849	0.208985	0.758475	0.334166	0.54544	0.196499	0.32588	0.429998	0.28268	0.332869	0.799422	0.139729	0.284502	0.454878	0.601529	0.291621	0.612457	0.135938	0.123302	0.20262	0.0599906	0.154258	0.226553	0.211119	0.0567958	0.350366	0.236224	0.311357	0.304289	0.267533	0.14556	0.265118	0.318628	0.215715
Prkacb	0.0330893	0.180013	0.00823329	0	0.0200235	0.0457724	0.163112	0.0139473	0	0.0806809	0	0	0	0.0363585	0	0	0.0368798	0.0892323	0.0119345	0	0	0	0	0.013461	0	0.149045	0	0.047417	0	0	0.0132555	0	0	0	0.0844252	0.0719887	0.0771292	0.0302071	0.0923644	0	0.0116789	0.0393707	0.109891	0	0.0514486	0	0	0.165686	0.0134822
Sgsh	0	0	0	0	0.00667451	0	0	0	0	0	0	0	0	0	0	0	0	0	0	0	0	0	0	0	0	0	0	0	0	0	0	0	0	0	0	0	0.0550923	0	0	0	0	0	0	0	0	0	0	0	0
Chd5	0	0	0	0	0	0	0	0	0	0	0	0	0	0	0	0	0	0	0	0	0	0	0	0	0	0.0135495	0	0	0	0	0	0	0	0.0616511	0	0	0	0	0	0	0	0	0	0	0	0	0	0	0
Cstb	4.69041	4.19569	16.1208	9.50462	10.2187	7.49523	2.39231	3.55655	3.56454	1.61362	2.89382	3.48196	2.7679	6.39909	4.73762	4.83047	3.68798	6.69243	3.12683	2.69603	3.82279	2.6585	4.06109	5.43823	3.5506	5.46046	3.38843	5.40554	4.22184	2.37996	3.30061	4.38598	4.83197	1.72623	5.44542	4.03137	7.59172	3.15664	3.83972	3.73432	5.86279	5.82686	2.13371	1.46439	6.23558	1.63755	4.94888	6.21961	5.24456
Sh2b2	0	0	0	0	0	0	0	0	0	0	0.034045	0	0	0.0363585	0	0	0	0	0	0	0	0	0	0	0	0	0	0	0	0	0	0	0	0	0	0	0	0	0	0	0	0	0	0	0.0411589	0	0	0	0
Pex5	0.0579063	0.221554	0.271699	0.40541	0.153514	0.0572155	0.0543708	0.0557891	0.24518	0.134468	0.306405	0.172863	0.159304	0.290868	0.337064	0	0.122933	0.178465	0.3461	0.280512	0.321543	0.0686064	0.143333	0.296141	0.0138695	0.230342	0.244526	0.0632227	0.156364	0.0653836	0.0132555	0.345742	0.358382	0.135632	0.439011	0.287955	0.0991661	0.151035	0.0923644	0.198785	0.10511	0.0984267	0.082418	0.0950903	0.0823178	0	0.371166	0.191177	0.350536
Jkamp	0.810688	0.553886	0.658663	0	0.0467216	0.240305	0.543708	0.181315	0.22632	0	0.255337	0.0987791	0.457999	0.47266	0.262161	0.0683557	0.553197	0.803091	0.3461	0.280512	0.482315	0.188668	0.57333	0.309602	0.596391	0.29809	0.471586	0.458365	0.326944	0.614606	0.344642	0.632214	0.704406	0.160293	0.211063	0.179972	0.176295	0.513521	0.620161	0	0.455476	0.177168	0.173993	0.969921	0.0823178	0.266861	0.141396	0.267647	0.269643
Eif2ak4	0.024817	0.304637	0.148199	0.0225228	0.0400471	0.251748	0.0724944	0	0.1886	0.29583	0.06809	0.56798	0.318608	0	0.187258	0.205067	0.295038	0	0.322231	0.062336	0	0.0514548	0.429998	0	0.332869	0.162594	0	0.0158057	0	0.235381	0.225343	0.0691484	0.234802	0.357576	0.253275	0.155976	0.121203	0.25676	0.145144	0	0.093431	0.236224	0.0732604	0.380361	0.0617384	0.181951	0	0.127451	0.080893
Wdr1	0.256442	0.789288	0.444598	0.292796	0.347075	0.572155	0.96055	0.697364	1.3202	0.941278	0.306405	0.963096	0.637215	0.436302	1.14227	0.979764	0.885115	1.33849	0.835414	1.79216	0.946767	0.806125	1.45721	0.942267	0.748956	1.00267	0.68118	0.363531	1.46414	0.706143	0.424175	0.227202	0.605542	0.924766	0.785154	0.599906	0.374628	0.362485	1.58339	0.681549	0.992704	1.37797	0.439562	1.17912	0.617384	0.436681	0.512562	1.3	0.350536
Slc2a9	0	0	0	0.0112614	0	0	0	0	0	0	0	0	0	0	0	0	0	0	0	0	0	0	0	0	0	0.0406486	0	0	0	0	0	0	0	0.0493209	0	0	0	0	0	0	0	0	0	0	0	0	0	0	0
Wisp1	0	0	0	0	0	0	0	0	0	0	0	0	0	0	0	0.113926	0	0	0	0	0	0	0	0	0	0	0	0	0	0	0	0	0	0	0.0253275	0	0	0	0	0	0	0	0	0	0	0	0	0	0
Ndrg1	0	2.13246	0.0246999	0.0675684	0.146839	0.205976	0.489337	0.543944	0.0754401	0.699235	0.34045	0.271642	0.0597389	0.145434	0.374516	0	0.0860528	0	0.393838	0.109088	0.107181	0.463093	0.167221	0.228836	0.0416086	0.514882	0.0349323	0.11064	0.213224	0.274611	0.463942	0.286472	0.284234	0.0616511	0.13508	0.155976	0.209351	0.286967	0.250703	0.0567958	0.700732	0.137797	0.650186	0.152144	0.113187	0.606502	0.176746	0.242157	0.161786
4930550C14Rik	0	0	0	0	0	0	0	0	0	0	0	0	0	0	0	0	0	0	0.250624	0	0	0	0.0477775	0	0	0	0	0	0	0	0	0	0	0	0	0	0	0	0	0	0	0	0	0	0	0	0	0.0764706	0
Man2b1	0.14063	0.429262	0.263465	0.202705	0.0734196	0.0801017	0.181236	0.557891	0.32062	0.457192	0.629832	0.0740843	0.258869	0	0.168532	0.182282	0.233572	0.713859	0.3461	0.249344	0.178635	0.377335	0.143333	0.0538438	0.138695	0.203243	0.0698646	0.126445	0.284299	0.666913	0.251854	0.375377	0.12358	0.308255	0.0422126	0.203968	0.121203	0.21145	0.184729	0.0993926	0.350366	0.511819	0.173993	0.0760722	0.154346	0.16982	0.353491	0.254902	0.0674108
Klf5	0.901683	1.64781	1.25146	1.23875	1.82882	1.04132	0.235607	0.125525	0.16974	0.672341	0	0.271642	0	0.072717	0.112355	0.979764	0.0860528	0	0.155148	0	0	0.222971	0.19111	0.484595	0.194174	0.135495	0.541451	0.379336	0.625458	0.183074	0.132555	0.503795	0.197728	0.308255	0.329258	0.239962	0.528886	0.619246	0.237508	0.525361	0.443797	0.29528	0.815022	0.323307	0.205795	0.339641	0.212095	0.152941	0
Wdr83	0.363982	0.0553886	0.329332	0.0337842	0.26698	0.240305	0.616202	0.557891	0.26404	0.457192	0.20427	0.271642	0.139391	0.109075	0.187258	0.0911409	0.196692	0.490778	0.608659	0.70128	0.232226	0.120061	1.40944	0.269219	0.249652	0.447134	0.139729	0.173862	0.355374	0.169997	0.106044	0.276593	0.0988639	0.135632	0.548764	0.371942	0.14324	0.438003	0.250703	0.184586	0.21022	0.334651	0.283884	0.0380361	0.133766	0.618632	0.441864	0.140196	0.175268
Prdx2	6.03052	2.53403	3.29332	4.60591	5.93364	4.53147	4.20467	4.28181	5.67687	6.80409	4.64714	3.16093	5.89424	4.79932	4.23203	4.76211	5.87618	5.88933	4.45156	4.47261	6.62737	5.09403	3.65498	3.91714	6.71286	4.72879	2.68979	4.86815	4.83308	7.04835	3.92362	4.06988	5.22743	3.16886	5.12461	5.57913	4.25312	4.84824	4.43349	4.88443	6.83214	6.57491	3.93775	6.18087	1.93447	3.20233	4.87818	7.31569	4.43563
Polr2a	0.289531	0.581581	0.263465	0.337842	0.106792	0.14876	0.0724944	0.571838	0.33948	0.0806809	0.06809	0.148169	0.338521	0.109075	0	0.47849	0.135226	0	0.286428	0.23376	0.500179	0.0686064	0.310554	0.148071	0.124826	0	0.261992	0.0948341	0.284299	0.274611	0.106044	0.17781	0.210086	0.234274	0.126638	0.155976	0.14324	0	0.263898	0.298178	0.21022	0.0984267	0.219781	0.171163	0.164636	0.0849102	0.229769	0.165686	0.0404465
Senp3	0.306076	0.636969	0.386965	0.506763	0.553984	0.606484	0.271854	0.725258	0.414921	0.188256	0.374495	0.0987791	0.517737	0.94532	0.449419	0.706342	0.233572	0.0446162	0.537052	0.405184	0.196499	0.274426	0.95555	0.673048	0.346739	0.623278	0.611315	0.505782	0.284299	0.732296	0.450686	0.35562	0.457246	0.986417	0.498108	0.683893	0.606015	0.619246	0.277093	0.951329	0.338687	1.14175	0.686816	0.513488	0.38072	0.436681	0.0353491	0.446079	0.337054
Plekha8	0.124085	0.0415415	0	0.0675684	0.00667451	0.0228862	0	0	0	0	0	0.172863	0	0.399943	0	0.0683557	0	0	0	0	0	0	0	0.0807658	0	0.0541981	0.0349323	0	0	0.11769	0	0.158053	0	0	0	0	0	0	0	0.0709947	0	0.216539	0.0457878	0	0.144056	0.181951	0	0	0
Spc25	0.827232	0.38772	0.386965	0.889651	0.574008	0.537826	0.471213	0.878678	0.16974	0.806809	0.851125	0.963096	0.657128	1.30891	1.32953	0.205067	0.725302	0.535394	0.608659	0.70128	0.518042	0.411638	1.71999	1.00957	0.443826	1.12461	1.53702	0.553199	0.341159	1.05921	1.41834	1.05698	1.05043	0.690492	0.835809	0.503921	1.42138	0.498417	1.17435	0.922931	0.677375	0.84647	1.07143	0.741704	0.926076	0.266861	1.32559	0.446079	1.49652
Dnah2	0	0.0415415	0	0	0	0	0	0	0	0	0	0.0740843	0.0597389	0.0363585	0	0	0	0	0.0716069	0.296096	0	0	0	0.323063	0.0693477	0.0677476	0	0	0.0568598	0.11769	0.132555	0	0.037074	0.172623	0	0.359944	0.0110185	0	0	0.0283979	0	0	0	0.190181	0	0.1213	0.282793	0	0.0943751
Ripk4	0.00827233	0.0969301	0	0.0337842	0	0.0114431	0	0.0697364	0.0754401	0.0806809	0	0	0.019913	0	0.0936289	0	0	0	0	0	0	0.10291	0	0	0.0693477	0	0.0873308	0	0	0.11769	0.198832	0	0	0.0493209	0	0	0	0.0604142	0	0	0	0	0.109891	0	0.0102897	0	0	0	0
Ufd1	0.736237	0.941607	0.337565	0.40541	0.420494	0.652257	0.598079	0.641575	0.641241	1.45226	0.510675	0.691454	1.25452	1.67249	0.898838	0.706342	0.614663	1.3831	0.358035	0.420768	0.535906	1.38928	1.28999	0.726892	0.873782	0.460684	0.366789	0.58481	0.767607	0.418455	0.623008	0.29635	0.543752	0.949426	0.717614	0.563912	0.606015	0.422899	0.461822	1.00812	0.303651	0.610246	0.93407	0.912867	0.421879	0.691412	0.371166	0.280392	0.337054
Zfp287	0	0	0	0	0.00667451	0	0	0	0.01886	0	0	0	0	0	0	0	0	0	0	0	0	0	0	0	0	0	0	0	0.0142149	0.0130767	0	0	0	0	0	0	0	0	0	0	0	0	0	0	0	0	0	0	0
Prlr	0.0413616	0.124624	0.205832	0	0.0200235	0.0114431	0	0	0	0	0	0	0	0	0	0	0	0	0	0	0	0	0	0	0	0	0	0	0	0.0130767	0	0	0	0	0	0	0	0.0302071	0	0	0.245256	0	0	0	0	0	0	0.0892157	0
Letm1	0.124085	0.138472	0.156433	0.0112614	0.166863	0.205976	0.108742	0.237104	0.30176	0.242043	0.306405	0.172863	0.19913	0.109075	0.0749031	0.227852	0.504024	0.490778	0.0835414	0.15584	0.339407	0.394487	0.334443	0.484595	0.110956	0.0812972	0.139729	0.0948341	0.170579	0.130767	0.119299	0.138297	0.259518	0.0616511	0.126638	0.179972	0.187314	0.120828	0.67294	0.582156	0.502192	0.0196853	0.128206	0.0950903	0.154346	0.13343	0.247444	0.318628	0.350536
Ubqln1	0.562518	0.207707	0.156433	0.337842	0.260306	0.606484	0.416843	0.209209	0.1886	0.941278	0	0.271642	0.278782	0.399943	0.168532	0.205067	0.147519	0.535394	0.286428	0.093504	0.196499	0.205819	0.310554	0.255758	0.180304	0.135495	0.0523985	0.158057	0.298514	0.183074	0.119299	0.266715	0.173012	0.0863115	0.143523	0.0719887	0.110185	0.317175	0	0.12779	0.140146	0.177168	0.44872	0.0760722	0.0411589	0.412421	0.106047	0.254902	0.0674108
Fgfr4	0.0661786	0	0	0	0	0	0	0.0418418	0	0	0.13618	0	0	0	0	0	0	0	0	0	0	0	0	0	0	0	0	0	0	0	0	0	0	0	0	0.0719887	0	0	0	0	0	0	0	0	0	0	0	0	0
Cadm3	0	0	0	0	0	0	0	0	0	0	0	0	0	0.0363585	0	0	0	0	0	0	0	0	0	0	0	0	0	0	0	0	0	0	0	0	0	0	0	0	0	0	0	0	0	0	0	0	0	0	0
Txn2	0.934773	0.540039	0.708063	0.630638	0.927757	0.755245	1.97547	1.57604	1.6974	1.12953	1.19157	1.08657	1.01556	1.0544	2.19092	1.41268	1.4506	2.18619	2.39883	2.18176	1.55413	3.13874	2.00666	2.12683	1.05409	2.20857	1.55449	1.58057	1.8053	1.62151	1.24602	1.40272	1.29759	1.7139	1.469	2.14766	1.35527	1.34422	0.633356	0.525361	1.54161	2.18507	1.44689	1.25519	1.3068	0.861232	0.848379	1.32549	1.37518
Casp14	0.0165447	0	0	0	0	0	0	0.0139473	0	0	0	0	0	0	0	0	0	0	0	0	0	0	0	0	0	0	0	0	0	0	0	0	0	0	0	0	0	0	0	0	0	0	0	0	0	0	0	0	0
Slc1a3	0	0.0276943	0.197599	0	0	0.0114431	0.163112	0	0	0	0	0	0.0796519	0.0363585	0.0187258	0.227852	0	0	0	0	0.035727	0	0.095555	0.0807658	0	0	0	0.0316114	0	0	0	0	0.24716	0	0	0.0839868	0.209351	0	0	0	0	0.157483	0	0	0.185215	0.01213	0	0	0
Crbn	0.0579063	0.0830829	0.131733	0.225228	0.126816	0.0114431	0	0.139473	0.03772	0.484086	0	0	0.418173	0.218151	0.0561774	0.432919	0.295038	0	0.262559	0.15584	0.30368	0.188668	0.334443	0.242297	0.152565	0.149045	0.0873308	0.0790284	0.11372	0.222304	0.251854	0.227202	0.12358	0.0863115	0.13508	0.407936	0.253425	0.0151036	0.118754	0.0567958	0.163504	0.118112	0.0549453	0.456433	0.288112	0.400291	0.335817	0	0.269643
Il5ra	0	0	0.00823329	0	0	0	0	0	0	0	0	0	0	0	0	0	0	0	0	0	0	0	0	0	0	0	0	0	0	0	0	0	0	0	0	0	0	0	0	0	0	0	0.0183151	0	0	0	0	0	0
Msh6	0.454978	0.38772	0.279932	0.72073	0.520612	0.308964	0.815562	1.86893	1.18818	0.968171	2.21292	1.28413	0.975736	1.0544	1.29208	2.34688	0.872821	0.93694	0.871217	1.51165	0.785995	1.26922	1.95888	1.07688	0.762825	1.51755	1.44969	1.51735	1.521	1.97458	2.14739	1.6398	1.39645	0.739813	1.4099	1.67974	1.46545	1.14787	1.5438	0.283979	0.910952	2.2835	1.0348	1.27421	1.41998	1.12809	1.48466	1.27451	0.741519
Fbxo11	0	0.29079	0.00823329	0.281535	0.0400471	0.0114431	0	0	0	0.134468	0.034045	0	0	0.0363585	0	0	0.110639	0.0892323	0	0.109088	0	0	0.0477775	0.0807658	0.180304	0.0135495	0	0	0	0.169997	0.0132555	0.0987834	0	0	0.0337701	0.107983	0.0110185	0.0302071	0.0527796	0.0709947	0.0583944	0	0.0549453	0.0190181	0.0308692	0.0970403	0.106047	0.165686	0
Mlxipl	0	0	0	0	0.0667451	0	0	0.0557891	0	0	0	0	0	0	0	0	0	0	0	0	0	0	0	0	0	0	0	0	0	0.143844	0	0	0	0.0616511	0	0	0	0	0	0	0	0	0.0549453	0	0	0	0	0.101961	0
Tbl2	0	0.401567	0.0246999	0	0.013349	0.0572155	0.0181236	0.0139473	0.03772	0.0806809	0	0	0.0796519	0	0.149806	0	0.0737595	0	0.167083	0	0	0	0	0.296141	0.110956	0.0812972	0	0	0	0.130767	0.0132555	0.227202	0.173012	0.0739813	0.0590976	0.0599906	0.220369	0.0151036	0	0.141989	0.0116789	0.0196853	0.119048	0.171163	0.123477	0.0242601	0.0176746	0.242157	0
Wbscr22	0.95959	0.664663	0.493998	0.630638	0.714173	0.846789	1.25053	0.739206	1.24476	0.995065	1.29371	0.963096	0.995649	0.836245	1.21718	1.02533	0.983461	1.3831	0.393838	1.40256	0.785995	0.651761	2.10221	1.69608	0.416086	1.46335	1.67675	1.29607	1.50678	0.91537	1.39183	0.780389	1.24816	1.14671	0.531879	1.2718	1.1349	1.10256	0.976423	0.93713	0.805842	0.59056	0.906598	1.31225	0.987814	1.63755	0.724657	0.280392	1.77964
Nid1	0.231625	0.692358	0.139966	0.6419	0.180212	0.377622	0.0362472	0.167367	0.30176	0.161362	0	0.148169	0.119478	0.109075	0.318338	0.751912	0.0614663	0	0.023869	0.249344	0.0714541	0	0.0716663	0.13461	0.180304	0.420035	0.0698646	0.158057	0.412233	0.614606	0.119299	0.0691484	0.24716	0.0616511	0.329258	0.419934	0.418701	0.151035	0.0923644	0.241382	0.0700732	0.0984267	0.0915755	0	0.257243	0.254731	0.212095	0.229412	0.148304
Mcm5	0.57079	1.2047	1.07033	1.01353	0.433843	1.20153	1.84861	2.46867	2.20662	1.2909	1.99163	1.77802	1.97139	1.12711	0.955015	3.09879	0.405678	2.00773	0.93089	2.19734	1.73276	1.18346	1.12277	2.49028	2.05269	1.95113	1.65928	1.54896	2.04695	2.85072	1.6967	1.24467	1.55711	2.41672	3.12373	1.36779	1.05777	0.67966	1.21393	1.78907	2.00877	2.20476	1.73993	1.12207	1.62578	1.64968	0.883728	1.75882	2.02232
Hmox1	0.330893	0.443109	0.444598	0.056307	0.140165	0.503496	0.561831	0.404471	0.414921	0.0806809	0.238315	0.51859	0.238956	0.618094	0.955015	0.0227852	0.614663	0.133849	0.286428	0.7792	0.589496	0.994793	0.19111	0.551899	0.513173	0.216792	0.209594	0.205474	0.341159	0.562299	0.172321	0.335864	0.420172	0.209614	0.548764	0.25196	0.594997	0.483314	0.316678	0.724146	0.654017	1.20081	0.219781	0.77974	0.442458	0.0727802	1.06047	0.203922	0.0404465
Mprip	0.0330893	0.249249	0.0658663	0.0675684	0.126816	0.0228862	0.163112	0.139473	0.16974	0	0.119157	0	0	0	0.168532	0	0.122933	0.178465	0.0835414	0	0	0.137213	0	0	0	0.0135495	0	0.047417	0	0.104614	0.119299	0.11854	0.049432	0.123302	0.0590976	0.107983	0.264443	0	0.224313	0	0	0	0	0.190181	0	0	0	0.0764706	0.0943751
Cic	0.132357	0.276943	0.115266	0.0900912	0.0734196	0.251748	0.362472	0.362629	0.01886	0.161362	0	0.172863	0.0597389	0	0.13108	0.250637	0.0368798	0.0892323	0.155148	0.202592	0.321543	0.10291	0	0.188453	0.0832173	0.270991	0	0.158057	0.142149	0	0.132555	0.0691484	0.296592	0.160293	0.320816	0	0.0881477	0.438003	0.131949	0.0993926	0.0350366	0.0196853	0.0457878	0.152144	0.0102897	0.0485201	0.159071	0.0509804	0
Pafah1b3	0.347438	0.747746	0.461064	0.675684	0.840988	1.28163	1.05117	1.33894	0.584661	0.403405	2.11079	0.321032	0.915997	0.908962	0.617951	1.82282	0.749889	1.24925	0.501248	0.498688	0.625223	0.394487	0.358331	0.471134	0.735086	0.691026	0.925706	0.569004	0.568598	1.00691	0.662774	0.810024	0.457246	1.02341	0.928677	0.57591	0.804347	0.755177	1.09518	0.823538	1.35475	0.964582	1.08975	0.798759	0.76144	1.29791	0.19442	0.548039	0.552768
Il27ra	0	0	0.0164666	0	0	0	0	0	0	0	0	0	0	0	0	0	0	0	0	0	0	0	0	0	0	0	0	0	0	0	0	0	0	0.0123302	0.0675401	0.0599906	0	0	0	0	0	0.059056	0.128206	0	0	0	0	0	0.0539286
Prkaca	0.239897	0.0692358	0.0164666	0.112614	0.0667451	0	0.0362472	0.0557891	0.01886	0.161362	0.102135	0	0.258869	0	0.205984	0.0911409	0	0	0	0.046752	0.142908	0.205819	0	0	0.0554782	0.0677476	0.104797	0	0.156364	0.0784603	0	0	0.024716	0.0863115	0.0337701	0.0839868	0.154258	0.0302071	0.105559	0.0425968	0	0	0.0366302	0	0.144056	0	0	0.127451	0.175268
Asf1b	0.0909956	0.304637	0.263465	0.0337842	0.186886	0.572155	0.652449	0.15342	0.528081	0.726129	0.6809	0.345727	0.776606	0.254509	0.599225	0.956979	1.03263	0.981556	0.58479	0.54544	0.35727	0.360184	0.429998	0.848041	0.277391	0.609729	0.209594	0.853507	0.525953	0.274611	0.331387	0.543309	0.568468	0.357576	0.278603	0.25196	0.374628	0.151035	0.343068	0.567958	0.537228	0.708673	0.879125	0.817777	0.421879	0.230471	0.141396	0.446079	0.647144
Ddx39	3.12694	0.941607	1.67959	2.47751	2.19591	2.64336	2.55543	4.54681	3.50796	3.65754	4.3918	3.67952	2.23025	2.94504	5.07469	2.7798	3.72486	2.67697	2.17208	6.07776	3.50125	4.06493	6.09163	3.8633	4.81273	3.99711	3.05658	2.19699	4.12233	5.62299	3.44642	3.24997	4.11521	4.11829	4.41544	3.47945	4.39636	3.57954	2.5862	4.67145	2.19563	3.0906	2.46338	2.5294	4.38342	4.25764	4.47166	4.44804	3.65366
Dnajb1	0.537701	0.0276943	0.411665	0.394149	0.287004	0.411952	0.652449	2.14788	0.546941	0.968171	1.32775	0.617369	0.995649	0.436302	0.786483	0.751912	0.786769	0.223081	0.3461	0.825952	0.875313	0.308729	1.36166	0.753814	0.249652	0.650377	0.698646	0.58481	0.426448	1.41229	0.662774	0.523552	0.630258	0.57952	1.44367	0.647898	0.594997	0.619246	0.67294	0.411769	0.502192	0.708673	0.366302	0.399379	0.607094	0.934013	0.247444	0.458824	0.337054
Msh4	0	0	0	0	0.0600706	0	0	0	0	0	0.153202	0	0	0	0.112355	0	0	0	0	0	0	0	0	0	0	0	0.0349323	0	0	0.0261534	0.0132555	0	0	0	0	0	0.0110185	0	0	0.0567958	0	0	0.00915755	0	0	0	0.0706982	0.101961	0
Usp40	0.00827233	0.0138472	0	0	0.00667451	0	0.108742	0	0.03772	0	0	0.0246948	0	0	0	0.205067	0.0368798	0	0	0	0	0	0	0.013461	0	0	0	0	0	0.0130767	0.106044	0.00987834	0.0865059	0.0123302	0.0590976	0.0959849	0.0661107	0	0	0	0.0467155	0.807099	0.0183151	0	0.113187	0	0.0530237	0	0
Evx1	0	0	0	0	0	0	0	0	0	0	0	0	0	0	0	0	0	0	0	0	0	0	0	0	0	0	0.0349323	0	0	0	0	0	0	0	0	0	0	0	0	0	0	0	0	0	0	0	0	0	0
Kbtbd4	0.049634	0.0138472	0.0246999	0.0337842	0.0867686	0.0801017	0.126865	0.111578	0.03772	0.0268936	0	0.148169	0.039826	0.0363585	0.112355	0.0683557	0.0122933	0.0892323	0.023869	0.031168	0.035727	0	0.0238888	0.013461	0.0693477	0.162594	0.0873308	0.173862	0.0426448	0.209227	0.106044	0.11854	0.18537	0	0.143523	0	0.0550923	0.0755177	0	0	0	0.0393707	0.0732604	0.133126	0.0514486	0.0485201	0	0.0764706	0.0674108
Celf1	0.0909956	0.304637	0.279932	0.360365	0.313702	0.251748	0.163112	0.0278945	0.13202	0.161362	0.13618	0.123474	0.139391	0.181792	0.0561774	0.227852	0.135226	0	0.0477379	0.093504	0	0.0343032	0	0.0807658	0.0693477	0.149045	0.104797	0.142251	0.0852897	0.0392301	0.212088	0.0691484	0.024716	0.197283	0.126638	0.0719887	0.110185	0.151035	0.0659746	0.241382	0.0583944	0.0787414	0.274727	0.190181	0.144056	0.0727802	0.0530237	0.127451	0.107857
Ndufs3	0.46325	0.567733	0.60103	0.765775	0.47389	0.537826	0.598079	0.641575	0.924141	0.537873	0.868147	1.08657	0.338521	0.618094	0.880112	0.501275	0.430264	0.803091	0.489314	0.483104	0.839586	0.720367	1.55277	0.484595	0.637999	0.474234	0.68118	0.964146	0.540168	0.379225	0.318132	0.77051	0.877417	0.887775	0.590976	1.05583	0.760274	0.921317	1.46464	0.624753	0.560586	0.925211	0.778392	0.741704	0.792309	0.958273	0.901402	0.535294	0.674108
Por	0.14063	1.14931	0.271699	0.304058	0.293679	0.343293	0.271854	0.278945	0.433781	0.457192	0.646855	0.123474	0.358434	0.509019	0.543048	0.455704	0.110639	0.490778	0.10741	0.483104	0.160772	0.10291	0.692774	0.323063	0.332869	0.257441	0.122263	0.189668	0.469093	0.366148	0.304876	0.167932	0.457246	0.345246	0.219505	0.179972	0.209351	0.241657	0.356263	0.141989	0.338687	0.433078	0.467035	0.399379	0.411589	0.315381	0.247444	0.152941	0.701072
Igf1r	0.173719	0	0.057633	0	0	0.0343293	0	0.111578	0	0	0	0	0	0	0	0	0.0368798	0	0.143214	0	0	0	0.143333	0	0	0.0541981	0	0	0	0	0	0	0	0	0	0.0599906	0	0	0	0	0.0350366	0	0.0183151	0	0	0.0606502	0.0530237	0	0
Insr	0	0.0138472	0	0	0	0	0.0543708	0	0	0	0	0	0.039826	0	0	0	0	0	0	0	0	0	0	0	0	0	0	0	0	0	0	0.0691484	0	0	0.0422126	0	0	0	0	0	0	0	0	0	0	0	0	0	0
Atp4a	0	0	0	0.0112614	0	0	0	0	0	0	0	0	0	0	0	0	0	0	0	0	0	0	0	0	0	0	0	0	0	0	0	0	0	0	0	0	0	0	0	0	0	0	0.0366302	0	0	0	0	0	0
Trim28	2.67196	3.8772	2.19006	2.29733	2.19591	2.67769	2.37419	2.32919	0.792121	2.42043	1.515	1.08657	1.33417	1.34526	1.06737	7.45077	1.26621	1.20464	1.06217	1.10646	1.08967	1.66371	3.46387	2.19414	2.13591	1.30075	1.1877	1.31187	1.76265	2.45842	1.00742	1.99542	1.81662	1.09739	1.68006	1.2838	1.58666	1.75201	1.92646	1.59028	1.78687	1.39766	2.92126	1.73064	2.45924	2.03785	1.96188	1.47843	2.14366
Ube2m	0.488067	0.553886	0.189366	0.146398	0.0800941	0.33185	0.181236	0.418418	0.32062	0.322724	0.06809	0	0.179217	0.181792	0.35579	0.0683557	0.196692	0.446162	0.0358035	0.031168	0.250089	0.171516	0.119444	0.309602	0.471565	0.28454	0.0349323	0.0316114	0.199009	0.169997	0.172321	0.266715	0.0988639	0.147963	0.354586	0.0599906	0.253425	0	0.211119	0.12779	0.280293	0.177168	0.146521	0.418397	0.133766	0.594372	0.0176746	0.0892157	0.202232
Adcy9	0	0.152319	0	0	0.00667451	0	0.0362472	0	0	0	0.238315	0	0	0	0.0749031	0	0.0122933	0.267697	0	0	0.285816	0	0	0.107688	0.180304	0.162594	0.0873308	0.047417	0	0	0	0.029635	0	0.197283	0	0.0119981	0	0	0	0	0.186862	0.0196853	0	0	0	0	0.106047	0.0382353	0
Mef2c	0	0	0	0	0	0	0	0	0	0	0	0	0	0	0	0	0	0	0	0	0	0	0	0	0	0	0	0	0	0	0	0	0	0	0	0	0	0	0	0	0	0	0	0	0	0	0	0	0
Ctr9	0.115813	0.318485	0.386965	0.213967	0.467216	0.48061	0.126865	0.195262	0.20746	0.672341	0.61281	0.172863	0.497825	0.072717	0.0561774	0.501275	0.295038	0	0.23869	0.124672	0.321543	0.480245	0.095555	0.296141	0.194174	0.555531	0.45412	0	0.469093	0.287688	0.212088	0.375377	0.358382	0.197283	0.227948	0.287955	0.165277	0.0755177	0.620161	0.0851936	0.10511	0.275595	0.164836	0.133126	0.421879	0.10917	0.38884	0.216667	0.256161
Eif4g2	0.901683	1.95245	1.17736	0.957219	0.921083	1.54482	2.59167	1.78525	1.15046	2.9583	1.85545	1.62985	2.62851	4.39938	2.13474	3.50892	1.49978	1.07079	2.57785	1.49606	1.3219	1.25207	1.36166	2.32875	2.02495	2.9809	1.06544	0.979952	1.99009	2.32766	1.76298	2.09421	1.84134	2.02215	1.469	2.18366	1.24509	1.54056	2.42786	2.95338	1.22628	1.88979	1.53847	2.09199	2.63417	2.53518	2.1563	1.47843	1.61786
Mrvi1	0	0	0	0	0	0	0	0	0	0	0	0	0	0	0	0	0	0	0	0	0	0	0	0	0	0	0	0	0	0.0392301	0	0	0	0	0	0	0	0	0	0	0	0	0	0	0	0	0	0	0
Pcyt1a	0.0413616	0	0.0164666	0	0.0667451	0.251748	0.181236	0.0836836	0.0565801	0	0.06809	0.0987791	0.0995649	0.145434	0.112355	0.0683557	0.110639	0.178465	0.0954759	0.171424	0.0893176	0	0.334443	0.0269219	0.124826	0.0677476	0	0.0316114	0	0.104614	0	0.0691484	0.148296	0.308255	0	0.0479925	0.14324	0.196346	0.197924	0.0283979	0.198541	0.0787414	0.164836	0.0190181	0.0205795	0	0	0	0.0269643
Zfp592	0.049634	0	0	0.202705	0.013349	0.0686586	0	0	0.15088	0	0.102135	0	0	0	0	0.0455704	0.172106	0	0	0	0.0714541	0	0	0.0403829	0	0	0	0	0.0568598	0.0653836	0.026511	0	0.012358	0.0493209	0.00844252	0	0.0771292	0.0302071	0.0527796	0.0425968	0.093431	0.0984267	0.0183151	0.0570542	0.0102897	0	0	0.0127451	0
Psmd4	3.03594	1.06623	2.02539	2.2185	1.86219	2.66624	2.75479	2.74761	2.829	2.36664	5.65147	2.51887	3.72373	3.4177	3.72643	4.07855	2.08985	3.12313	2.25562	5.4544	3.25116	3.51608	3.63109	4.21328	2.84326	2.77765	2.42779	3.20855	3.66746	2.68073	3.34038	2.02506	2.63225	4.11829	3.13217	2.13567	3.10721	3.59464	2.5862	3.52134	2.40585	3.18903	2.18865	3.6895	3.62198	2.81417	2.68653	3.54314	1.49652
Tmod4	0	0	0	0	0	0	0	0	0	0	0.0170225	0	0	0	0	0	0	0	0	0	0	0	0	0	0	0	0	0	0	0.0653836	0	0	0	0	0	0	0	0	0	0	0	0	0	0	0	0	0	0	0
Insrr	0	0	0	0	0	0	0	0	0	0	0	0	0	0	0	0	0	0	0	0	0	0	0	0	0	0	0	0	0	0	0	0	0	0	0	0	0	0	0	0	0	0	0	0	0	0	0	0	0
Snx6	0.537701	0.512345	0.485764	0.979742	0.600706	1.27018	1.05117	1.2971	1.11274	1.47915	1.12348	0.592675	0.93591	1.30891	0.880112	1.91396	1.05722	2.40927	1.15764	0.903872	2.09003	1.33782	1.60055	1.79031	1.47017	1.17881	1.22263	2.03893	1.20827	1.52998	1.28578	1.21504	1.56946	1.40564	1.45211	0.983846	1.63073	0.906213	1.60978	1.53349	1.13285	1.43703	1.39195	1.55948	1.12158	0.873362	1.13117	2.44706	1.03813
Mthfd2	0.835505	0.761594	0.0493998	0.630638	0.800941	0.99555	0.163112	0.0976309	0.26404	0.0806809	0.255337	0.51859	0.378347	1.01804	1.47934	0.888624	1.2785	0.401546	0.214821	1.54282	0.321543	1.5608	0.716663	1.35956	1.914	0.0677476	0.157195	0.47417	0.398018	0.405378	0.119299	0.434647	0.135938	0.431557	0.540321	1.81172	0.980643	1.31401	0.303483	2.47062	1.60001	1.06301	0.549453	0.285271	1.61549	0.266861	2.63351	0.509804	1.69875
Kit	0.0909956	0.48465	0.321098	0.810821	0.307028	0.251748	0.0181236	0.292893	0.22632	0.107575	0.442585	0.296337	0.0796519	0.0363585	0.224709	0.387349	0.245865	0	0.0119345	0.358432	0.0714541	0.0514548	0.0716663	0.673048	0.346739	0.501333	0.0349323	0.331919	0.412233	0.392301	0.159066	0.197567	0.395456	0.419227	0.430568	0.407936	0.385646	0.25676	0.69933	0.141989	0.327008	0.059056	0.0366302	0.247235	0.432169	0.388161	0.777681	0.344118	0.512322
Tomm40l	0.272987	0.0969301	0.172899	0.202705	0.146839	0.0801017	0.0181236	0.502102	0.471501	0.134468	0.74899	0.321032	0.0796519	0.109075	0.524322	0.52406	0.381091	0	0.0716069	0.31168	0.446588	0.291577	0.286665	0.107688	0.110956	0.28454	0.104797	0.0948341	0.312729	0.156921	0.596497	0.385255	0.457246	0.320586	0.211063	0.455929	0.0991661	0.589038	0	0.113592	0.432118	0.354336	0.0549453	0.323307	0.349851	0.0970403	0.282793	0.280392	0.31009
Nr1i3	0	0	0	0	0	0	0	0	0	0	0	0	0	0	0	0	0	0	0	0	0	0	0	0	0.138695	0	0	0	0	0	0	0	0	0	0	0	0	0	0	0	0	0	0	0	0	0	0	0	0
Apoa2	0.231625	0.249249	0.345798	0.191444	0.0734196	0.457724	0	0.111578	0.11316	0.376511	0.663877	0.345727	0.179217	0.109075	0.0749031	0.410134	0.405678	0.490778	0.835414	0.763616	0.35727	1.25207	0	0.0942267	0.332869	0.0677476	0.0873308	0.505782	0.270084	0.0392301	0.357898	0.553187	0.6179	0.530199	0.430568	0.623902	0.407683	0.0151036	0.448627	0.212984	0.291972	0.669302	0.311357	0.399379	0.524776	0.291121	0.512562	0.688236	0.0539286
Pan2	0	0.0415415	0.00823329	0.101353	0.013349	0.0572155	0	0.111578	0.0565801	0.107575	0.0851125	0	0.119478	0	0.0749031	0	0.135226	0.0892323	0.10741	0.15584	0	0	0	0.0403829	0.0970868	0.162594	0	0.0790284	0	0.0784603	0.0132555	0.0395134	0	0.0369906	0.0759826	0.0479925	0.0110185	0.151035	0.0527796	0.39757	0.221899	0.137797	0.210624	0.152144	0	0.10917	0.123722	0.203922	0.121339
Cs	0.529429	1.56473	2.14889	0.574331	1.18806	1.59059	1.81236	1.92472	2.48952	1.02196	1.37882	1.67924	2.4493	3.52677	2.26582	2.11903	1.96692	2.85543	1.99306	2.16618	2.51876	1.92098	1.50499	1.93838	1.81691	1.5582	2.00861	3.09791	1.66315	1.20306	0.835095	1.76822	1.91549	1.76322	2.61718	1.71573	2.13758	1.85774	1.72853	1.77487	1.4949	1.53546	1.75825	1.33126	2.6033	1.95294	1.76746	2.02647	2.19759
Ampd3	0.00827233	0.0830829	0	0	0.013349	0	0	0	0	0	0	0	0	0	0.0749031	0	0.0368798	0.0446162	0	0	0	0	0	0.0403829	0.0416086	0	0.0873308	0	0	0.222304	0	0.00987834	0	0	0	0	0	0	0	0	0	0	0	0	0.123477	0	0	0	0
Bcas2	2.79605	2.4094	2.93105	3.62617	3.63093	2.91799	3.40724	3.77971	3.03646	3.49617	5.88978	5.58102	3.12634	3.78128	4.11967	6.83557	3.17166	5.39856	3.34166	4.92454	5.6806	6.43185	4.84942	3.04218	4.78499	5.13527	5.03025	4.37817	2.60133	2.71996	4.1092	3.8328	3.29958	3.29217	3.68094	3.27549	3.85646	4.78783	3.8925	3.89051	3.81899	6.319	4.06595	5.268	4.5069	4.19699	4.08282	5.88824	3.92331
Ctcf	0.446706	0.789288	0.691597	1.09236	0.861012	0.789574	0.543708	0.15342	0.01886	0.349617	0.20427	0	0.019913	0.218151	0.0561774	0.979764	0.417971	0.713859	0.119345	0.015584	0.446588	0.0514548	0.143333	0.215375	0.263521	0.162594	0.22706	0.0948341	0.199009	0.0784603	0.463942	0.385255	0.481962	0.172623	0.253275	0.0719887	0.0881477	0.120828	0.197924	0.298178	0.256935	0.84647	0.467035	0.0950903	0.349851	0.424551	0.0883728	0.369608	0.107857
Pard6a	0.024817	0.0138472	0.0329332	0	0.200235	0	0	0.0976309	0.11316	0	0.170225	0	0.179217	0	0.187258	0.387349	0	0.0446162	0	0	0.178635	0.120061	0.334443	0	0.319	0.0812972	0.0349323	0.0158057	0	0	0.0530219	0.128418	0	0.320586	0.0422126	0.0959849	0.0550923	0.25676	0.250703	0.141989	0	0.0984267	0.0641029	0	0	0.0727802	0.247444	0.178431	0
Agrp	0.0661786	0	0	0.0112614	0	0	0	0	0	0	0	0.0740843	0	0	0	0.0227852	0.135226	0	0.0596724	0	0	0	0	0	0	0	0	0	0	0.091537	0	0	0.173012	0.110972	0.0928677	0	0	0	0	0	0	0	0	0	0	0	0	0	0
Tfap4	0.198536	0.0138472	0.0411665	0.0900912	0.126816	0.51494	0	0.0418418	0.01886	0.0268936	0	0	0.0597389	0	0.0936289	0.0683557	0.135226	0	0.131279	0.031168	0.0893176	0.171516	0.0477775	0.201914	0.138695	0.0541981	0.22706	0.173862	0.127934	0.130767	0.212088	0.0987834	0.037074	0.0369906	0.219505	0.0599906	0.0771292	0.25676	0.0263898	0.0567958	0.10511	0.25591	0.247254	0.247235	0.0823178	0.0606502	0.0883728	0.127451	0.0269643
Ranbp1	6.06361	2.46479	4.22368	5.12394	6.37416	13.9263	5.96266	4.04471	3.80972	9.11695	3.83006	5.97613	6.51154	12.58	7.05962	5.96973	6.41708	6.20165	5.31085	4.92454	6.87746	6.4147	11.4666	4.98056	4.77112	8.37361	6.23542	7.58673	4.61986	4.34147	6.44216	3.72413	6.179	6.02947	4.5083	3.95938	4.10988	7.2195	5.88493	5.48079	3.56206	6.61428	2.83884	8.69125	4.41429	4.83988	5.44376	4.46079	5.16367
Cd247	0	0	0	0	0	0	0	0	0	0	0	0	0	0	0	0	0	0	0	0	0	0	0	0	0	0	0	0	0	0	0	0	0	0	0	0	0	0	0	0.0709947	0	0	0	0	0	0	0	0	0
Rfx5	0	0.0415415	0	0	0.113467	0.0114431	0	0	0	0	0	0	0	0	0	0	0	0	0	0	0	0	0	0	0	0.203243	0	0	0.0710747	0.222304	0	0.0493917	0	0	0	0	0.0991661	0	0.0659746	0	0	0	0	0	0	0	0	0.229412	0
Psmb4	2.23353	2.54788	1.91836	1.81309	1.98233	2.59758	4.34966	5.34181	4.39439	2.85073	7.88141	5.11182	3.44495	3.2359	4.75635	2.96208	4.51163	5.66625	3.7713	5.844	4.48374	5.21409	3.63109	3.95752	3.3703	5.33851	3.37097	3.41403	2.70084	3.47841	3.06202	3.97109	3.89277	3.61275	3.60495	3.38347	5.44312	1.97857	4.82934	3.89051	3.51534	3.0906	4.01101	4.20299	4.68183	4.29403	3.9591	2.9951	4.48956
Slc30a4	0	0	0	0.0225228	0	0	0	0	0	0	0	0	0	0	0	0	0	0	0	0	0	0	0	0	0	0	0	0	0.0142149	0	0	0	0	0	0.016885	0	0.0220369	0	0	0	0.0467155	0	0	0	0	0	0	0.0254902	0
Bloc1s6	0.00827233	0	0.181132	0.123875	0.120141	0.205976	0	0	0.24518	0.322724	0.0170225	0.172863	0	0	0.13108	0.159497	0.122933	0.133849	0.334166	0.015584	0	0.600306	0.310554	0.41729	0.0554782	0.29809	0.139729	0.0316114	0	0	0.225343	0.11854	0.12358	0.0369906	0.13508	0.143977	0.0991661	0.151035	0.0659746	0	0.0700732	0.157483	0.265569	0.133126	0	0.218341	0.0353491	0.267647	0.296607
Metap1	0.10754	0.19386	0.148199	0.168921	0.220259	0.240305	0.634326	0.292893	0.35834	0.510979	0.629832	0.51859	0.159304	0.47266	0.880112	0.432919	0.454851	0.223081	0.0716069	0.264928	0.518042	0.42879	0.95555	0.255758	0.374478	0.433585	0.157195	0.205474	0.440663	0.379225	0.450686	0.385255	0.30895	0.468548	0.565649	0.227964	0.297498	0.649453	0.369457	0.610554	0.233577	0.25591	0.668501	0.171163	0.401299	0.557982	0.353491	0.509804	0.256161
Gpr108	0.190263	0.0553886	0.214066	0.056307	0.0934432	0.0686586	0.326225	0.0278945	0.1886	0	0.102135	0.123474	0.139391	0	0.112355	0.387349	0.135226	0.490778	0.369969	0.07792	0.160772	0.360184	0	0.13461	0	0.189693	0.192128	0	0.142149	0.0653836	0.119299	0.05927	0.06179	0.123302	0.0422126	0.0359944	0.14324	0.286967	0.131949	0.0567958	0.0350366	0.118112	0.0457878	0.209199	0.185215	0.242601	0.212095	0.114706	0.175268
Rsl1d1	4.19407	2.65865	2.17359	2.4212	2.10915	2.7349	5.38271	2.3013	3.772	3.20034	1.77034	5.2106	3.66399	4.39938	4.53164	4.26084	2.557	3.0339	3.62808	3.10121	5.03751	3.60184	7.30996	1.76339	2.37169	2.61506	2.51513	4.91557	1.77687	2.36689	3.49945	2.16336	2.13793	2.54002	3.37701	2.32764	2.51221	3.88161	3.23275	2.41382	2.12555	3.99613	4.5513	5.80051	2.23287	1.50412	1.32559	2.16667	1.82009
Apc	0.223353	0.429262	0.139966	0.180182	0.400471	0.308964	0.362472	0.0836836	0.03772	0.0806809	0.102135	0	0	0.109075	0.0936289	0	0	0	0.214821	0.015584	0.142908	0	0	0	0.0970868	0.121946	0.0698646	0.0632227	0.0426448	0.143844	0	0.0691484	0.0741479	0.160293	0.118195	0	0.0440738	0.0604142	0.224313	0	0	0.0393707	0.155678	0	0.0617384	0.242601	0	0	0.134822
Reep5	0.272987	1.27394	0.848029	0.822082	0.640753	0.400509	0	0.264998	0.490361	0.510979	0.187247	0.0740843	0.0597389	0	0.84266	0.273423	0.49173	1.02617	0.322231	0.031168	0.178635	0.308729	0.214999	0.0807658	0.291261	0.121946	0	0.11064	0.0995046	0.418455	0.344642	0.424769	0.173012	0.271265	0.118195	0.107983	0.0550923	0.332278	0.237508	0.0993926	0.922631	0.157483	0.311357	0.570542	0.174925	0.303251	0.706982	0.127451	0.337054
Ergic3	0.835505	1.01084	0.905662	0.709468	1.22811	0.984107	0.434966	0.669469	0.716681	0.59166	1.53202	0.592675	0.637215	1.30891	0.71158	0.683557	0.762182	1.07079	0.537052	1.83891	1.16113	1.40643	0.812218	1.06342	0.513173	1.08396	1.0305	0.632227	0.796037	0.405378	0.874862	0.977955	0.778553	0.727483	0.624746	0.38394	0.958606	1.04214	0.765305	1.12172	0.642338	1.02364	0.641029	0.418397	1.05984	0.970403	0.653959	0.739216	0.849376
Uqcc1	0.181991	0.166166	0.0987995	0.123875	0.13349	0.423395	0.308101	0.251051	0.13202	0.349617	0.34045	0.321032	0.457999	0	0.636677	0.615201	0.184399	0.624626	0.298362	0.249344	0.625223	0.411638	0.0238888	0.107688	0.332869	0.270991	0.506518	0.569004	0.326944	0.130767	0.132555	0.029635	0.43253	0.283595	0.616304	0.239962	0.308517	0.453106	0.171534	0.12779	0.280293	0.196853	0.119048	0.304289	0.226374	0.303251	0.212095	0.318628	0.417947
Ncoa2	0	0	0	0.0112614	0.0734196	0.0228862	0.0543708	0	0	0	0	0.0740843	0	0.145434	0	0.0455704	0	0	0	0	0	0.10291	0	0.0269219	0	0.0135495	0	0	0.0568598	0	0.026511	0.029635	0.012358	0.0123302	0.0928677	0.0719887	0.154258	0	0.0923644	0.0141989	0.140146	0	0	0	0.0617384	0.01213	0.300467	0	0
Trh	0.95959	1.4401	3.02162	0.416672	2.54966	0.652257	1.81236	0.278945	3.14962	0	0.987305	0.345727	0.119478	0.509019	2.86505	0.0227852	0.516317	0.267697	1.6947	0.109088	0.375134	0.171516	1.00333	0.592282	0	0.609729	0.45412	0.284502	0.653887	0.0130767	0.106044	5.36394	0.024716	0.0246604	0.0337701	0.371942	2.09351	0.438003	0.145144	0.0567958	1.44818	0.649617	1.47437	0.171163	0.0411589	0.958273	0	0.662745	0.121339
Nr2c2	0.00827233	0.0138472	0	0.135137	0.126816	0.0228862	0.126865	0	0	0	0.0170225	0	0	0	0	0	0	0	0	0.015584	0.0893176	0.0514548	0	0.107688	0	0	0	0	0	0.0523069	0	0	0	0	0	0.0599906	0	0	0.0791695	0	0.0116789	0	0.0274727	0	0.0411589	0	0	0	0
Nr2c1	0.124085	0	0.0905662	0	0	0	0	0	0	0	0.0510675	0	0	0	0.0187258	0	0	0	0	0	0	0	0	0	0.221913	0.0541981	0	0	0	0	0	0.108662	0	0.0739813	0	0	0.0220369	0.0906213	0	0	0	0.157483	0	0.133126	0	0	0.0883728	0.101961	0.0404465
Smpd4	0.239897	0.166166	0.156433	0.382888	0.193561	0.251748	0.471213	0.209209	0.2829	0.268936	0.425562	0.271642	0.477912	0.254509	0.337064	0.227852	0.233572	0.446162	0.155148	0.187008	0.107181	0.188668	0.0238888	0.201914	0.0970868	0.270991	0.471586	0.379336	0.270084	0.0653836	0.198832	0.138297	0.259518	0.332916	0.320816	0.275957	0.57296	0.166139	0.290288	0.326576	0.256935	0.0787414	0.329672	0	0.195505	0.363901	0.123722	0.242157	0.0674108
Pex1	0.0330893	0.0969301	0.164666	0.259012	0.026698	0.18309	0.181236	0.237104	0.01886	0	0	0.222253	0	0.399943	0.0936289	0	0.122933	0	0.131279	0.046752	0.160772	0.137213	0.095555	0.13461	0.0138695	0.0135495	0	0.0158057	0.255869	0	0.026511	0.128418	0	0.0123302	0.0506551	0.0599906	0.110185	0	0.0923644	0.0567958	0.0116789	0.137797	0.0183151	0	0.0823178	0.0970403	0	0.140196	0.107857
Otx1	0	0.0692358	0	0.0450456	0.013349	0.0114431	0	0	0	0	0	0	0	0	0	0	0	0	0	0	0	0	0	0	0.0277391	0	0	0	0	0	0	0	0.06179	0.123302	0	0	0	0	0.0923644	0.0283979	0	0	0	0	0	0	0	0	0
Kctd20	0.173719	0.152319	0.148199	0.123875	0.0934432	0.0457724	0.326225	0.30684	0.22632	0.672341	0.510675	0.123474	0.179217	0.145434	0.205984	0.455704	0.331918	0.401546	0.131279	0.420768	0.60736	0.394487	0.119444	0.551899	0.291261	0.189693	0.419188	0.252891	0.270084	0.810756	0.119299	0.65197	0.0865059	0.123302	0.371471	0.155976	0.231388	0.105725	0.554186	0.0851936	0.268614	0.413392	0.164836	0.304289	0.267533	0.16982	0.371166	0.318628	0.0943751
Itgae	0	0.0553886	0.00823329	0	0.00667451	0.0801017	0.217483	0.446313	0	0.134468	0.561742	0.222253	0.0796519	0.072717	0	0	0.676129	0	0.179017	0	0	0.0171516	0.0477775	0.215375	0.138695	0.0406486	0.104797	0.047417	0	0.470762	0.0795329	0.0395134	0.0988639	0.209614	0.185735	0.0239962	0	0.317175	0	0.141989	0.338687	0.118112	0.0641029	0	0.0514486	0.0849102	0.265118	0	0
Ctns	0.157174	0.124624	0.057633	0	0.0533961	0.0114431	0.108742	0	0.16974	0.107575	0	0	0.0597389	0.181792	0	0	0.135226	0.178465	0	0	0.0714541	0.205819	0	0.0538438	0.0693477	0.0948467	0	0.142251	0.0284299	0.0653836	0.0397664	0.0197567	0	0	0	0.0719887	0.154258	0	0	0.0141989	0.0817521	0.118112	0.128206	0	0	0.01213	0	0.203922	0
P2rx5	0	0	0	0	0	0.0114431	0	0	0	0	0	0	0	0	0	0	0	0	0.0477379	0	0	0	0	0	0	0	0	0	0	0	0.0795329	0	0	0	0	0	0	0	0	0.0567958	0	0	0	0	0	0.01213	0	0	0
Shpk	0	0	0	0	0	0	0	0	0	0	0	0	0	0	0	0	0	0	0	0	0	0	0.143333	0	0	0	0	0	0	0	0	0	0	0	0	0	0	0	0	0	0	0	0	0	0	0	0.0530237	0	0
Ephb3	0.00827233	0.110777	0	0.056307	0.0200235	0.125874	0	0	0	0.430298	0	0.172863	0	0	0.13108	0	0.0983461	0	0	0	0	0	0	0.0807658	0.0416086	0.0406486	0	0	0.0426448	0	0	0	0.037074	0	0	0.0719887	0.0440738	0	0	0	0.0350366	0.0984267	0	0	0	0	0.0883728	0	0
Tuft1	0	0	0.00823329	0	0.013349	0	0	0	0	0	0	0.0493895	0	0	0	0	0	0	0.0358035	0.046752	0	0	0	0	0.124826	0	0	0	0.156364	0.0523069	0.0397664	0.0493917	0	0.0863115	0	0	0	0.0302071	0	0	0	0	0	0	0	0	0	0	0.0943751
Rcn1	0.752782	0.941607	0.757463	1.70047	1.31488	0.720915	1.39552	1.0321	1.48994	0.699235	1.83843	0.56798	0.338521	1.70885	1.53551	2.02788	1.16786	1.07079	0.525117	1.58957	0.750268	0.806125	1.00333	1.76339	0.956999	2.11373	0.593849	0.837701	0.796037	0.470762	0.70254	0.563065	1.22344	1.20836	1.57875	1.04384	0.617034	1.11766	0.329873	1.3489	0.805842	1.06301	1.19048	0.874831	0.936365	0.533721	2.66886	0.853922	0.674108
Dnase1	0	0.0969301	0	0	0	0	0	0	0	0	0	0	0	0	0	0	0	0	0	0	0	0.085758	0	0	0	0	0	0	0	0	0	0	0	0	0	0	0	0	0	0	0	0	0	0	0	0	0	0	0
Trap1	0.893411	0.886218	0.732763	0.653161	0.527286	1.3274	1.72174	0.808942	1.30134	1.47915	1.25966	1.38291	1.35408	1.23619	1.29208	1.04812	2.07756	1.20464	1.70663	0.950624	1.30404	1.83522	2.07832	2.01914	0.91539	1.11106	2.41033	1.09059	1.49257	0.549222	1.5774	1.5509	1.68069	1.27001	0.979332	1.17582	0.947587	1.31401	1.70214	2.08724	1.30803	2.36224	0.503665	1.86377	1.55375	1.01892	0.689308	0.904902	1.17295
Naa60	0.0744509	0.235402	0.0493998	0.056307	0.146839	0.0801017	0.25373	0.0418418	0.2829	0.0537873	0.20427	0.148169	0.119478	0	0.13108	0.113926	0.307331	0.0446162	0.155148	0.109088	0.178635	0.154364	0.0238888	0.242297	0.0554782	0.0948467	0.244526	0.189668	0.0995046	0.235381	0.119299	0.0987834	0.148296	0.0493209	0.0928677	0.0839868	0.297498	0.241657	0.277093	0.184586	0.0350366	0.196853	0.228939	0.152144	0.174925	0.206211	0.300467	0	0.121339
1700037C18Rik	0	0	0	0	0.0333726	0	0.108742	0	0	0	0	0.0740843	0	0	0	0	0	0	0	0	0	0	0	0.0403829	0	0	0	0	0	0	0	0	0	0	0	0	0	0	0	0	0	0	0	0	0	0	0	0	0
Ankrd13d	0	0	0	0	0.0734196	0.0343293	0	0.0697364	0.0565801	0	0.034045	0	0	0.254509	0	0	0.122933	0	0.0716069	0	0	0	0	0	0	0.121946	0	0	0	0	0	0	0	0	0	0	0	0	0	0	0	0	0	0	0.0823178	0.0727802	0	0	0
Tpr	1.53865	3.29562	3.47445	2.75904	2.75657	2.38016	1.95735	1.33894	2.0746	1.39847	1.92354	1.11126	1.0753	1.19983	1.21718	3.75956	1.68418	2.00773	2.13627	0.748032	1.26831	0.823277	2.1261	0.69997	1.33148	1.23301	2.51513	2.35505	2.13224	1.1246	1.88228	2.11396	1.50767	1.47963	1.78981	1.06783	1.86212	1.29891	0.989618	1.49089	1.84526	2.36224	1.08975	0.855813	0.926076	1.68607	1.71443	1.00686	1.60438
BC003331	0.124085	0.332332	0.0823329	0	0.00667451	0.0228862	0.090618	0.223156	0	0.134468	0.153202	0	0	0	0.149806	0.0683557	0.122933	0.758475	0.0835414	0	0.214362	0	0.167221	0	0	0.0406486	0.122263	0.0790284	0.0426448	0.0392301	0	0.108662	0.111222	0.209614	0.151965	0.0599906	0.418701	0.21145	0.211119	0.227183	0.0350366	0	0.0641029	0	0.174925	0.278991	0.0883728	0.140196	0.134822
Prg4	0	0.0276943	0	0	0	0	0	0	0	0	0	0	0	0	0	0	0	0	0.0358035	0	0	0	0	0	0	0	0	0	0	0	0	0	0	0	0	0	0	0	0	0	0	0	0	0	0	0	0	0	0
Dhx34	0.024817	0.0276943	0	0	0.013349	0.0915448	0	0	0	0	0.0851125	0	0.0796519	0.072717	0	0.0911409	0.0122933	0	0.023869	0.015584	0.0714541	0.0171516	0	0	0	0.0135495	0	0.047417	0.0284299	0.0130767	0.026511	0.00987834	0.024716	0	0	0	0.0330554	0	0	0	0.0350366	0	0.137363	0	0.0308692	0.0606502	0.0353491	0.0254902	0
Kptn	0.10754	0.0415415	0.00823329	0	0	0.18309	0	0.209209	0.01886	0	0.357472	0.148169	0.119478	0.145434	0.0374516	0	0.110639	0.356929	0.3461	0.218176	0.0535906	0.0686064	0.167221	0.201914	0	0.0812972	0	0.0948341	0.184794	0	0.26511	0.148175	0.271876	0.0616511	0.16885	0.0359944	0.0661107	0.286967	0.105559	0.141989	0.0116789	0.137797	0.201466	0	0.144056	0.16982	0	0.127451	0.202232
Napa	0.95959	0.706205	0.839796	1.32885	1.02787	0.892562	0.888056	0.836836	0.792121	1.34468	0.88517	1.01249	0.896084	0.872604	1.47934	1.16205	0.700716	0.490778	0.954759	1.68307	0.96463	1.32067	1.02722	1.44032	0.818303	1.15171	1.34489	0.758673	0.895541	1.32075	1.23276	0.612457	0.939207	1.27001	1.05531	0.815872	1.24509	0.860902	0.897254	1.13592	0.922631	1.10238	0.796707	1.06501	1.23477	1.64968	0.954426	1.65686	0.755001
Sra1	0.934773	0.941607	0.922129	1.39641	0.921083	0.366179	1.05117	0.404471	1.1316	0.349617	1.53202	0.814927	1.29434	1.70885	1.01119	1.32154	0.713009	1.1154	0.465445	1.97917	0.893176	1.52649	1.60055	1.38648	0.943129	0.663927	1.11783	1.1064	1.3362	0.562299	1.20625	1.37309	1.001	1.07273	0.802039	0.911857	0.683144	1.04214	0.67294	1.50509	1.17957	1.43703	1.52015	1.52144	1.66694	0.909753	0.954426	0.943138	0.930269
Calcoco2	1.0754	1.32933	0.65043	2.59012	0.307028	0.801017	0.163112	2.44077	0.396061	1.18332	0.81708	0.666759	2.30991	1.70885	0.262161	3.16715	0.479437	0.446162	0.739938	1.83891	1.80422	0.32588	0.214999	2.81334	2.16365	2.64216	1.64182	1.84926	0.284299	3.39995	3.81758	1.0965	1.42117	2.00982	2.30481	2.5436	1.48749	0.392692	0.593771	0.951329	0.280293	0.748043	0.787549	1.1601	1.55375	0.594372	2.86328	1.51667	2.04929
Atp5g1	11.5482	8.22521	11.2055	9.34696	11.2666	10.6993	15.0426	9.51204	10.0335	11.0533	10.1795	14.1254	9.47858	12.1437	17.003	17.1117	14.7027	12.3587	9.01054	12.2179	19.1676	13.7041	13.306	13.9456	14.2856	15.2432	10.4797	14.9838	11.969	12.4098	15.9861	8.27805	14.7431	12.9837	15.053	12.0941	14.0706	11.237	14.5408	14.4971	13.8044	20.394	10.7326	14.6629	14.4879	13.8525	13.1675	16.5559	11.7295
Snf8	0.562518	0.0969301	0.469298	0.146398	0.367098	0.892562	0.0724944	0.0418418	0.24518	0.0537873	0.0851125	0.0493895	0.179217	0.109075	0.243435	0.387349	0.122933	0.133849	0	0.187008	0.0893176	0.480245	0.119444	0.390368	0.0693477	0.514882	0.104797	0.0632227	0	0.0653836	0.132555	0.05927	0.37074	0.0123302	0.16885	0.131979	0.165277	0	0.0395847	0.26978	0.268614	0.275595	0.0549453	0	0.133766	0.339641	0.123722	0.267647	0.175268
Tbcb	1.14158	1.16316	0.428131	1.14866	1.22144	0.606484	2.73666	2.27341	1.6031	1.50604	1.39584	2.09906	1.01556	1.67249	1.72277	2.73423	1.51207	2.67697	0.79961	1.15322	2.67953	1.42358	2.72332	1.99222	1.96948	0.989116	1.85141	1.40671	1.63472	1.28152	2.01483	0.987834	1.06279	1.39331	1.15662	1.43977	1.90619	1.7218	2.24313	1.50509	1.57665	1.83074	1.31869	2.54842	2.22258	2.12276	1.89118	1.72059	1.63134
Inpp5k	0.0827232	0.0138472	0.0987995	0.056307	0.120141	0.0572155	0.289977	0.125525	0	0.0537873	0.238315	0.345727	0.238956	0.109075	0.187258	0	0.110639	0	0.298362	0.140256	0	0.497396	0.143333	0.148071	0	0.0948467	0.0873308	0.173862	0.440663	0.287688	0.0795329	0.246958	0.037074	0.246604	0.0506551	0.215966	0.0550923	0	0.343068	0.198785	0.0817521	0.0787414	0.100733	0.0760722	0.113187	0.0970403	0	0	0.0404465
Crkl	0	0.0692358	0.0164666	0	0	0.0343293	0.45309	0	0	0.268936	0.102135	0.123474	0.039826	0.0363585	0	0	0	0.267697	0.0716069	0	0.0535906	0.154364	0	0.174992	0.0416086	0.162594	0	0.173862	0.11372	0.0130767	0.26511	0.128418	0.0741479	0.147963	0.13508	0.0359944	0.176295	0.0604142	0.0527796	0	0.0583944	0.157483	0.0457878	0.0190181	0.0411589	0.0242601	0.0530237	0.242157	0.121339
Upk3bl	0	0	0	0	0	0.0114431	0	0	0	0	0	0.148169	0	0	0	0	0	0	0	0	0	0	0	0	0	0	0	0	0	0	0	0	0	0	0	0	0	0	0.0131949	0	0	0	0.119048	0	0.0617384	0	0	0	0
Eps8l1	0	0	0	0	0	0	0	0	0	0.134468	0	0	0	0	0	0	0	0	0	0	0	0	0	0	0	0	0	0	0	0	0	0	0	0	0	0.0239962	0	0	0	0	0	0	0	0	0	0	0	0	0
Clint1	0.438433	0.110777	0.0987995	0.0788298	0.180212	0.14876	0	0.167367	0	0	0.187247	0.0246948	0	0.181792	0.112355	0.296208	0.049173	0	0	0	0	0	0.143333	0	0.110956	0.121946	0.331857	0	0.184794	0.0130767	0	0	0.0741479	0	0	0.0239962	0	0	0.0791695	0.0709947	0.0350366	0	0.0183151	0	0.0205795	0.0849102	0	0.114706	0.18875
Prss16	0.00827233	0	0.0329332	0	0	0	0	0	0	0	0.0170225	0	0	0.218151	0	0	0	0	0	0	0	0	0	0.0942267	0.124826	0	0.174662	0.11064	0	0	0.0530219	0.0790267	0	0	0	0	0	0	0	0	0	0	0.082418	0	0.0514486	0	0	0	0.107857
Cdkal1	0.10754	0.0276943	0	0.135137	0.180212	0.160203	0	0.237104	0.660101	0.188256	0.187247	0.172863	0.856258	0.181792	0.112355	0	0.0614663	0.0446162	0.23869	0.171424	0.035727	0.205819	0.095555	0.107688	0.0970868	0.216792	0.209594	0.0948341	0.398018	0.143844	0	0.088905	0.444888	0.0369906	0.346143	0.359944	0.506849	0.166139	0.171534	0.454366	0.31533	0	0.119048	0.0190181	0.154346	0.13343	0.176746	0.127451	0.229197
Rhox6	0.0413616	0.19386	0.0329332	0.056307	0.0800941	0.0572155	0.0181236	0	0	1.264	0.06809	1.97558	0.318608	0.145434	0	0	0.0245865	0.133849	0	0.015584	0	0.0514548	0.0477775	0	0	0	0.0174662	0	0	0	0.106044	0.0691484	0.049432	0	0.00844252	0	0	0.135932	0.0395847	0	0.0583944	0	0	0.0950903	0	0	0	0.140196	0.0134822
Htra1	0.0909956	0.373873	0.0164666	0	0.0734196	0.263191	0.434966	0.808942	0	0	0.119157	0	0.0796519	0.218151	0	0	0.0122933	0	0.298362	0.171424	0.160772	0.0514548	0	0.121149	0.124826	0.325189	0	0.189668	0	0.11769	0.291621	0.088905	0	0.172623	0.194178	0.227964	0.121203	0.332278	0.131949	0.113592	0	0.354336	0	0.0760722	0.0205795	0	0.883728	0.356863	0
Zbtb17	0	0.0138472	0.0329332	0.056307	0.193561	0.114431	0.0181236	0.0836836	0.22632	0	0.102135	0.148169	0.119478	0.0363585	0.205984	0	0.0737595	0.178465	0.155148	0.140256	0	0.171516	0	0.0673048	0.110956	0.0541981	0.0174662	0	0	0.183074	0.172321	0	0	0	0.227948	0.0239962	0.132221	0.166139	0.0923644	0.0709947	0.116789	0.059056	0.0183151	0.0950903	0.0308692	0.10917	0.0883728	0	0.0404465
Clcnkb	0.10754	0.0138472	0	0.0900912	0.0667451	0	0.25373	0.0418418	0	0	0	0.469201	0	0.145434	0	0	0.0983461	0	0.179017	0	0	0	0	0.0942267	0	0.149045	0.0873308	0	0.156364	0.0523069	0.0530219	0.0395134	0.012358	0.160293	0.177293	0.107983	0.0771292	0	0	0.0993926	0	0.059056	0	0.133126	0.0411589	0	0.0353491	0.152941	0
Fam131c	0	0	0	0.0112614	0	0	0	0	0	0	0.0510675	0	0	0	0	0.159497	0.0737595	0	0.0119345	0	0	0	0	0.174992	0	0.0270991	0	0.11064	0	0	0	0	0	0	0.0422126	0	0	0	0	0	0.0233577	0	0	0	0	0	0	0	0
Fblim1	1.43938	0.886218	0.642197	0.506763	0.720847	1.17864	0.616202	1.72946	0.773261	1.58673	2.05972	1.70394	1.71252	0.690811	1.32953	0.47849	1.21703	0.535394	1.83791	1.10646	1.10754	1.54364	1.09888	2.11337	0.832173	1.49045	0.716112	0.774478	1.66315	0.601529	0.835095	1.00759	1.18637	1.24535	1.10597	0.815872	1.17898	1.97857	1.53061	1.47669	1.77519	1.57483	1.09891	1.33126	1.58462	1.29791	2.0149	1.51667	1.22688
Epor	0	0	0	0	0	0	0	0	0	0	0	0	0	0	0	0	0	0.223081	0	0	0	0	0	0	0	0	0	0.0632227	0.11372	0	0	0	0	0	0	0	0	0	0	0	0	0	0.0183151	0	0	0	0	0	0
Ccdc159	0.0661786	0.0138472	0	0	0	0	0	0	0.0565801	0	0	0	0	0	0.0561774	0	0	0	0.0835414	0	0	0	0	0	0	0	0	0	0.0995046	0	0	0	0.049432	0	0	0	0	0	0	0	0	0	0.0732604	0	0	0	0	0	0
Mob1b	0.00827233	0.124624	0.123499	0.0337842	0.0867686	0	0.0362472	0.0139473	0	0.107575	0	0.197558	0	0.218151	0.0749031	0.341778	0	0	0	0	0.125045	0	0	0	0.166435	0.0812972	0.0174662	0	0.0426448	0	0	0.00987834	0.012358	0	0.0506551	0	0.165277	0	0.0791695	0	0.10511	0.0393707	0.0366302	0	0	0.0242601	0	0	0.229197
Atp6v1b2	0.876866	0.983148	0.428131	0.529286	0.540635	0.446281	1.19616	0.571838	1.0373	0.403405	0.868147	0.963096	0.756693	1.70885	1.19845	1.59497	0.56549	1.3831	0.286428	1.05971	1.05395	0.583154	0.836106	1.27879	1.38695	0.609729	1.0305	0.885118	0.923971	1.39921	1.02067	1.06686	0.840343	1.29467	0.827367	0.779878	1.09083	0.46821	0.950034	0.752544	0.840879	1.24018	0.476193	1.61654	0.730571	0.739932	0.989775	1.78431	0.970715
Eps15l1	0.0827232	0.138472	0.263465	0.0337842	0.0400471	0.114431	0.108742	0.15342	0.2829	0.0806809	0.425562	0.395116	0.298695	0	0.393241	0.113926	0.196692	0.356929	0.0358035	0.202592	0	0.120061	0.310554	0.215375	0.402217	0.257441	0.244526	0.331919	0.213224	0.287688	0.225343	0.256837	0	0.419227	0.160408	0.323949	0.176295	0.830695	0.158339	0.283979	0.268614	0	0.109891	0.152144	0.267533	0.533721	0.212095	0.0892157	0.283125
Tep1	0	0.180013	0.00823329	0	0	0.0114431	0	0.0557891	0	0	0	0	0	0	0	0	0	0	0.023869	0	0	0	0	0.13461	0	0.203243	0.0174662	0.205474	0	0.183074	0	0.029635	0.049432	0	0	0.0599906	0.242406	0	0	0.0993926	0.093431	0.25591	0.119048	0	0	0	0	0	0.161786
Ttc5	0.579063	0.567733	0.107033	0.349103	0.307028	0.423395	0.489337	0.209209	0.943001	0.0537873	0.663877	0.0740843	0.139391	0	0.636677	0.250637	0.245865	0.312313	0.381904	0.3896	0.285816	0.634609	0.334443	1.07688	0.429956	0.433585	0.523985	0.616421	0.284299	0.601529	0.477197	0.671727	0.296592	0.431557	0.498108	0.779878	0.341572	0.302071	0.633356	0.738345	0.21022	0.708673	0.677659	0.114108	0.545356	0.376031	0.335817	0.152941	0.49884
Osgep	0.562518	0.526192	0.354032	0.777037	0.780918	0.926891	0.90618	0.334735	0.754401	1.34468	0.153202	1.35821	0.657128	1.89064	0.973741	0.820268	0.725302	0.713859	0.895086	0.638944	1.55413	0.171516	1.19444	1.37302	0.457695	0.501333	1.15277	0.0316114	0.838682	0.418455	0.41092	0.701362	0.704406	0.60418	0.447453	0.935853	1.05777	0.604142	0.171534	0.624753	0.61898	1.18112	0.943228	1.44537	0.802599	1.64968	0.318142	0.764706	0.471876
Aamp	1.57174	0.927759	0.864496	1.08109	1.19474	1.12142	1.9211	1.74341	1.82942	1.21021	2.43422	0.839622	1.97139	1.12711	1.49806	1.82282	1.78252	1.42772	1.80211	2.0415	2.53662	2.55559	1.33777	2.14029	2.12204	1.68014	1.90381	2.05474	2.58712	0.745373	1.28578	1.0965	1.74248	1.63992	1.6885	1.13982	1.34425	1.6916	1.57019	1.70387	0.782484	1.31892	2.05129	2.24413	2.0065	0.934013	0.866053	1.95	1.42911
Tmbim1	0.00827233	0.48465	0.0658663	0.270274	0.0533961	0.0915448	0	0.571838	0.13202	0	0.119157	0.395116	0.258869	0	0.112355	0.273423	0.307331	0	0.119345	0.093504	0.107181	0.10291	0	0.0403829	0.180304	0.121946	0	0.126445	0.170579	0.274611	0.14581	0.088905	0.0741479	0.234274	0.219505	0.647898	0.231388	0.0151036	0.158339	0.184586	0.0700732	0.196853	0.128206	0.0950903	0.36014	0.0849102	0.0353491	0.216667	0.0404465
Arpc2	1.81991	1.98014	1.76192	1.81309	1.16136	1.84234	1.44989	2.16183	2.15004	2.60868	1.54905	2.64234	1.01556	1.34526	0.543048	1.80003	1.33997	2.09696	1.87371	2.13501	2.1079	0.96049	2.26943	1.3461	1.76143	1.58529	1.27503	0.758673	1.19406	1.7392	1.72321	1.48175	1.55711	1.70157	2.09374	2.06368	1.20101	1.52546	1.43825	1.3347	1.55329	2.02759	1.26374	2.37726	1.76983	1.6982	1.43164	2.30686	1.72572
Kmt2b	0.0579063	0.0415415	0.0411665	0.0225228	0.186886	0.0114431	0.163112	0.111578	0	0	0.153202	0	0.19913	0	0.280887	0.341778	0.0368798	0	0.3461	0.109088	0	0	0.0716663	0.0538438	0.0554782	0.0812972	0	0.379336	0.0852897	0.130767	0.0795329	0.0691484	0	0.246604	0.0928677	0.0359944	0.165277	0.181243	0.0527796	0.0851936	0	0.0787414	0.0183151	0	0.0926076	0.0727802	0.0176746	0.114706	0.107857
Zbtb32	0.0330893	0	0.00823329	0.101353	0.0867686	0.251748	0.0181236	0.167367	0	0.134468	0.13618	0	0.159304	0.072717	0.48687	0	0.0245865	0.0892323	0.202886	0.249344	0.107181	0	0	0	0.166435	0.555531	0.0873308	0.205474	0.284299	0.143844	0.212088	0.17781	0.012358	0.308255	0.0928677	0.455929	0.198332	0.135932	0.580576	0.26978	0.151825	0.0196853	0.137363	0.171163	0.113187	0.0485201	0.123722	0.0892157	0.0404465
Etv2	0.157174	0	0.00823329	0	0.013349	0	0.181236	0	0	0	0	0.172863	0.0995649	0	0	0.205067	0.245865	0	0	0	0.142908	0.085758	0.788329	0	0	0	0.261992	0.0316114	0	0.169997	0	0.128418	0.160654	0.308255	0.10131	0.0479925	0.330554	0	0.316678	0.184586	0.490513	0.0196853	0	0.418397	0.267533	0.15769	0	0.0637255	0.283125
Upk1a	0	0	0	0	0.113467	0.125874	0.181236	0	0	0	0.255337	0.0493895	0	0.218151	0.149806	0	0	0	0	0	0.0714541	0	0.167221	0.376907	0	0.447134	0.296925	0.189668	0	0.209227	0.132555	0.029635	0.111222	0.209614	0.0337701	0.179972	0.198332	0.0604142	0.158339	0.53956	0.0233577	0.118112	0.109891	0	0.0617384	0.0727802	0	0	0.0404465
Tmem147	0.272987	1.09393	0.864496	1.37389	0.587357	0.675143	0.489337	0.571838	0.697821	0.430298	0.238315	0.345727	1.21469	0.654453	0.861386	1.13926	0.897408	0.58001	0.751873	0.62336	0.96463	0.96049	0.716663	0.915345	0.61026	1.01621	0.419188	0.758673	0.952401	0.601529	0.543475	0.572944	0.593184	0.443888	0.624746	0.479925	1.09083	1.31401	0.263898	0.93713	1.38979	0.984267	0.93407	0.798759	0.648253	0.982533	0.424189	0.293137	0.647144
Rps9	41.5105	35.0056	32.6121	30.6535	33.9666	37.3617	37.5702	41.3537	31.8169	35.9568	35.0323	35.2147	39.6866	36.3948	35.8599	28.2309	36.1914	31.0975	54.8748	38.9288	35.9235	34.0116	29.4787	42.1059	38.4741	37.6406	35.8056	35.2309	39.9724	39.0602	36.0682	36.0065	31.4634	33.008	36.497	37.1102	36.3609	43.1206	31.7074	33.4811	38.6104	28.465	33.3701	35.0313	36.1787	32.0839	35.2431	32.9971	35.3907
Tfpt	0.405344	0.152319	0.263465	0.382888	0.166863	0.33185	0.090618	0.223156	0.452641	0.161362	0.13618	0.370422	0.39826	0.109075	0.205984	0.341778	0.172106	0.356929	0.632528	0.327264	0.285816	0.360184	0.143333	0.188453	0.277391	0.338738	0.22706	0.363531	0.184794	0.104614	0.569986	0.217323	0.049432	0.271265	0.430568	0.0599906	0.451757	0.573935	0.118754	0.12779	0.256935	0.25591	0.347987	0.551524	0.308692	0.1213	0.318142	0.101961	0.215715
Susd2	0	0.761594	0.0164666	0.135137	0.0467216	0.0228862	0.0724944	0.125525	0.0943001	0.0537873	0.06809	0	0	0.218151	0.168532	0.0455704	0.233572	0	0	0	0	0	0	0.107688	0.0416086	0.0677476	0.139729	0.0948341	0.11372	0	0	0.0197567	0.0988639	0.0246604	0.016885	0.0599906	0.330554	0.105725	0	0.0283979	0.0350366	0.0787414	0.0641029	0	0.226374	0.0242601	0.19442	0.127451	0
Ggt5	0	0	0	0	0	0	0	0	0	0	0	0	0	0	0	0	0	0	0.0835414	0	0	0	0	0	0	0	0	0	0	0	0	0	0	0.0739813	0	0	0	0	0	0	0	0	0	0	0	0	0	0	0
Ggt1	0	0.0553886	0	0.15766	0.0200235	0.0228862	0	0	0	0	0	0.0740843	0	0	0.0749031	0	0	0	0.119345	0.015584	0.160772	0	0	0	0	0.108396	0	0	0	0	0	0	0.135938	0.0123302	0.185735	0.0359944	0.0771292	0	0.237508	0.0709947	0.0700732	0	0	0	0	0	0	0.0127451	0
Crip2	0.612152	0.955454	0.304632	0.0225228	0.460541	0.286078	0.217483	2.11999	1.01844	1.21021	0.289382	0.419811	0.477912	0.509019	0.767757	0.432919	0	0.713859	1.0025	0.171424	0	0.394487	0.621108	0.269219	0.30513	0.420035	0.104797	0.142251	0.554383	1.00691	0.848351	0.385255	0.43253	1.65225	0.23639	0.347945	0.374628	0.151035	0.475017	0.425968	0.10511	0.452763	0.476193	1.00796	0.133766	0.194081	0.38884	0.484314	0.337054
Crip1	1.32357	1.08008	1.51493	1.91444	1.79544	1.49905	0.0362472	0.92052	1.07502	2.63558	1.17455	0.963096	0.53765	0.581736	0.861386	0.501275	0.430264	1.47233	3.00749	0.7792	0.446588	1.98959	0.859995	0.969189	0.291261	2.53376	0.366789	0.679644	0.781822	2.03997	2.46552	0.71124	3.3243	2.21944	1.62941	2.89155	1.84008	1.76712	0.514601	1.57608	1.20292	1.35829	1.05312	0.608578	0.535066	1.05531	1.53769	2.14118	0.984198
Fbln1	0.471523	2.14631	0.485764	0.472979	0.587357	0.320407	0.561831	0.30684	0.490361	0.941278	0.306405	0.592675	0.219043	1.19983	1.04864	0.52406	0.725302	0.356929	0.23869	0.529856	1.21472	0.274426	0.429998	0.484595	0.61026	0.487783	0.22706	0.569004	0.312729	0.169997	0.278365	0.11854	0.43253	0.431557	0.23639	0.395938	0.374628	0.377589	0.131949	0.255581	0.747448	0.570875	0.439562	0.513488	0.36014	0.521591	0.565586	0.267647	0.202232
Pgrmc1	0.397072	1.62012	1.43259	0.213967	0.660777	1.5677	1.50426	1.0321	1.56538	1.72119	1.60011	1.92619	0.577476	1.4907	2.69651	0.501275	1.20474	2.18619	1.24119	0.607776	1.58985	0.737519	2.36499	0.726892	0.693477	1.3143	0.803443	0.869312	0.554383	0.536145	1.52438	1.14589	0.704406	0.628841	0.742941	1.06783	0.92555	1.10256	1.43825	1.24951	0.397082	1.10238	1.38279	0.988939	0.349851	0.715672	1.30792	0.879412	0.269643
Gcat	1.49729	1.17701	1.40789	2.03831	1.54181	0.892562	1.28678	1.01815	1.09388	0.484086	2.79169	1.01249	0.876171	1.19983	1.59169	3.28107	2.40948	2.09696	1.44407	2.13501	1.57199	1.38928	0.859995	2.11337	1.595	1.27366	2.44526	1.53315	1.54943	1.45152	1.02067	1.56078	1.96492	1.63992	1.28326	1.03184	2.63341	0.93642	1.76812	1.22111	1.58833	1.77168	1.29121	1.38832	1.33766	1.58903	3.48189	2.61275	2.35938
Tek	0.0413616	0.0969301	0	0	0.0200235	0.0114431	0	0	0	0	0	0.0493895	0	0	0	0	0	0	0.0119345	0	0	0	0	0	0	0	0	0	0	0	0	0	0	0	0.0422126	0	0.0220369	0	0	0	0.0350366	0	0	0	0	0.1213	0	0	0.0269643
Elovl1	0.132357	0.152319	0.131733	0.0112614	0.173537	0.14876	0.0543708	0	0.0754401	0	0.13618	0	0	0.218151	0.0561774	0.227852	0.196692	0.356929	0.10741	0.046752	0.0535906	0.188668	0.19111	0.0673048	0	0.162594	0	0.0632227	0.312729	0	0	0	0.0865059	0.0123302	0	0.299953	0.187314	0.0453107	0.0791695	0	0.0350366	0.531504	0.119048	0.361343	0	0.0363901	0	0	0.0943751
Med8	0.438433	0.318485	0.444598	1.04731	0.747545	0.400509	0.416843	0.292893	0.924141	1.31779	0.868147	0.197558	0.517737	1.0544	1.0861	1.16205	0.676129	0.0892323	0.477379	0.592192	0.696677	0.42879	0.740551	1.04995	0.790564	0.731675	1.37983	1.1064	0.469093	0.405378	1.43159	0.306228	0.321308	0.789134	0.759826	1.03184	0.793329	0.302071	0.606966	0.851936	0.899273	0.748043	0.41209	0.798759	1.11129	0.363901	0.61861	0.522549	1.37518
Hyi	0	0	0	0.0112614	0	0	0	0	0.03772	0.0806809	0	0	0	0.109075	0	0	0	0	0.322231	0.015584	0	0.085758	0	0	0.0277391	0	0	0	0	0	0	0.029635	0	0.0616511	0	0	0	0	0	0	0	0	0	0.0950903	0	0	0	0.0892157	0.0404465
Cdc20	1.77855	0.858524	0.979762	1.72299	0.660777	1.25874	1.52238	0.948415	1.90486	5.37873	6.53664	1.53108	0.915997	3.89036	1.61042	1.98231	2.20049	2.23081	3.7713	5.28297	1.75063	1.35498	2.91443	3.27101	1.20665	4.3765	0.820909	2.05474	3.09886	5.85837	3.64526	3.29937	4.30058	2.66333	3.44455	4.09136	3.2835	0.589038	1.67575	4.21708	3.28176	2.97249	2.40844	3.00485	4.22908	2.37749	3.39352	1.46569	3.30313
Adamts4	0	0	0	0	0	0	0	0	0	0.134468	0.0170225	0	0	0	0	0	0	0.0892323	0	0	0	0	0	0	0	0	0	0	0	0	0	0	0	0	0	0.0119981	0.0661107	0	0	0	0	0	0	0	0.0514486	0	0	0.0254902	0
Nectin4	0	0	0	0	0.013349	0	0	0.251051	0	0	0	0	0	0	0	0	0	0	0	0	0.0714541	0	0	0	0	0	0	0	0	0	0	0	0	0	0	0	0	0	0	0	0	0	0	0	0	0	0	0	0
Pfdn2	1.51384	0.636969	0.798629	1.05857	0.96113	1.93388	0.724944	1.2692	2.11232	1.47915	1.05539	1.53108	1.25452	1.67249	1.7415	1.54939	1.06951	1.56157	1.01443	1.12205	0.750268	0.994793	0.549441	0.780736	0.91539	1.68014	1.0305	1.69121	1.2367	1.21613	1.39183	1.0965	1.13694	1.28234	1.12285	1.49976	1.07981	1.14787	1.25352	1.06492	1.0511	2.24413	0.421247	0.893849	1.33766	1.18874	1.66141	2.17941	1.84706
Rnf114	0.181991	0.180013	0.345798	0.315319	0.246957	0.778131	0.090618	0.92052	1.1316	0.914384	0.629832	0.172863	0.557563	0.981679	0.730306	0.660771	0.221279	0.58001	0.668331	1.01296	0.500179	0.360184	0.740551	1.18456	1.12343	0.948467	0.22706	0.648033	0.796037	0.75845	0.516964	0.602579	0.321308	0.505539	0.227948	0.419934	0.297498	0.498417	0.567381	0.369172	0.10511	0.472448	0.402932	0.171163	0.802599	0.351771	0.653959	0.407843	0.404465
C330007P06Rik	0.0413616	0.360026	0.057633	0.0112614	0.0867686	0.0801017	0.217483	0.0697364	0.01886	0.0537873	0.0170225	0	0.258869	0	0.0749031	0	0.0614663	0	0.10741	0	0.0535906	0	0	0.0673048	0.0416086	0.121946	0	0.0790284	0.0426448	0.11769	0.0530219	0.0493917	0.024716	0.0616511	0.0337701	0.155976	0.165277	0.0453107	0.131949	0	0.0116789	0	0.109891	0.0570542	0.0308692	0.0849102	0.0353491	0.382353	0.107857
Neurl1a	0.0909956	0.180013	0.0411665	0	0.00667451	0.0228862	0.0362472	0.195262	0	0.0806809	0	0.0740843	0.159304	0	0	0	0.0368798	0	0.10741	0	0	0.0686064	0	0	0	0.0270991	0.0349323	0.0632227	0.0142149	0.104614	0	0.0395134	0	0	0.10131	0	0	0.120828	0.0395847	0.0141989	0	0	0.228939	0.152144	0.0514486	0	0	0	0
Srm	3.84663	1.17701	3.00515	1.41894	3.65096	3.52448	2.26545	2.34314	2.39522	1.39847	3.30236	5.03773	1.91165	2.69053	3.25829	4.53426	2.0038	4.23854	3.96225	5.31414	2.28653	2.1954	3.75053	3.9306	2.7323	3.60417	4.26174	2.03893	2.33125	2.51073	2.90295	1.56078	3.18836	3.97033	4.79535	1.79972	2.32489	2.38636	2.16397	3.53554	4.42629	3.66147	6.32787	2.3202	2.38722	2.23193	3.25212	2.51079	4.46259
Epha2	0.272987	0.235402	0.0246999	0.202705	0.173537	0.0228862	0.0724944	0.0697364	0.11316	0.161362	0.0170225	0	0	0	0.0561774	0	0.184399	0.312313	0.119345	0.187008	0.035727	0.0171516	0	0.013461	0.0970868	0.0948467	0.0349323	0.0316114	0.142149	0.11769	0.0662774	0.108662	0.111222	0.0493209	0.0337701	0.119981	0.0991661	0.21145	0.118754	0.0567958	0.256935	0.0787414	0.247254	0.0190181	0	0.181951	0.141396	0	0.0269643
Rbm14	0.148902	0.429262	0.633963	0.427933	0.654102	0.595041	0.434966	0.376576	1.15046	0.645448	0.459607	0.51859	0.378347	0.0363585	0.280887	0.47849	0.56549	0.312313	0.596724	0.592192	0.589496	0.394487	0.0716663	0.349985	0.30513	0.352288	0.960638	0.632227	0.398018	0.653836	0.41092	0.671727	0.222444	1.0604	0.878022	0.119981	0.517868	0.271864	0.633356	0.227183	0.607301	0.314966	0.320514	0.950903	0.298402	0.16982	0.353491	1.07059	0.943751
Actn3	0	0	0	0	0.00667451	0	0	0	0	0	0.0170225	0.0740843	0	0	0	0	0.049173	0	0	0	0	0.0343032	0	0	0	0	0.104797	0	0	0	0	0	0.012358	0	0.0506551	0	0	0	0	0	0	0	0	0	0	0.0242601	0	0	0
Zdhhc24	0	0	0.0164666	0.0112614	0.0333726	0.0114431	0.0724944	0	0.0943001	0	0.034045	0	0.039826	0	0.0749031	0	0.0245865	0	0.0954759	0	0	0	0	0	0	0	0.0873308	0.189668	0.0426448	0.0261534	0.0662774	0	0.160654	0.0493209	0	0	0.132221	0.0755177	0	0	0	0	0.00915755	0	0.0720281	0	0	0	0
Bbs1	0	0	0.107033	0	0	0	0	0	0	0	0.034045	0	0	0	0	0	0	0	0	0	0	0	0.0477775	0.013461	0.166435	0	0	0.0316114	0	0	0	0	0	0	0.00844252	0	0.0110185	0.105725	0.0131949	0	0	0	0	0	0	0.0363901	0	0	0
Slc34a3	0	0	0.0329332	0	0	0	0	0.223156	0	0	0	0.222253	0	0	0.0749031	0	0.0368798	0	0.155148	0	0.178635	0	0	0	0	0.0270991	0	0	0.0284299	0	0	0.0395134	0	0	0	0	0.0991661	0	0.197924	0.0567958	0.0116789	0	0.0183151	0	0	0	0	0	0.0539286
Ndor1	0	0.0553886	0	0	0.013349	0.0572155	0.090618	0.209209	0.35834	0.161362	0	0	0.0995649	0.0363585	0.0749031	0	0	0.0446162	0	0.171424	0.267953	0	0.0238888	0.269219	0.110956	0.135495	0.0698646	0.11064	0.0852897	0.0653836	0	0.266715	0.012358	0.0369906	0.177293	0.119981	0.0220369	0	0.158339	0.12779	0.373724	0.059056	0.210624	0.0190181	0.0102897	0.230471	0.0530237	0.0637255	0
Pdk1	0.322621	0.512345	0.107033	0.135137	0.273655	0.228862	0.19936	0.15342	0.490361	0	0.289382	0.666759	0.238956	0.145434	0.205984	0	0.0368798	0	0.023869	0.07792	0.0714541	0.085758	0.334443	0.121149	0	0.56908	0.611315	0.047417	0.312729	0.0261534	0	0.256837	0	0.0986417	0.0337701	0.119981	0.0440738	0.226553	0.0791695	0.141989	0.0233577	0.118112	0.128206	0.228217	0.0617384	0.752062	0	0.254902	0.134822
Ptbp1	0.769326	1.62012	1.23499	0.675684	1.54849	1.51049	1.50426	1.47841	2.90444	1.64051	0.783035	0.889012	1.25452	0.799887	0.805209	2.41523	1.2785	1.20464	0.298362	1.62074	1.23258	1.40643	0.907773	0.955728	1.41469	1.86984	0.523985	0.58481	1.96166	0.9546	0.954395	1.76822	1.53239	1.60293	1.76449	0.983846	1.46545	1.55567	0.620161	1.59028	1.273	1.24018	1.31869	1.54046	1.63607	1.54051	1.67908	1.70784	1.05161
Mvd	0.281259	0.526192	0.131733	0.135137	0.333726	0.320407	0.507461	0.641575	0.35834	0.645448	0.527697	0.321032	0.637215	0.581736	0.749031	0.410134	0.626956	0.713859	0.298362	0.592192	0.30368	0.343032	0.692774	1.11726	0.263521	0.745224	0.523985	0.237085	0.582813	0.496915	0.371153	0.582822	0.729121	0.60418	0.574091	0.299953	0.57296	0.347382	0.69933	0.53956	0.350366	0.688987	1.13554	0.646614	1.01868	0.254731	0.0176746	0.522549	0.728037
Cyba	0.14063	1.39856	0.60103	1.10362	0.153514	0.171647	0.0181236	0	0.414921	1.99013	0.357472	0.864317	0.338521	0	1.161	0.47849	0.147519	0.535394	1.79017	1.24672	0.785995	0.10291	1.07499	0.780736	0.374478	0.0677476	2.07847	0.173862	0.142149	0.104614	0.477197	0.316107	0.444888	0.308255	0.143523	0.119981	0.57296	1.34422	0.105559	0.39757	0.116789	0.610246	0.146521	1.04599	0.236664	0.303251	0.760006	0.509804	0.674108
Tmem110	0.173719	0.318485	0	0.0788298	0.0400471	0.14876	0	0.0139473	0	0	0	0.123474	0.119478	0	0	0.113926	0	0	0.0119345	0	0	0.0686064	0.143333	0	0	0	0	0	0.0568598	0	0	0	0	0.0246604	0.13508	0.107983	0.0771292	0	0	0	0.116789	0	0	0	0.113187	0.10917	0.0883728	0.101961	0.0674108
Sfmbt1	0	0.0138472	0.0329332	0.135137	0.00667451	0	0.090618	0.0976309	0	0	0	0.0740843	0	0	0	0	0.049173	0.133849	0	0.031168	0.0535906	0.120061	0	0	0	0	0	0	0	0	0.026511	0.00987834	0	0.0493209	0.0506551	0	0	0.120828	0.0659746	0	0.0233577	0.0984267	0	0	0.0823178	0.0606502	0	0	0
Ihh	0	0.0138472	0	0	0	0	0	0	0	0	0	0	0	0	0	0	0	0	0	0	0	0	0	0	0	0	0	0	0	0	0	0	0	0	0	0	0	0	0	0	0	0	0.0641029	0	0	0	0	0	0
Atp7b	0	0	0	0	0	0	0	0	0	0	0	0	0	0	0	0	0	0	0	0	0	0	0	0	0	0	0	0	0	0	0	0	0	0.0123302	0	0	0	0	0	0	0	0	0	0	0	0	0	0	0
Slc4a1	0	0	0	0	0	0	0	0	0	0	0	0	0	0	0	0	0	0	0.0954759	0	0	0	0	0	0	0	0	0	0	0	0	0	0	0	0	0	0	0	0	0	0	0	0	0	0	0	0	0	0
Rundc3a	0	0.124624	0.0905662	0.213967	0.0867686	0.171647	0	0	0.0565801	0.0806809	0	0	0	0	0.0749031	0.159497	0	0.267697	0.167083	0	0	0.0514548	0	0	0	0.149045	0	0	0.0995046	0.104614	0	0.0197567	0	0	0.0422126	0.0479925	0.165277	0	0.105559	0	0.0583944	0.0787414	0.0366302	0.133126	0.0617384	0.0606502	0	0.140196	0.0943751
Slc4a3	0	0	0	0	0	0	0	0	0	0	0	0	0	0	0	0	0	0	0.0716069	0	0	0	0	0	0.0416086	0	0	0	0	0	0	0	0	0	0	0	0	0	0	0	0	0	0.137363	0	0	0	0	0	0.0674108
Cdt1	0.620424	0.595428	0.617497	0.472979	0.847663	0.823903	0.652449	0.488155	0.32062	0.914384	0.6809	0.642064	0.975736	1.23619	1.85385	0.820268	1.13098	1.16002	1.05023	1.6519	0.321543	0.394487	0.167221	1.35956	1.15117	0.650377	0.384255	0.505782	1.26513	1.07229	1.19299	1.14589	0.790911	1.44263	1.12285	0.899859	1.16796	0.770281	1.33269	1.13592	1.13285	0.511819	1.60257	0.741704	0.998104	0.715672	0.477213	0.841177	1.37518
Runx1t1	0	0.0138472	0.0329332	0	0.0400471	0	0.090618	0	0	0	0	0	0	0	0	0	0	0	0	0	0	0	0	0	0	0	0	0	0	0.091537	0	0	0	0	0	0	0	0	0	0	0	0	0	0	0.0308692	0	0	0	0
Snai3	0.0744509	0	0.0164666	0.0112614	0	0	0	0.0697364	0	0.322724	0	0	0	0	0	0.113926	0.147519	0	0.10741	0.031168	0	0	0	0.0403829	0	0.121946	0.122263	0.0632227	0.0142149	0	0.0530219	0.029635	0.0988639	0	0.0759826	0	0	0	0	0	0	0	0	0	0	0	0	0	0
Aprt	4.07826	3.06022	3.72968	2.83787	4.13152	3.69612	5.09273	2.38498	3.84745	3.3886	3.47259	3.03746	3.12634	6.72632	5.22449	2.82537	4.04448	8.70015	4.72606	4.09859	5.19829	3.87626	2.65165	2.85372	3.39804	2.34407	2.02607	2.73438	2.8572	3.68763	2.83667	1.65956	6.74746	5.31432	3.33479	3.56344	3.34961	3.79099	4.76336	3.87631	2.69782	3.83864	3.19599	5.32506	4.59951	3.74818	2.45676	4.56275	4.40867
Gtf2h1	0.454978	0.526192	0.411665	1.04731	0.307028	0.33185	1.05117	0.878678	0.2829	0.88749	0.425562	0.691454	0.776606	1.0544	0.505596	0.843053	0.258158	0.312313	0.58479	1.05971	0.500179	0.583154	0.286665	0.457673	0.776695	0.56908	0.419188	0.679644	0.540168	0.523069	0.623008	0.167932	0.519036	0.789134	1.10597	0.959849	0.936569	0.317175	0.435432	0.26978	0.478834	0.452763	0.512823	1.33126	0.864337	0.921883	0.671633	0.344118	0.620179
Hfe	0	0.0138472	0.0164666	0	0	0	0	0	0	0	0	0	0	0	0	0	0	0	0	0	0	0	0	0	0	0	0	0	0.0142149	0.0784603	0	0	0	0.0123302	0.13508	0	0	0	0.0131949	0	0	0	0	0	0	0	0	0	0
Slc5a6	0	0.0830829	0.00823329	0	0.0867686	0.0343293	0.289977	0	0.16974	0	0.187247	0.0493895	0.0597389	0.290868	0.0749031	0.0683557	0.122933	0.0446162	0.131279	0.046752	0.0714541	0.0686064	0	0.0673048	0.0693477	0.0541981	0.104797	0	0.284299	0.104614	0.0927884	0.0987834	0.037074	0.110972	0.0590976	0.25196	0.187314	0.226553	0.0527796	0	0.128468	0.059056	0.0274727	0.0760722	0.0720281	0.14556	0.0883728	0	0
Nphs1	0.0165447	0	0.0329332	0	0.0533961	0.114431	0	0	0	0	0	0	0	0	0.0749031	0	0	0	0	0	0	0.205819	0	0	0.0832173	0	0	0	0	0.104614	0	0.00987834	0.049432	0.0739813	0	0.0959849	0	0	0.0659746	0.0567958	0	0.29528	0	0	0	0	0	0	0
Aplp1	0.405344	0.221554	0.312865	0.247751	0.353749	0.503496	0.869932	0.251051	0.32062	0.134468	0.0851125	0.493895	0.019913	0	1.29208	0.660771	0.700716	0.0892323	0.358035	0.046752	0.214362	0.909035	0.406109	0.363446	0.152565	0.0135495	0	0.331919	0.0995046	0.104614	0.106044	0.227202	0.667332	0.727483	0.329258	0.359944	0.650089	0.573935	0.527796	0.198785	0.280293	0.393707	1.35532	0.0190181	0.246953	0.242601	0.424189	0.59902	0.525804
Qrich1	0.10754	0.803135	0.0740996	0.326581	0.260306	0.297521	0.235607	0.529996	0.528081	0.484086	0.374495	0.493895	0.278782	0.218151	0.205984	0.501275	0.208985	0.312313	0.0954759	0.374016	0.125045	0.171516	0.358331	0.336524	0.221913	0.29809	0.541451	0.679644	0.525953	0.588452	0.424175	0.227202	0.173012	0.320586	0.270161	0.203968	0.319535	0.196346	0.422237	0.227183	0.432118	0.413392	0.347987	0.171163	0.349851	0.618632	0.318142	0.586275	0.296607
P4htm	0	0	0.0246999	0.0450456	0.0200235	0	0	0.0557891	0	0	0	0.271642	0	0	0	0.0911409	0	0	0	0	0.035727	0	0	0.0269219	0.0832173	0.0270991	0	0.0790284	0	0	0	0.029635	0	0.197283	0	0.131979	0	0	0	0	0	0	0.0366302	0.190181	0	0.0363901	0.0530237	0.0127451	0.175268
Usp19	0.0992679	0.263096	0.288165	0.180182	0.293679	0.160203	0.19936	0.223156	0.16974	0.215149	0.0851125	0.56798	0.338521	0.0363585	0.674128	0.455704	1.25391	0.535394	0.179017	0.638944	0.214362	0.274426	0.38222	0.605743	0.180304	0.460684	0.943172	0.363531	0.412233	0.143844	0.225343	0.148175	0.210086	0.320586	1.03843	0.19197	0.484812	0.196346	0.422237	0.425968	0.607301	0.669302	0.402932	0.323307	0.318982	0.303251	0.265118	0.662745	0.215715
Pola1	0.802416	0.623122	0.658663	0.889651	0.62073	0.698029	0.815562	1.10183	0.414921	0.268936	0.663877	2.29661	0.696954	0.618094	0.749031	2.21017	0.442557	2.63235	1.02637	1.43373	0.96463	0.823277	1.4811	1.46724	0.249652	0.541981	1.1353	1.46993	0.383803	2.0792	0.543475	1.08662	0.692048	1.27001	0.937119	1.67974	1.1349	1.19318	0.224313	0.965528	1.19125	1.18112	0.952385	1.29323	1.15245	0.642892	0.459539	1.40196	1.03813
Cdc42	2.02672	2.83867	1.63843	1.66669	1.70867	2.09409	3.11726	3.24971	3.60226	2.25907	2.36613	3.75361	2.78782	1.4907	2.84632	1.91396	2.79057	3.70314	2.37496	2.41552	2.48303	3.24165	1.2661	2.09991	1.49791	2.22212	3.09151	2.48149	2.30282	1.67382	2.90295	1.61017	3.44788	2.14546	2.0853	2.43562	2.10453	1.87284	2.37508	2.17244	2.72118	2.79532	3.85533	2.37726	1.99621	1.81951	1.69676	3.35196	1.98188
Pknox1	0	0.0969301	0	0.0675684	0.00667451	0.0114431	0.0362472	0.251051	0.01886	0	0.06809	0	0.139391	0	0.112355	0.0227852	0.0860528	0.312313	0.0596724	0	0.160772	0	0	0.0807658	0	0.0541981	0.0698646	0.316114	0.0568598	0.0523069	0.0927884	0.0395134	0.271876	0	0	0	0.0991661	0.0302071	0	0.0141989	0.10511	0.0196853	0.219781	0.133126	0.0411589	0	0.0706982	0.0254902	0.18875
D130043K22Rik	0	0	0	0	0	0.0114431	0	0	0	0	0.0170225	0	0	0	0	0	0	0	0	0	0	0	0	0	0	0	0	0	0	0	0	0	0	0	0	0	0	0	0	0	0	0	0	0	0	0	0	0	0
Gmnn	0.703148	0.609275	1.91012	1.9257	1.89556	1.92244	2.02984	1.33894	2.7347	2.44732	1.68523	2.22253	1.91165	1.27255	1.72277	1.73168	1.75794	2.36466	1.06217	1.57398	1.67917	1.5951	2.1261	2.86718	1.87239	2.88605	2.44526	3.17694	1.67736	1.62151	2.21367	2.71654	1.9402	1.63992	2.8198	2.45961	1.44342	2.15981	1.26671	1.3631	1.47154	1.79137	1.93224	3.61343	0.637963	2.68074	0.954426	1.93726	1.59089
Acot13	0.562518	0.636969	0.568097	0.225228	0.874361	0.81246	0.144989	0.125525	0.735541	1.02196	0.238315	0.345727	0.955823	0	0.655402	0.182282	0.467144	0.0892323	1.16958	0.405184	0.732404	0.703216	0.310554	0.201914	0.221913	0.338738	0.45412	0.900924	0.980831	0.130767	0.304876	0.444525	0.43253	0.160293	0.464338	0.695891	0.969624	0.543728	0.0527796	0.241382	0.467155	0.137797	0.476193	0.247235	0.452748	0.15769	0.760006	0.114706	0.539286
Zfp184	0.0413616	0.0276943	0.0246999	0.056307	0	0	0.0181236	0	0	0.188256	0	0.123474	0	0	0	0	0.147519	0	0.0358035	0	0	0	0.167221	0	0	0.0541981	0	0.0790284	0.0568598	0	0	0.0987834	0.160654	0.0493209	0.0506551	0	0	0	0	0.170387	0	0.236224	0.155678	0	0	0	0.123722	0.0254902	0.175268
Cyp27b1	0	0	0	0	0	0	0.0543708	0	0	0	0	0	0	0	0	0	0	0	0	0	0	0	0	0	0	0	0	0	0	0	0	0	0	0	0	0	0	0	0	0	0	0	0	0	0	0	0	0	0
Cdk4	4.12789	3.10176	3.56502	4.16672	4.87239	3.91354	5.72706	6.17864	6.45013	3.76511	8.61338	7.23557	7.30806	6.83539	7.6963	8.56724	8.34712	6.38011	6.43269	8.07251	4.57306	8.0098	7.40551	6.34011	5.70038	3.10284	6.23542	6.60677	4.563	5.53145	6.26984	5.90725	6.5003	7.06521	6.50074	5.06321	7.10691	6.05652	6.62384	4.67145	6.0263	8.48439	6.07146	7.01766	6.25615	7.42358	5.40841	6.52549	2.38634
B4galnt1	0.00827233	0	0	0	0	0	0.0543708	0	0.15088	0	0.0510675	0.0246948	0	0.072717	0	0	0	0.133849	0.190952	0	0	0	0.095555	0.013461	0.0416086	0	0	0	0.0426448	0	0	0.0691484	0.049432	0.0863115	0.0422126	0.0239962	0.132221	0	0.0395847	0	0	0.137797	0.0183151	0	0	0	0.123722	0	0
Mettl1	0.545973	0.581581	0.584564	0.833344	0.533961	0.755245	0.380595	0.167367	0.509221	0.779916	0.102135	0.592675	0.39826	0.218151	0.468145	0.774697	0.467144	0.0446162	0.429641	0.31168	0.500179	0.806125	0.525553	0.215375	0.332869	0.58263	0.489052	0.158057	0.326944	0.614606	0.596497	0.612457	0.037074	0.431557	0.219505	0.371942	0.517868	0.347382	0.75211	0.993926	0.583944	1.65357	0.421247	0.627596	0.329271	0.921883	0.989775	0.637255	0.539286
Tspan31	0.46325	0.983148	0.304632	0.945958	0.240282	0.778131	0.598079	1.49236	1.52766	0.968171	1.2086	0.963096	1.25452	1.59977	1.70405	1.07091	1.03263	1.20464	1.0383	1.15322	0.589496	1.25207	0.692774	0.686509	0.984738	0.86717	0.523985	0.995758	0.824467	1.62151	0.768818	0.819902	0.951565	0.690492	1.20728	0.875863	1.07981	0.770281	1.0292	2.01625	1.17957	0.492134	0.732604	0.570542	0.915786	0.630762	0.760006	0.955883	0.660626
Kif5b	1.69583	2.46479	1.65489	1.61038	1.415	1.12142	1.06929	1.08789	1.39564	2.25907	0.919215	1.48169	1.25452	2.54509	1.55424	2.25574	0.897408	0.981556	1.22925	1.77658	1.07181	1.54364	1.9111	1.11726	1.70595	2.31697	1.76408	1.31187	2.24596	1.97458	1.28578	1.85713	1.19873	1.9605	2.01776	1.41578	1.20101	1.97857	0.923644	1.70387	1.35475	1.88979	1.98719	1.21716	1.3994	1.04318	0.883728	2.44706	1.24036
Saal1	0.752782	0.941607	0.378731	0.349103	0.380447	0.366179	0.743067	0.739206	0.754401	1.42536	1.07242	0.864317	0.896084	0.581736	0.543048	0.341778	0.504024	0.981556	0.226755	0.997376	1.07181	0.257274	0.310554	1.15764	0.471565	0.86717	0.646248	0.790284	0.852897	0.339995	0.914628	0.928564	0.593184	0.727483	1.04687	0.743883	0.705181	0.528624	0.580576	1.06492	0.350366	0.688987	0.695974	0.171163	0.884917	0.497331	1.0428	1.46569	0.633661
Krt23	0	0	0	0	0	0	0	0	0	0	0	0	0	0	0	0	0	0	0	0	0	0	0	0	0	0	0	0	0	0	0	0	0	0	0	0	0	0	0	0	0	0	0	0	0	0	0	0	0
Cnp	0.00827233	0.0138472	0.0411665	0	0.013349	0	0.0543708	0.0557891	0.11316	0.0806809	0.20427	0.0246948	0	0.145434	0	0.0911409	0.0614663	0.267697	0.167083	0	0.232226	0	0.214999	0.13461	0	0.0135495	0.0523985	0.0948341	0.127934	0.379225	0	0.108662	0	0.55486	0	0.203968	0.242406	0.0604142	0.0395847	0.170387	0.10511	0.196853	0	0	0.0514486	0.0970403	0	0.0509804	0.0539286
Ttc25	0.504612	0.152319	0.156433	0.15766	0.166863	0.137317	0.271854	0.237104	0.16974	0.430298	0.102135	0.296337	0.418173	0.145434	0.0749031	0.729127	0.0983461	0.223081	0.131279	0.374016	0.125045	0.394487	0.286665	0.255758	0.0832173	0.677476	0.558917	0.521587	0.213224	0.0784603	0.225343	0.0987834	0.148296	0.505539	0.506551	0.19197	0.198332	0.21145	0.131949	0.298178	0.583944	0.177168	0.228939	0.361343	0.504197	0.339641	0.0706982	0.127451	0.350536
Sulf2	0.049634	0.567733	0.0329332	0.247751	0.0667451	0.354736	0.0362472	0.15342	0.01886	0.242043	0.13618	0.0987791	0.19913	0.218151	0.149806	0.182282	0.0737595	0	0.0358035	0.171424	0.0535906	0	0	0.107688	0	0.0812972	0.104797	0	0.0142149	0.261534	0.119299	0.217323	0	0.0863115	0.0675401	0.227964	0.0110185	0.166139	0.0923644	0	0	0.354336	0.0732604	0.114108	0.0514486	0.0727802	0.159071	0.114706	0.0943751
Sod2	4.32643	3.07407	4.44598	5.4843	5.7601	3.84488	4.51277	5.8997	4.37553	5.86282	6.36641	6.24778	5.43624	8.07158	5.33685	6.06087	4.38869	5.35394	5.5734	6.38944	6.25223	4.09923	5.01664	4.80556	7.65599	5.09462	3.12644	7.68156	4.07969	3.53071	4.82499	4.12915	5.68468	6.14045	4.88822	8.24271	6.76533	5.16541	5.04046	4.91283	5.16206	5.70875	5.21065	6.61828	5.39182	5.55556	6.66331	4.48628	5.00188
Tmco6	0	0.221554	0.0740996	0.0225228	0.0734196	0.14876	0.0362472	0.0418418	0.0943001	0	0.06809	0	0	0	0	0	0	0	0.0835414	0	0	0.222971	0	0.174992	0	0	0.0873308	0	0.0284299	0.091537	0.0397664	0.00987834	0	0.0739813	0	0.0839868	0.0110185	0.151035	0	0	0.0817521	0.0196853	0.119048	0	0	0.14556	0	0.0382353	0
Stambp	0	0.138472	0	0.225228	0	0	0	0	0	0	0	0	0.219043	0	0.13108	0.205067	0	0	0	0.296096	0	0	0	0.0403829	0	0	0	0	0	0.0392301	0	0	0	0	0.0590976	0	0.0550923	0	0	0	0	0	0	0	0	0.0363901	0.0883728	0	0.0539286
Ezh1	0.0827232	0.0553886	0.0164666	0	0.0200235	0.0801017	0.217483	0.125525	0.0943001	0.0806809	0.13618	0	0.039826	0.072717	0	0	0.221279	0	0.023869	0.046752	0.142908	0.171516	0	0.0269219	0.138695	0.0135495	0.0698646	0.0632227	0	0.104614	0.14581	0.138297	0.06179	0.0493209	0	0.0959849	0.0330554	0.347382	0.0263898	0	0.198541	0.216539	0.0732604	0	0.0926076	0	0.636284	0.0254902	0
Hap1	0.115813	0.0969301	0.0740996	0.270274	0.0400471	0.0457724	0	0	0.0565801	0	0.102135	0	0.298695	0.0363585	0	0.0227852	0.135226	0.267697	0.131279	0.093504	0	0.0343032	0	0	0.152565	0.0135495	0.104797	0.0158057	0	0.130767	0	0.0197567	0	0.197283	0.0675401	0.275957	0.110185	0.0151036	0.118754	0.0567958	0.093431	0	0.192309	0.0570542	0.0926076	0	0	0.0637255	0.458393
P3h4	0	0.415415	0	0.0788298	0.0333726	0.160203	0	0.111578	0	0	0	0	0	0	0	0	0.0983461	0	0	0	0	0	0	0	0	0	0	0	0	0	0.0795329	0	0	0	0	0	0	0.0151036	0	0.113592	0.140146	0	0	0.0570542	0	0	0.0353491	0	0
Ctnnb1	0.14063	1.32933	0.370498	0.225228	0.600706	0.125874	0.634326	0.390524	0.15088	0.188256	0.510675	0.246948	0.497825	0.618094	0.35579	1.11648	0.307331	0.401546	0.155148	0.436352	0.107181	0.137213	1.24222	0.551899	0.277391	0.420035	0.244526	0.268697	0.142149	0.849987	0.278365	0.306228	0.766195	0.110972	0.861137	0.19197	0.0661107	0.166139	0.554186	0.0283979	0.432118	0.393707	0.631871	0.380361	0.36014	0.703542	0.406515	0.331373	0.390983
Eif1b	0.339165	0.138472	0.304632	0.304058	0.467216	0.434838	0.326225	0.264998	0.396061	0.349617	0.170225	0.345727	0.019913	0	0.280887	0.0227852	0.835942	0.624626	0.262559	0	0.35727	0.274426	1.52888	0.0807658	0.846042	0.216792	0.244526	0.142251	0.0852897	0.601529	0.026511	0.276593	0.346024	0.56719	0.278603	0.0839868	0.110185	0.302071	0.356263	0.198785	0.21022	0.0787414	0.622713	0.513488	0	0.618632	0.212095	0	0.242679
Chrd	0	0.0138472	0	0	0.00667451	0	0.19936	0	0	0	0	0	0	0	0	0	0	0	0	0	0	0	0	0	0	0	0	0	0	0	0	0	0	0	0	0	0	0	0	0	0.0116789	0	0	0	0	0	0	0	0
Psmd2	1.12504	1.30163	0.922129	0.40541	1.19474	1.85378	3.15351	2.25946	1.35792	2.87762	1.56607	2.54356	2.54886	3.01775	2.34072	2.23295	1.77023	3.3016	1.43214	2.36877	2.19721	1.5608	3.00998	2.66527	2.27461	1.4769	2.55006	2.95566	0.767607	1.66074	2.31971	1.43236	2.28623	2.39206	2.0262	1.39178	1.84008	2.44678	2.50703	1.76067	1.71679	2.44098	2.63737	2.13002	1.03926	1.64968	2.06792	2.01373	2.1167
Syngr3	0	0.0138472	0.0164666	0	0.00667451	0	0	0	0	0	0	0	0	0	0	0	0	0	0	0	0	0	0	0	0	0	0	0	0	0.091537	0	0	0	0	0.016885	0	0.0991661	0	0	0	0.0700732	0	0	0.228217	0	0.0363901	0	0	0
Vars	0.314348	0.913912	0.107033	0.608116	0.387122	0.308964	1.12366	0.781047	0.414921	0.403405	0.697922	1.08657	0.338521	0.399943	0.880112	0.637986	0.52861	0.267697	0.179017	0.451936	0.178635	0.583154	0.644996	0.444212	0.62413	0.609729	0.855841	0.774478	0.724962	0.575375	0.729051	0.622335	0.729121	0.209614	0.624746	0.479925	0.506849	0.664556	1.00281	0.809339	0.362045	0.492134	0.998173	0.190181	0.38072	0.363901	0.547911	0.879412	1.01116
Vwa7	0	0	0.00823329	0.0112614	0.00667451	0	0.0543708	0	0	0.0268936	0	0.0246948	0	0	0.0561774	0.0227852	0.0737595	0	0	0.062336	0.035727	0.0343032	0.0238888	0	0	0.0541981	0.0349323	0.0316114	0.0710747	0	0.0132555	0.00987834	0.012358	0.0493209	0.0337701	0.0119981	0	0.0151036	0.0131949	0.0141989	0.0116789	0.0196853	0.100733	0.0380361	0.0617384	0.0242601	0.0176746	0.0127451	0.0539286
Hspa1l	0	0	0	0	0	0	0	0	0	0	0	0	0	0	0	0	0	0	0	0	0	0	0	0	0	0	0	0	0	0	0	0	0	0	0	0	0	0	0	0	0	0	0	0	0	0	0	0	0
Slc44a4	0.0165447	0	0.395198	0.15766	0.0200235	0.549269	0.181236	0	0.15088	0	0.170225	0	0.19913	0	0.0749031	0	0.0122933	0.223081	0.23869	0.062336	0.0178635	0.0343032	0	0.0942267	0.194174	0	0.0873308	0.047417	0.0284299	0	0.172321	0	0.0741479	0.0493209	0.0506551	0.491923	0.121203	0	0	0.113592	0.093431	0.25591	0.192309	0.247235	0	0	0.159071	0	0.175268
Msh5	0	0	0	0	0	0	0	0	0	0	0	0	0	0	0	0	0	0	0	0	0	0	0	0	0	0	0	0	0	0	0.0132555	0	0	0	0	0	0	0	0	0	0	0	0	0	0	0	0	0	0
Abhd16a	0.148902	0.0692358	0.0905662	0.236489	0.280329	0.102988	0.0724944	0.0976309	0.0754401	0.0537873	0.0851125	0.197558	0	0.399943	0.337064	0	0.0737595	0.223081	0.0835414	0	0.0535906	0.274426	0.0716663	0.107688	0	0.406486	0.157195	0.0948341	0.0852897	0.0261534	0.198832	0.0395134	0.0741479	0.147963	0.016885	0.143977	0.0991661	0.105725	0	0.212984	0.0350366	0	0.228939	0.0760722	0.133766	0	0	0	0.296607
Neu1	0.21508	0.0553886	0.156433	0.281535	0.407145	0.18309	0.163112	0.15342	0.01886	0	0.255337	0.271642	0.139391	0.399943	0.205984	0.0911409	0.049173	0.267697	0.0835414	0.405184	0.375134	0.10291	0.310554	0.201914	0.0693477	0.189693	0	0.11064	0.0142149	0	0.198832	0.138297	0.284234	0.0369906	0.0844252	0.0599906	0.264443	0.151035	0.0131949	0.0425968	0	0.236224	0	0.0950903	0.185215	0.0606502	0.512562	0.318628	0.202232
Ddah2	0.901683	1.01084	1.00446	0.945958	1.24813	0.675143	1.08742	1.2692	1.09388	0.537873	2.31506	0.790233	0.318608	1.38162	0.805209	1.00255	1.06951	0.178465	0.405772	1.2623	1.19686	0.445942	0.143333	1.77685	1.44243	0.962017	0.716112	0.0632227	1.09455	1.05921	0.55673	1.05698	0.815627	0.739813	1.26638	0.755881	1.11286	0.966627	1.25352	1.56188	1.16789	0.531504	0.869967	0.950903	1.47143	0.679282	1.41396	0.917648	1.38866
Clic1	0.943045	1.27394	1.32556	1.11488	0.640753	1.00699	0.70682	2.0363	0.792121	0.403405	1.80438	0.543285	1.11513	1.56341	1.36698	1.32154	0.614663	0.981556	0.93089	1.68307	1.46481	0.891883	0.525553	1.30571	1.66435	2.46601	0.960638	1.48573	1.05191	1.54305	1.56415	1.07674	0.580826	1.23302	1.68006	1.09183	0.804347	0.634349	0.857669	2.11564	1.57665	1.77168	1.04396	0.456433	1.75954	0.946143	1.82048	2.07745	0.485358
Lsm2	3.20966	1.32933	1.98422	3.2095	3.22379	4.01653	3.35286	3.84945	3.07418	2.87762	2.58742	3.63013	2.48912	3.92672	3.16466	3.21272	3.78632	4.59547	1.93339	3.19472	3.50125	3.84196	4.41942	3.20371	4.68791	3.52288	3.58056	2.81341	3.73853	3.41302	4.48035	2.75606	2.63225	2.67566	3.95954	2.61559	4.16498	2.5676	3.99806	3.81951	2.75621	3.54336	3.13188	3.06191	2.31519	3.11742	3.1991	3.05883	3.57277
Pole	0.157174	0.110777	0.107033	0.168921	0.126816	0.297521	0	0.264998	0.01886	0.107575	0.0851125	0.370422	0.278782	0.0363585	0.243435	0.136711	0.0614663	0.178465	0	0.124672	0.125045	0.0343032	0.0716663	0.148071	0.152565	0.270991	0.139729	0.189668	0.284299	0.11769	0.132555	0.256837	0.12358	0.135632	0.20262	0.407936	0.0330554	0.151035	0.118754	0.0993926	0.280293	0.236224	0.283884	0.152144	0.205795	0.181951	0.176746	0.293137	0.242679
Atp1a2	0.0744509	0.138472	0.0246999	0	0	0	0.0543708	0	0	0	0	0	0	0	0	0	0	0	0	0	0	0	0	0	0	0	0	0	0	0	0	0	0	0	0	0	0.0330554	0	0	0	0	0	0	0	0	0	0	0	0
Atp1a4	0	0	0	0	0	0	0	0	0	0	0	0	0	0	0	0	0.0122933	0.267697	0	0	0	0	0	0	0.110956	0	0	0	0	0	0	0	0	0	0	0	0	0	0	0	0	0	0	0	0	0	0	0	0
Casq1	0.181991	0.0276943	0.0493998	0	0.0333726	0.0801017	0.0543708	0.139473	0	0	0	0	0	0	0.318338	0	0.049173	0	0.0716069	0	0	0	0	0	0	0	0	0.22128	0	0.130767	0	0	0.0741479	0	0	0	0	0	0	0	0.116789	0.118112	0	0.0570542	0	0.01213	0	0	0
Stx1a	0.024817	0.124624	0	0.056307	0.0667451	0.0114431	0	0	0	0	0	0	0	0	0.112355	0.0911409	0	0.133849	0	0	0	0.0171516	0	0	0.0416086	0	0.122263	0	0.0710747	0.274611	0.0795329	0	0	0.0616511	0	0	0	0	0.0131949	0.0425968	0.0817521	0	0.0457878	0.0190181	0.0617384	0	0	0	0
Ceacam9	0	0	0	0	0	0	0	0	0	0	0	0	0	0	0	0	0	0	0	0	0	0	0	0	0	0	0	0	0	0	0	0	0	0	0	0	0	0	0	0	0	0	0	0	0	0	0	0	0
Zfp775	0.00827233	0.0553886	0.107033	0	0.013349	0	0.271854	0.0697364	0	0	0.06809	0.0740843	0.019913	0	0.0936289	0.318993	0.0860528	0.133849	0	0.062336	0	0.0343032	0	0.201914	0	0.0270991	0.157195	0.205474	0.170579	0	0.106044	0.0691484	0	0.283595	0	0.0239962	0	0.226553	0	0.0709947	0.0700732	0	0.00915755	0	0.0823178	0.0485201	0	0	0.202232
Scube2	0	0	0	0	0	0	0	0	0	0	0	0	0	0	0	0	0	0	0	0	0	0	0	0	0	0	0	0	0	0	0	0	0	0	0	0	0	0	0	0.0283979	0	0	0	0	0	0	0	0	0
Mrpl49	0.694875	0.48465	0.60103	0.0675684	0.186886	1.2473	1.21428	0.836836	1.16932	1.264	0.731967	1.77802	1.57313	1.0544	0.936289	1.00255	0.872821	0.624626	0.942824	2.29085	1.33976	1.33782	1.2661	0.915345	1.42856	0.934918	1.88634	0.948341	1.12298	1.28152	0.768818	0.691484	1.73012	1.22069	1.14818	1.58375	1.17898	1.32911	1.71534	1.80327	0.408761	1.65357	0.750919	2.07297	1.23477	1.05531	1.14885	0.828432	1.07857
Dennd2c	0.231625	0.166166	0.00823329	0.123875	0.226933	0.0915448	0.0724944	0.195262	0.22632	0.0537873	0.170225	0.0987791	0.0597389	0	0.0187258	0.47849	0.0245865	0.356929	0.214821	0.187008	0.0178635	0.0686064	0.358331	0.161532	0.180304	0.0948467	0.122263	0.0316114	0.156364	0.209227	0.278365	0.128418	0.222444	0.0123302	0.118195	0.0599906	0.165277	0.25676	0.0263898	0.0567958	0.291972	0	0.302199	0.0950903	0.164636	0.0242601	0.229769	0.0764706	0.0269643
Mark3	0.024817	0.152319	0	0.0675684	0.0667451	0.114431	0.561831	0	0.11316	0	0	0	0.159304	0	0.224709	0.136711	0.110639	0	0.0119345	0	0.142908	0.171516	0.0716663	0.0807658	0	0.0812972	0	0.0790284	0.0710747	0.0784603	0.106044	0.23708	0	0.209614	0.0253275	0.131979	0.0330554	0.0453107	0.277093	0	0.0467155	0.196853	0.0915755	0	0.154346	0.13343	0	0.305883	0.229197
Gatad1	0.165446	0.19386	0.0823329	0.0450456	0.126816	0.0801017	0	0.0976309	0.03772	0.0806809	0.102135	0	0.039826	0	0.0749031	0.0227852	0.0614663	0.0446162	0.0477379	0	0.125045	0.137213	0	0	0	0.108396	0.104797	0	0.156364	0	0.26511	0.0790267	0.0865059	0.0739813	0.016885	0.0119981	0	0.0453107	0.409042	0	0	0	0.0549453	0.0950903	0	0.448811	0.0353491	0.203922	0.134822
2310003L06Rik	0.0413616	0	0	0	0	0	0.090618	0	0	0	0	0.0987791	0	0	0	0	0.0737595	0	0	0.07792	0	0	0.095555	0	0	0	0	0	0	0.0392301	0	0.0691484	0	0	0	0	0	0	0	0	0	0	0.082418	0	0.0514486	0.01213	0.106047	0	0
M6pr	1.13331	1.28779	1.01269	0.439195	1.03455	0.869676	0.942427	1.35289	2.13118	1.66741	0.902192	1.65455	0.995649	2.69053	0.692854	2.36966	1.00805	2.63235	1.57535	1.58957	0.714541	1.0634	1.43333	1.54801	1.90013	2.10018	0.436654	1.1064	1.46414	0.706143	0.874862	0.88905	1.09986	0.789134	1.41834	1.18781	1.93925	1.13277	1.64936	1.67547	1.02774	1.69294	1.11722	2.45333	1.16274	0.752062	2.45676	1.36373	1.24036
Lrrc8a	0	0.166166	0.0164666	0	0	0.0915448	0	0	0	0	0	0	0	0	0	0	0	0	0	0	0	0	0	0	0	0	0	0	0.0142149	0	0	0.00987834	0	0	0.0590976	0	0	0	0	0	0	0	0	0.0380361	0	0	0	0	0.0134822
Mc5r	0	0	0	0	0	0	0	0	0	0	0.034045	0	0	0	0	0	0	0	0	0	0	0	0	0	0	0	0	0	0	0	0	0	0	0	0	0	0	0	0	0	0	0	0	0	0	0	0	0	0
Ppp2r1a	1.12504	1.2047	1.16913	1.10362	1.28151	1.38462	1.64925	2.59419	2.52724	2.50111	2.7236	2.64234	2.64843	1.4907	1.49806	2.0051	1.06951	3.56929	1.71857	2.22851	1.9114	1.69801	1.12277	2.01914	2.67682	1.28721	1.62435	1.45412	1.66315	2.81149	1.65693	0.88905	2.36038	1.36865	1.84047	1.12782	1.12388	0.845799	1.68895	1.77487	1.61168	2.63784	1.48352	1.74966	1.71838	1.49199	2.10327	2.39608	1.17295
Fance	0.132357	0.304637	0.0493998	0.0900912	0.146839	0.228862	0.271854	0.223156	0.13202	0.161362	0.20427	0.172863	0.0995649	0.363585	0.337064	0	0.159812	0.267697	0.298362	0.046752	0.0893176	0.0686064	0.334443	0.0673048	0.138695	0.29809	0.314391	0.0790284	0.156364	0.0261534	0.026511	0.0691484	0.160654	0.0863115	0.0928677	0.0839868	0.0991661	0.347382	0.158339	0.12779	0.256935	0.0984267	0.164836	0.114108	0.164636	0.0849102	0.494888	0.0509804	0.134822
Tinf2	0.330893	0.0969301	0.0658663	0.495502	0.20691	0.583598	0.616202	0.264998	0.13202	0.0806809	0.442585	0.321032	0.0995649	0.254509	0.0749031	0.660771	0.479437	0.133849	0.465445	0.420768	0.107181	0.548851	0.143333	0.376907	0.443826	0.352288	0.244526	0.173862	0.241654	0.706143	0.662774	0.256837	0.0988639	0.406897	0.253275	0.25196	0.363609	0.649453	0.131949	0.653151	0.362045	0.0984267	0.293042	0.361343	0.267533	0.485201	0.530237	0.866667	0.539286
Dus3l	0.21508	0.276943	0.279932	0.518024	0.220259	0.446281	0.96055	0.251051	0.754401	0.753022	0.510675	0.0987791	0.338521	0.327226	0.393241	0.843053	0.774475	0.446162	0.58479	0.280512	0.732404	0.394487	0.716663	0.524977	0.0832173	0.203243	0.576383	0.22128	0.682317	0.549222	0.503708	0.276593	0.654974	0.0986417	0.126638	0.467927	0.628052	0.317175	0.303483	1.02232	0.61898	0.964582	0.402932	0.171163	0.39101	0.424551	0.795355	0.382353	0.606697
Gtpbp3	0.024817	0.0553886	0.131733	0.202705	0.0533961	0.0915448	0.344348	0.209209	0.396061	0	0.357472	0.197558	0.378347	0.072717	0.0561774	0.136711	0.307331	0	0.23869	0.296096	0.30368	0.0686064	0	0.323063	0	0.176144	0	0.142251	0.142149	0.549222	0.26511	0.128418	0.037074	0.135632	0.278603	0.131979	0.14324	0.105725	0.290288	0.0993926	0.186862	0	0.192309	0.399379	0.349851	0.557982	0	0.203922	0.148304
Tgfbr1	0.181991	0.0138472	0.0164666	0.123875	0.0600706	0	0	0.0139473	0.01886	0.134468	0	0	0.139391	0	0	0.0455704	0.0860528	0.0892323	0.155148	0.015584	0.0535906	0	0	0	0.0416086	0.270991	0.104797	0	0.127934	0.11769	0.0530219	0	0.012358	0	0	0.239962	0.0771292	0.135932	0.0395847	0.0425968	0	0	0.0457878	0	0	0	0	0.0764706	0
Homer1	0	0.207707	0.00823329	0	0.026698	0.0457724	0	0	0	0	0	0	0	0	0	0	0	0	0	0.062336	0	0	0	0	0	0.0812972	0.104797	0	0	0	0.0927884	0.00987834	0	0	0	0.0839868	0	0	0	0	0	0	0.0457878	0	0	0	0	0.0254902	0
Rad51c	0	0.0138472	0.156433	0	0.100118	0.0572155	0.0181236	0.0976309	0.13202	0	0.0851125	0.0493895	0.159304	0	0	0	0.0860528	0.133849	0	0	0.125045	0.154364	0	0	0.138695	0.0541981	0.139729	0	0.0284299	0	0	0.029635	0	0.0739813	0.0928677	0.107983	0.0771292	0.151035	0	0.12779	0.0116789	0.157483	0.0641029	0.0760722	0	0	0.141396	0	0.0943751
Arpp19	2.92013	1.92475	3.13688	3.04058	2.58304	2.78067	2.46481	3.62629	2.77242	3.49617	3.77899	1.82741	3.18608	3.45406	2.19092	3.89627	2.42177	3.0339	3.16264	3.41289	4.66238	3.80766	1.57666	2.05953	1.40082	2.9538	3.14391	1.31187	3.65324	3.22995	4.52012	2.46958	3.23779	3.11954	2.07686	3.49145	2.85378	2.49209	2.50703	3.54973	2.11388	3.34651	2.66485	2.89075	3.88952	3.74818	3.23444	4.46079	3.72108
Bcl2l1	0.165446	0.152319	0.115266	0.101353	0.120141	0.137317	0.108742	0.348682	0.16974	0	0.459607	0	0.039826	0.0363585	0.224709	0.410134	0.0983461	0.223081	0.131279	0.187008	0.375134	0.0171516	0	0.0538438	0	0.149045	0.0174662	0.126445	0.298514	0.0523069	0.0927884	0.148175	0.0865059	0.184953	0.016885	0.323949	0.154258	0.181243	0.0659746	0.283979	0.443797	0	0.265569	0.0380361	0.0823178	0.181951	0.106047	0.395098	0.148304
Khsrp	0.21508	0.581581	0.279932	0.596854	0.460541	0.411952	0.235607	0	0.22632	0.29583	0.221292	0	0.039826	0	0	0.52406	0.0860528	0.0446162	0.0119345	0.046752	0	0.0343032	0.0477775	0.0403829	0.180304	0.311639	0.209594	0	0.0426448	0.222304	0	0.0493917	0.24716	0.0616511	0.143523	0.143977	0.0991661	0.0453107	0.184729	0.312377	0.128468	0	0.0457878	0	0.0617384	0.0727802	0.0530237	0.216667	0.0404465
Ccdc124	0.893411	0.235402	0.617497	0.822082	0.780918	1.28163	1.37739	1.84104	1.01844	1.55983	1.48096	1.58047	1.09521	1.09075	1.91003	1.77725	2.04068	1.69541	1.08604	2.46227	1.73276	1.54364	1.28999	0.942267	1.48404	1.4769	1.93874	1.29607	1.8053	1.5169	1.43159	0.879172	1.3841	1.8372	1.54498	1.16382	1.37731	1.07235	1.2931	2.15824	1.56497	2.06696	1.38279	1.25519	1.53317	1.52838	0.848379	1.46569	1.57741
Cct4	4.31815	3.11561	3.60618	3.26581	2.99686	4.02797	5.27397	6.23443	4.62071	4.11473	6.40046	5.80327	4.99816	4.36302	5.54283	8.20268	5.66719	5.88933	5.95531	5.34531	6.55591	5.71148	11.3949	4.99402	4.81273	5.20302	4.66346	3.24016	6.70945	4.72069	5.55405	5.34418	4.98027	5.43762	5.37788	5.43515	4.34127	3.50402	6.26758	5.72217	4.04089	7.16547	4.50552	6.1048	6.6163	2.28045	5.49679	4.8049	5.16367
0610009B22Rik	0.529429	0.0415415	0.592797	0.439195	0.500588	0.446281	0.888056	0.711311	1.4145	0.107575	0.493652	0.56798	0.876171	1.27255	0.318338	0.729127	0.196692	0.624626	0.823479	0.54544	0.821722	0.75467	0.740551	0.524977	0.471565	0.799422	0.523985	0.679644	0	0.575375	0.623008	0.424769	0.519036	0.60418	0.388356	0.563912	0.672126	0.93642	0.435432	0.624753	0.887594	0.826785	0.347987	1.08403	1.14216	0.849102	0.371166	1.05784	0.512322
Cpt1c	0.239897	0.263096	0.0905662	0.0337842	0.013349	0.0457724	0.0181236	0.125525	0	0	0.0510675	0.148169	0	0	0.0187258	0.0227852	0.0860528	0	0.214821	0	0.035727	0	0.0716663	0.13461	0	0.149045	0	0.0316114	0.0710747	0.183074	0.172321	0.256837	0.037074	0	0.016885	0	0.110185	0	0.0659746	0.0993926	0.0350366	0.0196853	0	0	0	0.15769	0	0.0127451	0.0674108
Zfp655	0.148902	0.720052	0.469298	0.337842	0.213584	0.125874	0.0724944	0.111578	0	0.0268936	0.13618	0.148169	0	0.181792	0.0187258	0.182282	0.147519	0.356929	0.119345	0.264928	0	0.32588	0.143333	0.0673048	0.138695	0.528432	0.192128	0.0790284	0.0426448	0	0.0795329	0.088905	0.06179	0.110972	0.295488	0.215966	0.132221	0.196346	0.0923644	0.0425968	0.175183	0.157483	0.201466	0.361343	0.318982	0.0970403	0.600935	0.114706	0.337054
Rhoa	1.67101	2.7002	1.87719	1.95948	1.99568	2.05976	1.83048	1.61788	1.6031	3.25413	2.85978	2.69173	2.98695	2.87232	1.25463	4.0102	2.02839	3.52468	1.96919	2.46227	2.80457	2.60704	1.71999	2.32875	3.19	2.35762	3.05658	2.27602	2.67241	2.82457	1.94856	1.0965	1.01336	1.33166	2.69316	2.17166	1.71888	1.40463	2.65218	2.27183	2.19563	1.4764	3.07694	3.23307	2.29461	2.25619	2.38607	2.29412	2.07625
Zmiz1	0	0.180013	0.0329332	0	0.0200235	0	0.0543708	0.0278945	0.01886	0	0	0	0	0	0	0.113926	0	0	0.0596724	0	0	0	0	0.013461	0.110956	0	0.0873308	0	0.0142149	0	0	0	0	0	0	0.0359944	0	0	0.0659746	0	0	0	0.100733	0.0760722	0	0	0	0	0
Ankrd26	0.115813	0	0.0493998	0.0225228	0.0200235	0.0114431	0.090618	0.0418418	0.0754401	0	0.102135	0	0.0995649	0	0.187258	0	0	0	0	0	0.0714541	0	0.119444	0.0269219	0.0416086	0.216792	0.209594	0	0.0568598	0.287688	0.291621	0.0691484	0.024716	0.110972	0.0337701	0.0119981	0.0330554	0.151035	0	0.156188	0.128468	0.275595	0	0.456433	0	0	0.176746	0.0764706	0
Aldh16a1	0.21508	0.0969301	0.230532	0.0337842	0.380447	0.320407	0.0362472	0.669469	0.35834	0.161362	0.0851125	0.321032	0.039826	0.218151	0.187258	0.546845	0.282745	0.223081	0.190952	0.280512	0.375134	0.514548	0.095555	0.551899	0.291261	0.0677476	0.157195	0.0790284	0.298514	0.169997	0.344642	0.17781	0.43253	0.0986417	0.320816	0.395938	0.297498	0.438003	0.501407	0.298178	0.385403	0.531504	0.274727	0.152144	0.545356	0.206211	0.229769	0.382353	0.18875
Hnrnpa0	0.281259	0.664663	0.304632	0.867128	0.320377	0.503496	0.652449	0.264998	0	0	0.13618	0.0987791	0.159304	0	0.112355	0.911409	0.0983461	0.0892323	0	0.031168	0.107181	0.0343032	0.119444	0.201914	0	0	0	0.0948341	0.127934	0.0130767	0.198832	0.00987834	0.234802	0.147963	0.0759826	0.0719887	0.0110185	0	0.105559	0	0	0	0.0549453	0	0.205795	0.14556	0.141396	0.407843	0.242679
Prrg2	0.049634	0.401567	0.172899	0.213967	0.106792	0.0343293	0.217483	0.0697364	0	0.188256	0.0170225	0.0740843	0.0597389	0.072717	0.374516	0.113926	0.0983461	0	0.0477379	0.109088	0.107181	0.0343032	0	0.0807658	0.152565	0.270991	0	0	0.127934	0.169997	0	0.05927	0.049432	0	0.0590976	0.0599906	0.110185	0.166139	0.145144	0.184586	0.163504	0.0393707	0.173993	0.266253	0.164636	0	0	0.420588	0.121339
Hnrnph1	0.372255	1.08008	1.17736	1.31758	0.734196	1.01844	1.44989	0.7671	1.6031	1.72119	1.46393	1.30882	1.09521	0.581736	1.29208	0.888624	0.52861	0.58001	1.13378	1.5584	1.28617	0.514548	1.17055	0.673048	0.665738	1.35495	1.34489	0.616421	0.696532	1.47767	0.848351	1.27431	0.469604	1.27001	0.996217	1.05583	0.903514	0.271864	0.923644	1.23531	1.35475	0.964582	0.842495	1.06501	0.658543	0.752062	0.954426	1.41471	1.14598
Ift43	0.132357	0.318485	0.139966	0.551809	0.226933	0.286078	0.507461	0.167367	0.26404	0.161362	0.289382	0.0493895	0	0.399943	0.599225	0.911409	0.233572	0.312313	0.286428	0.327264	0.375134	0	0.310554	0.551899	0.527043	0.108396	0.663714	0.458365	0	0	0.198832	0.158053	0.296592	0.0616511	0.160408	0.695891	0.121203	0.135932	0.0131949	0.582156	0.607301	0	0.146521	0	0.185215	0	0.0353491	0.305883	0.215715
Id3	2.92013	5.20653	6.05147	3.0631	4.53199	1.12142	0.471213	0	0.396061	0.537873	0.034045	0.0493895	0.0796519	0.290868	0.71158	0	0.614663	0.178465	0.190952	0	0.0178635	0.360184	1.6961	0	0.194174	0.135495	0.523985	0.458365	2.04695	0.11769	0.331387	0.977955	0.803269	0.0493209	0	0.731885	0.462775	0	0.184729	0.141989	0.0700732	0.354336	2.92126	1.55948	0.504197	0.885492	0.0883728	0	0
Arid1a	0.0909956	1.06623	0.0905662	1.01353	0.307028	0.698029	0.471213	0.195262	0.0565801	0.564767	0.238315	0.617369	0.179217	0.0363585	0.374516	0.637986	0.122933	0.356929	0.322231	0.23376	0.035727	0.480245	0	0.013461	0.138695	0.501333	0.157195	0.410948	0.383803	1.01998	0.119299	0	0.346024	0.172623	0.0759826	0.347945	0.363609	0.196346	0.0395847	0.0709947	0.268614	0.0196853	0.293042	0.665632	0.246953	0.278991	0.0353491	0.509804	0.175268
Crlf1	0.0579063	0.0553886	0	0	0	0	0	0	0	0	0	0	0	0	0	0	0	0	0	0	0	0	0	0	0	0	0	0	0	0	0	0	0	0	0.118195	0	0	0	0.0395847	0	0	0	0	0	0	0	0	0	0
Ctsd	0.868594	1.85552	3.48268	0.461717	1.18806	0.720915	0.942427	1.67367	1.71626	1.61362	0.936237	1.35821	1.51339	1.4907	1.42316	0.546845	1.06951	1.82926	2.32722	1.2623	0.732404	0.909035	0.716663	1.1711	0.846042	1.01621	0.523985	1.73862	0.952401	1.50382	0.808584	1.43236	0.741479	0.690492	1.23261	0.623902	1.39934	0.93642	1.33269	0.638952	0.887594	1.02364	0.714289	1.42635	0.658543	0.970403	2.20932	1.47843	1.14598
Rplp1	62.1748	89.2865	92.9868	71.0932	84.8664	82.2301	67.4923	70.9637	72.4036	70.3	68.073	56.6251	76.8442	66.8269	56.1774	37.4133	78.4433	59.6072	99.6052	72.6993	58.1636	49.6024	32.3932	84.9656	69.6667	68.5471	62.7733	70.035	69.6959	84.8548	54.1619	85.823	74.0244	68.0998	68.3844	73.6085	78.9473	74.7777	70.1178	62.4753	76.555	36.1817	64.1029	29.8584	71.8737	55.034	61.7196	51.2481	59.9147
Cabs1	0	0	0	0	0.026698	0	0	0.0139473	0	0	0	0.222253	0.119478	0.654453	0	0	0	0	0	0	0	0	0	0.013461	0	0	0.244526	0.0158057	0.11372	0	0.0662774	0	0	0	0	0	0.0881477	0	0	0.141989	0.350366	0	0	0	0	0.0363901	0	0.0127451	0
Hmgcll1	0	0	0	0.0450456	0	0	0	0	0	0	0	0	0	0	0	0	0	0	0	0	0	0	0	0	0	0	0	0	0	0	0	0	0	0	0	0	0	0	0	0	0	0	0	0	0	0	0	0	0
Ttc9b	0	0.0138472	0	0	0	0.0114431	0	0	0.1886	0	0	0	0	0.327226	0	0.159497	0	0	0	0.202592	0	0	0.167221	0	0	0	0	0.0316114	0	0	0	0.0790267	0	0.0616511	0.160408	0	0	0	0.0791695	0	0.093431	0.196853	0	0	0	0	0	0	0
Phox2a	0	0.0138472	0	0.0112614	0	0	0	0	0	0	0	0	0	0	0	0	0	0	0	0	0	0	0	0	0	0	0	0	0	0	0	0	0	0	0	0	0	0	0	0	0	0	0	0	0	0	0	0	0
Abhd8	0.0661786	0.221554	0.0493998	0	0.0800941	0.0686586	0.0181236	0	0.32062	0.161362	0.0170225	0.0987791	0	0	0.168532	0	0	0.312313	0	0.109088	0	0.120061	0.0477775	0	0.0970868	0.176144	0.122263	0	0.0710747	0.0653836	0	0.0691484	0	0.0123302	0.0253275	0	0.154258	0	0.0659746	0	0.21022	0	0.0457878	0	0	0.13343	0.0883728	0	0
Ift22	0.14063	0.0138472	0.00823329	0	0.0200235	0.0572155	0	0.0976309	0	0.161362	0.391517	0.172863	0	0	0.48687	0.0911409	0.110639	0.133849	0.143214	0.015584	0.0535906	0.137213	0.406109	0.0673048	0.0832173	0.379387	0.0698646	0.205474	0.184794	0.104614	0.26511	0.108662	0.12358	0.234274	0.278603	0	0.14324	0.135932	0.145144	0.184586	0.443797	0.314966	0.0915755	0.0570542	0.102897	0.15769	0.265118	0	0.229197
Fzd3	0	0.124624	0.00823329	0	0.0467216	0	0.126865	0	0	0	0	0.0246948	0	0	0.0561774	0	0.0983461	0	0	0	0	0	0	0	0	0.121946	0	0	0.0710747	0	0	0.108662	0	0	0	0	0	0.0453107	0	0.0993926	0	0.196853	0.0732604	0	0	0	0	0	0
1700008O03Rik	0.0330893	0.124624	0.0740996	0.123875	0.00667451	0	0.0362472	0	0	0.107575	0.153202	0.123474	0	0	0.0374516	0	0.159812	0.0446162	0	0.124672	0	0.411638	0	0.255758	0.0554782	0.0948467	0	0.379336	0.0142149	0.104614	0	0	0	0	0.16885	0.0359944	0.0771292	0.151035	0	0.0993926	0	0	0	0.209199	0	0.1213	0	0.114706	0
Mid1ip1	0.024817	0.0969301	0	0.382888	0.0467216	0.0114431	0.181236	0	0	0.268936	0.102135	0	0.378347	0.109075	0.224709	0.136711	0.307331	0.178465	0.023869	0	0.107181	1.28637	0.621108	0.0403829	0.221913	0.162594	0.0174662	0.0158057	0.142149	0	0.225343	0.128418	0.049432	0	0	0.479925	0.209351	0.302071	0.606966	0.0141989	0.116789	0.413392	0.210624	0	0.236664	0.0606502	0.19442	0.101961	0.458393
Ap2s1	1.08367	0.927759	1.44083	1.15992	0.840988	1.53338	2.55543	1.67367	1.94258	0.672341	0.902192	1.80272	1.65278	1.52706	1.34826	1.59497	0.872821	1.07079	0.990562	2.88304	2.32226	1.28637	0.883884	1.1038	1.98335	1.59884	1.60689	1.3909	1.12298	0.75845	1.06044	0.908807	1.42117	1.51662	1.65473	1.63174	0.672126	1.85774	2.00563	1.3631	1.15621	1.31892	1.06228	2.14904	1.85215	1.63755	1.73211	1.42745	1.72572
Fgfrl1	0	0	0.00823329	0	0	0.0114431	0	0	0	0	0	0	0	0	0	0	0	0	0	0	0	0	0	0	0	0.0406486	0	0	0	0	0.0397664	0	0	0	0	0	0	0	0	0	0	0	0	0	0	0	0.106047	0	0
4930432K21Rik	0.00827233	0	0	0	0	0	0	0	0	0	0	0	0	0	0	0	0	0	0.0358035	0	0	0	0	0	0	0.0135495	0	0.0632227	0.0568598	0	0.106044	0	0	0.0493209	0	0	0	0	0	0.0709947	0.0350366	0	0	0	0	0	0	0	0
Fhl2	0	0	0	0	0	0	0	0	0	0	0	0	0	0	0	0	0	0	0	0	0	0	0	0	0	0	0	0	0	0	0	0	0	0	0	0	0	0	0	0	0	0	0	0	0	0	0	0.0509804	0
Emc10	0.885139	2.07707	0.74923	0.923435	1.44169	0.869676	0.489337	0.0976309	0.490361	0.242043	0.868147	0.0987791	0.915997	0.218151	0.468145	0.182282	0.811355	1.02617	0.179017	0.62336	0.250089	0.257274	0.477775	0.780736	0.665738	0.555531	0.558917	0.80609	0.213224	0.523069	0.662774	0.849537	0.444888	0.431557	0.641631	0.587908	0.330554	0.25676	0.540991	0.511162	0.689054	0.177168	0.650186	0.836795	0.411589	0.0727802	0.989775	0.65	0.121339
Clstn3	0.0165447	0.0830829	0.0411665	0.0675684	0.0667451	0.0801017	0.181236	0.0557891	0	0	0.187247	0	0.0597389	0.218151	0.112355	0	0.0737595	0.223081	0.190952	0	0.035727	0.0514548	0.477775	0.188453	0	0.162594	0.0873308	0	0	0	0.344642	0.0197567	0.0865059	0	0.0506551	0.131979	0.0220369	0.105725	0.158339	0	0.0817521	0.334651	0.201466	0	0.0102897	0.01213	0.353491	0	0
Fbxw9	0.24817	0.221554	0.255232	0.202705	0.0533961	0.125874	0.525584	0.404471	0.32062	0.242043	0.306405	0.617369	0.876171	0.181792	0.13108	0.546845	0.0245865	0	0.45351	0.015584	0.0178635	0.360184	0.262776	0.228836	0.194174	0.338738	0.384255	0.11064	0.127934	0.889217	0	0.325985	0	0.0616511	0.151965	0.107983	0	0.0906213	0.0527796	0.141989	0.245256	0.25591	0.183151	0.228217	0.0926076	0.266861	0.0353491	0.101961	0.0404465
Spib	0	0	0	0	0	0.0114431	0	0	0	0	0	0	0	0	0	0	0	0	0	0	0	0	0	0	0	0	0	0	0	0	0	0	0	0	0	0	0	0	0	0	0	0	0	0	0	0	0	0	0
Fnbp4	0.231625	0.360026	0.419898	0.551809	0.180212	0.0343293	0.652449	0.139473	0.35834	0.188256	0.493652	0.222253	0.019913	0.072717	0.0374516	0	0.0614663	0.0446162	0.310297	0.23376	0.125045	0.137213	0.119444	0.0538438	0	0.704576	0.157195	0.173862	0.355374	0.183074	0.0132555	0.622335	0.197728	0.0986417	0.160408	0.263959	0.165277	0	0.211119	0.227183	0.151825	0.196853	0.384617	0	0.0926076	0.230471	0.123722	0.203922	0.49884
Cers4	0.181991	0.138472	0.057633	0	0.0400471	0.0114431	0.0543708	0.0836836	0	0	0.13618	0.0740843	0	0	0	0.113926	0	0	0.381904	0	0	0	0	0.121149	0.0138695	0.29809	0	0	0.184794	0.313841	0.0927884	0.197567	0.012358	0.0863115	0	0.287955	0.132221	0	0.0791695	0.0283979	0.0583944	0	0.0274727	0	0.113187	0.1213	0	0.191177	0.0269643
Scrn3	0.0165447	0.0276943	0.0905662	0.0337842	0.0867686	0.0915448	0.0724944	0.0976309	0	0	0.20427	0.271642	0.119478	0.072717	0	0.113926	0.110639	0	0.0477379	0.218176	0.035727	0	0	0.0942267	0.124826	0.420035	0	0.142251	0.0852897	0.11769	0.304876	0.029635	0.259518	0.308255	0.0337701	0	0.154258	0.332278	0.0791695	0	0.151825	0.137797	0.210624	0.171163	0.0617384	0.242601	0	0.382353	0.229197
Phax	0.727965	0.360026	0.831562	1.04731	0.734196	0.984107	0.942427	0.822889	1.52766	0.672341	0.6809	0.419811	0.776606	0.872604	1.29208	0.660771	0.52861	0.401546	0.6922	0.997376	0.714541	0.977641	0.621108	0.673048	0.721217	0.785873	1.41476	1.37509	0.426448	0.706143	0.954395	0.345742	0.395456	1.44263	0.852694	0.491923	0.969624	1.02704	1.08198	0.809339	0.268614	0.610246	0.183151	1.27421	0.689412	0.606502	0.866053	0.446079	0.930269
Tle1	0.124085	0.152319	0.0329332	0.213967	0.0867686	0.0572155	0	0	0	0	0	0.148169	0.119478	0	0	0	0	0.0446162	0	0	0	0	0	0	0.0832173	0	0	0	0.0142149	0	0.159066	0.0493917	0.024716	0	0.109753	0.0599906	0	0.135932	0.197924	0	0.0233577	0.0787414	0.155678	0	0	0	0	0	0
1700109H08Rik	0.00827233	0.0415415	0	0	0.0734196	0	0	0	0	0	0.119157	0	0	0	0	0	0.0122933	0	0	0	0	0	0	0	0	0	0	0.0158057	0	0	0	0	0	0	0	0	0	0	0	0.0141989	0	0	0	0	0	0	0	0	0
Relt	0.0661786	0	0	0	0	0	0	0.0139473	0.0754401	0	0	0	0	0	0	0	0.0737595	0	0	0	0	0	0	0	0	0	0	0.047417	0.0426448	0	0	0.029635	0	0	0	0	0	0.0453107	0	0.0851936	0.0350366	0	0	0	0.133766	0	0	0	0
Snrpb2	2.44034	2.34017	2.21476	2.1284	1.37495	1.41894	1.81236	0.808942	2.56496	2.90451	1.58309	1.01249	0.856258	3.92672	1.17972	2.59752	2.36031	2.81082	1.95726	3.13238	2.51876	1.88668	2.48443	2.03261	2.66295	1.59884	1.37983	1.46993	2.58712	1.5169	3.31387	1.73859	2.0885	3.15653	1.79826	1.69173	2.10453	1.81243	1.50422	1.61868	2.18395	2.24413	2.82053	1.95886	2.21229	1.68607	2.03257	1.88628	1.59089
Ubc	1.58829	3.08792	2.74169	1.56533	2.4362	1.76224	4.51277	3.89129	2.09346	0.753022	2.80871	4.00055	3.66399	3.34498	3.89496	2.96208	2.05297	3.21236	3.28198	1.8545	3.78707	3.34456	1.98277	1.23841	2.17752	2.33052	3.94735	4.25173	1.46414	2.0792	3.31387	1.72871	1.82898	2.2441	1.44367	1.83571	1.64175	3.00561	4.30154	1.70387	1.40146	1.83074	3.19599	2.60547	1.61549	1.86803	2.28002	2.47255	2.08973
Prpf31	0.430161	0.304637	0.62573	0.56307	0.307028	0.48061	1.32302	0.571838	1.0373	0.510979	1.75332	0.246948	0.816432	0.981679	0.767757	1.59497	0.516317	0.803091	0.728004	1.02854	0.410861	1.11485	1.31388	0.848041	0.804434	1.61239	1.1877	1.35929	1.05191	1.16383	1.12672	0.661849	0.630258	1.14671	0.894907	0.779878	0.991661	0.860902	0.69933	0.93713	1.19125	0.452763	1.15385	0.77974	1.48172	0.897623	0.848379	1.41471	0.283125
Sertad1	0.10754	0.304637	0.0329332	0.202705	0.0400471	0.457724	0.163112	0.30684	0	0.268936	0.74899	0	0.139391	1.19983	0.187258	0.0683557	0.0983461	0.356929	0.358035	0	0.267953	0	0.095555	0.309602	0.166435	0.433585	0	0.142251	0.469093	0.0784603	0.278365	0.227202	0.234802	0.0246604	0.20262	0.215966	0.308517	0	0.356263	0.113592	0.140146	0.059056	0.457878	0.0760722	0.144056	0.0849102	0.106047	0	0.229197
Carhsp1	0.0992679	0.249249	0.263465	0.259012	0.307028	0.33185	0.217483	0.739206	0.35834	0.430298	0.510675	0.246948	0.0597389	0.908962	0.449419	1.04812	0.356504	0.58001	0.907021	0.109088	0.535906	0.566003	0.525553	0.632665	0.0970868	0.0812972	0.401721	0.0790284	0.668102	0.575375	0.569986	0.760632	0.210086	0.295925	0.253275	0.287955	0.14324	0.453106	0.540991	0.553759	0	0.196853	0.41209	0.209199	0.133766	0.0606502	0.706982	0.815687	0.417947
Elk3	0.0827232	0.0553886	0.0164666	0.0337842	0	0	0.0543708	0.111578	0	0	0	0.172863	0.179217	0	0.0749031	0	0.0614663	0	0.167083	0	0	0	0	0.0538438	0	0.0406486	0	0	0.0426448	0	0	0	0.0741479	0	0.10131	0	0.121203	0	0	0	0.0583944	0	0.0457878	0.0570542	0	0	0	0	0
Herpud2	0.0330893	0.0553886	0	0.0112614	0.0333726	0.160203	0.144989	0.0836836	0.22632	0	0.187247	0	0	0	0.0561774	0.364564	0.0983461	0	0.0596724	0	0	0.0514548	0	0.0673048	0	0.0541981	0	0.158057	0.127934	0	0.0530219	0.0691484	0.111222	0.0369906	0.0759826	0	0.0110185	0	0.0263898	0.156188	0.163504	0	0	0	0	0	0.0706982	0	0
Rdh13	0	0.0692358	0	0	0.0400471	0.0114431	0	0.111578	0.0565801	0	0	0	0.0597389	0.072717	0.112355	0.205067	0.159812	0	0.0835414	0	0	0	0.095555	0.121149	0.0693477	0.0948467	0	0	0.0852897	0.0784603	0	0.0493917	0.06179	0.0246604	0.227948	0	0.0661107	0	0.145144	0	0.163504	0	0.0549453	0.0760722	0	0	0	0.0254902	0.107857
Nutf2	1.35666	0.415415	0.584564	0.146398	0.700824	1.37317	0	0.794995	0.867561	1.47915	0.27236	0.123474	3.46486	3.30862	0.543048	1.75446	0.983461	0.58001	0.751873	1.24672	0.982494	0.651761	0.883884	0.174992	0.0970868	1.69369	0.261992	0.0632227	0.653887	0.9546	1.24602	0.701362	2.22444	0.678162	1.30859	1.12782	1.70786	0.196346	1.8209	0.653151	0.8292	1.08269	0.952385	0.77974	0.792309	1.06744	0.671633	0.484314	0.283125
Fut1	0	0	0	0	0	0	0	0	0	0	0	0	0	0	0	0	0	0	0	0	0	0	0	0	0	0	0	0	0	0	0	0	0	0	0	0	0	0	0	0	0	0	0	0	0	0	0	0	0
Arpc5	0.521156	0.429262	1.03739	1.15992	0.580682	0.984107	1.44989	1.08789	0.905281	1.82877	0.54472	2.19783	0.915997	1.67249	0.992467	0.729127	1.36455	1.29387	1.12184	1.58957	0.803859	1.71516	2.26943	0.538438	1.33148	0.975566	0.523985	1.45412	1.36463	1.3469	1.15323	0.434647	1.79191	1.02341	0.970889	0.995844	0.683144	0.845799	1.46464	0.780942	0.899273	1.4764	0.82418	0.912867	1.26564	1.20087	1.06047	1.45294	0.862858
Rnf151	0	0	0	0	0	0	0	0	0	0	0	0	0	0	0	0	0	0	0	0	0.125045	0	0	0	0	0	0	0	0	0	0	0	0	0	0	0	0	0	0	0	0	0.236224	0	0	0	0	0	0	0
Elavl2	0.0330893	0.249249	0.0823329	0.292796	0.193561	0.114431	0.108742	0	0.01886	0	0	0.0246948	0	0.181792	0	0	0.0860528	0	0.0596724	0	0.0714541	0.222971	0	0	0	0.108396	0	0	0.142149	0	0	0.0197567	0	0	0	0	0.0330554	0	0.0923644	0	0.10511	0.157483	0.0641029	0.285271	0.113187	0.0970403	0	0	0.0269643
Pou2f2	0.00827233	0	0	0	0	0.0114431	0	0	0	0	0	0	0	0	0	0	0	0	0	0	0	0	0	0	0	0	0	0	0	0	0	0	0	0	0	0	0.0110185	0	0	0	0	0	0	0	0	0	0	0	0
Mgst1	0	0	0	0	0.0533961	0	0	0	0	0	0	0	0	0	0.149806	0	0	0	0.0835414	0	0	0.137213	0	0	0	0	0	0	0	0	0	0	0	0	0	0	0.110185	0	0	0.170387	0	0	0	0	0	0	0	0	0
Nfib	0.10754	0.29079	0.0411665	0.213967	0.106792	0.217419	0.0543708	0.0976309	0.15088	0.107575	0	0	0	0	0.149806	0.0227852	0.0368798	0	0.0119345	0	0	0	0.167221	0.0538438	0.110956	0	0.209594	0	0.11372	0.0130767	0.0662774	0.138297	0.049432	0.258934	0.016885	0.0239962	0.0550923	0.347382	0.0131949	0.0141989	0	0.236224	0.0366302	0.0760722	0	0	0	0	0.0943751
Rab25	0.0744509	0.0830829	0.0905662	0.123875	0.0200235	0.0228862	0	0.195262	0.03772	0.107575	0.102135	0	0	0	0.187258	0	0	0	0	0	0	0.137213	0.143333	0	0	0	0	0	0	0	0	0.207445	0.06179	0.0369906	0	0	0	0	0.0791695	0.0141989	0.0350366	0	0.0549453	0.114108	0	0	0.0883728	0.0764706	0.080893
Ubqln4	0.388799	0.276943	0.0740996	0.686945	0.246957	0.652257	0.362472	0.348682	0.22632	0.0806809	0.170225	0.0740843	0.0995649	0.290868	0.0374516	0.364564	0.208985	0.178465	0.23869	0.07792	0.339407	0.360184	0.477775	0.148071	0.152565	0.149045	0.104797	0.173862	0.142149	0.418455	0.106044	0.217323	0.0865059	0.283595	0.0844252	0.347945	0.176295	0.0453107	0.263898	0.184586	0.502192	0.196853	0.302199	0.228217	0.308692	0.0727802	0.141396	0.497059	0.0269643
Rbfox1	0	0	0	0	0.0200235	0.0114431	0	0	0	0	0	0	0	0	0	0	0	0	0	0	0	0	0	0	0	0	0	0	0	0	0	0	0	0	0	0	0	0	0	0	0	0	0	0	0	0	0	0	0
Rps18	45.8866	48.3543	50.3136	42.7145	46.7883	42.0648	35.2866	47.3231	35.306	43.0298	38.1985	39.6104	34.8477	39.5944	41.7398	42.3577	42.7191	40.8238	51.2825	32.8043	35.1554	39.6888	45.8903	43.3847	40.1385	41.8545	36.0327	36.8588	47.7622	42.6039	43.1466	43.7413	38.5075	35.0425	37.6705	40.5296	37.8704	45.8242	47.0794	45.394	43.4571	37.0478	34.3958	33.1865	40.5415	35.3833	51.7158	36.451	40.7296
Rpl10	5.18675	2.82482	9.67412	9.00912	9.37101	8.0445	6.39763	6.6389	3.09304	5.35184	5.56636	9.53218	7.3678	8.98054	5.43048	8.22546	5.86388	9.1017	6.86233	7.37123	8.77099	6.87779	6.25885	2.65181	7.86403	4.90493	5.34464	7.80801	5.65755	8.7614	6.74704	4.1489	10.5537	3.60042	9.87774	11.2182	5.16766	6.64556	10.0545	4.99803	4.28615	4.37015	10.403	6.12382	8.67424	9.46143	0.0883728	6.19412	5.79733
Rps15a	38.7062	41.9569	41.6934	30.0792	33.4994	35.1761	24.7931	25.7885	32.2318	29.2065	19.1333	15.854	29.3517	22.2514	14.9619	19.413	29.762	23.2896	34.5623	29.033	20.686	24.6468	10.1288	34.8908	32.8154	27.4513	21.4659	33.6187	24.8477	32.5087	23.9924	28.7756	31.6488	29.3336	26.653	31.939	24.8576	20.4804	25.6509	18.8988	34.8264	21.1814	27.3536	19.7978	16.8546	24.2479	31.1956	21.6157	24.16
Ncaph2	0.330893	0.664663	1.10326	0.439195	0.507263	0.869676	0.833685	1.7992	0.509221	1.6943	1.25966	1.28413	1.51339	0.654453	1.19845	1.32154	0.540903	1.56157	0.525117	1.10646	0.643087	0.497396	0.883884	1.46724	1.04022	1.24656	1.0305	0.758673	1.00926	0.980754	0.755562	1.1854	0.729121	1.39331	0.658516	1.21181	1.27814	0.770281	0.870864	1.46249	1.03942	1.22049	0.851652	0.703668	1.32737	1.0917	1.97955	0.981373	1.03813
Hipk1	0.00827233	0	0	0.123875	0.0600706	0.0114431	0.0181236	0	0	0	0	0	0.0796519	0	0	0.113926	0.0245865	0	0	0.062336	0	0	0	0	0.0277391	0.0135495	0.0174662	0	0	0.0130767	0	0	0.012358	0	0	0	0	0	0	0	0.0116789	0.196853	0.0183151	0	0	0.0849102	0	0	0.0404465
Gprc5b	0	0.0692358	0.057633	0	0	0	0	0	0.01886	0	0.034045	0	0.019913	0	0.0374516	0	0	0.267697	0.0477379	0	0	0.0171516	0	0	0.0970868	0.0677476	0	0	0	0	0	0.00987834	0.012358	0	0	0.0119981	0.0440738	0	0	0.113592	0.0116789	0.059056	0.00915755	0	0	0	0	0	0
Man1a2	0.049634	0.789288	0.164666	0.225228	0.153514	0.366179	0.0543708	0.195262	0.0943001	0.242043	0.102135	0.296337	0.39826	0.690811	0.149806	0	0.135226	0.178465	0.298362	0	0.196499	0.120061	0	0.0942267	0.249652	0	0.558917	0.0632227	0	0.130767	0.291621	0.29635	0.18537	0.0123302	0.0422126	0.155976	0.28648	0.105725	0.197924	0	0.10511	0	0.0915755	0.114108	0.0411589	0.0485201	0.106047	0.0254902	0.0674108
Acyp1	0.562518	0.276943	0.65043	0.450456	0.393796	0.0915448	0.308101	0.488155	0.396061	0.268936	0.459607	0.987791	0.19913	0.618094	0.149806	0.546845	0.110639	0.401546	0.0954759	0	0.392997	0.120061	0.621108	0.551899	0.332869	0.0812972	0.628781	0.173862	0.241654	0.104614	0.609752	0.47416	0.481962	0.357576	0.253275	0.167974	0.110185	0.407796	0.540991	0.709947	0.478834	0	0.100733	0.0950903	0.349851	0.181951	0.742331	0.62451	0.242679
Cldn13	0	0	0	0	0	0	0	0	0	0	0	0	0	0	0	0	0	0	0	0	0	0	0	0	0	0	0.0174662	0	0.0142149	0	0	0	0	0	0	0	0	0	0	0	0	0	0	0	0	0	0	0	0
Cd163	0	0	0	0	0	0	0	0	0	0	0	0	0	0	0	0	0	0	0	0	0	0	0	0	0	0	0	0	0	0	0	0	0	0.0123302	0	0	0	0	0	0	0	0	0	0	0	0	0	0	0
Hdac5	0	0	0.0329332	0.056307	0.026698	0.0572155	0.0362472	0.139473	0.0754401	0.0268936	0.06809	0.123474	0.019913	0	0	0.250637	0	0.0446162	0	0	0	0	0.143333	0	0.0832173	0.0406486	0	0	0.0568598	0.0261534	0.026511	0.05927	0	0.0493209	0.23639	0	0	0.21145	0	0	0	0	0.0366302	0	0.164636	0.0606502	0	0.0509804	0
Rala	0.761054	0.830829	0.354032	0.844605	0.453867	0.434838	0.688696	0.641575	0.678961	0.59166	0.95326	0.345727	0.597389	0.545377	0.767757	1.64054	0.860528	0.490778	0.835414	0.561024	0.678814	1.01194	1.19444	0.390368	0.818303	0.86717	0.733578	0.11064	0.426448	1.41229	0.662774	0.493917	0.568468	1.25768	0.590976	0.467927	0.506849	0.906213	0.369457	0.454366	0.642338	0.413392	0.778392	0.874831	0.627673	0.885492	0.247444	1.18529	0.916787
Vdac3	1.39802	1.37087	1.30086	1.67795	1.76207	1.53338	1.613	1.78525	1.9803	1.99013	1.41287	2.46948	1.9913	2.69053	2.9025	1.18483	1.96692	2.27542	0.859283	1.90125	1.62558	2.36692	2.69943	1.62878	1.71982	1.3956	2.75965	2.5131	1.00926	2.19689	2.01483	0.987834	1.84134	2.02215	1.24105	1.66774	1.22305	2.64312	2.29591	2.30023	2.69782	1.88979	1.41942	2.45333	2.34606	1.60116	1.89118	2.28137	1.90098
Slc1a7	0	0	0.0411665	0	0.00667451	0.0114431	0	0	0.01886	0	0.0170225	0.0246948	0.039826	0.109075	0.0187258	0.0227852	0.0122933	0	0	0.015584	0	0	0	0	0	0	0	0	0.0142149	0	0	0	0.012358	0	0.00844252	0.0119981	0	0	0	0	0	0	0	0	0	0.01213	0.0176746	0	0
Vps72	1.06713	0.789288	0.337565	0.585593	0.487239	0.560712	1.14179	0.725258	0.792121	1.39847	1.12348	1.16065	0.657128	0.908962	0.617951	0.888624	1.22933	1.51695	0.847348	0.561024	0.714541	0.823277	0.931661	0.363446	0.332869	1.05686	0.803443	0.553199	0.497523	0.810756	1.15323	0.918685	0.716763	0.924766	0.692286	0.875863	0.363609	1.19318	1.57019	0.738345	0.8292	1.06301	0.686816	1.10305	1.02897	0.533721	0.936752	0.790196	1.03813
Gabpa	0.165446	0.138472	0.164666	0.123875	0.327051	0.240305	0.19936	0.0278945	0.01886	0.349617	0.102135	0.0493895	0.278782	0.0363585	0.955015	0.364564	0.0368798	0.312313	0.23869	0.327264	0.107181	0.394487	0.214999	0.013461	0.0832173	0.0677476	0.349323	0.331919	0.312729	0.209227	0.397664	0.227202	0.333666	0.443888	0.185735	0.107983	0.14324	0.392692	0.105559	0.241382	0.467155	0.137797	0.283884	0.361343	0.102897	0.0606502	0.459539	0.0509804	0.31009
Bmp7	0.115813	0.470803	0.057633	0	0	0.0228862	0.108742	0.0976309	0.0754401	0	0	0.0246948	0	0.109075	0	0.318993	0.159812	0.133849	0.0596724	0.031168	0	0	0.214999	0.228836	0.166435	0.149045	0	0	0.0995046	0	0	0.167932	0	0	0	0	0.0110185	0.120828	0.118754	0.0425968	0.128468	0	0.0457878	0.114108	0	0	0	0	0.0404465
Dynll1	8.58667	3.35101	3.94375	5.46178	5.05928	5.53846	8.64495	5.41154	8.90193	11.4836	8.83467	7.77885	7.22841	10.2894	8.83857	10.3673	6.89652	10.1279	9.58339	9.25689	11.915	6.46615	5.85274	7.82082	8.79329	10.8532	9.60638	6.93869	7.66185	13.0767	9.25232	9.99688	10.7515	9.92582	8.40875	4.03137	9.66319	6.85701	11.9546	8.09339	5.79272	8.81904	10.1466	10.2888	10.7219	7.48423	6.41586	6.27059	10.4352
Pdcl	0.0579063	0.0415415	0.148199	0.0225228	0.0800941	0.228862	0.380595	0.0557891	0.11316	0.242043	0.766012	0.148169	0.358434	0.109075	0.205984	0.455704	0.0983461	0	0.23869	0.046752	0.196499	0.137213	0.19111	0.323063	0.152565	0.176144	0.436654	0.316114	0.11372	0.143844	0.251854	0.227202	0.395456	0.60418	0.295488	0.131979	0.253425	0.921317	0.277093	0.212984	0.10511	0.0196853	0.393775	0	0.617384	0.230471	0.371166	0.165686	0.148304
Tmem184b	0	0	0.0246999	0.225228	0.0200235	0.171647	0	0.0976309	0	0	0.255337	0	0.219043	0	0.13108	0.182282	0.159812	0	0.023869	0	0.125045	0	0	0.0942267	0	0	0	0.047417	0.127934	0.156921	0	0.05927	0	0	0.00844252	0	0.0991661	0	0	0.255581	0	0	0.0641029	0.0760722	0	0.181951	0	0.0764706	0.0404465
Rsph14	0	0	0	0	0.00667451	0	0	0	0	0	0	0	0	0	0	0.0227852	0	0	0	0	0	0	0	0	0	0	0	0	0	0	0	0	0	0	0	0	0	0	0	0	0	0	0	0	0	0	0	0	0
Nf2	0.124085	0.304637	0.321098	0.259012	0.153514	0.33185	0.326225	0.264998	0.678961	0.107575	0.323427	0.56798	0.0995649	1.0544	0.0749031	0.205067	0.0860528	0	0.429641	0.280512	0.410861	0.0514548	0	0.511517	0.0693477	0.420035	0.261992	0.252891	0.213224	0.719219	0.636263	0.266715	0.543752	0.0739813	0.253275	0.0239962	0.187314	0.619246	0.105559	0.12779	0.10511	0.492134	0.732604	0.0760722	0.236664	0.0727802	0.123722	0.178431	0.337054
Cabp7	0	0	0	0	0	0.0343293	0	0	0	0	0	0	0	0	0	0	0	0	0	0	0	0	0	0	0	0	0	0	0	0	0	0	0	0	0	0	0	0	0	0	0	0	0	0	0	0	0	0	0
Zmat5	0.719692	0.761594	0.633963	1.20497	0.760894	0.572155	0.888056	1.47841	0.565801	0.430298	0.34045	0.469201	1.5333	0.47266	0.84266	1.61775	0.454851	0.401546	0.787676	1.63632	0.571633	0.771822	0.931661	1.15764	1.87239	0.86717	0.873308	1.20123	0.852897	0.575375	1.2195	0.810024	0.951565	1.66458	0.675401	1.03184	1.04675	0.72497	0.976423	1.41989	0.689054	1.35829	1.38279	1.00796	0.463038	1.52838	1.0428	1.45294	1.03813
Ewsr1	0.976134	1.57858	0.971528	1.76804	0.881036	0.984107	1.10554	1.7992	1.20704	1.02196	1.27669	1.33352	1.65278	1.927	1.68532	1.8456	1.33997	1.02617	0.739938	0.763616	0.96463	1.20061	2.24554	0.901884	1.595	1.59884	1.0305	1.42251	1.66315	2.15766	1.23276	0.997712	0.914491	1.24535	0.818924	1.16382	0.528886	1.02704	1.60978	1.54768	1.52993	0.688987	1.59341	0.798759	1.58462	1.24939	3.39352	2.21765	1.3617
Ap1b1	0.124085	0.0415415	0.0493998	0.123875	0.026698	0.14876	0.19936	0.320787	0.15088	0.161362	0.034045	0.271642	0.159304	0.181792	0.0561774	0.273423	0.0122933	0.312313	0.381904	0.07792	0.35727	0.0686064	0.286665	0.403829	0.0832173	0.230342	0.122263	0.11064	0.127934	0.169997	0.503708	0.187688	0.06179	0.258934	0.464338	0.311951	0.132221	0.105725	0.0395847	0.383371	0.233577	0.25591	0.109891	0.0760722	0.0411589	0.15769	0.19442	0.458824	0.202232
Derl3	0	0	0.0164666	0	0	0	0.0724944	0	0	0	0	0	0	0	0	0	0	0	0	0	0	0	0	0	0	0	0	0	0.0852897	0	0	0.0691484	0	0	0	0	0	0	0	0	0	0	0.0366302	0	0	0	0	0	0
Gnat2	0	0	0	0	0	0	0	0	0	0	0	0	0	0	0	0.0227852	0	0	0	0	0	0	0.0716663	0	0	0	0	0	0	0	0	0	0	0	0	0	0	0	0	0	0	0	0	0	0	0	0	0	0
Bcl2l13	0.00827233	0.0692358	0.0329332	0.0112614	0.0600706	0.0915448	0.25373	0.0836836	0.01886	0.134468	0	0.345727	0	0.0363585	0.0936289	0	0.049173	0	0.0119345	0.015584	0.178635	0.085758	0	0.242297	0.0693477	0.0948467	0.0523985	0.0632227	0.0995046	0.0392301	0.0132555	0	0.284234	0.110972	0.0506551	0	0.0991661	0	0	0.241382	0.10511	0.157483	0.183151	0.0950903	0.0720281	0.13343	0.141396	0.458824	0
2610028H24Rik	0	0	0.107033	0	0	0	0	0	0	0	0	0	0	0	0	0	0	0	0	0	0	0	0	0	0	0	0	0	0	0	0	0	0	0	0	0	0	0	0	0	0	0	0	0	0	0	0	0	0
Spatc1l	0	0	0	0	0	0	0	0	0	0	0	0	0	0	0	0	0	0	0	0	0	0	0	0	0	0	0	0	0	0	0	0	0	0	0	0	0	0	0	0	0	0	0	0	0	0	0	0	0
Dqx1	0.14063	0.0415415	0.0411665	0.0675684	0.120141	2.94088	0.0362472	0.0418418	0	0	0	0	1.59304	0	0.0187258	0.592416	0.159812	0	0.0119345	0.062336	0	0.566003	0.0238888	0.13461	0.0138695	0	0	0	0.0284299	0.0130767	0.0397664	1.83737	0.024716	0.0123302	0.0253275	1.10383	0.958606	0.0906213	0.0395847	0.255581	0.093431	0.137797	0.137363	0.0190181	0.174925	0	3.14607	0.229412	0.0134822
Ccl8	0	0	0	0	0.0333726	0	0	0	0	0	0	0	0	0	0	0	0	0	0	0	0	0	0	0	0	0	0	0	0	0	0	0	0	0	0	0	0	0	0	0	0	0	0	0	0	0	0	0	0
Lnpk	0.10754	0.0276943	0.263465	0.15766	0.0600706	0.18309	0.217483	0.15342	0.13202	0	0.34045	0.197558	0	0.509019	0.0561774	0.136711	0.0860528	0	0.179017	0.140256	0.125045	0.240122	0	0.0269219	0.0416086	0.0677476	0.0174662	0	0.199009	0.11769	0.106044	0.128418	0.135938	0.258934	0.118195	0.0719887	0.308517	0.181243	0.0659746	0.156188	0.116789	0.216539	0.0366302	0	0.0823178	0.206211	0.318142	0.152941	0.296607
Mymk	0	0	0	0	0	0	0	0.0697364	0	0	0	0	0	0	0	0	0	0	0	0	0	0	0	0	0	0	0	0	0	0	0	0	0	0	0	0	0	0	0	0	0	0	0	0	0	0	0	0	0
Fam163b	0	0	0	0	0	0	0	0	0	0	0	0	0	0	0	0	0	0	0	0	0	0	0	0	0	0	0	0	0	0.0130767	0	0	0	0	0	0	0	0	0	0	0	0	0	0	0	0	0	0	0
Trpm5	0	0	0	0	0	0	0	0.0278945	0	0	0	0	0	0	0	0	0	0	0	0	0	0	0	0	0	0	0	0	0	0	0	0	0	0	0	0	0	0	0	0	0	0	0	0	0	0	0	0	0
Ascl2	0	0	0	0	0	0	0	0.0836836	0	0	0.170225	0.51859	0.0597389	0.509019	0.0561774	0	0	0	0.0716069	0	0.035727	0	0.119444	0.0673048	0	0.135495	0.0523985	0.300308	0.142149	0.0130767	0	0.0493917	0	0	0	0.107983	0.0661107	0	0	0	0.0467155	0	0.0366302	0	0.0205795	0.01213	0	0	0.0539286
Rarres2	0	0	0	0	0	0	0	0	0	0	0	0.0493895	0	0	0	0	0	0	0	0	0	0	0	0	0	0	0	0	0	0	0	0	0	0	0.0337701	0	0	0	0	0	0	0	0	0	0	0	0	0	0
Pttg1ip	0.223353	0.664663	0.321098	0.0900912	0.480565	0.457724	0.326225	0.348682	0.622381	0.242043	0.221292	0.51859	0.119478	0.0363585	0.224709	0.182282	0.393384	1.42772	0.250624	0.529856	0.35727	0.909035	0.429998	0.376907	0.152565	1.23301	0.384255	0.553199	0.440663	0.863063	0.623008	0.602579	0.333666	0.789134	0.498108	0.407936	0.341572	0.241657	0.593771	1.3063	0.327008	0.354336	0.274727	0.58956	0.535066	0.13343	0.760006	0.586275	0.984198
Trpm2	0.0661786	0.0138472	0.0493998	0.0225228	0.0467216	0.0457724	0.271854	0.111578	0.0754401	0.349617	0.0170225	0.0246948	0.0597389	0	0.13108	0.341778	0.0983461	0.223081	0	0.374016	0.0714541	0.085758	1.45721	0.0673048	0.0416086	0.203243	0.401721	0.521587	0.0142149	0.496915	0.0927884	0.00987834	0.333666	0.0739813	0.363028	0.659897	0.110185	0.135932	0.105559	0.525361	0.128468	0.0787414	0.0915755	0.285271	0.0823178	0.473071	0.0530237	0.140196	0.0674108
Ube2g2	0.198536	0.19386	0.214066	0.101353	0.153514	0.125874	0.163112	0.125525	0.0754401	0.188256	0.13618	0	0.139391	0	0	0.205067	0.0983461	0	0.262559	0.187008	0.250089	0.137213	0.0477775	0.0673048	0.0693477	0.433585	0.209594	0.047417	0.0284299	0.0523069	0.185577	0.0987834	0.135938	0.394567	0.20262	0	0.0661107	0.0906213	0.0923644	0.212984	0.0233577	0.0787414	0.192309	0	0.164636	0.15769	0.229769	0.165686	0.323572
Lpo	0	0	0	0	0	0	0	0	0	0	0	0	0	0	0	0	0	0	0	0	0	0	0	0	0	0	0	0	0	0	0.0530219	0	0	0	0	0	0	0	0	0	0	0	0	0	0	0	0	0	0
Met	0	0.0138472	0	0	0	0	0	0	0	0	0	0	0	0	0	0	0	0	0	0	0	0	0	0	0	0	0	0	0	0	0	0.00987834	0	0	0	0	0	0	0	0	0	0	0	0	0	0	0	0	0
Slc16a12	0	0	0	0.0225228	0.013349	0	0	0	0	0	0	0	0	0	0	0	0	0	0	0	0	0	0	0	0	0	0	0	0	0	0	0	0	0	0	0	0	0	0	0	0	0	0	0	0	0	0	0	0
Syn2	0	0	0	0	0	0.0114431	0	0	0	0	0	0	0	0	0	0	0	0	0	0	0	0	0	0	0	0	0	0	0	0	0	0	0	0	0	0	0	0	0	0	0	0	0	0	0	0	0	0	0
Elk1	0.124085	0	0.0493998	0.056307	0.013349	0	0	0.0836836	0.13202	0	0	0	0	0	0	0	0	0.223081	0	0	0	0	0.095555	0	0	0	0	0	0	0	0	0.0197567	0.049432	0.0863115	0	0.0119981	0	0	0.184729	0.0709947	0.0467155	0	0.0732604	0	0.0617384	0.0242601	0	0.114706	0
Nav1	0.0330893	0.443109	0.0987995	0.0788298	0.193561	0.217419	0.0543708	0.167367	0	0	0.20427	0	0	0	0.243435	0.136711	0.110639	0	0.274493	0	0	0.154364	0	0.0942267	0.124826	0.0406486	0	0.0948341	0.0426448	0.0392301	0.026511	0	0	0.135632	0.0506551	0.0719887	0	0	0.0395847	0.141989	0.0116789	0	0.183151	0.133126	0.0411589	0.1213	0.0530237	0.0127451	0.0404465
Tnpo1	0.173719	0.263096	0.263465	0.360365	0.106792	0.251748	0.507461	0.348682	0.1886	0.0537873	0.187247	0	0.019913	0.254509	0.48687	0.182282	0.110639	0.0446162	0.202886	0.046752	0.178635	0.274426	0.310554	0.161532	0.263521	0.487783	0.401721	0.379336	0.241654	0.0653836	0.331387	0.256837	0.284234	0.209614	0.185735	0.107983	0.198332	0.317175	0.0527796	0.482764	0.10511	0.334651	0.146521	0.114108	0.288112	0.13343	0.141396	0.216667	0.229197
Rnmt	0.686603	0.844676	0.403431	0.822082	0.400471	0.789574	0.833685	0.864731	0.565801	0.753022	0.323427	0.691454	0.517737	1.4907	0.992467	1.29876	0.639249	0.535394	1.12184	0.7792	0.678814	0.394487	1.09888	0.713431	0.471565	0.691026	0.803443	0.58481	0.980831	0.287688	0.70254	0.997712	1.03807	0.431557	0.802039	0.863865	0.969624	1.16297	0.435432	0.298178	0.525549	0.59056	0.439562	1.00796	0.473327	0.812712	0.61861	1.05784	0.835894
Kcnq1	0	0	0	0	0	0	0	0	0	0	0	0	0	0	0	0	0	0	0	0	0	0	0	0	0	0	0	0	0	0	0	0	0	0	0	0	0	0	0	0	0	0	0.0549453	0	0	0	0	0.0509804	0
Srp14	2.37416	1.37087	1.41613	1.53155	1.11464	2.0712	1.37739	1.72946	1.62196	2.23217	2.09377	2.56826	2.66834	1.70885	1.49806	1.04812	1.02034	1.3831	1.95726	1.54282	2.28653	2.34977	2.29332	1.49417	2.06656	1.61239	1.39729	2.07054	1.86216	1.33383	2.27994	2.79557	1.49532	1.78788	0.920234	1.85971	1.41036	1.01194	1.95285	1.53349	1.33139	2.75595	1.78572	2.05395	1.62578	1.63755	2.06792	2.25588	1.46956
Cdk9	0.388799	0.360026	0.0411665	0.439195	0.387122	0.228862	0.0543708	0.223156	0.1886	0.0537873	0.187247	0.0740843	0.457999	0.145434	0.149806	0.410134	0.221279	0.0446162	0.167083	0.218176	0.214362	0	0.262776	0.121149	0.180304	0	0.0698646	0.537393	0.0852897	0.196151	0.649518	0.306228	0	0.209614	0.160408	0.119981	0.341572	0.0302071	0.224313	0	0.233577	0	0.155678	0.0950903	0.0720281	0.13343	0.159071	0.267647	0.552768
Tor2a	0.181991	0.0969301	0.0823329	0.0112614	0.387122	0.160203	0.45309	0.404471	0.509221	0.349617	0.170225	0.395116	0	0.145434	0.13108	0.113926	0.368798	0	0.274493	0.3896	0.285816	0.120061	0.214999	0.174992	0.388347	0.176144	0.401721	0.395142	0.270084	0.222304	0.225343	0.167932	0.049432	0.283595	0.287046	0.155976	0.110185	0	0.277093	0.141989	0	0.0787414	0.228939	0.0190181	0.164636	0	0.335817	0.191177	0.148304
Fpgs	0.272987	0.110777	0.0987995	0.0112614	0.260306	0.51494	0.380595	0.432365	0.0754401	0.645448	0.54472	0.56798	0.637215	0.290868	1.04864	0.227852	0.282745	0.178465	0.45351	0.280512	0.214362	0.274426	0.0477775	0.807658	0.748956	0.840071	0.244526	0.316114	0.369589	0.496915	0.516964	0.316107	0.654974	0.505539	0.498108	0.25196	0.341572	0.619246	0.250703	0.908732	0.467155	0.177168	0.265569	0.380361	0.452748	0.424551	0.141396	0.879412	0.18875
Mkl2	0.0661786	0.235402	0	0	0.026698	0.0228862	0.090618	0	0	0	0	0.0740843	0	0	0.262161	0.0683557	0.0614663	0.178465	0	0.015584	0	0.085758	0	0	0	0	0.104797	0.0790284	0.0426448	0.0261534	0.198832	0.088905	0	0	0.0928677	0	0	0.0604142	0.0923644	0.0993926	0.0116789	0	0.00915755	0	0	0.0242601	0	0	0
Cbx5	1.65446	1.09393	0.69983	1.19371	0.994502	1.75079	1.54051	0.753153	0.980721	0.914384	0.88517	0.617369	1.19478	1.78157	1.44189	2.1646	1.13098	0.0446162	1.88565	0.374016	1.69703	1.21776	0.907773	1.74992	0.665738	0.894269	1.15277	1.24865	1.08034	0.784603	0.835095	0.750754	1.52003	1.36865	0.903349	1.8837	0.782311	0.543728	1.93965	1.59028	1.26132	1.3386	0.567768	1.12207	0.565935	1.44347	1.1842	1.14706	1.26732
Odam	0	0	0	0	0	0	0	0	0	0	0	0	0	0	0	0	0	0	0	0	0	0	0	0	0	0	0	0	0	0	0	0	0	0	0	0	0	0	0	0	0	0	0	0	0	0	0	0	0
Apobec3	0.777599	0.941607	0.848029	0.867128	1.00785	0.537826	1.72174	1.18552	1.65968	1.15643	1.70225	2.39539	1.33417	1.70885	1.64787	1.61775	2.50782	1.9185	1.63502	1.51165	1.19686	1.50934	1.74388	2.09991	1.4563	2.30342	2.48019	2.08635	1.67736	1.30767	1.31229	1.3237	1.48296	1.76322	2.22038	2.11167	1.24509	1.90305	1.39866	2.6126	2.30074	2.20476	2.17034	3.00485	1.47143	1.46773	1.59071	1.96275	1.64482
Taf7l	0	0	0	0	0	0	0	0	0	0.0537873	0	0	0	0	0	0	0	0	0	0	0	0	0	0	0	0	0	0	0	0	0	0	0	0	0	0	0	0	0	0	0	0	0	0	0	0	0	0	0
Vav2	0	0.0138472	0	0	0	0	0	0	0	0	0	0	0	0	0.0561774	0	0	0	0	0.062336	0	0	0	0.121149	0	0	0	0	0	0	0	0.029635	0	0	0	0	0	0	0	0	0.0467155	0	0	0	0	0	0	0.0509804	0
Tex15	0	0.138472	0	0	0	0	0	0	0.16974	0	0	0	0	0	0	0.0227852	0	0	0	0	0	0	0	0	0	0	0	0	0.11372	0	0	0.0197567	0	0	0	0	0	0	0	0	0	0	0	0	0	0	0	0.0127451	0
Ppp2cb	0.049634	0	0.00823329	0.0337842	0.0333726	0	0	0	0	0	0	0.0740843	0	0	0	0.341778	0	0	0	0.031168	0.0535906	0	0	0	0	0	0.122263	0	0	0.0653836	0	0.158053	0.012358	0	0	0	0.0440738	0	0	0	0	0	0.119048	0.114108	0.0926076	0.15769	0	0	0.0134822
G0s2	0	0.332332	0	0	0.00667451	0	0	0	0.01886	0	0	0	0	0	0.243435	0	0.196692	0	0.0477379	0	0	0	0	0	0	0	0	0	0	0	0.026511	0	0	0.110972	0.0759826	0.0479925	0.110185	0.0453107	0	0.141989	0.700732	0	0.0549453	0	0	0	0.494888	0	0
Dmap1	0.46325	0.138472	0.246999	0.518024	0.327051	0.389065	0.217483	0.571838	0.433781	0.107575	0.902192	0.123474	0.418173	0.509019	0.299613	0.364564	0.319625	0.178465	0.3461	0.498688	0.696677	0.188668	0.644996	0.69997	0.499304	0.420035	0.384255	0.268697	0.469093	0.196151	0.490453	0.256837	0.222444	0.480878	0.354586	0.227964	0.242406	0.332278	0.0791695	0.440167	0.432118	0.275595	0.531138	0.741704	0.185215	0.266861	0.494888	0.331373	0.660626
Pla2g12b	0.00827233	0	0.00823329	0	0.00667451	0	0	0	0	0	0	0	0	0	0	0	0	0	0	0	0	0	0	0	0	0	0	0	0	0	0	0	0	0	0	0	0	0	0	0	0	0	0	0	0	0	0	0	0
Mcu	0.0330893	0.0138472	0.181132	0.0225228	0.140165	0.0343293	0.090618	0.0139473	0	0	0	0	0.139391	0.0363585	0	0	0.0614663	0	0	0.062336	0	0	0	0	0	0	0	0	0.0426448	0.104614	0	0.17781	0.037074	0.0739813	0	0.107983	0.0330554	0.0453107	0.145144	0	0	0	0.0549453	0.133126	0	0	0.0706982	0	0
Oit3	0	0	0	0	0	0	0	0	0	0	0	0	0	0	0	0	0	0.178465	0	0	0	0	0	0	0	0	0	0	0	0	0	0	0	0	0	0	0	0	0	0	0	0	0	0	0	0	0	0	0
Tex11	0	0	0	0	0.026698	0.0343293	0	0	0	0	0.034045	0	0	0	0	0	0	0	0.0119345	0	0.0893176	0	0	0	0.110956	0.0541981	0	0	0	0.287688	0.0132555	0	0	0.0493209	0.126638	0.0599906	0	0	0	0.298178	0	0	0	0.228217	0.133766	0	0.265118	0	0
Bcr	0.0909956	0.360026	0	0	0	0.228862	0	0	0	0.0806809	0	0	0	0	0.0936289	0	0	0	0	0	0	0.10291	0	0	0	0.0270991	0	0.0790284	0	0	0	0.088905	0	0	0.0422126	0	0.0661107	0	0	0	0.0116789	0	0.0457878	0	0.0617384	0	0	0	0
Fxyd5	0	0	0	0	0	0	0	0	0	0	0	0	0	0.145434	0	0	0	0	0	0	0	0.205819	0	0	0	0	0.104797	0	0.0142149	0	0.0397664	0.05927	0	0.0986417	0	0.239962	0	0.241657	0	0.0141989	0.21022	0	0.00915755	0.0190181	0	0.363901	0.318142	0	0.121339
Kcnd1	0.0330893	0.0415415	0.0164666	0	0	0.0114431	0	0	0	0	0	0	0	0	0	0	0	0	0	0	0.035727	0	0	0	0	0	0	0.0632227	0	0	0	0.00987834	0	0	0	0	0	0.0906213	0	0	0	0	0.0183151	0	0	0	0	0.0509804	0
Tfcp2	0.223353	0.166166	0.0329332	0.259012	0.0467216	0.14876	0.126865	0.0557891	0.1886	0.188256	0.0851125	0	0.0597389	0.290868	0	0.0911409	0	0	0.0119345	0.093504	0	0	0	0.484595	0.110956	0.0948467	0.349323	0	0.184794	0.0653836	0	0.088905	0.222444	0	0	0	0	0.105725	0	0.0141989	0	0.0196853	0.0915755	0	0.154346	0	0	0	0
Pou6f2	0	0	0	0	0	0	0	0	0	0	0	0	0	0	0	0	0	0	0	0	0	0	0	0	0	0	0	0	0	0	0	0	0	0	0	0	0	0	0	0	0	0	0	0	0	0	0	0	0
Pou6f1	0	0	0	0.0112614	0.00667451	0.0114431	0	0	0	0	0	0	0	0	0.0187258	0	0	0	0	0	0	0	0	0	0	0	0	0	0	0	0	0	0	0	0	0	0.0110185	0	0.0131949	0	0	0	0	0	0	0	0	0	0.148304
Ubp1	0.0579063	0.470803	0.0740996	0.0112614	0.153514	0.137317	0.090618	0.125525	0.11316	0	0.06809	0.0246948	0.258869	0	0	0.136711	0.147519	0	0	0.171424	0.160772	0	0	0	0	0	0	0	0.0852897	0	0.0530219	0.05927	0.234802	0.147963	0.185735	0.143977	0.132221	0.0906213	0.0395847	0	0	0.0984267	0.0549453	0	0.102897	0.0970403	0.123722	0.0509804	0
Nuak2	0.00827233	0	0.0493998	0	0	0	0	0.0697364	0	0	0	0	0	0	0	0	0.0860528	0	0	0	0	0	0	0.0942267	0.0138695	0.0948467	0	0.0158057	0	0	0.0662774	0.0790267	0	0	0.00844252	0.0359944	0.0330554	0.241657	0	0.113592	0.0467155	0.059056	0	0.0380361	0	0	0	0.0637255	0.0943751
Ick	0.132357	0.0276943	0	0.202705	0.113467	0.102988	0.308101	0.111578	0	0.107575	0.0510675	0.0493895	0.0796519	0	0	0	0.0614663	0	0.131279	0.07792	0.321543	0.686064	0	0.242297	0.0416086	0.0541981	0.279458	0	0.142149	0.274611	0.357898	0.158053	0.0741479	0.135632	0.396798	0.287955	0.0991661	0.0755177	0.422237	0.0993926	0.151825	0	0.0641029	0.152144	0	0.0363901	0	0.0637255	0
Sdhb	2.37416	1.81398	1.60549	2.75904	3.53749	1.55626	2.75479	3.70997	2.01802	2.01702	2.85978	4.09933	1.65278	3.59949	5.28067	5.03553	3.36835	4.81855	1.82598	3.74016	4.37656	0.806125	6.11552	2.61143	3.59221	2.47956	2.70725	3.54047	2.95671	2.52381	2.27994	1.36321	2.65697	3.03323	2.71849	3.13151	3.33859	4.2592	2.75774	3.79112	3.28176	2.1457	3.60808	3.34718	3.32358	2.29258	3.44654	4.44804	3.46491
Cox4i2	0	0.0138472	0.0740996	0	0	0	0	0.167367	0	0	0	0	0	0	0	0	0	0	0.119345	0	0	0	0	0	0	0	0	0	0	0	0	0	0	0	0	0	0	0	0	0.0425968	0	0	0	0	0	0	0	0	0
Snap47	0.512884	0.692358	0.181132	0.213967	0.0600706	0.217419	0.181236	0.390524	0	0.161362	0.425562	0.370422	0.0597389	0.109075	0.561774	0.273423	0.319625	0.223081	0.441576	0.358432	0.214362	0.32588	0.621108	0.376907	0.0832173	0.203243	0.174662	0.205474	0.525953	0.313841	0.463942	0.464282	0.234802	0.209614	0.0844252	0.215966	0.275461	0.453106	0.356263	0.298178	0.350366	0.275595	0.476193	0.399379	0.298402	0.0970403	0.300467	0.509804	0.525804
Wnt3a	0	0	0	0	0	0	0	0	0	0	0	0	0	0	0	0	0	0	0	0	0	0	0	0	0	0	0	0	0.0852897	0.0784603	0	0	0	0.0739813	0	0	0	0	0	0	0	0	0	0	0	0	0	0	0
Kdsr	0.0827232	0.19386	0.148199	0.191444	0.173537	0.389065	0.126865	0.125525	0	0	0	0.197558	0	0	0.617951	0.0227852	0.270452	0	0.214821	0.280512	0	0.120061	0	0.215375	0.277391	0.0406486	0.244526	0	0.199009	0.313841	0.238599	0.256837	0.0988639	0.221944	0.126638	0.203968	0.209351	0.0302071	0.0659746	0.212984	0.186862	0.29528	0.164836	0.380361	0.298402	0.0606502	0.106047	0.203922	0.134822
Vps4b	0.438433	0.470803	0.164666	0.439195	0.173537	0.343293	0.489337	0.292893	0.829841	0.564767	0.357472	0.0740843	0.577476	0.327226	0.580499	0.56963	0.504024	0	0.310297	0.15584	0.428725	0.737519	0.501664	0.161532	0.319	0.325189	0.366789	0.331919	0.568598	0.405378	0.609752	0.523552	0.753837	0.394567	0.489666	0.659897	0.341572	0.317175	0.343068	0.369172	0.362045	0.354336	0.402932	0.399379	0.627673	0.630762	0.600935	0.356863	0.471876
Rps25	25.2968	23.1524	27.1863	20.1241	26.4511	28.5391	25.4093	25.133	22.3868	30.0671	24.3762	23.1884	28.0176	30.6138	24.2686	16.0408	26.369	20.2557	29.8123	23.9526	25.5806	22.1256	20.4249	22.8836	28.4464	18.888	23.9985	27.8654	27.6623	28.978	27.9028	25.6837	26.4708	24.6111	26.7712	21.7286	23.7778	27.4885	26.5218	25.8421	27.5271	22.3626	24.3316	22.4223	26.1462	22.6225	18.0987	23.1706	26.7351
Taz	0.00827233	0.110777	0.0987995	0.0788298	0.0734196	0.0457724	0.090618	0.195262	0.16974	0.134468	0	0.148169	0.119478	0	0.262161	0	0.147519	0.133849	0.393838	0.31168	0.196499	0.0686064	0.358331	0.188453	0	0.149045	0.157195	0	0.142149	0.313841	0.0927884	0.276593	0.0741479	0.123302	0.20262	0.203968	0.176295	0.105725	0.184729	0.0567958	0.291972	0.196853	0.109891	0	0.123477	0.0970403	0.265118	0.0637255	0.0674108
Aldh3a2	0.024817	0	0.139966	0.0112614	0.180212	0.389065	0.126865	0	0.16974	0	0.06809	0.0246948	0.019913	0.072717	0	0.136711	0.135226	0.0446162	0.298362	0.171424	0.0714541	0	0	0.228836	0	0.0812972	0.0349323	0.047417	0.0852897	0	0.0795329	0.029635	0	0.283595	0.10131	0.143977	0.0661107	0.302071	0.263898	0.0141989	0.128468	0.0787414	0.082418	0	0.0720281	0.13343	0.0883728	0.165686	0.0134822
Tmem115	0.024817	0.138472	0.0987995	0.382888	0.0333726	0.0572155	0.271854	0.362629	0.1886	0.215149	0	0.0493895	0.318608	0.290868	0.149806	0.318993	0.270452	0	0.0596724	0.07792	0.0178635	0.0343032	0.0477775	0.121149	0.208043	0.0677476	0.0698646	0.268697	0	0.104614	0.185577	0.0691484	0.222444	0.0616511	0.0759826	0.227964	0.198332	0.105725	0.0923644	0.184586	0.0700732	0	0.155678	0.171163	0.113187	0.0970403	0.0353491	0.0509804	0.148304
Hyal2	0.289531	0.276943	0.0411665	0.270274	0.0867686	0.274634	0.598079	0.683416	0.30176	0	0.493652	0.148169	0.378347	0.145434	0.71158	0.250637	0.221279	0.535394	0.334166	0.249344	0.321543	0.274426	0.57333	0.242297	0.235782	0.311639	0.174662	0.11064	0.312729	0.156921	0.238599	0.197567	0.24716	0.320586	0.23639	0.371942	0.176295	0.528624	0.422237	0.326576	0.397082	0.236224	0.219781	0.190181	0.226374	0.0849102	0.530237	0.127451	0.525804
Ifrd2	0.10754	0.0276943	0.0905662	0.123875	0.0533961	0.308964	0.45309	0.237104	0.2829	0.349617	0.289382	0.296337	0.716867	0.399943	0.262161	0.296208	0.135226	0.133849	0.262559	0.327264	0.714541	0.137213	0.812218	0.430751	0.693477	0.29809	0.296925	0.300308	0.568598	0.235381	0.742307	0.454404	0.531394	0.123302	0.312373	0.19197	0.242406	0.558831	0.316678	0.425968	0.350366	0.452763	0.586083	0.703668	0.236664	0.16982	0.247444	0.471569	0.107857
Hyal1	0.0330893	0.110777	0.0740996	0	0	0.0457724	0.163112	0.585785	0.11316	0	0.034045	0	0.019913	0	0.0749031	0	0	0	0.310297	0	0	0.222971	0	0.0942267	0	0.0541981	0.0698646	0.0158057	0.0995046	0.0392301	0.0397664	0.0691484	0	0.0739813	0.0844252	0.275957	0.132221	0	0.145144	0.184586	0.268614	0.177168	0	0.228217	0	0.14556	0	0.101961	0.134822
Tusc2	0.0661786	0.207707	0.115266	0.0675684	0.387122	0.217419	0.561831	0.125525	0.0565801	0.349617	0.391517	0.296337	0.238956	0.0363585	0.0187258	0.56963	0.0983461	0.178465	0.179017	0.638944	0.392997	0.566003	0.501664	0	0.152565	0.514882	0.22706	0.0158057	0.241654	0.196151	0.14581	0.05927	0.234802	0.160293	0.143523	0.167974	0.550923	0.302071	0	0.0567958	0.198541	0.452763	0.0732604	0.399379	0.102897	0.303251	0.300467	0.331373	0.229197
Nprl2	0.206808	0.0138472	0.0411665	0.112614	0.0467216	0.0915448	0.19936	0.181315	0.0754401	0.134468	0.221292	0.0246948	0.219043	0.145434	0.374516	0.273423	0	0.0446162	0.250624	0.015584	0.410861	0.10291	0.167221	0	0.138695	0.121946	0.22706	0.0632227	0	0.222304	0	0.158053	0.0988639	0	0.109753	0.215966	0.132221	0.226553	0.343068	0.241382	0.362045	0.157483	0.0549453	0.0760722	0.257243	0.376031	0.123722	0.242157	0.0404465
Slc38a3	0	0.0692358	0	0	0	0.0114431	0	0	0	0	0	0	0	0	0	0	0	0	0	0	0	0	0	0	0	0	0	0	0	0.0130767	0	0	0	0.0246604	0.118195	0	0	0	0	0	0.0583944	0	0	0.0570542	0	0	0.0883728	0	0
Cacna2d2	0	0.0138472	0	0	0.00667451	0.0686586	0	0	0	0	0	0	0	0	0	0	0	0	0	0	0	0	0	0	0	0	0	0	0	0	0	0	0	0	0	0	0	0	0.0659746	0	0	0	0	0	0	0.0970403	0	0	0
Rassf1	0	0.276943	0.00823329	0.213967	0.00667451	0	0.25373	0.111578	0	0	0	0	0	0.109075	0.0936289	0.0227852	0.0122933	0	0.023869	0	0	0.10291	0.095555	0.0807658	0.0554782	0.108396	0	0.0948341	0.241654	0.366148	0.0795329	0.207445	0.259518	0.0616511	0	0.0239962	0.0991661	0.0755177	0.382652	0	0	0	0.128206	0.0380361	0	0.0849102	0	0.101961	0.202232
Slc3a2	1.42284	4.02952	1.11973	1.4302	1.6486	2.0712	1.79424	1.2971	1.2259	0.941278	1.48096	1.48169	1.35408	1.74521	4.94361	1.68611	2.96268	1.47233	1.98112	2.85187	2.28653	4.56233	1.88721	3.16333	2.10817	1.54465	0.890774	0.537393	2.65819	1.00691	0.742307	1.87688	0.692048	1.61526	1.00466	1.9077	2.45712	2.5525	0.527796	4.28808	3.63213	2.30319	1.64836	2.33922	3.24126	1.22513	5.24934	1.1598	2.29197
Nxf1	1.83646	0.470803	1.15266	1.86939	1.34158	2.1513	1.01492	0.753153	1.2259	1.88256	1.15753	0.963096	1.33417	2.54509	1.36698	0.820268	1.635	1.02617	1.16958	1.68307	1.44695	0.703216	1.00333	1.03649	1.44243	1.43625	1.83395	1.29607	1.86216	0.99383	1.41834	1.08662	1.35938	0.468548	0.835809	1.21181	1.18999	1.19318	2.16397	1.02232	1.40146	1.06301	0.787549	2.20609	0.895206	1.17661	2.13862	1.56765	1.28081
Stx5a	0.198536	0.180013	0.0987995	0.15766	0.166863	0.205976	0.289977	0.0836836	0.20746	0.0537873	0.13618	0.148169	0.119478	0	0.0749031	0.52406	0.0983461	0	0.155148	0.031168	0.428725	0.343032	0.0716663	0.121149	0.0416086	0.230342	0.0349323	0.189668	0.0710747	0.183074	0.41092	0.306228	0.037074	0.110972	0.261718	0.335947	0.0991661	0.286967	0.131949	0.170387	0.198541	0.118112	0.0641029	0.361343	0.0823178	0.0970403	0.459539	0.101961	0.202232
Slc47a1	0	0	0	0	0.00667451	0	0	0	0	0	0	0	0	0	0.0561774	0	0	0	0	0	0	0	0	0.13461	0	0	0	0.126445	0	0	0	0.0493917	0	0	0	0.0239962	0	0	0	0.0993926	0	0	0	0	0	0.10917	0	0	0
Pifo	0	0	0	0	0	0	0	0.0976309	0.11316	0	0	0	0	0	0	0.0683557	0	0	0	0.015584	0	0	0	0	0	0	0	0	0	0	0	0	0	0	0	0	0	0	0	0.12779	0	0	0.00915755	0	0	0	0	0	0
Tnfrsf13b	0.0165447	0.0276943	0	0	0.00667451	0	0	0	0	0.107575	0	0	0	0	0	0	0	0	0	0	0	0.120061	0	0	0	0	0	0	0	0	0	0	0	0	0	0	0	0	0	0.0851936	0	0	0	0	0	0	0	0	0
Spire2	0.14063	0	0.00823329	0.0450456	0.0600706	0.0114431	0.0362472	0	0	0.403405	0.0851125	0.0740843	0	0	0	0	0	0.0892323	0.0716069	0.015584	0	0	0	0.174992	0.0693477	0.338738	0.0873308	0	0.0142149	0.0523069	0.119299	0	0.012358	0.110972	0.00844252	0	0	0	0	0.0425968	0	0	0.0457878	0.0190181	0.0102897	0.0849102	0	0	0.0943751
Raver1	0.049634	0.0969301	0.164666	0.101353	0.0734196	0.389065	0	0.0418418	0.509221	0.349617	0.221292	0.0246948	0.278782	0.0363585	0.187258	0.136711	0.172106	0	0.0358035	0.327264	0.392997	0.188668	0.095555	0.107688	0.0970868	0.338738	0.209594	0.047417	0.199009	0.366148	0.26511	0.0790267	0.135938	0.221944	0.16885	0.167974	0.341572	0.347382	0.171534	0.0993926	0.128468	0.137797	0.201466	0.190181	0.0823178	0	0.0353491	0.229412	0.256161
2610507B11Rik	0.380527	0.429262	0.181132	0.349103	0.453867	0.492053	0.217483	0.362629	0.735541	0.242043	0.119157	0.0987791	0.497825	0.47266	0.430693	0.52406	0.516317	0.535394	0.668331	0.405184	0.35727	0.240122	0.310554	0.28268	0.221913	0.623278	0.419188	0.458365	0.454878	0.379225	0.583241	0.217323	0.457246	0.369906	0.413683	0.143977	0.539904	0.0604142	0.343068	0.440167	0.548907	0.472448	0.604398	0.133126	0.257243	0.739932	0.141396	0.57353	0.404465
AI597479	0.00827233	0.0138472	0.0411665	0.112614	0.026698	0	0.0181236	0.0557891	0.13202	0.29583	0.0510675	0	0.039826	0	0	0	0.147519	0	0	0.07792	0	0.257274	0.0716663	0.296141	0	0.0541981	0.0174662	0.0316114	0.0426448	0	0.119299	0.306228	0	0	0.0422126	0.143977	0.176295	0	0	0.170387	0.0350366	0.0393707	0.0641029	0	0.113187	0.1213	0.19442	0	0.0674108
Tmem86a	0	0.0138472	0	0.0112614	0	0	0	0	0	0	0.0851125	0	0	0	0	0	0	0	0	0	0	0	0	0	0	0	0	0	0	0	0	0	0	0	0.0506551	0	0	0	0	0	0	0.137797	0	0	0	0	0.0883728	0	0
Tex14	0.00827233	0.0830829	0.131733	0.0112614	0.00667451	0.0572155	0	0	0.0565801	0.0537873	0	0	0	0.072717	0.0561774	0.0227852	0.0245865	0	0.0477379	0	0.035727	0.120061	0	0.107688	0.0416086	0	0	0	0.0142149	0.0653836	0	0.0987834	0.197728	0.209614	0	0	0.0110185	0.0151036	0.0791695	0.0283979	0	0	0	0	0	0	0.0706982	0	0.242679
Ifi35	0	0.263096	0.0823329	0.281535	0.253631	0.114431	0	0.0697364	0	0.107575	0.034045	0.271642	0	0.218151	0.393241	0.159497	0.0983461	0.133849	0.179017	0.031168	0.0535906	0.085758	0.0716663	0.309602	0.319	0.0541981	0.0523985	0.0632227	0.284299	0.379225	0.132555	0.0493917	0.259518	0.0739813	0.0844252	0.419934	0.220369	0.0906213	0	0.227183	0.186862	0.433078	0.0274727	0	0	0.0970403	0	0.140196	0.0943751
Rdm1	0.190263	0.138472	0.62573	0.529286	0.41382	0.205976	0.743067	0.0836836	0.0754401	0.376511	1.42989	0.222253	0.338521	0.72717	0.823935	1.20762	0.590076	0.446162	0	0.716864	0.982494	0.737519	1.19444	0.242297	0.110956	0	1.0829	0.363531	0.668102	0.143844	0.304876	0.207445	0.6179	0.690492	0.911792	0.419934	0.606015	0.151035	0.475017	1.43409	0.502192	0.570875	0.430405	0.551524	0.36014	0.485201	0.335817	1.50392	0.3775
Nedd8	3.15176	2.18785	3.97668	3.13067	2.90341	3.63891	3.20788	3.04051	2.829	4.57192	3.33641	2.98807	4.93842	4.32666	2.9774	3.8507	2.67993	4.23854	2.3869	4.50377	3.73348	4.49372	5.27941	2.98833	3.78639	3.18414	3.02164	4.93137	3.01357	3.68763	4.02967	3.85255	3.3243	4.00732	2.95488	2.99953	2.75461	2.58271	3.66818	3.03857	3.41023	4.07487	2.46338	4.81157	3.04576	3.42067	3.65863	3.19902	3.81545
Gosr1	0.272987	0.19386	0.0658663	0.213967	0.113467	0.171647	0.0181236	0.181315	0	0.188256	0.0170225	0.0987791	0.358434	0.363585	0.524322	0.341778	0.122933	0.178465	0.131279	0.171424	0.339407	0.0686064	0.429998	0.013461	0.152565	0.108396	0.296925	0.237085	0.255869	0.11769	0.119299	0.029635	0.12358	0.123302	0.278603	0.119981	0.308517	0.302071	0.158339	0.411769	0.0700732	0	0.173993	0	0.102897	0.0970403	0.159071	0.216667	0.364018
[truncated: 23,834 more rows]
[truncated: 126 more columns]

## Sheet: Fig3C
Fig 3C. The number of genes detected at each developmental stage by NGS and TGS.
[truncated: 35 more rows]

## Sheet: Fig3D
Fig 3D. Heatmap of gene expressions.
[truncated: 2,522 more rows]
[truncated: 73 more columns]

[truncated: 5 more sheets: Fig4B, Fig4D, Fig5A, Fig5B, Fig5C]
