# Supplementary material for: Single-cell RNA-seq analysis of mouse preimplantation embryos by third-generation sequencing
Source: PLoS Biol. 2020 Dec 30;18(12):e3001017. doi: 10.1371/journal.pbio.3001017 (PMC7773192; doi:10.1371/journal.pbio.3001017)
Supplement: S2 Data — (XLSX) [file pbio.3001017.s013.xlsx]

## Sheet: S1C Fig
S1C Fig. Length distribution of full length reads.
read length	No. of reads
0	0
121.929	241838
243.859	1265804
365.788	3866946
487.717	4228590
609.646	7154055
731.576	4233687
853.505	3968315
975.434	3391621
1097.36	2641084
1219.29	1951443
1341.22	1750715
1463.15	1476518
1585.08	1167509
1707.01	1180744
1828.94	1138237
1950.87	865091
2072.8	649177
2194.73	561955
2316.66	503546
2438.59	321878
2560.52	294466
2682.44	258702
2804.37	190278
2926.3	184812
3048.23	157848
3170.16	125199
3292.09	92508
3414.02	79362
3535.95	69012
3657.88	58992
3779.81	47629
3901.74	39378
4023.67	29719
4145.6	26727
4267.53	24758
4389.45	23075
4511.38	18521
4633.31	13508
4755.24	9548
4877.17	7508
4999.1	6906
5121.03	5562
5242.96	4591
5364.89	4437
5486.82	3194
5608.75	2624
5730.68	2187
5852.61	1671
5974.54	1146
6096.46	991
6218.39	861
6340.32	972
6462.25	765
6584.18	619
6706.11	559
6828.04	494
6949.97	460
7071.9	285
7193.83	252
7315.76	232
7437.69	156
7559.62	137
7681.55	95
7803.47	85
7925.4	87
8047.33	66
8169.26	46
8291.19	40
8413.12	81
8535.05	59
8656.98	22
8778.91	13
8900.84	4
9022.77	12
9144.7	6
9266.63	10
9388.56	3
9510.48	2
9632.41	2
9754.34	2
9876.27	3
9998.2	1
10120.1	1
10242.1	2
10364	0
10485.9	0
10607.8	2
10729.8	1
10851.7	0
10973.6	1
11095.6	0
11217.5	0
11339.4	2
11461.4	1
11583.3	0
11705.2	0
11827.1	1
11949.1	0
12071	0

## Sheet: S1D Fig
S1D Fig. Length distribution of full length reads (after collapse).
read length	No. of reads
0	0
92.0606	766
184.121	9046
276.182	20796
368.242	28589
460.303	38022
552.364	40111
644.424	41999
736.485	44951
828.545	44172
920.606	45233
1012.67	44615
1104.73	42732
1196.79	44567
1288.85	43238
1380.91	42586
1472.97	41170
1565.03	40571
1657.09	38099
1749.15	37003
1841.21	34209
1933.27	32826
2025.33	30519
2117.39	28624
2209.45	26148
2301.52	22523
2393.58	21879
2485.64	20406
2577.7	20126
2669.76	18498
2761.82	17670
2853.88	16207
2945.94	14454
3038	13563
3130.06	11257
3222.12	9501
3314.18	8730
3406.24	8710
3498.3	7942
3590.36	6336
3682.42	5877
3774.48	4853
3866.55	4645
3958.61	4184
4050.67	4480
4142.73	3603
4234.79	3531
4326.85	3157
4418.91	2854
4510.97	2038
4603.03	1688
4695.09	1363
4787.15	1220
4879.21	1022
4971.27	959
5063.33	820
5155.39	729
5247.45	663
5339.52	560
5431.58	497
5523.64	290
5615.7	337
5707.76	310
5799.82	205
5891.88	151
5983.94	158
6076	128
6168.06	219
6260.12	163
6352.18	126
6444.24	111
6536.3	95
6628.36	101
6720.42	134
6812.48	57
6904.55	36
6996.61	44
7088.67	75
7180.73	47
7272.79	15
7364.85	25
7456.91	20
7548.97	12
7641.03	27
7733.09	7
7825.15	14
7917.21	16
8009.27	9
8101.33	5
8193.39	16
8285.45	29
8377.52	19
8469.58	0
8561.64	0
8653.7	0
8745.76	0
8837.82	1
8929.88	0
9021.94	0
9114	0
9206.06	2

## Sheet: S2A Fig
S2A Fig. Saturation curve of detected genes and isoforms in mESC.
Reads	isoform	gene
0	0	0
10000	2836.05	2587.25
20000	4177.8	3711.85
30000	5133.45	4471.25
40000	5867.1	5032.65
50000	6462.3	5474.75
60000	6960.25	5836.4
70000	7393.45	6139.25
80000	7782.45	6414.8
90000	8100	6623.05
100000	8416.05	6837.15
110000	8704.3	7036.3
120000	8951.4	7187.6
130000	9158.05	7320.35
140000	9366.7	7456.25
150000	9565.2	7583.1
160000	9758.8	7697.7
170000	9905.65	7788.45
180000	10087.1	7902.15
190000	10216	7979.35
200000	10352	8053.55
210000	10489	8140.5
220000	10612.3	8208.5
230000	10707.6	8264.7
240000	10839.2	8340.1
250000	10935.9	8395.85
260000	11037.6	8460.5
270000	11130.1	8516.3
280000	11223.8	8569.2
290000	11316.5	8618.9
300000	11395.2	8661.25
310000	11473.8	8704.2
320000	11546.4	8736.4
330000	11612.9	8778.8
340000	11688.4	8823.3
350000	11765.6	8881.2
360000	11841.4	8912.15
370000	11907.2	8957.3
380000	11968	8978.2
390000	12029.8	9013.6
400000	12090.9	9051.05
410000	12141.1	9077.1
420000	12201.4	9109.65
430000	12258.6	9145.3
440000	12289.2	9159.6
450000	12336.9	9177.25
460000	12399.2	9224.6
470000	12450	9248.15
480000	12489.1	9266.1
490000	12536.1	9298.3
500000	12581.6	9320.95
510000	12624.1	9345.9
520000	12658.4	9363.65
530000	12698.4	9373.05
540000	12739.3	9399.55
550000	12782.5	9423.05
560000	12821.5	9446.45
570000	12858.8	9467.9
580000	12879.5	9478.2
590000	12927.5	9509.35
600000	12956	9522.35
610000	12997	9546.8
620000	13026.6	9555.55
630000	13056.2	9573.3
640000	13086.3	9591.45
650000	13137.9	9623.8
660000	13147	9624.15
670000	13176.5	9636.2
680000	13221.7	9662.3
690000	13249	9679.7
700000	13274.1	9691.9
710000	13301.2	9703.35
720000	13328	9722
730000	13352.5	9740.3
740000	13389.7	9756.45
750000	13411	9765.95
760000	13439.2	9780.75
770000	13457.8	9790.85
780000	13481.3	9799.2
790000	13512.7	9820.15
800000	13535	9828
810000	13547.9	9838.2
820000	13581.5	9853.75
830000	13606	9867.2
840000	13616.6	9877.6
850000	13645.8	9888.35
860000	13665.4	9900.75
870000	13693.1	9912.15
880000	13712.9	9927.25
890000	13740.8	9943.65
900000	13753.9	9946.7
910000	13773.5	9959
920000	13806.6	9979.85
930000	13819.6	9986.7
940000	13836.5	9992.3
950000	13850.1	10002.5
960000	13877	10016.4
970000	13891.8	10026.2
980000	13905	10031.5
990000	13928.1	10043.5
1000000	13947.4	10055.4
1010000	13974.2	10065.5
1020000	13990.4	10077.4
1030000	14011.5	10089.8
1040000	14021.2	10093
1050000	14040.1	10102.9
1060000	14059.9	10115.9
1070000	14074.9	10124.7
1080000	14090	10130.1
1090000	14107.3	10138.4
1100000	14127.8	10152.4
1110000	14143.7	10161.5
1120000	14158	10168
1130000	14171.8	10175.8
1140000	14187.4	10186.6
1150000	14206	10196.1
1160000	14223	10205.5
1170000	14239.8	10214.8
1180000	14254.5	10221.3
1190000	14270.5	10230.8
1200000	14285.8	10238.9
1210000	14300.5	10246.3

## Sheet: S2B Fig
S2B Fig. Correlation value between each pair of mESCs.
	mouse_ESC_total_RNA_bulk	SUPeR-seq_ESC1	SUPeR-seq_ESC2	SUPeR-seq_ESC3	Tang2009_ESC1	Tang2009_ESC2	Tang2009_ESC3	mESC_1_1	mESC_1_2	mESC_1_3	mESC_1_4	mESC_1_5	mESC_1_7	mESC_1_8	mESC_2_01	mESC_2_02	mESC_2_03	mESC_2_04	mESC_2_05	mESC_2_06	mESC_2_07	mESC_2_08	mESC_2_09	mESC_2_10	mESC_2_11	mESC_2_12	mESC_2_13	mESC_2_14	mESC_2_15	mESC_2_16	mESC_2_17	mESC_2_18	mESC_2_19	mESC_2_20	mESC_2_21	mESC_2_23	mESC_2_24	mESC_2_25	mESC_2_26	mESC_2_27	mESC_2_28	mESC_2_29	mESC_2_30	mESC_2_31	mESC_2_32	mESC_2_33	mESC_2_34	mESC_2_35	mESC_2_36
mouse_ESC_total_RNA_bulk	1	0.510556	0.519834	0.5017	0.457228	0.370737	0.465179	0.247314	0.285016	0.216207	0.24485	0.259245	0.274864	0.271849	0.345821	0.349932	0.341558	0.317734	0.34884	0.328003	0.302957	0.301486	0.346155	0.344006	0.299939	0.369951	0.273167	0.338563	0.311227	0.306205	0.306606	0.338562	0.295843	0.359245	0.341469	0.307932	0.323981	0.310506	0.318405	0.300978	0.308554	0.314244	0.312567	0.307404	0.30438	0.310962	0.316591	0.316829	0.299351
SUPeR-seq_ESC1	0.510556	1	0.820092	0.789205	0.675563	0.655404	0.764233	0.372658	0.36919	0.344404	0.371369	0.360456	0.373602	0.381063	0.404793	0.40891	0.397717	0.389593	0.409356	0.392846	0.363983	0.383344	0.402935	0.382179	0.371507	0.445646	0.347018	0.393625	0.384585	0.358638	0.371212	0.401848	0.379653	0.421146	0.398472	0.366387	0.39069	0.373725	0.392202	0.379959	0.386862	0.369399	0.379534	0.381746	0.398055	0.377917	0.390477	0.40502	0.373929
SUPeR-seq_ESC2	0.519834	0.820092	1	0.901875	0.565691	0.491076	0.628049	0.312746	0.349368	0.310062	0.321522	0.333293	0.344218	0.344545	0.378399	0.422893	0.379292	0.369583	0.397882	0.351226	0.357106	0.36123	0.385721	0.346931	0.362845	0.441513	0.345723	0.38657	0.364566	0.348302	0.3122	0.408419	0.360996	0.40704	0.381562	0.342323	0.374536	0.362262	0.370959	0.385495	0.364292	0.341254	0.359715	0.376525	0.376518	0.37872	0.370254	0.389361	0.367288
SUPeR-seq_ESC3	0.5017	0.789205	0.901875	1	0.592765	0.558153	0.680879	0.313241	0.364223	0.297037	0.320235	0.306227	0.310604	0.329343	0.366308	0.412369	0.34988	0.355828	0.37169	0.348126	0.339303	0.330077	0.350782	0.31398	0.33676	0.401329	0.325141	0.32749	0.340007	0.322299	0.313346	0.36535	0.321705	0.390951	0.366193	0.312488	0.34472	0.322329	0.35665	0.383921	0.354596	0.323661	0.339473	0.34262	0.363997	0.345791	0.361862	0.353182	0.335889
Tang2009_ESC1	0.457228	0.675563	0.565691	0.592765	1	0.880955	0.884362	0.389123	0.385308	0.355162	0.401613	0.371094	0.373317	0.396367	0.409701	0.380256	0.403127	0.377766	0.392538	0.394223	0.375705	0.395835	0.401773	0.384817	0.368224	0.42734	0.340308	0.385428	0.361973	0.365256	0.390662	0.384753	0.3908	0.423846	0.39474	0.378569	0.374433	0.358186	0.391822	0.34094	0.381972	0.38997	0.389875	0.369824	0.40311	0.375997	0.400448	0.391326	0.372483
Tang2009_ESC2	0.370737	0.655404	0.491076	0.558153	0.880955	1	0.932032	0.3289	0.333774	0.303117	0.350936	0.298996	0.294571	0.319789	0.330323	0.313591	0.310509	0.302245	0.306333	0.32149	0.292452	0.310805	0.30787	0.289563	0.291399	0.33012	0.270614	0.279871	0.292477	0.283892	0.321099	0.297535	0.29826	0.330295	0.318989	0.292743	0.292904	0.27289	0.319486	0.287966	0.310088	0.302964	0.302045	0.292906	0.330153	0.291922	0.318881	0.308426	0.290492
Tang2009_ESC3	0.465179	0.764233	0.628049	0.680879	0.884362	0.932032	1	0.360865	0.369319	0.329892	0.3672	0.3417	0.346678	0.362998	0.387882	0.387347	0.380723	0.364483	0.376351	0.378179	0.350511	0.368595	0.373907	0.351687	0.351657	0.401492	0.325604	0.351356	0.350958	0.345449	0.36398	0.362845	0.355119	0.397593	0.380504	0.34957	0.356513	0.334262	0.377408	0.350253	0.370775	0.360183	0.363979	0.356404	0.382639	0.353004	0.376859	0.36984	0.350144
mESC_1_1	0.247314	0.372658	0.312746	0.313241	0.389123	0.3289	0.360865	1	0.927778	0.910956	0.931575	0.955283	0.941464	0.935273	0.90711	0.867137	0.882674	0.895336	0.881232	0.878965	0.889816	0.900598	0.888201	0.824017	0.920581	0.842941	0.898614	0.837539	0.895972	0.892976	0.819731	0.884209	0.900159	0.900145	0.894539	0.911915	0.914399	0.881379	0.920556	0.891191	0.91894	0.905653	0.916885	0.896752	0.910113	0.912311	0.922963	0.896851	0.904622
mESC_1_2	0.285016	0.36919	0.349368	0.364223	0.385308	0.333774	0.369319	0.927778	1	0.918317	0.913779	0.932608	0.90114	0.926179	0.877541	0.860358	0.856325	0.880296	0.869482	0.828563	0.872554	0.867382	0.842672	0.755921	0.90367	0.821435	0.883177	0.803957	0.849246	0.845164	0.723969	0.876719	0.868695	0.876961	0.868479	0.874771	0.891353	0.850614	0.889221	0.907851	0.91141	0.869287	0.892494	0.877468	0.906509	0.890089	0.89148	0.853629	0.895957
mESC_1_3	0.216207	0.344404	0.310062	0.297037	0.355162	0.303117	0.329892	0.910956	0.918317	1	0.947271	0.943908	0.906058	0.918897	0.846938	0.800571	0.831691	0.846069	0.820779	0.775429	0.841306	0.872761	0.827102	0.760145	0.894346	0.797125	0.849367	0.806663	0.849867	0.832706	0.714709	0.855616	0.872884	0.827857	0.854976	0.868472	0.864795	0.837976	0.870648	0.832784	0.890878	0.835195	0.874431	0.878803	0.911154	0.861207	0.847117	0.843555	0.879844
mESC_1_4	0.24485	0.371369	0.321522	0.320235	0.401613	0.350936	0.3672	0.931575	0.913779	0.947271	1	0.934497	0.893404	0.914396	0.857114	0.808516	0.827243	0.824912	0.819397	0.790422	0.842366	0.8662	0.82025	0.790087	0.876043	0.811438	0.834744	0.792779	0.849535	0.836979	0.765327	0.846285	0.881415	0.842769	0.857761	0.873651	0.856119	0.823956	0.879266	0.827488	0.872	0.852296	0.874977	0.872078	0.901927	0.861011	0.856699	0.862428	0.862461
mESC_1_5	0.259245	0.360456	0.333293	0.306227	0.371094	0.298996	0.3417	0.955283	0.932608	0.943908	0.934497	1	0.975982	0.963462	0.911401	0.891167	0.920438	0.905273	0.898555	0.860638	0.918552	0.926583	0.900002	0.842903	0.947758	0.878305	0.905827	0.880911	0.911119	0.921388	0.776536	0.921959	0.936241	0.901997	0.911785	0.938678	0.935981	0.907386	0.919949	0.894404	0.935996	0.914334	0.932275	0.92971	0.928067	0.94376	0.921197	0.913145	0.946902
mESC_1_7	0.274864	0.373602	0.344218	0.310604	0.373317	0.294571	0.346678	0.941464	0.90114	0.906058	0.893404	0.975982	1	0.94605	0.918292	0.90123	0.934482	0.913543	0.910493	0.872716	0.934202	0.936144	0.920829	0.866307	0.948753	0.890428	0.917967	0.904582	0.922815	0.935812	0.786326	0.938349	0.940788	0.91297	0.912374	0.945845	0.946288	0.931356	0.921883	0.898302	0.935095	0.920726	0.938116	0.937544	0.916204	0.955086	0.930542	0.924863	0.953186
mESC_1_8	0.271849	0.381063	0.344545	0.329343	0.396367	0.319789	0.362998	0.935273	0.926179	0.918897	0.914396	0.963462	0.94605	1	0.911713	0.865682	0.904775	0.903993	0.889104	0.855195	0.896748	0.941013	0.89167	0.815053	0.934933	0.873083	0.878717	0.864886	0.894656	0.913851	0.76174	0.902331	0.92284	0.902839	0.903882	0.924027	0.927238	0.89206	0.905993	0.8783	0.939251	0.899592	0.917929	0.911754	0.923925	0.916907	0.91105	0.889001	0.928958
mESC_2_01	0.345821	0.404793	0.378399	0.366308	0.409701	0.330323	0.387882	0.90711	0.877541	0.846938	0.857114	0.911401	0.918292	0.911713	1	0.924317	0.95137	0.937102	0.925867	0.946618	0.935113	0.927922	0.945067	0.891475	0.944109	0.92868	0.893419	0.902633	0.954409	0.939679	0.878122	0.92399	0.927877	0.94625	0.95995	0.951455	0.94313	0.918133	0.943022	0.904903	0.945739	0.945563	0.944909	0.926069	0.937519	0.938553	0.954481	0.921831	0.930727
mESC_2_02	0.349932	0.40891	0.422893	0.412369	0.380256	0.313591	0.387347	0.867137	0.860358	0.800571	0.808516	0.891167	0.90123	0.865682	0.924317	1	0.944388	0.914698	0.933311	0.916135	0.938049	0.885349	0.907144	0.868932	0.913791	0.916789	0.905106	0.883458	0.924835	0.931014	0.81468	0.926642	0.9018	0.931843	0.923121	0.915374	0.925372	0.910525	0.910852	0.933717	0.91099	0.923299	0.919287	0.914388	0.893299	0.944584	0.936577	0.915483	0.919484
mESC_2_03	0.341558	0.397717	0.379292	0.34988	0.403127	0.310509	0.380723	0.882674	0.856325	0.831691	0.827243	0.920438	0.934482	0.904775	0.95137	0.944388	1	0.936905	0.939855	0.928049	0.949716	0.928745	0.941004	0.902834	0.938964	0.939424	0.902463	0.923887	0.943977	0.949647	0.837414	0.933608	0.939145	0.943137	0.948414	0.951299	0.9496	0.936018	0.924334	0.903491	0.938014	0.943835	0.943279	0.930507	0.91401	0.950601	0.947538	0.917062	0.943141
mESC_2_04	0.317734	0.389593	0.369583	0.355828	0.377766	0.302245	0.364483	0.895336	0.880296	0.846069	0.824912	0.905273	0.913543	0.903993	0.937102	0.914698	0.936905	1	0.932042	0.923848	0.93211	0.924501	0.935465	0.863792	0.946027	0.900895	0.914778	0.901799	0.93426	0.915591	0.833746	0.915603	0.912311	0.93744	0.938647	0.934888	0.944835	0.932316	0.934517	0.923445	0.955555	0.931478	0.942082	0.923832	0.921	0.929966	0.946427	0.905607	0.934552
mESC_2_05	0.34884	0.409356	0.397882	0.37169	0.392538	0.306333	0.376351	0.881232	0.869482	0.820779	0.819397	0.898555	0.910493	0.889104	0.925867	0.933311	0.939855	0.932042	1	0.911815	0.937171	0.922434	0.943274	0.868329	0.937334	0.912636	0.919228	0.937839	0.932183	0.9187	0.823295	0.949694	0.93272	0.961881	0.91625	0.929193	0.961597	0.944701	0.938875	0.935524	0.948732	0.943287	0.955718	0.937793	0.925663	0.945014	0.945535	0.939136	0.947118
mESC_2_06	0.328003	0.392846	0.351226	0.348126	0.394223	0.32149	0.378179	0.878965	0.828563	0.775429	0.790422	0.860638	0.872716	0.855195	0.946618	0.916135	0.928049	0.923848	0.911815	1	0.905203	0.887767	0.924613	0.879913	0.906061	0.90543	0.874326	0.875601	0.930959	0.914836	0.895757	0.884222	0.885492	0.930123	0.930261	0.911642	0.914076	0.897285	0.911385	0.889093	0.914347	0.932279	0.914954	0.886797	0.895296	0.907233	0.939074	0.893658	0.889781
mESC_2_07	0.302957	0.363983	0.357106	0.339303	0.375705	0.292452	0.350511	0.889816	0.872554	0.841306	0.842366	0.918552	0.934202	0.896748	0.935113	0.938049	0.949716	0.93211	0.937171	0.905203	1	0.923831	0.92271	0.885463	0.934886	0.908971	0.920603	0.903938	0.944597	0.945212	0.817941	0.933674	0.93269	0.938189	0.93248	0.95492	0.941169	0.931966	0.936201	0.930378	0.939787	0.942724	0.94664	0.935529	0.914418	0.960997	0.953967	0.923672	0.94374
mESC_2_08	0.301486	0.383344	0.36123	0.330077	0.395835	0.310805	0.368595	0.900598	0.867382	0.872761	0.8662	0.926583	0.936144	0.941013	0.927922	0.885349	0.928745	0.924501	0.922434	0.887767	0.923831	1	0.944246	0.868362	0.950973	0.893165	0.907818	0.92287	0.927451	0.931729	0.811868	0.937065	0.945452	0.933959	0.918014	0.946952	0.953262	0.936233	0.937792	0.88816	0.947233	0.927558	0.948557	0.947349	0.935054	0.937677	0.932831	0.921773	0.949238
mESC_2_09	0.346155	0.402935	0.385721	0.350782	0.401773	0.30787	0.373907	0.888201	0.842672	0.827102	0.82025	0.900002	0.920829	0.89167	0.945067	0.907144	0.941004	0.935465	0.943274	0.924613	0.92271	0.944246	1	0.88999	0.955132	0.923099	0.903744	0.946262	0.944055	0.933018	0.860788	0.941176	0.928153	0.943841	0.934996	0.945704	0.954465	0.940453	0.940364	0.890857	0.942527	0.930347	0.945644	0.935307	0.922199	0.940211	0.941903	0.933425	0.942674
mESC_2_10	0.344006	0.382179	0.346931	0.31398	0.384817	0.289563	0.351687	0.824017	0.755921	0.760145	0.790087	0.842903	0.866307	0.815053	0.891475	0.868932	0.902834	0.863792	0.868329	0.879913	0.885463	0.868362	0.88999	1	0.862594	0.890263	0.832428	0.883765	0.921023	0.910549	0.890653	0.871797	0.905466	0.892354	0.907174	0.908594	0.891516	0.883556	0.893527	0.818423	0.856302	0.905648	0.897331	0.893363	0.863199	0.891149	0.890356	0.910029	0.869848
mESC_2_11	0.299939	0.371507	0.362845	0.33676	0.368224	0.291399	0.351657	0.920581	0.90367	0.894346	0.876043	0.947758	0.948753	0.934933	0.944109	0.913791	0.938964	0.946027	0.937334	0.906061	0.934886	0.950973	0.955132	0.862594	1	0.906734	0.916924	0.927803	0.943201	0.934206	0.815832	0.950829	0.942508	0.935895	0.937983	0.956094	0.964113	0.938127	0.948803	0.919916	0.966947	0.935326	0.959303	0.957089	0.947591	0.951706	0.944452	0.93372	0.969656
mESC_2_12	0.369951	0.445646	0.441513	0.401329	0.42734	0.33012	0.401492	0.842941	0.821435	0.797125	0.811438	0.878305	0.890428	0.873083	0.92868	0.916789	0.939424	0.900895	0.912636	0.90543	0.908971	0.893165	0.923099	0.890263	0.906734	1	0.85048	0.917936	0.919817	0.921361	0.838041	0.910175	0.907198	0.912616	0.928847	0.921583	0.915522	0.900662	0.896396	0.858415	0.898635	0.899005	0.902398	0.894974	0.88487	0.920303	0.908837	0.902556	0.898819
mESC_2_13	0.273167	0.347018	0.345723	0.325141	0.340308	0.270614	0.325604	0.898614	0.883177	0.849367	0.834744	0.905827	0.917967	0.878717	0.893419	0.905106	0.902463	0.914778	0.919228	0.874326	0.920603	0.907818	0.903744	0.832428	0.916924	0.85048	1	0.877397	0.907533	0.898778	0.790696	0.917134	0.906995	0.921952	0.89358	0.91139	0.93768	0.932218	0.92706	0.940643	0.917481	0.905929	0.925109	0.917618	0.903922	0.932386	0.934894	0.898704	0.919812
mESC_2_14	0.338563	0.393625	0.38657	0.32749	0.385428	0.279871	0.351356	0.837539	0.803957	0.806663	0.792779	0.880911	0.904582	0.864886	0.902633	0.883458	0.923887	0.901799	0.937839	0.875601	0.903938	0.92287	0.946262	0.883765	0.927803	0.917936	0.877397	1	0.916554	0.903009	0.803379	0.948458	0.935109	0.929655	0.894899	0.926374	0.945092	0.945482	0.915152	0.863444	0.911857	0.914826	0.934991	0.938168	0.901939	0.919777	0.901561	0.92808	0.939218
mESC_2_15	0.311227	0.384585	0.364566	0.340007	0.361973	0.292477	0.350958	0.895972	0.849246	0.849867	0.849535	0.911119	0.922815	0.894656	0.954409	0.924835	0.943977	0.93426	0.932183	0.930959	0.944597	0.927451	0.944055	0.921023	0.943201	0.919817	0.907533	0.916554	1	0.952524	0.882698	0.930808	0.940793	0.941445	0.9624	0.956317	0.950128	0.932703	0.954384	0.909792	0.947711	0.945625	0.94971	0.950414	0.936878	0.946059	0.954649	0.945209	0.935825
mESC_2_16	0.306205	0.358638	0.348302	0.322299	0.365256	0.283892	0.345449	0.892976	0.845164	0.832706	0.836979	0.921388	0.935812	0.913851	0.939679	0.931014	0.949647	0.915591	0.9187	0.914836	0.945212	0.931729	0.933018	0.910549	0.934206	0.921361	0.898778	0.903009	0.952524	1	0.844738	0.923173	0.93813	0.931694	0.947739	0.954608	0.94622	0.920328	0.932527	0.898081	0.92948	0.94163	0.936238	0.932558	0.913782	0.959228	0.943152	0.932331	0.931654
mESC_2_17	0.306606	0.371212	0.3122	0.313346	0.390662	0.321099	0.36398	0.819731	0.723969	0.714709	0.765327	0.776536	0.786326	0.76174	0.878122	0.81468	0.837414	0.833746	0.823295	0.895757	0.817941	0.811868	0.860788	0.890653	0.815832	0.838041	0.790696	0.803379	0.882698	0.844738	1	0.792756	0.820951	0.857555	0.874088	0.842259	0.828389	0.815078	0.859074	0.779191	0.820243	0.854982	0.841153	0.811037	0.828411	0.814597	0.866734	0.84918	0.790659
mESC_2_18	0.338562	0.401848	0.408419	0.36535	0.384753	0.297535	0.362845	0.884209	0.876719	0.855616	0.846285	0.921959	0.938349	0.902331	0.92399	0.926642	0.933608	0.915603	0.949694	0.884222	0.933674	0.937065	0.941176	0.871797	0.950829	0.910175	0.917134	0.948458	0.930808	0.923173	0.792756	1	0.948242	0.947851	0.908619	0.939004	0.960522	0.949658	0.935118	0.918436	0.936917	0.932849	0.955708	0.959529	0.929803	0.957665	0.929655	0.954344	0.96823
mESC_2_19	0.295843	0.379653	0.360996	0.321705	0.3908	0.29826	0.355119	0.900159	0.868695	0.872884	0.881415	0.936241	0.940788	0.92284	0.927877	0.9018	0.939145	0.912311	0.93272	0.885492	0.93269	0.945452	0.928153	0.905466	0.942508	0.907198	0.906995	0.935109	0.940793	0.93813	0.820951	0.948242	1	0.945962	0.923728	0.958195	0.957444	0.935948	0.94847	0.8987	0.935875	0.952522	0.966275	0.964451	0.947282	0.95193	0.936981	0.958837	0.95571
mESC_2_20	0.359245	0.421146	0.40704	0.390951	0.423846	0.330295	0.397593	0.900145	0.876961	0.827857	0.842769	0.901997	0.91297	0.902839	0.94625	0.931843	0.943137	0.93744	0.961881	0.930123	0.938189	0.933959	0.943841	0.892354	0.935895	0.912616	0.921952	0.929655	0.941445	0.931694	0.857555	0.947851	0.945962	1	0.934101	0.942154	0.962691	0.944984	0.958888	0.940564	0.94888	0.960337	0.967561	0.951838	0.941587	0.943789	0.961157	0.948106	0.944776
mESC_2_21	0.341469	0.398472	0.381562	0.366193	0.39474	0.318989	0.380504	0.894539	0.868479	0.854976	0.857761	0.911785	0.912374	0.903882	0.95995	0.923121	0.948414	0.938647	0.91625	0.930261	0.93248	0.918014	0.934996	0.907174	0.937983	0.928847	0.89358	0.894899	0.9624	0.947739	0.874088	0.908619	0.923728	0.934101	1	0.955259	0.939541	0.911166	0.943958	0.900991	0.942463	0.932956	0.939555	0.926261	0.934188	0.936416	0.945318	0.916509	0.920542
mESC_2_23	0.307932	0.366387	0.342323	0.312488	0.378569	0.292743	0.34957	0.911915	0.874771	0.868472	0.873651	0.938678	0.945845	0.924027	0.951455	0.915374	0.951299	0.934888	0.929193	0.911642	0.95492	0.946952	0.945704	0.908594	0.956094	0.921583	0.91139	0.926374	0.956317	0.954608	0.842259	0.939004	0.958195	0.942154	0.955259	1	0.9562	0.935853	0.95674	0.907273	0.950901	0.953514	0.96038	0.953599	0.939498	0.956926	0.952823	0.941176	0.951613
mESC_2_24	0.323981	0.39069	0.374536	0.34472	0.374433	0.292904	0.356513	0.914399	0.891353	0.864795	0.856119	0.935981	0.946288	0.927238	0.94313	0.925372	0.9496	0.944835	0.961597	0.914076	0.941169	0.953262	0.954465	0.891516	0.964113	0.915522	0.93768	0.945092	0.950128	0.94622	0.828389	0.960522	0.957444	0.962691	0.939541	0.9562	1	0.961252	0.958061	0.936069	0.961653	0.951047	0.96794	0.963947	0.943212	0.958832	0.956519	0.951202	0.967727
mESC_2_25	0.310506	0.373725	0.362262	0.322329	0.358186	0.27289	0.334262	0.881379	0.850614	0.837976	0.823956	0.907386	0.931356	0.89206	0.918133	0.910525	0.936018	0.932316	0.944701	0.897285	0.931966	0.936233	0.940453	0.883556	0.938127	0.900662	0.932218	0.945482	0.932703	0.920328	0.815078	0.949658	0.935948	0.944984	0.911166	0.935853	0.961252	1	0.935561	0.91686	0.935489	0.930989	0.945467	0.94421	0.915769	0.938106	0.934652	0.928707	0.950665
mESC_2_26	0.318405	0.392202	0.370959	0.35665	0.391822	0.319486	0.377408	0.920556	0.889221	0.870648	0.879266	0.919949	0.921883	0.905993	0.943022	0.910852	0.924334	0.934517	0.938875	0.911385	0.936201	0.937792	0.940364	0.893527	0.948803	0.896396	0.92706	0.915152	0.954384	0.932527	0.859074	0.935118	0.94847	0.958888	0.943958	0.95674	0.958061	0.935561	1	0.930788	0.958786	0.950687	0.968734	0.962126	0.948742	0.943577	0.958731	0.948331	0.945971
mESC_2_27	0.300978	0.379959	0.385495	0.383921	0.34094	0.287966	0.350253	0.891191	0.907851	0.832784	0.827488	0.894404	0.898302	0.8783	0.904903	0.933717	0.903491	0.923445	0.935524	0.889093	0.930378	0.88816	0.890857	0.818423	0.919916	0.858415	0.940643	0.863444	0.909792	0.898081	0.779191	0.918436	0.8987	0.940564	0.900991	0.907273	0.936069	0.91686	0.930788	1	0.931721	0.915862	0.931669	0.923243	0.917407	0.932751	0.941658	0.90422	0.920797
mESC_2_28	0.308554	0.386862	0.364292	0.354596	0.381972	0.310088	0.370775	0.91894	0.91141	0.890878	0.872	0.935996	0.935095	0.939251	0.945739	0.91099	0.938014	0.955555	0.948732	0.914347	0.939787	0.947233	0.942527	0.856302	0.966947	0.898635	0.917481	0.911857	0.947711	0.92948	0.820243	0.936917	0.935875	0.94888	0.942463	0.950901	0.961653	0.935489	0.958786	0.931721	1	0.943408	0.964558	0.95288	0.955347	0.941665	0.954879	0.924959	0.957101
mESC_2_29	0.314244	0.369399	0.341254	0.323661	0.38997	0.302964	0.360183	0.905653	0.869287	0.835195	0.852296	0.914334	0.920726	0.899592	0.945563	0.923299	0.943835	0.931478	0.943287	0.932279	0.942724	0.927558	0.930347	0.905648	0.935326	0.899005	0.905929	0.914826	0.945625	0.94163	0.854982	0.932849	0.952522	0.960337	0.932956	0.953514	0.951047	0.930989	0.950687	0.915862	0.943408	1	0.969737	0.949562	0.937801	0.950473	0.956701	0.953171	0.944635
mESC_2_30	0.312567	0.379534	0.359715	0.339473	0.389875	0.302045	0.363979	0.916885	0.892494	0.874431	0.874977	0.932275	0.938116	0.917929	0.944909	0.919287	0.943279	0.942082	0.955718	0.914954	0.94664	0.948557	0.945644	0.897331	0.959303	0.902398	0.925109	0.934991	0.94971	0.936238	0.841153	0.955708	0.966275	0.967561	0.939555	0.96038	0.96794	0.945467	0.968734	0.931669	0.964558	0.969737	1	0.971278	0.959375	0.955164	0.961362	0.960734	0.965414
mESC_2_31	0.307404	0.381746	0.376525	0.34262	0.369824	0.292906	0.356404	0.896752	0.877468	0.878803	0.872078	0.92971	0.937544	0.911754	0.926069	0.914388	0.930507	0.923832	0.937793	0.886797	0.935529	0.947349	0.935307	0.893363	0.957089	0.894974	0.917618	0.938168	0.950414	0.932558	0.811037	0.959529	0.964451	0.951838	0.926261	0.953599	0.963947	0.94421	0.962126	0.923243	0.95288	0.949562	0.971278	1	0.950369	0.951783	0.940311	0.960028	0.967249
mESC_2_32	0.30438	0.398055	0.376518	0.363997	0.40311	0.330153	0.382639	0.910113	0.906509	0.911154	0.901927	0.928067	0.916204	0.923925	0.937519	0.893299	0.91401	0.921	0.925663	0.895296	0.914418	0.935054	0.922199	0.863199	0.947591	0.88487	0.903922	0.901939	0.936878	0.913782	0.828411	0.929803	0.947282	0.941587	0.934188	0.939498	0.943212	0.915769	0.948742	0.917407	0.955347	0.937801	0.959375	0.950369	1	0.927132	0.938221	0.933078	0.939353
mESC_2_33	0.310962	0.377917	0.37872	0.345791	0.375997	0.291922	0.353004	0.912311	0.890089	0.861207	0.861011	0.94376	0.955086	0.916907	0.938553	0.944584	0.950601	0.929966	0.945014	0.907233	0.960997	0.937677	0.940211	0.891149	0.951706	0.920303	0.932386	0.919777	0.946059	0.959228	0.814597	0.957665	0.95193	0.943789	0.936416	0.956926	0.958832	0.938106	0.943577	0.932751	0.941665	0.950473	0.955164	0.951783	0.927132	1	0.95339	0.950684	0.958406
mESC_2_34	0.316591	0.390477	0.370254	0.361862	0.400448	0.318881	0.376859	0.922963	0.89148	0.847117	0.856699	0.921197	0.930542	0.91105	0.954481	0.936577	0.947538	0.946427	0.945535	0.939074	0.953967	0.932831	0.941903	0.890356	0.944452	0.908837	0.934894	0.901561	0.954649	0.943152	0.866734	0.929655	0.936981	0.961157	0.945318	0.952823	0.956519	0.934652	0.958731	0.941658	0.954879	0.956701	0.961362	0.940311	0.938221	0.95339	1	0.936477	0.937569
mESC_2_35	0.316829	0.40502	0.389361	0.353182	0.391326	0.308426	0.36984	0.896851	0.853629	0.843555	0.862428	0.913145	0.924863	0.889001	0.921831	0.915483	0.917062	0.905607	0.939136	0.893658	0.923672	0.921773	0.933425	0.910029	0.93372	0.902556	0.898704	0.92808	0.945209	0.932331	0.84918	0.954344	0.958837	0.948106	0.916509	0.941176	0.951202	0.928707	0.948331	0.90422	0.924959	0.953171	0.960734	0.960028	0.933078	0.950684	0.936477	1	0.947782
mESC_2_36	0.299351	0.373929	0.367288	0.335889	0.372483	0.290492	0.350144	0.904622	0.895957	0.879844	0.862461	0.946902	0.953186	0.928958	0.930727	0.919484	0.943141	0.934552	0.947118	0.889781	0.94374	0.949238	0.942674	0.869848	0.969656	0.898819	0.919812	0.939218	0.935825	0.931654	0.790659	0.96823	0.95571	0.944776	0.920542	0.951613	0.967727	0.950665	0.945971	0.920797	0.957101	0.944635	0.965414	0.967249	0.939353	0.958406	0.937569	0.947782	1
mESC_2_37	0.298503	0.374245	0.337724	0.314322	0.370684	0.298441	0.343964	0.87513	0.796958	0.816167	0.847306	0.871725	0.878467	0.846376	0.923064	0.882204	0.903666	0.881314	0.885845	0.905791	0.892881	0.885449	0.908178	0.934521	0.892064	0.896825	0.851758	0.878667	0.946777	0.920989	0.923006	0.885504	0.91217	0.908451	0.927549	0.922636	0.902947	0.881804	0.918475	0.84802	0.888621	0.920114	0.914438	0.904916	0.901033	0.902486	0.911764	0.927349	0.88376
mESC_2_38	0.328555	0.380773	0.348183	0.335019	0.382422	0.307168	0.36585	0.908493	0.870735	0.832399	0.826643	0.917947	0.933109	0.906075	0.94605	0.918633	0.949765	0.943859	0.928597	0.93257	0.934784	0.921499	0.940341	0.859625	0.946789	0.89418	0.910178	0.90037	0.934085	0.93155	0.830158	0.918686	0.908724	0.936708	0.931714	0.941953	0.939557	0.925342	0.931674	0.917099	0.948383	0.936744	0.938097	0.919554	0.908425	0.93594	0.952834	0.900202	0.935296
mESC_2_39	0.332021	0.378878	0.347608	0.323469	0.385558	0.298071	0.354388	0.87552	0.814202	0.808173	0.824825	0.882908	0.89613	0.868537	0.943964	0.897415	0.934622	0.920712	0.914928	0.93246	0.91968	0.909837	0.938469	0.930264	0.922812	0.922052	0.868664	0.914373	0.954441	0.933806	0.909735	0.89954	0.919674	0.930018	0.944755	0.943478	0.929257	0.907075	0.934743	0.865928	0.923561	0.936145	0.935793	0.918359	0.907304	0.918883	0.939181	0.923501	0.907231
mESC_2_40	0.284398	0.37951	0.375261	0.340476	0.371779	0.290158	0.34576	0.916821	0.874103	0.873337	0.880716	0.93675	0.94403	0.915719	0.919222	0.9181	0.922389	0.915103	0.936634	0.885452	0.932491	0.941723	0.933746	0.884115	0.946466	0.895089	0.923776	0.927057	0.938661	0.939105	0.819406	0.955612	0.960272	0.948669	0.918475	0.94588	0.958689	0.937029	0.951197	0.921322	0.936039	0.949336	0.963675	0.964393	0.939174	0.959032	0.939781	0.969382	0.955485
mESC_2_41	0.331271	0.387507	0.363307	0.349692	0.391711	0.31576	0.372654	0.910053	0.876497	0.849438	0.857695	0.913321	0.917508	0.909406	0.960285	0.921815	0.950217	0.946085	0.939639	0.944125	0.931264	0.938977	0.946977	0.900605	0.948219	0.911431	0.911116	0.915641	0.956869	0.941497	0.877789	0.93143	0.940142	0.957762	0.954968	0.951599	0.959067	0.937964	0.957325	0.916875	0.95429	0.958464	0.960005	0.946691	0.941802	0.938384	0.958879	0.936552	0.946156
mESC_2_42	0.319382	0.407414	0.415057	0.353866	0.3757	0.280901	0.348204	0.850524	0.813703	0.827127	0.82339	0.893211	0.913245	0.861936	0.879612	0.881832	0.897745	0.881488	0.912784	0.846003	0.897057	0.91074	0.922876	0.889836	0.915675	0.89007	0.885165	0.936192	0.915161	0.906952	0.792553	0.948891	0.938963	0.914625	0.88253	0.912231	0.931367	0.924863	0.913116	0.870685	0.894763	0.907854	0.925271	0.94294	0.897906	0.93592	0.891518	0.953591	0.936475
mESC_2_43	0.309582	0.38299	0.357924	0.331039	0.379288	0.308183	0.356243	0.89989	0.863095	0.889213	0.908821	0.916386	0.900712	0.891533	0.916734	0.878468	0.896382	0.892251	0.892327	0.874065	0.888885	0.91045	0.906896	0.891126	0.926817	0.891604	0.867839	0.89405	0.933208	0.910952	0.855643	0.912552	0.934337	0.91101	0.928323	0.932237	0.925663	0.892981	0.93846	0.867106	0.914797	0.917923	0.933867	0.937851	0.932109	0.914034	0.902865	0.941249	0.916903
mESC_2_44	0.327345	0.38142	0.360385	0.328201	0.394878	0.303092	0.360986	0.905055	0.868369	0.871188	0.878703	0.928646	0.929842	0.91424	0.93876	0.904222	0.933446	0.921818	0.936878	0.902372	0.922571	0.943441	0.941262	0.914995	0.946753	0.904948	0.905507	0.934317	0.948673	0.940568	0.857074	0.946573	0.965662	0.955791	0.939279	0.954407	0.960832	0.937462	0.958885	0.895298	0.945142	0.959619	0.969589	0.963149	0.947681	0.945444	0.941582	0.965586	0.951975
mESC_2_45	0.318114	0.379065	0.365019	0.318291	0.377366	0.284045	0.344729	0.880431	0.829842	0.821216	0.81659	0.901205	0.927463	0.885822	0.906949	0.890404	0.920418	0.908449	0.927974	0.876647	0.922152	0.928376	0.936817	0.885137	0.923949	0.887525	0.905817	0.929989	0.928818	0.927359	0.809009	0.936545	0.935451	0.928816	0.901664	0.935563	0.943915	0.937815	0.930683	0.88343	0.918615	0.926464	0.934079	0.935135	0.897689	0.939756	0.921158	0.939548	0.939813
mESC_2_46	0.333541	0.391803	0.378264	0.363622	0.378244	0.30619	0.368196	0.90576	0.89245	0.851239	0.854212	0.907946	0.909587	0.890583	0.943148	0.929091	0.92847	0.950273	0.939862	0.925421	0.923728	0.918133	0.935823	0.882813	0.94129	0.901435	0.921163	0.906129	0.937622	0.912774	0.862701	0.92755	0.92495	0.953003	0.941707	0.937201	0.949908	0.93783	0.951731	0.942634	0.944811	0.937208	0.950954	0.937832	0.938116	0.935393	0.947706	0.930715	0.932976
mESC_2_47	0.300778	0.363522	0.335134	0.303272	0.367904	0.280381	0.337381	0.885323	0.82128	0.835063	0.835253	0.901323	0.915436	0.877408	0.928907	0.893307	0.924669	0.91044	0.920627	0.899992	0.928529	0.920975	0.932011	0.91696	0.921623	0.900972	0.906763	0.918469	0.952905	0.937387	0.878819	0.918824	0.936536	0.933232	0.930815	0.946156	0.941496	0.927571	0.944823	0.885496	0.924667	0.930884	0.942851	0.93353	0.917078	0.929371	0.940365	0.933724	0.9192
mESC_2_48	0.301747	0.386908	0.375352	0.331381	0.375532	0.28808	0.342615	0.88704	0.846902	0.846861	0.854897	0.903596	0.920376	0.891594	0.909577	0.892564	0.911794	0.901479	0.933323	0.88177	0.919233	0.935741	0.935657	0.899191	0.927334	0.894214	0.912836	0.934047	0.934427	0.927354	0.835477	0.942614	0.950213	0.944403	0.910359	0.935576	0.954774	0.940739	0.941009	0.900685	0.917906	0.931398	0.947421	0.952842	0.926099	0.938309	0.927158	0.955531	0.93815
mESC_NGS_5	0.616877	0.562286	0.569465	0.596161	0.486813	0.462205	0.539554	0.298518	0.314984	0.280261	0.31627	0.289434	0.300323	0.317001	0.418517	0.396928	0.378675	0.367391	0.396177	0.401251	0.347099	0.363563	0.409768	0.40474	0.349554	0.44378	0.304654	0.375082	0.394598	0.358997	0.439406	0.383767	0.343399	0.416725	0.415148	0.342401	0.363954	0.347243	0.382916	0.34217	0.374688	0.360881	0.368209	0.366593	0.385915	0.345616	0.377639	0.382529	0.338527
mESC_NGS_7	0.487856	0.577242	0.557211	0.649703	0.533254	0.560525	0.610577	0.321592	0.350244	0.322958	0.358551	0.298403	0.301449	0.33212	0.402688	0.376372	0.349002	0.355042	0.356042	0.377967	0.332955	0.349647	0.365355	0.368601	0.333056	0.399904	0.300128	0.321227	0.37334	0.338435	0.402345	0.350455	0.333864	0.392382	0.402101	0.324582	0.341717	0.317148	0.374768	0.345631	0.370206	0.342408	0.355143	0.357452	0.39698	0.330745	0.367483	0.360911	0.324485
mESC_NGS_14	0.610948	0.627615	0.66302	0.654085	0.537746	0.506879	0.602093	0.365765	0.385693	0.355889	0.383835	0.374089	0.386284	0.399134	0.481338	0.481964	0.452135	0.439221	0.472838	0.45843	0.420962	0.442777	0.484952	0.460039	0.432011	0.520407	0.376882	0.457343	0.459331	0.434599	0.467422	0.473226	0.423599	0.48399	0.474051	0.412637	0.439424	0.423755	0.443875	0.413579	0.443374	0.428677	0.438807	0.445381	0.454827	0.433184	0.442825	0.464507	0.425687
mESC_NGS_9	0.517091	0.525807	0.523803	0.642532	0.492751	0.520045	0.566813	0.270948	0.306873	0.244502	0.287278	0.238503	0.238321	0.27443	0.358118	0.341904	0.30256	0.3097	0.319349	0.347671	0.287303	0.289725	0.315129	0.308033	0.28274	0.353014	0.24957	0.266918	0.320714	0.287216	0.364134	0.299874	0.270539	0.351749	0.351883	0.272547	0.291721	0.259457	0.325231	0.307246	0.323543	0.300933	0.305903	0.297225	0.333686	0.279758	0.326455	0.30476	0.270334
mESC_NGS_12	0.517724	0.549196	0.528016	0.637196	0.504322	0.526306	0.577415	0.270386	0.29978	0.250783	0.291594	0.241075	0.245468	0.280742	0.356497	0.334116	0.306229	0.31208	0.317075	0.340273	0.287618	0.298156	0.319142	0.320297	0.280658	0.35647	0.258132	0.279968	0.321896	0.290025	0.366036	0.297932	0.278995	0.355015	0.354451	0.277039	0.297381	0.274934	0.330031	0.30569	0.321738	0.296892	0.306078	0.300498	0.33587	0.277409	0.326604	0.304344	0.27159
mESC_NGS_16	0.543106	0.590225	0.574484	0.603787	0.513777	0.526712	0.581019	0.357138	0.37499	0.344831	0.378649	0.346096	0.349969	0.373983	0.454741	0.435264	0.408183	0.411469	0.428677	0.440752	0.386747	0.405637	0.439479	0.436415	0.389699	0.467016	0.354474	0.400594	0.439728	0.399603	0.475049	0.424862	0.388975	0.451936	0.450163	0.379101	0.403291	0.380296	0.423618	0.392232	0.417997	0.402727	0.408453	0.413326	0.436543	0.393797	0.419448	0.430338	0.381909
mESC_NGS_3	0.653267	0.557414	0.589659	0.616077	0.48476	0.4689	0.53843	0.287209	0.3201	0.276375	0.308838	0.284224	0.29103	0.31219	0.398016	0.387075	0.360726	0.355758	0.370107	0.378518	0.331428	0.345904	0.384845	0.377928	0.3341	0.42009	0.293717	0.351647	0.371327	0.341361	0.394363	0.367973	0.327065	0.393239	0.394058	0.325409	0.344817	0.328285	0.359242	0.332864	0.355284	0.340806	0.345858	0.349817	0.366057	0.335138	0.356973	0.360407	0.325903
mESC_NGS_13	0.476712	0.523926	0.504862	0.592938	0.514937	0.546439	0.589361	0.305462	0.341661	0.324087	0.370249	0.293954	0.28752	0.323897	0.379141	0.35849	0.327866	0.324569	0.348938	0.338038	0.326551	0.340676	0.340214	0.358159	0.323099	0.38031	0.290429	0.311663	0.359197	0.331312	0.374064	0.345002	0.337306	0.382465	0.382097	0.32319	0.330714	0.29589	0.379137	0.332184	0.361105	0.338545	0.354041	0.362395	0.393546	0.321627	0.348615	0.362125	0.319192
mESC_NGS_2	0.537285	0.623965	0.654928	0.72286	0.517937	0.53399	0.605721	0.320057	0.365179	0.296455	0.32591	0.30273	0.305897	0.34073	0.397755	0.407193	0.358226	0.365762	0.377902	0.384606	0.341341	0.346344	0.365518	0.337537	0.336704	0.412856	0.316784	0.331148	0.361734	0.337302	0.361839	0.367923	0.321883	0.39937	0.390977	0.319483	0.352049	0.325933	0.361929	0.371046	0.369079	0.33942	0.347933	0.347833	0.373409	0.346102	0.371848	0.353345	0.334304
mESC_NGS_11	0.577964	0.593092	0.616316	0.662813	0.548294	0.521347	0.599676	0.332251	0.366825	0.338792	0.376264	0.327117	0.32805	0.35731	0.430054	0.414385	0.386472	0.379156	0.402699	0.398113	0.367079	0.388205	0.406452	0.407951	0.370506	0.44917	0.327685	0.37798	0.401986	0.374754	0.412796	0.402662	0.378126	0.430996	0.42772	0.361908	0.377924	0.352568	0.404172	0.365841	0.395781	0.378936	0.391679	0.397686	0.423502	0.37312	0.391176	0.405127	0.36387
mESC_NGS_8	0.557413	0.582931	0.572031	0.664607	0.564028	0.566356	0.625615	0.324101	0.353094	0.302239	0.346424	0.295757	0.300251	0.333283	0.417604	0.388926	0.368069	0.369051	0.383285	0.399273	0.343652	0.356355	0.386573	0.380299	0.344138	0.423021	0.307306	0.342304	0.377532	0.346885	0.425036	0.360918	0.338053	0.415204	0.409054	0.333557	0.354609	0.329227	0.383934	0.354367	0.379856	0.357823	0.367781	0.357987	0.395852	0.338314	0.381529	0.368129	0.331911
mESC_NGS_15	0.363599	0.463429	0.42671	0.582516	0.428609	0.530811	0.542312	0.233132	0.274431	0.221722	0.260333	0.195653	0.191341	0.235113	0.289554	0.276081	0.231115	0.253738	0.243848	0.282677	0.224867	0.233425	0.235279	0.234322	0.221428	0.267967	0.200007	0.191152	0.252862	0.224387	0.290917	0.227915	0.209136	0.278802	0.283723	0.207204	0.228388	0.203862	0.260992	0.261286	0.267249	0.237159	0.241795	0.237503	0.282919	0.214411	0.260195	0.23733	0.213907
mESC_NGS_1	0.623858	0.633759	0.608708	0.626554	0.543251	0.524598	0.600144	0.377826	0.391186	0.358605	0.394291	0.371547	0.382804	0.404769	0.491385	0.472064	0.455039	0.443158	0.476709	0.469385	0.42142	0.441801	0.47768	0.475291	0.417983	0.518248	0.382183	0.452564	0.472734	0.432921	0.496449	0.462058	0.428102	0.499114	0.487903	0.419571	0.44392	0.421609	0.466643	0.416298	0.457211	0.43689	0.44587	0.449631	0.464531	0.42321	0.455556	0.462819	0.416944
mESC_NGS_10	0.57554	0.551683	0.590446	0.679633	0.479356	0.468844	0.554865	0.252091	0.298294	0.232653	0.272025	0.236334	0.239951	0.272673	0.354308	0.35577	0.313914	0.312121	0.34287	0.337513	0.296064	0.297161	0.326798	0.322388	0.291139	0.37533	0.260305	0.300258	0.322094	0.295877	0.344225	0.321321	0.289167	0.368921	0.350733	0.281392	0.308081	0.27835	0.332287	0.319329	0.326267	0.307599	0.317184	0.314113	0.337559	0.292813	0.327742	0.322839	0.285616
mESC_NGS_4	0.413097	0.494443	0.478907	0.622705	0.4504	0.516102	0.547016	0.236307	0.27196	0.220235	0.255294	0.199617	0.197951	0.238528	0.308226	0.288592	0.250212	0.268304	0.259699	0.301922	0.237963	0.246164	0.259735	0.251267	0.235288	0.292644	0.209321	0.208739	0.268809	0.236083	0.314716	0.242586	0.218817	0.293792	0.302529	0.220101	0.239737	0.213951	0.27075	0.267273	0.277768	0.246374	0.252563	0.245228	0.29023	0.227301	0.275737	0.24519	0.222319
mESC_NGS_6	0.611833	0.540902	0.559228	0.557531	0.503943	0.441995	0.533104	0.321587	0.34151	0.320974	0.35538	0.331975	0.343245	0.360613	0.437182	0.41211	0.411184	0.390942	0.432806	0.406379	0.387291	0.410951	0.441662	0.459507	0.388532	0.47367	0.343335	0.428231	0.427949	0.405113	0.437248	0.426344	0.411856	0.456408	0.442072	0.394588	0.408234	0.384725	0.426642	0.371646	0.41014	0.403367	0.418404	0.426914	0.432685	0.391541	0.404364	0.435968	0.384507
[truncated: 28 more columns]

## Sheet: S2C Fig
S2C Fig. Coverage of reads along the whole transcripts.
Gene Body Percentile	1	2	3	4	5	6	7	8	9	10	11	12	13	14	15	16	17	18	19	20	21	22	23	24	25	26	27	28	29	30	31	32	33	34	35	36	37	38	39	40	41	42	43	44	45	46	47	48	49
mESC_1_1	1681654	1904628	2038599	2138559	2208546	2271910	2325591	2370203	2412760	2441263	2462992	2481721	2496785	2528326	2539456	2543881	2566248	2570743	2596370	2619793	2622466	2640377	2650107	2682726	2696213	2698791	2715571	2745180	2758883	2778027	2789893	2806759	2799219	2800559	2815084	2824687	2831862	2834496	2840394	2863770	2861950	2854149	2866048	2872075	2870211	2882986	2874022	2883281	2898800
mESC_1_2	841025	946652	1005579	1052915	1082802	1112170	1135239	1159638	1178736	1190505	1202073	1205965	1219106	1233472	1239264	1239817	1253273	1252986	1266796	1278933	1280999	1291556	1295183	1309880	1314854	1315093	1326484	1344687	1351640	1360488	1367446	1374288	1369640	1371297	1380898	1389566	1394486	1395536	1401951	1414209	1411317	1411466	1418751	1421951	1424020	1433322	1432188	1437381	1449968
mESC_1_3	1605888	1801568	1913881	2009448	2068113	2128934	2176517	2221788	2258773	2282864	2308265	2323745	2342867	2378430	2389191	2392493	2419075	2415900	2434205	2458937	2463518	2489744	2494121	2525769	2539349	2539157	2560095	2589103	2606844	2626357	2633632	2644852	2637645	2636407	2651315	2663402	2669463	2673019	2673856	2704119	2692298	2693186	2708831	2706815	2713059	2727717	2715512	2727125	2744835
mESC_1_4	1147849	1290332	1372466	1440022	1481414	1525568	1559207	1589161	1613323	1630689	1643744	1653370	1666143	1685910	1693945	1696862	1715896	1718753	1730922	1747797	1749338	1765010	1770628	1795446	1803936	1804624	1815386	1833911	1844866	1854089	1862593	1871707	1866263	1867398	1881532	1887801	1893330	1895400	1896972	1915920	1913430	1912192	1923415	1924769	1927853	1936256	1930783	1936544	1950451
mESC_1_5	2081130	2346741	2493100	2613638	2691248	2768443	2827170	2880009	2927132	2961955	2988524	3012716	3037893	3074924	3088711	3092123	3126181	3128627	3156683	3187369	3192102	3218656	3225685	3269645	3285132	3284856	3304887	3339766	3359861	3379998	3393637	3408879	3400765	3400608	3420861	3434145	3443034	3446574	3452756	3485713	3477468	3470764	3488222	3494169	3491279	3509577	3496703	3508301	3533375
mESC_1_7	1157802	1306595	1391823	1462545	1509791	1553838	1586471	1618596	1650417	1668174	1684852	1695214	1709688	1731536	1737542	1740783	1760627	1761812	1780222	1798047	1800888	1815957	1821433	1845079	1854170	1856679	1869698	1890781	1901092	1912651	1922718	1932049	1927773	1928574	1938969	1947517	1952884	1954826	1957414	1976166	1973979	1971014	1979441	1984135	1982713	1992407	1987008	1992246	2005239
mESC_2_1	949031	1083105	1157547	1216761	1255773	1292894	1321187	1345408	1367090	1383831	1400156	1407331	1419979	1432978	1442459	1450219	1464157	1466318	1477028	1489484	1491784	1502163	1506850	1521148	1527058	1527661	1533071	1545418	1553757	1562748	1567945	1574661	1572868	1569253	1575117	1576696	1580029	1579154	1582967	1592354	1589808	1584680	1589114	1589520	1586443	1590289	1582269	1585775	1587795
mESC_2_10	647075	744632	800568	845398	875938	904136	924819	944654	961761	974209	983843	990175	999160	1011261	1017642	1023384	1034589	1035953	1044518	1053005	1053262	1061063	1066906	1078800	1084351	1087014	1090925	1101590	1107843	1115547	1120957	1128049	1127744	1126918	1133674	1134619	1138644	1138563	1137822	1146481	1144608	1141680	1146429	1147567	1146011	1149045	1145006	1147588	1151227
mESC_2_11	1392970	1597979	1708228	1797931	1858781	1916001	1955575	1993308	2026981	2054327	2080111	2093905	2111640	2135903	2150780	2159840	2182964	2182795	2197609	2218411	2222167	2242833	2250525	2279332	2290210	2291846	2299857	2319860	2335882	2351626	2358966	2367553	2363820	2358726	2370368	2374229	2380536	2378720	2385226	2401802	2397555	2392685	2400694	2401460	2398748	2405533	2393073	2401223	2407552
mESC_2_12	408388	467337	499719	527149	545101	562641	574807	585098	595000	602834	611983	616510	622488	629345	633885	636094	644279	644063	648590	653613	654385	661440	664146	671392	674852	675877	678727	684119	686950	691949	694629	697162	696670	694870	697823	698744	701609	701013	702088	706570	705603	702762	704301	704828	704483	705526	702020	703242	705008
mESC_2_13	1464311	1678045	1795554	1891421	1954219	2010361	2052778	2093445	2131437	2153236	2179039	2193630	2212750	2241226	2251540	2262639	2284886	2282385	2301230	2322667	2321734	2339980	2353233	2378346	2387376	2388965	2400055	2421308	2430196	2448145	2457007	2464799	2456492	2450912	2462976	2464008	2470034	2465999	2468608	2488994	2484985	2474663	2481959	2480252	2476420	2481059	2469691	2477015	2484206
mESC_2_14	1163028	1329736	1418360	1494328	1545906	1594306	1628428	1659731	1685816	1706122	1729739	1742828	1757404	1777993	1788133	1796287	1818966	1817859	1830221	1846076	1849099	1865871	1873100	1892770	1901028	1903913	1912106	1926880	1937465	1951374	1957353	1966230	1965102	1960950	1968583	1971046	1976221	1974337	1976065	1990951	1984343	1976090	1979994	1980866	1977260	1982575	1969490	1974195	1979126
mESC_2_15	958008	1099942	1178798	1241031	1286561	1327617	1356470	1382761	1407337	1424901	1441103	1453030	1464535	1480841	1490211	1495303	1512682	1512675	1523744	1536501	1539671	1552278	1559318	1577059	1584927	1587359	1593047	1607560	1615436	1625735	1632182	1638762	1637157	1634531	1641615	1641763	1646755	1645917	1647096	1658529	1656265	1650951	1654749	1654590	1651992	1655193	1646149	1649546	1652968
mESC_2_16	1031724	1182483	1265390	1331027	1376038	1416504	1446370	1472252	1500089	1517925	1535863	1547935	1558624	1576302	1583468	1588696	1608713	1606983	1619704	1634552	1637507	1650419	1657186	1678102	1682739	1683515	1689703	1704156	1711202	1722313	1729353	1737096	1734167	1731706	1739294	1741862	1745912	1745161	1748512	1758428	1757091	1750204	1755564	1755498	1751027	1755657	1748258	1750863	1754052
mESC_2_17	731499	844794	909493	959201	990343	1021262	1043501	1063191	1082929	1098414	1109746	1118469	1126347	1141481	1150823	1156983	1169093	1170870	1177282	1189956	1190114	1199170	1206251	1220178	1227523	1230835	1232372	1241506	1248376	1258056	1262425	1271334	1267694	1266146	1272401	1270823	1271959	1272546	1273716	1281957	1281065	1277073	1280553	1278420	1276399	1279407	1271221	1274603	1278392
mESC_2_18	1322645	1515398	1623136	1710354	1769319	1822967	1865388	1902705	1937346	1958786	1984622	1998310	2013799	2034552	2048616	2056582	2080797	2080289	2094681	2113292	2116782	2134264	2141677	2166518	2173986	2176633	2185945	2204287	2215767	2231654	2242145	2249828	2246678	2242304	2253330	2256621	2262253	2261078	2264118	2279917	2277218	2268141	2272965	2272507	2270416	2277134	2266349	2269456	2275336
mESC_2_19	1281447	1466262	1561887	1642975	1699179	1750985	1784050	1819168	1851048	1872116	1892791	1906521	1920865	1941315	1951125	1959780	1983441	1980249	1996118	2010507	2012707	2028852	2033996	2055496	2063524	2066402	2075715	2093874	2105700	2120197	2125254	2133956	2129952	2125232	2134545	2138014	2144408	2141806	2144798	2160402	2154626	2149165	2154499	2155550	2151266	2155588	2144103	2149064	2153740
mESC_2_2	1286380	1467884	1572403	1653390	1708644	1757542	1796523	1832749	1867304	1887208	1912437	1923428	1940610	1961595	1974206	1981147	2007808	2006196	2019712	2038149	2042435	2057784	2066971	2089187	2096352	2095977	2105882	2126466	2132579	2144005	2157091	2164269	2163146	2159874	2168693	2171955	2179628	2174469	2182817	2192643	2188259	2180941	2189590	2187307	2184288	2190998	2177798	2182213	2190322
mESC_2_20	1317939	1517117	1623499	1709463	1766974	1821103	1861309	1898811	1932563	1953408	1977562	1988643	2004617	2022030	2033613	2041858	2064424	2065521	2081421	2096589	2101940	2117504	2124532	2147495	2154075	2154882	2162064	2180301	2189967	2202068	2208653	2220255	2216042	2212616	2225043	2225026	2232019	2231119	2234377	2250328	2243770	2236085	2239156	2240630	2237490	2244055	2231574	2232623	2238943
mESC_2_21	1008880	1159043	1239837	1304659	1348583	1386985	1417068	1441613	1463506	1481382	1498348	1504185	1516384	1532602	1541071	1546139	1562467	1562203	1571237	1585415	1584619	1596309	1603501	1617983	1622784	1622260	1626434	1639217	1645907	1656009	1659709	1665799	1661814	1656723	1663499	1662433	1666391	1662528	1664286	1674720	1670263	1663722	1667845	1665923	1662782	1665841	1656532	1657155	1658654
mESC_2_23	1096361	1258804	1344718	1415163	1463961	1505415	1536193	1563991	1590596	1608841	1625475	1634214	1646260	1662414	1670677	1676197	1695983	1693789	1707325	1721640	1721897	1733032	1740814	1756277	1762512	1762660	1766891	1781704	1791479	1800459	1806891	1812957	1808134	1802405	1810596	1811618	1816100	1814963	1818081	1829966	1824991	1816135	1821542	1819903	1816831	1819820	1810984	1813264	1817728
mESC_2_24	1248749	1433631	1533180	1612934	1666393	1715678	1750667	1782345	1810681	1830230	1850974	1862788	1875982	1893267	1902550	1908208	1926795	1926671	1939911	1954940	1955873	1971152	1977063	1995523	2001333	2000933	2007417	2024200	2033692	2046155	2052467	2059595	2054785	2049960	2059331	2062529	2067460	2066375	2068772	2083023	2078507	2069619	2074055	2074339	2068418	2072438	2062264	2064981	2067068
mESC_2_25	1337799	1530385	1632647	1714697	1770513	1827180	1864919	1900498	1933085	1956838	1978908	1997031	2014491	2035296	2049249	2057472	2079296	2078837	2095650	2110673	2112236	2129607	2139876	2166221	2173371	2171447	2180311	2198180	2210703	2224269	2230915	2239569	2232021	2228063	2238304	2242334	2246343	2243565	2247467	2262711	2257475	2250899	2255064	2255750	2251361	2256686	2241717	2248246	2256960
mESC_2_26	1309943	1507764	1615002	1701952	1763242	1815481	1853405	1889040	1919912	1943482	1966649	1981526	1996787	2017921	2030240	2038269	2059388	2058657	2073644	2089931	2090842	2108815	2118089	2140753	2147786	2150943	2157788	2177064	2185983	2198820	2205540	2214660	2210639	2204978	2216073	2216419	2221721	2220468	2222171	2235465	2229624	2222814	2228442	2227794	2222547	2227541	2216004	2219792	2225178
mESC_2_27	1729296	1988227	2121524	2229010	2300075	2367555	2416219	2463271	2507424	2528706	2560089	2574019	2595750	2620232	2630951	2637255	2665669	2662081	2684692	2709259	2713214	2733953	2745748	2775397	2783228	2776078	2789065	2818428	2824801	2844525	2855588	2865918	2859175	2852752	2867734	2872957	2880109	2875886	2884257	2903052	2896679	2886494	2896616	2897929	2895163	2901795	2890362	2894760	2906543
mESC_2_28	1407980	1612415	1720515	1809705	1869945	1926043	1964343	2001251	2033433	2056649	2079408	2093295	2109375	2131860	2142856	2149476	2173268	2170533	2187191	2204214	2207568	2226359	2234120	2259486	2266737	2264192	2273478	2291938	2304469	2318374	2321685	2329964	2326427	2322504	2331694	2335938	2341348	2340331	2345704	2361665	2356260	2350344	2356747	2355157	2354038	2356698	2344402	2349303	2355729
mESC_2_29	1404852	1614321	1726806	1816522	1875414	1933720	1974399	2012928	2048607	2073278	2097148	2113928	2130189	2152634	2162529	2170289	2198542	2197266	2215723	2231916	2233813	2247740	2256907	2282557	2288784	2289606	2295499	2314590	2325764	2337346	2347084	2357654	2356070	2353979	2361724	2360731	2367960	2367872	2370960	2386813	2380917	2373131	2379834	2379833	2373350	2378992	2365719	2368288	2373286
mESC_2_3	953524	1092437	1168303	1229651	1271170	1308693	1335651	1360966	1386082	1401798	1417778	1428272	1440561	1455375	1463616	1470607	1485806	1485057	1496564	1509393	1511447	1522436	1527653	1540982	1545748	1545572	1550518	1564411	1571963	1580365	1587966	1593449	1589436	1585570	1593126	1594734	1598503	1597411	1600340	1610343	1606105	1600837	1604364	1603357	1600759	1602724	1592830	1598333	1601856
mESC_2_30	2053386	2357392	2518797	2650885	2740312	2823832	2885972	2944049	2994964	3030206	3065511	3088729	3110414	3143378	3159663	3172924	3209831	3206634	3233755	3257864	3258845	3283279	3294322	3332803	3344361	3343727	3356651	3382483	3399938	3420762	3432344	3449534	3443229	3433472	3452069	3454239	3460976	3460855	3464410	3489825	3480255	3469298	3477117	3477074	3468575	3474948	3457644	3464897	3474136
mESC_2_31	1443311	1657587	1772354	1866144	1932671	1992531	2036087	2076184	2111774	2138907	2164329	2181802	2198352	2220492	2232420	2241808	2266946	2266825	2283388	2302834	2306266	2326976	2335987	2361876	2370646	2372515	2382759	2405266	2419541	2433500	2441726	2452318	2447071	2441214	2454130	2457369	2463720	2463037	2464997	2482925	2477842	2471233	2476758	2478958	2473891	2479349	2466798	2468943	2475195
mESC_2_32	1525877	1749785	1863209	1965290	2031780	2096578	2144085	2188555	2226078	2253534	2280259	2296978	2313764	2340978	2355016	2363512	2394900	2391293	2407244	2429757	2432443	2451954	2461641	2490094	2500551	2499859	2511494	2532888	2549185	2567711	2575592	2585313	2580085	2573127	2584517	2589275	2596450	2595288	2597787	2617863	2611922	2605252	2611723	2609752	2602759	2608532	2597063	2600680	2610272
mESC_2_33	1166422	1331686	1420329	1492760	1539538	1585631	1619353	1648798	1680179	1699527	1720279	1734489	1747620	1765584	1773683	1779399	1798948	1797382	1812426	1828835	1830142	1844863	1854409	1876007	1882804	1881298	1889852	1907497	1916469	1928355	1936810	1945275	1941438	1937810	1948269	1952291	1958422	1955978	1960164	1973225	1970392	1965248	1969823	1971266	1968588	1973886	1965868	1970095	1974966
mESC_2_34	1301725	1492774	1595342	1675720	1733860	1784669	1821298	1856443	1890434	1911612	1935471	1950772	1966158	1987548	1999541	2007852	2029595	2027372	2044651	2062303	2066965	2084238	2090270	2114592	2123482	2125025	2132636	2152403	2161963	2175111	2181232	2192124	2188130	2185366	2194389	2197273	2201620	2201407	2206018	2220489	2217847	2212769	2218076	2218994	2214946	2220874	2211271	2216071	2224176
mESC_2_35	1242757	1425156	1523571	1604947	1657676	1708274	1745807	1779420	1812163	1832524	1854630	1866710	1880722	1898511	1910537	1922109	1944918	1948014	1962775	1981850	1985351	2002198	2010062	2035943	2046158	2049528	2056806	2075640	2084447	2096312	2107127	2116040	2113261	2108531	2117646	2118190	2124574	2126182	2127969	2141949	2139227	2132004	2138424	2140482	2134906	2141123	2132850	2136297	2140416
mESC_2_36	1487568	1700467	1815575	1909037	1970848	2030306	2071329	2113497	2145484	2170810	2194936	2208982	2224712	2249180	2264227	2270813	2298234	2297882	2317107	2335584	2338991	2357618	2365234	2392143	2401372	2400807	2409846	2431041	2445753	2462521	2471414	2479455	2473902	2467338	2480400	2485097	2492794	2491164	2496546	2512141	2505197	2498757	2507831	2509522	2505733	2514237	2501658	2506970	2517166
mESC_2_37	880106	1014488	1090599	1152352	1194860	1231241	1259944	1285184	1306878	1325238	1340148	1354513	1364920	1381882	1389129	1396532	1410503	1412341	1421296	1432460	1434706	1442934	1450074	1467764	1474814	1478545	1481080	1492880	1499152	1508717	1516139	1523431	1520644	1519152	1526032	1525736	1531420	1532209	1533621	1542641	1540283	1537080	1540113	1538561	1536058	1538734	1531155	1534079	1537327
mESC_2_38	1897138	2171086	2323036	2441726	2521662	2593780	2646722	2697279	2743673	2774725	2807969	2829645	2852224	2881924	2899716	2909546	2939807	2940850	2962134	2986811	2993210	3016829	3027789	3061052	3071817	3072090	3081379	3104920	3122224	3143258	3153732	3165284	3157245	3150346	3165021	3167398	3177934	3177629	3185038	3204833	3201245	3193069	3199230	3198571	3193741	3201614	3184514	3195325	3203473
mESC_2_39	907220	1041574	1117046	1179051	1221184	1261122	1289815	1314488	1335831	1354553	1371730	1383931	1395925	1411405	1419565	1426859	1441536	1440566	1451222	1463559	1465718	1477840	1483151	1501765	1509635	1511890	1516341	1528019	1536790	1547555	1553027	1559656	1557167	1554614	1561578	1560676	1565283	1565186	1566880	1578971	1575570	1570161	1574112	1574575	1572647	1574558	1567813	1570734	1572928
mESC_2_4	635455	729768	780991	822488	849649	877234	896731	913531	927943	939954	951760	957909	964888	976125	982518	986370	997557	995363	1003662	1011087	1012576	1019947	1023472	1034867	1037677	1036976	1040323	1048285	1053957	1059869	1062521	1066824	1064482	1062586	1066114	1066440	1068806	1067793	1070813	1078465	1075703	1072764	1076320	1076486	1073618	1075430	1069786	1072847	1076354
mESC_2_40	1688604	1930676	2062271	2168156	2240376	2308505	2361210	2405540	2451173	2481120	2517585	2536815	2555048	2585073	2597569	2606896	2638171	2642722	2665327	2690118	2692624	2719176	2731015	2766773	2778222	2779365	2790460	2818040	2828446	2845440	2859954	2873271	2870634	2865321	2879864	2883875	2893134	2894941	2897647	2917149	2912757	2904804	2913503	2914362	2907304	2917411	2901497	2906006	2915400
mESC_2_41	1412735	1621511	1739980	1833560	1897695	1958274	2000848	2042363	2075258	2102198	2127086	2141928	2160307	2180393	2194883	2202193	2230551	2230507	2248995	2269986	2276333	2292271	2302138	2327401	2335311	2339123	2345534	2367363	2379873	2396186	2406022	2414988	2412695	2406664	2420347	2421635	2428742	2428472	2434336	2448938	2443567	2438156	2443079	2443460	2439029	2444615	2432771	2437667	2442359
mESC_2_42	1033130	1187036	1266935	1333235	1377657	1421442	1453669	1483348	1511066	1530036	1550165	1562009	1573257	1591990	1602541	1611649	1628477	1629550	1639413	1652878	1654078	1667549	1675516	1696847	1704512	1707934	1716365	1732008	1740379	1750426	1758467	1764736	1763002	1760920	1768998	1769785	1774873	1773677	1774342	1787194	1783615	1781433	1784016	1784208	1780947	1785318	1775484	1778464	1782667
mESC_2_43	1371124	1571430	1681363	1769947	1830701	1887089	1930877	1967539	1999895	2024197	2044325	2061443	2076261	2099302	2111368	2123649	2146130	2149464	2165533	2183179	2186654	2201321	2212958	2240321	2245209	2250239	2257704	2273032	2286370	2302199	2310867	2320012	2315757	2312174	2325016	2322884	2328739	2329888	2330333	2345373	2340524	2333965	2339966	2338935	2336539	2341084	2328957	2334702	2340590
mESC_2_44	1313547	1504386	1605125	1690483	1745332	1797885	1834290	1868882	1899602	1924009	1943078	1958399	1972791	1992175	2004677	2014322	2036854	2035865	2051514	2067673	2069784	2085269	2092205	2114407	2122373	2122889	2128180	2145059	2156703	2167742	2174151	2184566	2180275	2174232	2182707	2183245	2188153	2185948	2189272	2201752	2196516	2188214	2193409	2194085	2189123	2195309	2183611	2187461	2191694
mESC_2_45	1021603	1177807	1263743	1329376	1373421	1413514	1444434	1471876	1497906	1516059	1532955	1542295	1554767	1571832	1579504	1585614	1601969	1603570	1614017	1627413	1627642	1638153	1645247	1662699	1666834	1668025	1675668	1687930	1695185	1705288	1713826	1720866	1717359	1715543	1719957	1722697	1725785	1725501	1727539	1736281	1732645	1726691	1730746	1729582	1726888	1729985	1720568	1723256	1726848
mESC_2_46	1333090	1533548	1640678	1728229	1787264	1841276	1881884	1918003	1949829	1973288	1993146	2003542	2020624	2041883	2053274	2060289	2081702	2079449	2093578	2109747	2111687	2125622	2133652	2155203	2161550	2161279	2168676	2186757	2199054	2212918	2218382	2227966	2222775	2216793	2226333	2225605	2230913	2226527	2229251	2241468	2233826	2225720	2231539	2230461	2225050	2228329	2214755	2220910	2226940
mESC_2_47	495614	566775	605768	638584	662483	683236	699313	712945	725821	735231	742606	748466	754480	763481	768928	771003	781518	781038	787724	794921	796380	801630	804787	814575	819369	820340	822412	830783	835532	842065	844939	850184	847840	846423	851087	851364	853326	852904	854404	861408	861641	858166	860271	859745	858120	861086	857135	858715	861503
mESC_2_48	1587846	1829069	1958312	2064919	2134401	2200585	2248856	2294196	2334461	2363555	2388196	2411354	2430880	2460705	2477553	2488114	2514764	2516443	2537465	2559314	2562590	2583214	2593928	2624832	2637308	2643239	2651909	2676213	2687518	2704398	2715916	2730129	2725214	2719408	2734133	2738208	2745097	2744662	2747724	2764057	2758503	2748797	2754664	2755423	2751359	2759054	2749070	2749373	2757865
mESC_2_5	1063365	1219720	1305853	1377028	1423264	1468867	1499954	1530800	1559136	1576008	1597845	1609259	1621675	1637936	1648997	1656274	1675221	1676635	1688740	1703953	1705825	1722003	1729512	1749385	1754909	1755098	1762406	1776251	1783555	1793695	1800227	1807670	1806420	1801943	1811914	1812501	1819793	1817972	1821015	1833429	1828526	1822380	1824820	1824194	1822741	1827077	1819530	1821779	1826596
mESC_2_6	708601	813270	871169	916817	947772	975911	997016	1015210	1032430	1045288	1057152	1066880	1074774	1085870	1093694	1099476	1111811	1113650	1120895	1132137	1133666	1141605	1147850	1160998	1166720	1168632	1171858	1183442	1189301	1197706	1203718	1208026	1205880	1203172	1208622	1209364	1212365	1212630	1214635	1222786	1219841	1216507	1219801	1220203	1217844	1221252	1214984	1217124	1220559
mESC_2_7	889570	1020192	1092521	1151877	1187263	1221609	1246997	1270417	1292549	1305878	1320720	1329804	1340513	1354747	1362881	1366947	1382325	1381324	1390287	1399976	1401826	1411747	1415891	1431781	1435724	1435318	1440317	1452687	1460144	1468518	1475020	1480809	1478980	1476642	1482556	1486098	1489461	1488597	1491059	1500808	1497830	1490932	1495237	1495093	1495294	1497866	1489562	1493171	1497086
mESC_2_8	486422	559569	598474	631280	653021	673279	688357	702673	715981	724449	733935	739525	745786	753419	758130	761388	769978	768985	776098	782994	783984	790042	793166	802439	805008	805824	808426	815008	820556	827260	830725	833638	833081	830340	834185	835412	838622	838615	839585	845246	844094	841103	842750	843585	842094	843809	839455	841613	844240
mESC_2_9	967061	1113280	1193511	1258769	1302329	1341826	1371052	1397894	1423238	1440556	1457620	1468287	1479004	1496740	1506687	1512692	1528832	1527533	1536432	1551025	1551769	1564324	1569821	1583437	1589618	1590934	1595806	1607055	1615005	1626310	1631379	1636545	1634314	1629781	1636433	1637023	1640733	1639389	1642924	1650378	1648506	1641501	1644865	1643719	1640194	1642697	1632946	1635343	1637961
[truncated: 51 more columns]

## Sheet: S3 Fig
S3 Fig. Saturation curve of detected genes and isoforms in cells at different developmental stages.
4-cell				8-cell				2-cell_early				Eblast				2-cell_late				Lblast				Oocyte				Morula				Zygote
Reads	isoform	gene		Reads	isoform	gene		Reads	isoform	gene		Reads	isoform	gene		Reads	isoform	gene		Reads	isoform	gene		Reads	isoform	gene		Reads	isoform	gene		Reads	isoform	gene
0	0	0		0	0	0		0	0	0		0	0	0		0	0	0		0	0	0		0	0	0		0	0	0		0	0	0
10000	3633.35	3225.6		10000	3385.35	3016.8		10000	4066.6	3559.15		10000	3148.35	2893.6		10000	4162.45	3693.15		10000	3075.6	2806.95		10000	3485.45	3052.85		10000	3569.05	3207.4		10000	3631.75	3201.15
20000	5353.65	4550.7		20000	4723.6	4071.05		20000	6128.3	5085.35		20000	4490.75	4007.05		20000	6238	5279.05		20000	4486.15	3954.85		20000	5078.35	4259.3		20000	5238.25	4524.05		20000	5286.8	4487.45
30000	6510.6	5378.25		30000	5557.75	4690.2		30000	7576.3	6060.9		30000	5364.3	4698.75		30000	7653.9	6276.8		30000	5417.65	4663.75		30000	6164	5040.8		30000	6412	5376.15		30000	6469.2	5350.7
40000	7371.5	5969.65		40000	6106.75	5083.9		40000	8706.95	6765.55		40000	6032.55	5200.7		40000	8723.25	6988.8		40000	6109.55	5167.75		40000	7029.65	5643		40000	7277.55	5975.7		40000	7368.95	5976
50000	8031.9	6399.05		50000	6519.5	5367.6		50000	9603.8	7313.8		50000	6522.75	5556.55		50000	9558.95	7536.35		50000	6650.6	5545.05		50000	7734	6107.2		50000	7984.2	6422.9		50000	8104.8	6465.45
60000	8599.35	6763.25		60000	6834.7	5571.55		60000	10357.2	7742.6		60000	6917.3	5836.2		60000	10286.2	7987.45		60000	7097.05	5844.85		60000	8286.35	6465.65		60000	8596.9	6821.15		60000	8714.85	6873.15
70000	9044.35	7029		70000	7097.85	5754.05		70000	11023.9	8121.2		70000	7247	6064.55		70000	10877.1	8354.1		70000	7458.35	6094.6		70000	8812.15	6799.35		70000	9086.8	7105.2		70000	9256.6	7209.05
80000	9438.55	7262.65		80000	7296.5	5877.35		80000	11569.4	8434		80000	7528.6	6258.3		80000	11416.6	8675.8		80000	7763.25	6279.75		80000	9240.85	7073.1		80000	9522.15	7368.25		80000	9725.35	7508.65
90000	9771.45	7468.7		90000	7484.35	5996.65		90000	12075.2	8705.65		90000	7751.8	6411.25		90000	11876.1	8939.1		90000	8019.65	6443.8		90000	9644.8	7318.25		90000	9909.7	7589.1		90000	10150.5	7758.3
100000	10077.3	7643.4		100000	7644.05	6098.35		100000	12554.7	8954.75		100000	7957.25	6539.5		100000	12280.9	9168.1		100000	8226.6	6572.05		100000	10047.5	7554.3		100000	10251.2	7780.9		100000	10570.8	8018
110000	10347.1	7796.35		110000	7760.35	6167.85		110000	12942	9155.6		110000	8136.55	6652.45		110000	12676.4	9398.95		110000	8433.9	6701.5		110000	10347.9	7741.9		110000	10575.2	7950.1		110000	10893.6	8202.3
120000	10560.8	7917.35		120000	7888.25	6251.8		120000	13330	9352.6		120000	8276.35	6741.9		120000	13012.5	9582.5		120000	8595.1	6800.5		120000	10663.8	7924.4		120000	10856.6	8099.05		120000	11204	8399.8
130000	10781.5	8046.75		130000	8000.1	6321.9		130000	13676.5	9532.65		130000	8413.2	6825.1		130000	13310	9733.15		130000	8750.4	6882.35		130000	10932.5	8081.95		130000	11131.9	8250.8		130000	11510	8571.75
140000	10987.6	8157.15		140000	8090.65	6381.05		140000	13985.8	9676		140000	8537.3	6908.6		140000	13600.8	9892.8		140000	8884.15	6964.65		140000	11210.1	8252.2		140000	11367.4	8377.7		140000	11802.1	8730.1
150000	11141.8	8234.2		150000	8178.3	6431.3		150000	14274.4	9816.55		150000	8643.4	6966.7		150000	13866.3	10046.7		150000	9009.4	7040.05		150000	11463.4	8383		150000	11605	8491.55		150000	12059.2	8876.7
160000	11300.7	8323		160000	8257.1	6473.35		160000	14564.5	9957.05		160000	8757.05	7034.5		160000	14106.3	10183.6		160000	9126.5	7101.2		160000	11689	8519.55		160000	11806	8599.85		160000	12312.2	9038.45
170000	11441.6	8400.4		170000	8332.45	6516.95		170000	14828	10084.1		170000	8849.55	7084.85		170000	14335.7	10294.1		170000	9210.3	7151.25		170000	11919	8655.6		170000	11987.8	8687.45		170000	12531.4	9153.85
180000	11586.4	8476.7		180000	8392.1	6559.05		180000	15058.1	10189.1		180000	8928.5	7133		180000	14522.4	10379		180000	9313.55	7208.7		180000	12131.6	8762.95		180000	12165.6	8773.75		180000	12730.3	9252.05
190000	11700.9	8539.55		190000	8460.2	6595.3		190000	15279.4	10301.7		190000	9002.05	7177.75		190000	14749	10506.6		190000	9394.55	7257.7		190000	12308	8870.4		190000	12346.6	8864.6		190000	12967.6	9385
200000	11832.2	8606.85		200000	8522.85	6640.15		200000	15498.9	10401.6		200000	9069.1	7212.65		200000	14925.9	10598.9		200000	9463.2	7291.35		200000	12489.2	8978.45		200000	12510.2	8941.6		200000	13135	9467.95
210000	11934.7	8660.6		210000	8577.85	6667.3		210000	15722	10509		210000	9134.7	7252.15		210000	15091.2	10682.4		210000	9541.75	7333.05		210000	12682.6	9072.05		210000	12646	9006.25		210000	13322.4	9582.5
220000	12028	8710.15		220000	8616.65	6686.5		220000	15887.4	10579.4		220000	9182.9	7282.9		220000	15266.8	10767.3		220000	9596.65	7364.1		220000	12867.6	9182.65		220000	12788.2	9073		220000	13502.8	9663.45
230000	12122	8755		230000	8679.2	6728.15		230000	16071.8	10661.9		230000	9240.65	7311.6		230000	15421.9	10853		230000	9657.65	7394.1		230000	12988	9241.8		230000	12941.4	9145.2		230000	13681	9765.65
240000	12224.8	8806.15		240000	8720.45	6748.65		240000	16233.2	10721.3		240000	9293.2	7346.2		240000	15561.3	10918.6		240000	9717.5	7430.35		240000	13157.4	9339.95		240000	13065.5	9196.75		240000	13835.1	9845.55
250000	12302.6	8850.9		250000	8763.75	6775.8		250000	16391.3	10821.2		250000	9339.45	7366.8		250000	15699	10991.2		250000	9773.5	7459.2		250000	13328.5	9425.8		250000	13173.7	9261.3		250000	14001	9925.3
260000	12378.5	8886.1		260000	8809.55	6806.85		260000	16574	10893.5		260000	9386.1	7396.25		260000	15837.1	11063.4		260000	9819.2	7486.2		260000	13475.6	9514.8		260000	13293.5	9310.1		260000	14124.6	10007.6
270000	12473.5	8927.55		270000	8841.8	6829.3		270000	16686.1	10945.8		270000	9443.65	7415.8		270000	15958.5	11116.6		270000	9863.3	7502.85		270000	13611	9578.25		270000	13387	9350.7		270000	14308	10097.9
280000	12540.5	8969.3		280000	8890.25	6856.7		280000	16852.4	11018.3		280000	9472.5	7436.5		280000	16080.8	11168.9		280000	9903.45	7526.45		280000	13735.5	9648.5		280000	13523.1	9415.6		280000	14437.4	10157.1
290000	12598.1	8993.1		290000	8928.55	6878.75		290000	16980.7	11068.1		290000	9500.3	7453.45		290000	16182.5	11230.6		290000	9962.25	7557.85		290000	13880	9713.05		290000	13590.2	9444.75		290000	14569.4	10227.9
300000	12660	9025.85		300000	8975.35	6906.8		300000	17095.2	11124.4		300000	9543.75	7476.25		300000	16305.2	11290.6		300000	9990.15	7570.45		300000	13994.6	9774.2		300000	13711.8	9493.3		300000	14689.1	10281.3
310000	12742.5	9073.8		310000	8985.05	6909.95		310000	17248.8	11188		310000	9565.85	7487.05		310000	16406.2	11338.8		310000	10021.5	7588.4		310000	14086.1	9827.75		310000	13799.5	9544.1		310000	14820.7	10351.1
320000	12778.8	9087.15		320000	9023.4	6933.05		320000	17357.9	11238.7		320000	9606.4	7510.6		320000	16502.5	11379.4		320000	10062.7	7607.65		320000	14229.2	9910		320000	13882	9576.9		320000	14939.2	10422.7
330000	12837.6	9106.8		330000	9052.6	6949.85		330000	17472.8	11289.5		330000	9637	7528.25		330000	16637.3	11442.5		330000	10088.7	7621.7		330000	14365.1	9967.35		330000	13954.5	9610.75		330000	15061.4	10475.6
340000	12891	9139.35		340000	9090.15	6965.45		340000	17583.9	11345.1		340000	9668.8	7540.15		340000	16691.7	11472		340000	10114.2	7635.05		340000	14469.6	10030		340000	14043.6	9641.65		340000	15164	10534.1
350000	12944	9166.25		350000	9114.4	6987.3		350000	17678	11382		350000	9690.7	7554.95		350000	16794.8	11522		350000	10145.4	7655		350000	14562	10079.1		350000	14119.6	9672.85		350000	15260.6	10575.9
360000	12999	9190.65		360000	9151.6	7005.2		360000	17804.5	11431.6		360000	9717.8	7565.55		360000	16864.1	11553		360000	10175.5	7670.25		360000	14666	10126.4		360000	14197.3	9725		360000	15394.7	10647.9
370000	13043.1	9214.15		370000	9176.25	7020.35		370000	17877.7	11464.1		370000	9746.6	7584.55		370000	16956.2	11601.4		370000	10202	7684.6		370000	14759.6	10179.4		370000	14267	9753.9		370000	15448.6	10663.2
380000	13104	9238.35		380000	9205.15	7037.45		380000	17996.9	11518.8		380000	9764.55	7590.15		380000	17018.9	11626.5		380000	10238.4	7698.45		380000	14864.8	10234.3		380000	14344.3	9786.1		380000	15571	10737
390000	13134.8	9262.45		390000	9226.2	7054.15		390000	18077.8	11555.3		390000	9800	7607.85		390000	17120.5	11677.9		390000	10256.5	7709.9		390000	14946.8	10276		390000	14404.2	9805		390000	15678.9	10787.6
400000	13178.4	9281.3		400000	9265.15	7083.5		400000	18172.3	11590.9		400000	9809	7612.15		400000	17185.3	11707		400000	10280.1	7720.4		400000	15069.6	10341		400000	14487.3	9837.2		400000	15756.4	10828.8
410000	13219.8	9297.1		410000	9287.45	7083.55		410000	18255.5	11629.7		410000	9827.2	7626.35		410000	17259.5	11741		410000	10299.6	7731.65		410000	15155	10379.2		410000	14537.2	9857.35		410000	15857.5	10872.7
420000	13266.5	9318		420000	9297.5	7097.8		420000	18352.5	11661.2		420000	9850.5	7639		420000	17349.4	11786.9		420000	10324.9	7743.75		420000	15240	10430		420000	14589.2	9887.4		420000	15956.5	10921.9
430000	13295.9	9339.25		430000	9337.55	7122.65		430000	18414.7	11704		430000	9874.65	7646.35		430000	17403.4	11815.9		430000	10347.6	7756.55		430000	15313.5	10458.2		430000	14656	9916.55		430000	16037	10955.2
440000	13349.1	9360.15		440000	9355.05	7132.1		440000	18487.8	11730.5		440000	9906.15	7663.15		440000	17483.2	11850.3		440000	10366.8	7762.25		440000	15406.2	10502.3		440000	14716.7	9942.6		440000	16118.5	10988.2
450000	13380.2	9374.9		450000	9390	7151.35		450000	18556.6	11765.6		450000	9909.55	7668.25		450000	17550	11881.2		450000	10384	7777.15		450000	15496.1	10560.1		450000	14772.5	9965.2		450000	16208.5	11046.9
460000	13416.5	9393.85		460000	9403.8	7161.2		460000	18622	11784.1		460000	9923.75	7673.1		460000	17597.9	11895.9		460000	10407	7787.9		460000	15569.3	10586.5		460000	14830.7	9996		460000	16304.9	11095
470000	13442	9402.6		470000	9415.75	7165.2		470000	18726.2	11832.7		470000	9954	7686.6		470000	17646.7	11920.9		470000	10424.1	7792.65		470000	15666.8	10642.1		470000	14859.8	10011.1		470000	16383.4	11125.8
480000	13488.6	9426.8		480000	9440.05	7181.85		480000	18787.5	11851		480000	9965.6	7699.3		480000	17715.8	11953.8		480000	10443.1	7803.2		480000	15722.2	10660.8		480000	14932.3	10033.5		480000	16448.7	11153.1
490000	13513.7	9440.15		490000	9472.9	7203.65		490000	18856	11885.8		490000	9990.4	7705.85		490000	17775.9	11980.2		490000	10454	7807.1		490000	15792.5	10707.5		490000	14972.5	10052.9		490000	16529.7	11202.3
500000	13551.7	9460.7		500000	9487.05	7211.5		500000	18919.5	11905		500000	10008.4	7713.75		500000	17817.5	12001.1		500000	10478.9	7823.5		500000	15878.1	10744.7		500000	15034.2	10081.5		500000	16608.8	11237.1
510000	13572.5	9469.35		510000	9501.4	7223.65		510000	18972.5	11928.9		510000	10017.4	7721.4		510000	17882.8	12037.5		510000	10493.2	7830.3		510000	15963.6	10790.5		510000	15066.9	10091.7		510000	16671.6	11276.6
520000	13604.9	9487.25		520000	9521.8	7229.85		520000	19040.8	11954.4		520000	10036.5	7732		520000	17938.2	12060.1		520000	10507.6	7835.3		520000	16027.7	10813.2		520000	15113	10113		520000	16758.5	11303.5
530000	13636.3	9499.9		530000	9536.1	7237.9		530000	19096.6	11992.1		530000	10044.6	7738.65		530000	17991.3	12088		530000	10519.8	7842.65		530000	16111.5	10869.7		530000	15143	10128.3		530000	16816	11332.5
540000	13676.9	9518		540000	9562.8	7258		540000	19145.8	11995.4		540000	10066	7747.7		540000	18033.3	12105.2		540000	10534.2	7850.35		540000	16144.4	10872.6		540000	15196.1	10151		540000	16882.2	11363.4
550000	13700.5	9530.25		550000	9583.05	7268.95		550000	19208.9	12039		550000	10082.5	7751.85		550000	18106.2	12137.5		550000	10546.2	7859.25		550000	16232.3	10921.4		550000	15242.4	10169		550000	16959.2	11408.5
560000	13734	9551		560000	9597.1	7273		560000	19267.5	12059.5		560000	10088.3	7759.9		560000	18134.1	12150.9		560000	10561.5	7864.1		560000	16280.5	10943.5		560000	15271.9	10178.8		560000	17036.9	11441.9
570000	13761.5	9556.5		570000	9608.85	7280.95		570000	19313.7	12079.4		570000	10103.7	7767.15		570000	18182.3	12163.1		570000	10578.3	7872.95		570000	16338.7	10973.5		570000	15323.1	10200.6		570000	17096	11463
580000	13765.2	9560.05		580000	9634.4	7300.7		580000	19359.3	12096.9		580000	10118.2	7773.6		580000	18210	12185.3		580000	10592.5	7879.45		580000	16401.8	11010		580000	15338.1	10212.6		580000	17166.6	11501.6
590000	13793.6	9575.65		590000	9644.5	7301.45		590000	19410.2	12115.5		590000	10139	7783.2		590000	18252.6	12198.9		590000	10605.3	7888.3		590000	16484.8	11046.7		590000	15394.2	10224.9		590000	17209.3	11522.8
600000	13824	9592.4		600000	9666.55	7320.45		600000	19472.6	12142.6		600000	10142.8	7785.25		600000	18307	12235		600000	10620.2	7894.5		600000	16558.6	11091.8		600000	15426.5	10236.3		600000	17272.4	11560
610000	13839.5	9595.05		610000	9678.95	7327.7		610000	19526.7	12163		610000	10153.5	7792.05		610000	18357.2	12253.3		610000	10635.8	7904.45		610000	16611.1	11104.8		610000	15465.8	10257.3		610000	17358.1	11587
620000	13868	9608.7		620000	9698.6	7337.9		620000	19562.9	12176.5		620000	10168.6	7797.3		620000	18411.2	12276.8		620000	10638.1	7903.6		620000	16658.5	11125.5		620000	15488	10273.1		620000	17377.7	11597.9
630000	13913.1	9629.35		630000	9701.4	7341.15		630000	19608	12199		630000	10177	7801.7		630000	18449.2	12293.5		630000	10654.1	7913.75		630000	16715.9	11161.5		630000	15535.5	10285.8		630000	17441.8	11630
640000	13918.2	9634.85		640000	9729.15	7360.6		640000	19668.4	12226.8		640000	10204.1	7816.75		640000	18477	12306.5		640000	10664.5	7916.1		640000	16772	11179.7		640000	15570.6	10308.1		640000	17506.1	11667.9
650000	13953.5	9654.45		650000	9755.75	7378.6		650000	19697.3	12227.2		650000	10212.9	7819.45		650000	18507.2	12311.4		650000	10682.2	7929.35		650000	16820.6	11220.5		650000	15587.2	10304.1		650000	17563	11683.9
660000	13959.9	9649		660000	9750.55	7370.05		660000	19749.7	12245.9		660000	10219	7825.1		660000	18559.3	12344.6		660000	10688.9	7927.9		660000	16894.3	11246.5		660000	15610.4	10318.7		660000	17622.2	11717.3
670000	13982.5	9667.15		670000	9769.6	7377.95		670000	19798.9	12269.5		670000	10227.6	7825.1		670000	18597.8	12361.8		670000	10700.5	7936.95		670000	16935.5	11271.4		670000	15646.1	10337.9		670000	17678.7	11735.8
680000	13996.1	9675.25		680000	9789.75	7386.85		680000	19838.5	12291		680000	10240.1	7837.5		680000	18625.3	12379.9		680000	10709.5	7940.2		680000	17013.8	11301.6		680000	15683.9	10353.5		680000	17734	11759.5
690000	14039.5	9692.5		690000	9805.45	7403.1		690000	19862.8	12302.2		690000	10254.2	7838.95		690000	18677.8	12391.6		690000	10719.7	7943.15		690000	17045.8	11323.5		690000	15717	10363.1		690000	17770.8	11785
700000	14059.6	9696		700000	9814.25	7413.55		700000	19915.5	12316.6		700000	10257.6	7841.4		700000	18701.1	12414.9		700000	10719.4	7947		700000	17104.1	11351.6		700000	15744.2	10377.6		700000	17831.7	11807.2
710000	14074.1	9708.35		710000	9838.4	7423.35		710000	19959	12337		710000	10276	7849.2		710000	18741.8	12427.8		710000	10746	7961.15		710000	17152.2	11374.3		710000	15767.4	10381.9		710000	17890.2	11839.6
720000	14091.4	9721.75		720000	9837.65	7428.9		720000	20002	12355.4		720000	10278.1	7856.25		720000	18766	12436		720000	10752.2	7963.8		720000	17213.5	11393.1		720000	15808.3	10400.7		720000	17944.5	11865
730000	14112.6	9725.1		730000	9861.9	7440.3		730000	20007.8	12354.2		730000	10286.4	7859.75		730000	18794.9	12454.4		730000	10766.9	7970.65		730000	17254.8	11418.1		730000	15823.1	10410.8		730000	17986	11891.4
740000	14136.5	9739.35		740000	9874.85	7446.75		740000	20048.3	12375.2		740000	10299.9	7863.9		740000	18821.2	12456.8		740000	10771.4	7973.7		740000	17325.2	11451.7		740000	15837	10417.9		740000	18019.5	11901.2
750000	14144.1	9743.7		750000	9887.8	7457.65		750000	20098.5	12396.6		750000	10307.2	7866.25		750000	18872.1	12495.1		750000	10780.9	7980.1		750000	17331.3	11464.2		750000	15866	10423.4		750000	18075.9	11921.5
760000	14179.5	9760		760000	9896.65	7456.3		760000	20133.6	12398.3		760000	10322.4	7875.2		760000	18913.7	12504		760000	10795.5	7989.35		760000	17352.8	11470.5		760000	15906.2	10445		760000	18133.9	11956.5
770000	14186.9	9762.35		770000	9918.25	7475.45		770000	20155.5	12418.1		770000	10331.5	7879.4		770000	18928.3	12511.1		770000	10806.4	7992.7		770000	17448.2	11512		770000	15908.9	10445.9		770000	18183.8	11973.5
780000	14196.8	9773.65		780000	9930.85	7477.8		780000	20187.2	12430		780000	10341.5	7884.3		780000	18965.5	12536.5		780000	10804.5	7991.3		780000	17483.7	11532		780000	15941.9	10458		780000	18212	11980.6
790000	14220.5	9779.6		790000	9936.95	7481		790000	20210	12447.8		790000	10352.5	7892.9		790000	18983.7	12535		790000	10811	7995.6		790000	17533.5	11547.6		790000	15972.8	10469.8		790000	18257.8	12006.9
800000	14244.4	9792.9		800000	9948.8	7498.3		800000	20249	12452.5		800000	10350	7886.4		800000	19005.9	12550.4		800000	10822.4	7999.65		800000	17565.2	11577.5		800000	15996.6	10484.4		800000	18297.1	12035
810000	14263	9801.1		810000	9970.9	7511.4		810000	20282.8	12466.5		810000	10366	7895.55		810000	19052.1	12571.5		810000	10837	8008.9		810000	17614.5	11593.3		810000	16009.7	10484.3		810000	18342.3	12051.8
820000	14278.5	9805.3		820000	9973.9	7506.85		820000	20331	12503.7		820000	10377.6	7903.55		820000	19065	12564.8		820000	10844	8013		820000	17670.2	11624.8		820000	16035.6	10496.9		820000	18400.7	12078.9
830000	14296.1	9812.95		830000	9989.45	7516.55		830000	20350	12500.2		830000	10383.9	7905.6		830000	19103.2	12588.9		830000	10852.6	8018.2		830000	17709	11643		830000	16061	10509.5		830000	18438.8	12091
840000	14315.5	9827.35		840000	10003.4	7526.4		840000	20373.7	12507.1		840000	10398.1	7913.3		840000	19122.5	12599.5		840000	10854.6	8019.55		840000	17728.8	11647.4		840000	16082.2	10518		840000	18492.1	12112.2
850000	14307.8	9822.8		850000	10009.9	7529		850000	20407.2	12524.3		850000	10400.4	7910.65		850000	19154.8	12618.7		850000	10869.1	8027.25		850000	17790.9	11677		850000	16094.8	10517.3		850000	18512.3	12137.5
860000	14344	9833.95		860000	10017.8	7535.6		860000	20452.2	12533		860000	10408.8	7918.25		860000	19173	12623.7		860000	10879.8	8032.95		860000	17826.8	11684.9		860000	16131.5	10531.1		860000	18578.5	12161.3
870000	14370.5	9850.3		870000	10040	7554.4		870000	20454.7	12537.2		870000	10421.1	7922.9		870000	19215	12639.9		870000	10883	8033.85		870000	17889	11712.4		870000	16139.5	10544		870000	18623.8	12175.8
880000	14379.3	9855.6		880000	10042.5	7551.3		880000	20507	12561		880000	10426.1	7928.45		880000	19237.6	12653.1		880000	10892.1	8039.85		880000	17899.1	11732.2		880000	16152.3	10541.6		880000	18643.8	12181.7
890000	14394.4	9864.9		890000	10062.2	7563.05		890000	20516.1	12568.5		890000	10438.8	7932.9		890000	19258.6	12666.3		890000	10901.8	8045.4		890000	17933.9	11748.9		890000	16175.9	10554.2		890000	18693.3	12201
900000	14412.9	9870.65		900000	10065.2	7562.1		900000	20552.7	12578.8		900000	10445.5	7940.45		900000	19298.5	12680.1		900000	10908.4	8048.45		900000	17986.3	11779.6		900000	16194.8	10559.9		900000	18727.2	12213.8
910000	14412.8	9871.85		910000	10089	7579.2		910000	20564.1	12581.1		910000	10458.5	7944		910000	19311.3	12684.9		910000	10914	8052		910000	18030.8	11785		910000	16218	10576.2		910000	18777.1	12244.2
920000	14428.2	9878.9		920000	10091.1	7579		920000	20587.7	12589.8		920000	10465.8	7949.95		920000	19328.2	12696		920000	10924.5	8056.85		920000	18070.8	11815		920000	16232.7	10577.9		920000	18791.1	12250.5
930000	14450.9	9893.4		930000	10098.8	7585.45		930000	20622.8	12604.6		930000	10468.8	7948.8		930000	19369.8	12709.8		930000	10924.9	8057.3		930000	18118.5	11822.8		930000	16241.5	10582.4		930000	18841.5	12280.8
940000	14471.5	9903.95		940000	10111.4	7589.55		940000	20657.3	12619.4		940000	10467.1	7946		940000	19370.2	12719.2		940000	10938.5	8064.65		940000	18126.1	11846.3		940000	16263.4	10592.6		940000	18881.3	12293.2
950000	14476.7	9896.6		950000	10117.5	7593.5		950000	20688.2	12638.8		950000	10481.5	7957.05		950000	19413.1	12730.8		950000	10943.4	8067.1		950000	18171.4	11862.4		950000	16284.2	10597.1		950000	18899.3	12301.5
960000	14503.5	9915.1		960000	10134.9	7605.85		960000	20682.7	12631.8		960000	10492.5	7960.3		960000	19427.7	12736		960000	10950.5	8072.8		960000	18211.9	11884.2		960000	16303.7	10610.1		960000	18960.8	12337.3
970000	14508	9918		970000	10143	7608.7		970000	20719.7	12649.9		970000	10502.1	7968.45		970000	19454.5	12749.5		970000	10958	8073.7		970000	18260.1	11908		970000	16326.1	10613.5		970000	18982.2	12344.4
980000	14522.5	9921.55		980000	10149.4	7611.3		980000	20749	12654.6		980000	10500.9	7963.45		980000	19474.7	12755.5		980000	10961.1	8077.65		980000	18290	11905.7		980000	16334.5	10621		980000	19020.8	12366.9
990000	14532.5	9931.85		990000	10159.1	7624.05		990000	20767	12667.2		990000	10512.7	7973.75		990000	19507.6	12772		990000	10970.9	8082.45		990000	18329.2	11927.2		990000	16351.1	10626		990000	19076.4	12383.6
1000000	14548.1	9938.9		1000000	10179	7628.65		1000000	20784.2	12673		1000000	10516.4	7976.45		1000000	19509.8	12769.5		1000000	10975.8	8086.6		1000000	18351	11947.9		1000000	16370.3	10637.9		1000000	19097.4	12394.2
1010000	14565.6	9946.95		1010000	10176.9	7627.65		1010000	20811	12675.5		1010000	10522.9	7975		1010000	19540.2	12790.8		1010000	10981.6	8090.3		1010000	18395.3	11961		1010000	16373.2	10635.7		1010000	19115.8	12406
1020000	14578.5	9952.25		1020000	10197	7643.1		1020000	20826	12685.6		1020000	10527.5	7977.1		1020000	19559.6	12799.2		1020000	10989.3	8093.45		1020000	18424.3	11969.4		1020000	16402.7	10645.5		1020000	19141.3	12417
1030000	14583.2	9952.9		1030000	10204.5	7648		1030000	20852.2	12703.1		1030000	10537.7	7984.1		1030000	19586.2	12810.1		1030000	10998.9	8098.75		1030000	18455.1	11985.8		1030000	16418.3	10653.4		1030000	19191	12433.5
1040000	14599.1	9962.05		1040000	10213.1	7657.95		1040000	20873.8	12713.6		1040000	10539.5	7984.95		1040000	19601.7	12813.8		1040000	11002.8	8101.75		1040000	18480.2	12007.7		1040000	16436	10657.5		1040000	19216.7	12453.8
1050000	14616.8	9971.65		1050000	10216.7	7654.95		1050000	20889.2	12714.2		1050000	10552.6	7990.65		1050000	19618.5	12820.2		1050000	11007	8103.6		1050000	18517.4	12010.2		1050000	16435.7	10658.4		1050000	19250	12463.2
1060000	14626.6	9971.75		1060000	10231.8	7661.5		1060000	20910.1	12724.3		1060000	10559.3	7994.25		1060000	19658.7	12847.4		1060000	11017.2	8109.5		1060000	18561.7	12031		1060000	16445.3	10661.6		1060000	19275.4	12482.5
1070000	14632.9	9974.85		1070000	10244.5	7671.25		1070000	20942.5	12728.5		1070000	10561.5	7999.75		1070000	19666.5	12844.8		1070000	11022.1	8112.35		1070000	18594.3	12054.6		1070000	16473	10678.5		1070000	19328.7	12499.4
1080000	14658.3	9985.4		1080000	10249.8	7677.8		1080000	20951.4	12740		1080000	10571.8	8002.55		1080000	19681.2	12857.6		1080000	11027.4	8114.8		1080000	18605.8	12068.8		1080000	16489.6	10681.8		1080000	19347.7	12505.8
1090000	14670.1	9998.05		1090000	10249.8	7679.45		1090000	20975.1	12743.6		1090000	10572.5	8001.2		1090000	19689.8	12853.9		1090000	11034.5	8119		1090000	18653.8	12087.3		1090000	16496	10684.9		1090000	19375.8	12508.5
1100000	14689	9995.85		1100000	10274.4	7690.75		1100000	20989.5	12761		1100000	10584.9	8010.55		1100000	19725.6	12865.5		1100000	11041.5	8122.85		1100000	18687.8	12100.4		1100000	16511.2	10694.2		1100000	19411.1	12531.5
1110000	14702.3	10010.2		1110000	10281.6	7698.4		1110000	21003.8	12763.9		1110000	10590.2	8011.35		1110000	19742.6	12878		1110000	11044.5	8124.95		1110000	18715.5	12110.4		1110000	16530.6	10699.6		1110000	19444.5	12547.2
1120000	14707.6	9999.35		1120000	10281.5	7694.85		1120000	21030	12770.9		1120000	10604.5	8023.15		1120000	19745.5	12883		1120000	11051.9	8129.7		1120000	18736	12110.6		1120000	16542.9	10708.8		1120000	19449.5	12549.9
1130000	14724	10027		1130000	10289	7699.7		1130000	21040.2	12780.2		1130000	10599.2	8015.8		1130000	19777.9	12891.2		1130000	11055.8	8130.95		1130000	18773.8	12141.8		1130000	16557.2	10711.9		1130000	19491.8	12569.9
1140000	14727.8	10020.5		1140000	10311.5	7717.2		1140000	21049.6	12782.5		1140000	10614.5	8026.25		1140000	19785.3	12902.5		1140000	11062.6	8135.95		1140000	18787	12146.6		1140000	16577	10716.2		1140000	19542.3	12596.9
1150000	14745.5	10037.8		1150000	10307.8	7713.75		1150000	21078.5	12791.9		1150000	10613.1	8023.45		1150000	19815.2	12912.8		1150000	11068	8138.4		1150000	18836.5	12163.5		1150000	16573	10720.1		1150000	19562.2	12598.4
1160000	14758	10036.9		1160000	10320.3	7721.4		1160000	21111.2	12802.8		1160000	10610.5	8025.9		1160000	19830.8	12922.6		1160000	11073.4	8141.3		1160000	18871.6	12178		1160000	16586.5	10725.8		1160000	19602.5	12623.1
1170000	14757.1	10037.8		1170000	10341.3	7733.5		1170000	21127.3	12811.9		1170000	10627.5	8029.15		1170000	19840.8	12921.1		1170000	11078.5	8144.1		1170000	18878.2	12183.5		1170000	16606	10732.5		1170000	19599.2	12613.9
1180000	14776.2	10053.7		1180000	10341.6	7738.8		1180000	21132.6	12810.8		1180000	10633.5	8036.6		1180000	19853.7	12930.9						1180000	18916.8	12206.5		1180000	16617.3	10743.1		1180000	19629	12635.2
1190000	14795	10057		1190000	10348.3	7734.15		1190000	21163.2	12818.8		1190000	10637.9	8036.2		1190000	19885.5	12945.9						1190000	18956.2	12228.3		1190000	16630.4	10746.1		1190000	19669.4	12651.8
1200000	14803.9	10062.8		1200000	10350.5	7737.75		1200000	21158.2	12821.2		1200000	10637.8	8037.25		1200000	19905.3	12947						1200000	18979.8	12240.8		1200000	16640.7	10745.1		1200000	19688	12666.7
1210000	14811.3	10065.2		1210000	10367.5	7747.95		1210000	21186.7	12832.8		1210000	10646.8	8041.9		1210000	19906.7	12952.9						1210000	18998.4	12242.2		1210000	16645.5	10745.8		1210000	19722.7	12675.6
1220000	14832.4	10080		1220000	10379.6	7754.15		1220000	21202.1	12840.4		1220000	10656.8	8049.55		1220000	19940.7	12973.6						1220000	19025.2	12244.8		1220000	16653.6	10749.5		1220000	19752.2	12688.3
1230000	14827.6	10073.7		1230000	10386.4	7757.85		1230000	21229.4	12846.9		1230000	10656.8	8044.65		1230000	19953.8	12970.8						1230000	19046.3	12261.5		1230000	16667.7	10755.6		1230000	19790	12710.8
1240000	14846.4	10084		1240000	10400.5	7772.3		1240000	21230.2	12843.6		1240000	10672.9	8058.7		1240000	19974.3	12980.3						1240000	19073.7	12272.9		1240000	16680	10762		1240000	19804	12708.4
1250000	14856.9	10087.3		1250000	10400	7764.05		1250000	21255.8	12859.8		1250000	10676.5	8055.85		1250000	19976.8	12980.8						1250000	19098.3	12282.1		1250000	16694.2	10769.3		1250000	19835.2	12731.1
1260000	14863	10091.1		1260000	10401.8	7769		1260000	21260.8	12866.6		1260000	10676	8059.2		1260000	20000	12993.5						1260000	19141.7	12300.5		1260000	16713.5	10779.5		1260000	19843	12726.5
1270000	14873.5	10096		1270000	10420.5	7781.05		1270000	21269.4	12870.2		1270000	10680	8059.85		1270000	20023	12997.9						1270000	19164.6	12313.2		1270000	16721.2	10778.1		1270000	19875.5	12746.5
1280000	14875.2	10096.3		1280000	10413	7773.15		1280000	21286.8	12873.1		1280000	10695.6	8067.45		1280000	20035.2	13010.5						1280000	19175.1	12321.9		1280000	16730.4	10783.5		1280000	19906.7	12759.2
1290000	14892.7	10103.1		1290000	10431.5	7791.7		1290000	21303.8	12883.7		1290000	10694.5	8068.25		1290000	20049.8	13019.6						1290000	19220.5	12340		1290000	16740.5	10791		1290000	19928.4	12765.3
1300000	14921.4	10119.2		1300000	10447.1	7794.6		1300000	21322.7	12888.6		1300000	10694.4	8066.4		1300000	20067.8	13025.2						1300000	19245.8	12348.8		1300000	16747.8	10788.4		1300000	19969.7	12783.1
1310000	14911.6	10115.1		1310000	10450.4	7801.45		1310000	21340.9	12894.2		1310000	10688.2	8061.9		1310000	20073.9	13030.4						1310000	19264.1	12362		1310000	16756.5	10794.4		1310000	19991.8	12790.1
1320000	14934	10132.1		1320000	10464.9	7807.35		1320000	21371.2	12904.3		1320000	10720.1	8080.25		1320000	20103.5	13043.5						1320000	19287.8	12374.5		1320000	16764.7	10796.5		1320000	19995.8	12799.7
1330000	14933.3	10124.2		1330000	10456.2	7800.3		1330000	21363.3	12903.9		1330000	10719.7	8080.05		1330000	20103.7	13041.9						1330000	19327.7	12401.2		1330000	16783.3	10806.5		1330000	20030.7	12812.7
1340000	14951.3	10135.1		1340000	10464.5	7809.9		1340000	21377.6	12909.2		1340000	10717.5	8077.2		1340000	20115.5	13041.8						1340000	19318.8	12379.2		1340000	16786	10809.6		1340000	20071.9	12832.1
1350000	14959	10137.2		1350000	10479	7817.85		1350000	21394.2	12918		1350000	10714.6	8078.05		1350000	20138.1	13060.6						1350000	19350.8	12400.4		1350000	16795.8	10814		1350000	20083.6	12833.4
1360000	14971.9	10145.6		1360000	10492	7827.4		1360000	21396.3	12915.9		1360000	10730.4	8082.5		1360000	20145.5	13057.2						1360000	19389.7	12423.5		1360000	16814	10822.8		1360000	20091.8	12835.9
1370000	14972.1	10140.9		1370000	10503	7834.75		1370000	21424.8	12925.8		1370000	10727.5	8081.5		1370000	20165	13072.5						1370000	19408.3	12422		1370000	16818.2	10822.4		1370000	20129.4	12860.6
1380000	14991.5	10152.2		1380000	10489.9	7824.85		1380000	21407.9	12925.5		1380000	10736.4	8087.4		1380000	20179.7	13076.2						1380000	19438.2	12436.5		1380000	16827	10825.8		1380000	20146.5	12865.1
1390000	14993.8	10152.9		1390000	10513	7839.15		1390000	21448	12938.5		1390000	10746.7	8091.6		1390000	20195.5	13085.8						1390000	19454.5	12451.2		1390000	16838.1	10831.5		1390000	20164.3	12874
1400000	14997.7	10157.9		1400000	10515	7837.4		1400000	21450.2	12939.9		1400000	10746.9	8093.9		1400000	20214.1	13096.9						1400000	19478.8	12463.2		1400000	16848.2	10833.3		1400000	20207	12889.2
1410000	15014	10168.1		1410000	10516.7	7834.35		1410000	21471.2	12948.1		1410000	10754.2	8095.85		1410000	20225.3	13099.8						1410000	19497.6	12466.8		1410000	16860.2	10840.6		1410000	20243.3	12908.5
1420000	15027.5	10171		1420000	10520.1	7842.9		1420000	21479.8	12952.2		1420000	10763.9	8102.55		1420000	20240.8	13102.1						1420000	19521.2	12483		1420000	16867.8	10843.4		1420000	20237.8	12910
1430000	15040.5	10179.6		1430000	10531.3	7851.2		1430000	21501.2	12960		1430000	10771.7	8110.65		1430000	20247.2	13108.7						1430000	19539.2	12485.2		1430000	16882.3	10847.3		1430000	20258.5	12921.2
1440000	15031.8	10174.9		1440000	10537.5	7854.1		1440000	21506.4	12961.1		1440000	10766.7	8103.6		1440000	20263.6	13120.8						1440000	19572.5	12502.4		1440000	16887.3	10850.2		1440000	20301.5	12940.9
1450000	15046.5	10179		1450000	10553.1	7864.2		1450000	21509.8	12959.9		1450000	10778.2	8107.25		1450000	20283.5	13123.4						1450000	19584.2	12504.6		1450000	16880.5	10845.9		1450000	20306.8	12933
1460000	15060.8	10186.8		1460000	10554.8	7864.6		1460000	21541.2	12975.4		1460000	10775.8	8108.15		1460000	20282.8	13128.5						1460000	19608	12521		1460000	16893.3	10853.2		1460000	20335.4	12948.4
1470000	15082.3	10192.9		1470000	10562.1	7870.15		1470000	21539.1	12967.9		1470000	10784.4	8113.7		1470000	20308.4	13137						1470000	19651.3	12537.8		1470000	16911.5	10858.5		1470000	20360.3	12965
1480000	15077.2	10196.7		1480000	10563	7867.6		1480000	21558.5	12983.5		1480000	10782.4	8113.1		1480000	20306.9	13137						1480000	19658.1	12539.2		1480000	16913.8	10862.3		1480000	20391	12975.9
1490000	15086.9	10194.4		1490000	10574.1	7878.6		1490000	21576	12992.8		1490000	10791	8113.85		1490000	20322.6	13143.8						1490000	19687	12557.5		1490000	16928	10868.2		1490000	20404.8	12985.1
1500000	15097.8	10207.2		1500000	10580.9	7881.1		1500000	21571.2	12985.7		1500000	10797.5	8124.15		1500000	20343.2	13146.2						1500000	19694.8	12560		1500000	16928.4	10869.9		1500000	20411	12980
1510000	15113.1	10211.5		1510000	10584.5	7882.9		1510000	21585.1	12993.6		1510000	10798.3	8119.7		1510000	20354.3	13160.2						1510000	19702.8	12562.4		1510000	16938.7	10870		1510000	20448.5	12998.9
1520000	15110.9	10207.7		1520000	10598.4	7890.45		1520000	21592.7	12999.5		1520000	10806.1	8123.45		1520000	20360.7	13158.8						1520000	19728.3	12567.2		1520000	16944.8	10877.1		1520000	20455.9	13005.8
1530000	15124.7	10222.4		1530000	10605.7	7896		1530000	21613.3	13004.6		1530000	10814.2	8131.75		1530000	20386	13177.3						1530000	19749.5	12575.8		1530000	16949	10875.5		1530000	20481.9	13011.9
1540000	15138.6	10222.7		1540000	10614.1	7903.75		1540000	21634.6	13015.6		1540000	10814.4	8132.7		1540000	20386.5	13171						1540000	19769.6	12589.8		1540000	16962.8	10885.3		1540000	20492.5	13012.3
1550000	15147.3	10236.1		1550000	10612.5	7896.85		1550000	21640.2	13015.6		1550000	10817.6	8131.8		1550000	20399.5	13178.2						1550000	19797	12604.6		1550000	16972.8	10883.3		1550000	20543.3	13042.8
1560000	15144.8	10231.1		1560000	10617.8	7903.75		1560000	21635.5	13017.4		1560000	10811	8125.1		1560000	20402	13176.1						1560000	19819.2	12619.5		1560000	16979.6	10886.4		1560000	20532.8	13039.6
1570000	15160.4	10239.5		1570000	10641.1	7919.3		1570000	21659.3	13023.4		1570000	10828.4	8136.15		1570000	20434.2	13194.9						1570000	19832.8	12620.7		1570000	16989.2	10891.9		1570000	20574.7	13050.7
1580000	15171.3	10241.4		1580000	10633.7	7913.65		1580000	21664.7	13025.1		1580000	10833.5	8140.05		1580000	20444.6	13197.5						1580000	19865.1	12634.5		1580000	16988.4	10891.6		1580000	20600	13070.4
1590000	15177.9	10247.7		1590000	10643.6	7920.9		1590000	21664	13020.9		1590000	10837.8	8145.15		1590000	20457.8	13211.9						1590000	19865.8	12632.6		1590000	17005.7	10899.7		1590000	20593.4	13062.6
1600000	15185.3	10247.2		1600000	10649.8	7918.25		1600000	21682.3	13037		1600000	10845.2	8148.85		1600000	20463.3	13207.4						1600000	19908.1	12647.8		1600000	17014.3	10902.3		1600000	20635.4	13082.7
1610000	15195.5	10259		1610000	10659.1	7935.2		1610000	21697.8	13039.8		1610000	10849.2	8153		1610000	20475.2	13213.4						1610000	19913.5	12647.6		1610000	17023.7	10909.3		1610000	20648.8	13085.8
1620000	15203.5	10257.8		1620000	10667.5	7933.1		1620000	21711.3	13044.9		1620000	10854.4	8151.05		1620000	20490.2	13217.5						1620000	19937.9	12657.4		1620000	17016.6	10905.9		1620000	20659.1	13095.2
1630000	15216.8	10265.6		1630000	10667.9	7931.8		1630000	21721.2	13050.7		1630000	10853.1	8153.45		1630000	20485	13212.8						1630000	19960.3	12675.4		1630000	17026	10914.5		1630000	20668.2	13099.1
1640000	15217.2	10262.8		1640000	10678.1	7938.1		1640000	21725.2	13049.1		1640000	10862	8158.15		1640000	20519	13236.1						1640000	19971.8	12685.8		1640000	17032.4	10914.4		1640000	20714	13113.4
1650000	15226.5	10266.5		1650000	10685.8	7949.2		1650000	21736.3	13049.4		1650000	10868	8159.3		1650000	20515.9	13234.2						1650000	19993.7	12690.8		1650000	17045	10920.1		1650000	20722.2	13120
1660000	15233.1	10275.2		1660000	10693.3	7949.05		1660000	21759.8	13067.5		1660000	10864.6	8153.5		1660000	20524	13241						1660000	20031.3	12710.4		1660000	17049.5	10917.6		1660000	20732.6	13122.6
1670000	15239.5	10272.3		1670000	10697	7954		1670000	21761.7	13064.6		1670000	10866.1	8158.05		1670000	20540.8	13240.8						1670000	20041.8	12711.8		1670000	17053.4	10923.4		1670000	20752	13132
1680000	15235.1	10272.1		1680000	10705	7959.25		1680000	21772	13071.5		1680000	10876.9	8162.4		1680000	20554.6	13248.5						1680000	20063.8	12717.6		1680000	17064.5	10924.4		1680000	20770.8	13144.5
1690000	15252.3	10280		1690000	10709.6	7958.45		1690000	21785.8	13072.6		1690000	10881.5	8164.2		1690000	20564.3	13255.1						1690000	20066	12715.7		1690000	17074.8	10931.9		1690000	20800.8	13148.2
1700000	15253.5	10284.8		1700000	10710.4	7961.2		1700000	21787.2	13072.6		1700000	10881.2	8165.15		1700000	20570.2	13260.1						1700000	20096	12733.8		1700000	17072.7	10930.6		1700000	20806.7	13153.8
1710000	15276.6	10291.7		1710000	10722.6	7968.95		1710000	21789.8	13075.4		1710000	10887.6	8170.85		1710000	20579.5	13263.9						1710000	20119.1	12755.6		1710000	17087.3	10936.9		1710000	20841.3	13169.5
1720000	15277.8	10297		1720000	10733.5	7971.6		1720000	21801.2	13082.2		1720000	10892.5	8169.9		1720000	20592.7	13263.8						1720000	20119.2	12747.2		1720000	17092	10939.4		1720000	20841.8	13173.9
1730000	15301	10313.4		1730000	10722	7969.25		1730000	21820.3	13090.5		1730000	10888.3	8173.6		1730000	20604.8	13273.5						1730000	20141.8	12749.2		1730000	17102.2	10942		1730000	20853.2	13174.2
1740000	15306.2	10312		1740000	10738.2	7979.85		1740000	21828.1	13093.3		1740000	10897.5	8174.3		1740000	20611.4	13276						1740000	20161	12762.1		1740000	17105.2	10941.4		1740000	20875	13188.9
1750000	15292.7	10305		1750000	10741.8	7980.15		1750000	21830.3	13090.1		1750000	10904.8	8178.3		1750000	20633.1	13285.8						1750000	20170.2	12767.4		1750000	17114.3	10947.2		1750000	20914.8	13201.9
1760000	15301.4	10311.7		1760000	10747.8	7985.95		1760000	21841.1	13098.5		1760000	10900.9	8176.2		1760000	20635.5	13286.1						1760000	20187.3	12784.1		1760000	17123.5	10953		1760000	20907	13199.3
1770000	15320.1	10315.6		1770000	10754.4	7990.35		1770000	21852.5	13098.5		1770000	10910	8180.95		1770000	20647.5	13290.5						1770000	20222.9	12798.6		1770000	17124	10950.4		1770000	20942.3	13221
1780000	15330.1	10321		1780000	10758.4	7992.5		1780000	21874.2	13114		1780000	10915.3	8186.1		1780000	20657.7	13297.3						1780000	20214.8	12787.5		1780000	17119	10948		1780000	20954.5	13222.5
1790000	15337	10325.2		1790000	10771	7996.85		1790000	21873.4	13109		1790000	10915.2	8183.9		1790000	20666	13296						1790000	20238.8	12803.1		1790000	17130.6	10955.8		1790000	20971.5	13231.8
1800000	15337.7	10324.6		1800000	10782.6	8002		1800000	21891	13116.4		1800000	10918	8186.85		1800000	20685.7	13306						1800000	20258	12811.6		1800000	17136.5	10956.9		1800000	20988.9	13236.9
1810000	15347.5	10329.4		1810000	10784	8011.35		1810000	21888.1	13115.4		1810000	10932.9	8193.3		1810000	20690.1	13313.1						1810000	20293.5	12818.6		1810000	17147.5	10961.1		1810000	20991.6	13237.2
1820000	15362.5	10340.1		1820000	10779.8	8007.85		1820000	21899.8	13120.6		1820000	10933.4	8195.65		1820000	20701.6	13319.9						1820000	20288.2	12817.8		1820000	17156	10964.8		1820000	21011.7	13246.6
1830000	15354.1	10334.8		1830000	10788.1	8005.95		1830000	21913.5	13123.8		1830000	10939.8	8195.65		1830000	20711	13319.7						1830000	20296.3	12825		1830000	17156.7	10969.8		1830000	21025.7	13254.8
1840000	15374.9	10341.7		1840000	10799.3	8017.8		1840000	21916.5	13129.8		1840000	10933.6	8198.6		1840000	20717	13322.8						1840000	20334.4	12842.6		1840000	17163	10973		1840000	21054.3	13265.4
1850000	15382.5	10349		1850000	10797.9	8013.45		1850000	21923.8	13131.4		1850000	10946.7	8202.85		1850000	20716.2	13324.5						1850000	20325.8	12842.6		1850000	17164.8	10972.4		1850000	21069.7	13276.5
1860000	15387.3	10355		1860000	10805	8019.7		1860000	21925.8	13133.7		1860000	10942.9	8200.35		1860000	20729.8	13331						1860000	20350.8	12847.7		1860000	17183.8	10981.5		1860000	21079.5	13278.5
1870000	15385.5	10349.2		1870000	10817.1	8025.1		1870000	21938.2	13136.1		1870000	10948.1	8204.55		1870000	20737	13329						1870000	20381.1	12864.1		1870000	17190	10982		1870000	21092.9	13285.5
1880000	15408.5	10360.5		1880000	10815.8	8027.95		1880000	21945.3	13136.9		1880000	10955.8	8206.85		1880000	20757	13339.2						1880000	20393.2	12861.5		1880000	17189	10980.9		1880000	21110	13293.1
1890000	15407.7	10357		1890000	10829.9	8037.2		1890000	21952	13140.5		1890000	10958.9	8206.7		1890000	20766.5	13344.1						1890000	20401.4	12873.8		1890000	17195.8	10986.1		1890000	21145.8	13308
1900000	15420.6	10364.8		1900000	10828.9	8037.3		1900000	21959	13144		1900000	10958.5	8213.45		1900000	20772.2	13349.2						1900000	20420.7	12881.5		1900000	17201.5	10984.5		1900000	21134.2	13307.5
1910000	15419.9	10366		1910000	10831.7	8035.15		1910000	21966	13153.4		1910000	10973.6	8214.35		1910000	20781.1	13357.2						1910000	20435.3	12888.5		1910000	17211.2	10992.5		1910000	21169.7	13320.4
1920000	15430.5	10372.2		1920000	10843	8045.05		1920000	21982.2	13154.5		1920000	10971.5	8213.5		1920000	20798	13356.9						1920000	20459.7	12894		1920000	17217.3	10994.1		1920000	21165.3	13319
1930000	15433	10369		1930000	10846.9	8043.5		1930000	21986.7	13156.6		1930000	10963.9	8211.35		1930000	20791	13362.2						1930000	20461.2	12897.8		1930000	17215.5	10992.3		1930000	21195.1	13327.4
1940000	15436.9	10371.9		1940000	10847	8043.5		1940000	21991.1	13163		1940000	10976.4	8217.45		1940000	20811	13368.5						1940000	20491	12907.6		1940000	17217.9	10995.8		1940000	21210.5	13331.1
1950000	15438.8	10373.3		1950000	10860.5	8055.75		1950000	21987.4	13157.5		1950000	10978.3	8220.3		1950000	20812	13364.6						1950000	20509.3	12923.9		1950000	17225.9	10995.4		1950000	21215.7	13341.4
1960000	15462	10386.1		1960000	10856.6	8052.3		1960000	22010.5	13165		1960000	10979	8218.5		1960000	20845.8	13385.9						1960000	20533.8	12938.6		1960000	17236.4	11001.9		1960000	21249.8	13359.4
1970000	15463	10388.5		1970000	10871.3	8059.8		1970000	22026.6	13170		1970000	10996.5	8226.55		1970000	20840.3	13382.5						1970000	20531.8	12928.6		1970000	17233.9	10997.9		1970000	21252.4	13356.7
1980000	15458.9	10390.1		1980000	10872.6	8060.2		1980000	22028.2	13176.1		1980000	10990.3	8224.4		1980000	20851.2	13387.4						1980000	20544.4	12936.1		1980000	17247	11005.9		1980000	21272.2	13362.5
1990000	15469	10392.2		1990000	10869.8	8060.8		1990000	22040.7	13180.1		1990000	10992	8227.2		1990000	20851.5	13389.8						1990000	20561.8	12939.2		1990000	17254.2	11007.2		1990000	21277.4	13369.5
2000000	15475.4	10391.7		2000000	10880.5	8072.95		2000000	22039.3	13175.5		2000000	10996	8230		2000000	20868.5	13387.6						2000000	20565.8	12943.9		2000000	17254	11009		2000000	21285.3	13367.9
2010000	15472.4	10394		2010000	10890.9	8072.1		2010000	22045.9	13182.6		2010000	11005.2	8233.65		2010000	20879.8	13401.1						2010000	20585.3	12950.9		2010000	17258.7	11011.2		2010000	21309.4	13379.4
2020000	15500.5	10402		2020000	10894	8073.45		2020000	22058.5	13188.6		2020000	11011	8240.55		2020000	20887.8	13405.4						2020000	20606	12952.8		2020000	17263.8	11014.8		2020000	21324.1	13383.5
2030000	15503.1	10409.7		2030000	10900.6	8079.1		2030000	22059.1	13192.6		2030000	11007.7	8239.25		2030000	20892.8	13405.8						2030000	20620.3	12963		2030000	17271.7	11017.2		2030000	21343	13394.4
2040000	15502.5	10411		2040000	10895.5	8077.2		2040000	22074.1	13191.8		2040000	11002.7	8231.7		2040000	20901.7	13408.5						2040000	20649.3	12973.6		2040000	17272.2	11014		2040000	21358	13396.5
2050000	15513.5	10409.3		2050000	10903	8082.7		2050000	22084.8	13196.1		2050000	11017.4	8242.95		2050000	20917.8	13418.3						2050000	20661	12993.1		2050000	17283.8	11020.6		2050000	21374.8	13412.4
2060000	15508.6	10408.5		2060000	10910.7	8083.35		2060000	22085.7	13196.9		2060000	11025.9	8245.95		2060000	20923	13420.1						2060000	20669.6	12985		2060000	17286	11022.2		2060000	21387.8	13410.2
2070000	15523	10416.8		2070000	10913.8	8087.8		2070000	22092.8	13201		2070000	11023.9	8245.35		2070000	20931.6	13422.1						2070000	20671.2	12997.2		2070000	17292.8	11026.1		2070000	21405	13418.4
2080000	15541.3	10425.7		2080000	10921.1	8092.15		2080000	22095.7	13200		2080000	11023.8	8247		2080000	20929.4	13427.6						2080000	20693.5	13003		2080000	17291	11024.8		2080000	21414.8	13429.9
2090000	15525	10415.5		2090000	10934.8	8101.25		2090000	22112.7	13209.6		2090000	11031.4	8248.5		2090000	20934.5	13422.8						2090000	20708.8	13001.8		2090000	17305.5	11032.1		2090000	21419.7	13422.9
2100000	15540.3	10431.9		2100000	10936.9	8102.1		2100000	22117.7	13208.4		2100000	11035	8249.25		2100000	20945.1	13425.6						2100000	20714.8	13008.8		2100000	17308.1	11033		2100000	21440	13436.5
2110000	15561.2	10442.2		2110000	10936.8	8098.95		2110000	22127	13216.8		2110000	11023.6	8240.6		2110000	20956.6	13439.7						2110000	20744.5	13029.6		2110000	17310	11031.1		2110000	21462.8	13443.6
2120000	15555.8	10431.1		2120000	10946.6	8106.15		2120000	22118.5	13211		2120000	11041.9	8252.55		2120000	20971.5	13446.9						2120000	20739.8	13022.5		2120000	17320.8	11036.4		2120000	21466.5	13452.8
2130000	15556.8	10430.5		2130000	10951.1	8114.95		2130000	22139.8	13216		2130000	11038.4	8252.6		2130000	20979.4	13448.4						2130000	20753.8	13028.9		2130000	17317.2	11036.1		2130000	21481.2	13455.2
2140000	15579.7	10453		2140000	10957.9	8114.4		2140000	22137.6	13219.8		2140000	11046.4	8259.9		2140000	20979.8	13444.1						2140000	20769.2	13027.5		2140000	17319.9	11039.2		2140000	21492.2	13460.5
2150000	15578.2	10449.1		2150000	10964.9	8117.95		2150000	22144.2	13221.9		2150000	11044.9	8255.45		2150000	20985.7	13451.1						2150000	20777.3	13035.6		2150000	17331.5	11045		2150000	21516.5	13468.1
2160000	15585.8	10449		2160000	10965.8	8123.3		2160000	22148	13223.6		2160000	11046.2	8251.55		2160000	21000	13455.1						2160000	20801.7	13042.8		2160000	17338.5	11045.4		2160000	21514.3	13464.6
2170000	15587.5	10449.6		2170000	10967.5	8121.4		2170000	22171.7	13238.1		2170000	11055.7	8261.95		2170000	21007	13459.8						2170000	20806.1	13048.5		2170000	17338.7	11043.8		2170000	21538.8	13481.6
2180000	15592.2	10447.8		2180000	10983.2	8134.65		2180000	22169.2	13231.5		2180000	11061.9	8265.95		2180000	21022	13466.5						2180000	20824.8	13051.8		2180000	17346.8	11053.4		2180000	21542.7	13483.9
2190000	15596.8	10454.9		2190000	10978.2	8127.15		2190000	22174.9	13233.8		2190000	11056.8	8263.9		2190000	21016.6	13466.8						2190000	20835	13058.2		2190000	17354.5	11054		2190000	21549	13489.6
2200000	15587.5	10452.9		2200000	10986.4	8134.35		2200000	22186.8	13237.5		2200000	11059.6	8266.3		2200000	21019.7	13464						2200000	20856.6	13071.6		2200000	17356.7	11057.8		2200000	21575.8	13492.3
2210000	15613.8	10464.8		2210000	10995.1	8137.75		2210000	22190.5	13239.4		2210000	11063.9	8270.75		2210000	21040.8	13474.3						2210000	20866.2	13076.8		2210000	17364.3	11058.5		2210000	21592.8	13506.5
2220000	15609.2	10462.5		2220000	10998.1	8139.95		2220000	22200	13245.7		2220000	11072.6	8274.65		2220000	21053.5	13481.4						2220000	20878.8	13073.1		2220000	17359.3	11054.5		2220000	21578.4	13499
2230000	15621.4	10466.2		2230000	10999.8	8143.5		2230000	22200.8	13246.4		2230000	11069.5	8268		2230000	21053	13479.8						2230000	20907.5	13091.5		2230000	17368.4	11061		2230000	21607.2	13513.8
2240000	15628.5	10474.8		2240000	10999.1	8142.05		2240000	22201.5	13246.1		2240000	11074.9	8275.5		2240000	21063	13487.9						2240000	20902.1	13085		2240000	17373.8	11064.6		2240000	21632.9	13517.8
2250000	15642	10474.1		2250000	11012.5	8149.4		2250000	22213.8	13247.9		2250000	11082	8277.45		2250000	21073.8	13490.3						2250000	20915.5	13097		2250000	17376	11065		2250000	21644	13532.8
2260000	15647.9	10480.1		2260000	11009.8	8142.8		2260000	22219.6	13251.5		2260000	11085	8275.8		2260000	21071.8	13491.7						2260000	20927	13101.7		2260000	17382.5	11064.8		2260000	21650	13523.3
2270000	15651.5	10484.3		2270000	11017.2	8152.1		2270000	22230.7	13258		2270000	11088.1	8280.65		2270000	21083	13492.6						2270000	20945.8	13111.8		2270000	17393.5	11071.5		2270000	21665.9	13534.2
2280000	15652.1	10482		2280000	11016.8	8157		2280000	22232.5	13256.5		2280000	11092.5	8279.55		2280000	21093.5	13502.5						2280000	20950.8	13112.8		2280000	17388.1	11070.7		2280000	21681.5	13547.1
2290000	15662.7	10482.5		2290000	11028.5	8160		2290000	22239.3	13259.8		2290000	11096	8286.3		2290000	21104.2	13503.7						2290000	20960.3	13113.9		2290000	17395.8	11073.4		2290000	21698.8	13547
2300000	15664.3	10486.2		2300000	11032.6	8165.85		2300000	22246.8	13265.8		2300000	11093.2	8285.65		2300000	21104.4	13508.2						2300000	20975.9	13120.4		2300000	17401.3	11075.1		2300000	21688.5	13547.8
2310000	15671.9	10491		2310000	11037	8163		2310000	22248.3	13261.4		2310000	11096.1	8285.85		2310000	21109.2	13509						2310000	21002.3	13135		2310000	17401.1	11072.5		2310000	21688.2	13548.9
2320000	15667.9	10489.6		2320000	11038.9	8165.6		2320000	22255.1	13267		2320000	11100.4	8283.65		2320000	21124.6	13519.6						2320000	21022.8	13144.8		2320000	17406.2	11077.3		2320000	21703.2	13545.6
2330000	15680.6	10499		2330000	11041.7	8169.25		2330000	22269.9	13274.3		2330000	11106.9	8286.35		2330000	21131.2	13519.5						2330000	21003.2	13129.6		2330000	17414.5	11080.9		2330000	21720.4	13565.4
2340000	15679.9	10499.2		2340000	11050.6	8172.2		2340000	22266.5	13273		2340000	11113	8295.9		2340000	21137.9	13523.7						2340000	21016.8	13142.3		2340000	17411.3	11082		2340000	21746.6	13567.7
2350000	15688.5	10501.8		2350000	11056.8	8177.1		2350000	22276	13269.6		2350000	11113.8	8294.7		2350000	21149.7	13527						2350000	21044.3	13151.2		2350000	17424.4	11083.5		2350000	21760.1	13577.3
2360000	15699.2	10505.6		2360000	11057.8	8173.1		2360000	22284.1	13278.6		2360000	11116.1	8293.35		2360000	21150.8	13529.1						2360000	21035	13138.1		2360000	17422.5	11085.1		2360000	21768.4	13583.4
2370000	15709.5	10513.5		2370000	11065.5	8181.85		2370000	22278.2	13279.2		2370000	11120.8	8299.95		2370000	21159.3	13532.2						2370000	21074.3	13159.4		2370000	17423.7	11084.1		2370000	21788.1	13590.5
2380000	15708	10512.5		2380000	11068.4	8184.75		2380000	22290.3	13282.1		2380000	11122.1	8298.45		2380000	21166.6	13538.8						2380000	21080.6	13169.4		2380000	17433.9	11089.2		2380000	21788.8	13592.2
2390000	15713.7	10515.5		2390000	11069.8	8185.15		2390000	22304.5	13283.6		2390000	11123.9	8304.7		2390000	21177.4	13539.8						2390000	21081.2	13166		2390000	17432.8	11087.7		2390000	21801.6	13600.9
2400000	15721	10519		2400000	11080.8	8189.5		2400000	22301.5	13286.9		2400000	11125	8300.95		2400000	21170.1	13539.6						2400000	21091.7	13172.5		2400000	17436.8	11090.6		2400000	21829.2	13604.5
2410000	15720.9	10517		2410000	11081.6	8190.8		2410000	22315.2	13289.2		2410000	11132.8	8302.5		2410000	21175.6	13541.5						2410000	21090.5	13177.2		2410000	17438.6	11095.9		2410000	21835.4	13611.8
2420000	15744.9	10525.8		2420000	11088.4	8197.55		2420000	22311.1	13286.8		2420000	11128.9	8300.25		2420000	21185	13547.5						2420000	21114.7	13184.9		2420000	17445.8	11096.1		2420000	21826.9	13604.1
2430000	15732.2	10523.1		2430000	11089.5	8195.85		2430000	22323	13298		2430000	11137.8	8308.8		2430000	21196.2	13550.4						2430000	21128.1	13187.6		2430000	17451	11097.2		2430000	21858.8	13623.2
2440000	15743.2	10531.3		2440000	11094.3	8203.55		2440000	22319.7	13292.9		2440000	11133.4	8306.55		2440000	21202.4	13552.9						2440000	21132.5	13196.8		2440000	17462.5	11100.9		2440000	21869	13625.4
2450000	15745.1	10527.1		2450000	11097.8	8199.35		2450000	22340.5	13307.6		2450000	11144.8	8314.55		2450000	21215.2	13560.5						2450000	21155	13200		2450000	17461.9	11103.7		2450000	21875.5	13630.4
2460000	15753.6	10530.2		2460000	11109.3	8211.5		2460000	22343.3	13304.8		2460000	11148.1	8314.6		2460000	21214.3	13561.7						2460000	21152.5	13197.7		2460000	17465.5	11105.1		2460000	21884.3	13632.5
2470000	15753.8	10533.8		2470000	11107.3	8211		2470000	22338.2	13295.1		2470000	11142.2	8308.6		2470000	21224.7	13566						2470000	21171	13209.8		2470000	17465.9	11104.8		2470000	21896.3	13633.4
2480000	15765.8	10544.5		2480000	11113.5	8213.65		2480000	22343.6	13302.1		2480000	11149	8316.4		2480000	21234.7	13567.8						2480000	21189	13215.4		2480000	17467.2	11106		2480000	21899	13640.5
2490000	15763.2	10543		2490000	11117.9	8213.8		2490000	22356.7	13305		2490000	11154.1	8318.45		2490000	21231	13568.6						2490000	21206.1	13227		2490000	17473.4	11109.6		2490000	21930.8	13648.5
2500000	15785.1	10550.5		2500000	11125	8221.5		2500000	22361.5	13309.3		2500000	11151.9	8318		2500000	21247.8	13573.4						2500000	21191.4	13213.3		2500000	17477.1	11110.1		2500000	21928.5	13649.5
2510000	15780.4	10550.4		2510000	11120.5	8216.1		2510000	22372.4	13313.4		2510000	11159.9	8322.15		2510000	21257	13579.1						2510000	21211.4	13223		2510000	17481	11109.1		2510000	21933.9	13654.4
2520000	15780.3	10546.1		2520000	11132.3	8225.55		2520000	22365.5	13311.1		2520000	11163.6	8324.45		2520000	21248.7	13575.7						2520000	21240	13226.5		2520000	17483	11111.5		2520000	21958.1	13665.6
2530000	15798.5	10562.4		2530000	11129.5	8219.15		2530000	22378.9	13317		2530000	11165.7	8323.35		2530000	21274.8	13587.6						2530000	21252	13241.4		2530000	17491.4	11117.8		2530000	21970.1	13669.6
2540000	15796	10559.5		2540000	11134.5	8227.05		2540000	22386	13321		2540000	11166.4	8323.35		2540000	21266.2	13580.6						2540000	21247.4	13229.5		2540000	17491	11114		2540000	21979.6	13672.5
2550000	15804.4	10562.8		2550000	11150.5	8232.9		2550000	22388.9	13325.8		2550000	11169	8327.25		2550000	21273.8	13587.5						2550000	21252.7	13243.9		2550000	17499.1	11120.7		2550000	21998	13684.4
2560000	15807.5	10559.4		2560000	11151	8234.6		2560000	22392.3	13321.5		2560000	11169.4	8327.35		2560000	21278.1	13588.5						2560000	21265.5	13254.2		2560000	17501.7	11119.3		2560000	21991.2	13674.5
2570000	15809.2	10569.2		2570000	11142.5	8227.75		2570000	22395.5	13321.6		2570000	11176.5	8329.9		2570000	21292.5	13596						2570000	21276.7	13254.5		2570000	17503	11122.1		2570000	22002.1	13682.1
2580000	15828	10574.2		2580000	11154.6	8236.8		2580000	22404.7	13331.6		2580000	11184.9	8335.5		2580000	21293.2	13592.3						2580000	21293.1	13259.5		2580000	17506.7	11121.4		2580000	22016.5	13691.5
2590000	15826.6	10575.6		2590000	11159.9	8246.4		2590000	22415.9	13335.4		2590000	11181.8	8335.65		2590000	21304.1	13600.2						2590000	21304.2	13261.1		2590000	17509.8	11124.4		2590000	22032.2	13697.3
2600000	15822.6	10573.3		2600000	11169.4	8245.4		2600000	22420.9	13332.9		2600000	11184.6	8335.8		2600000	21307.3	13603.4						2600000	21305.3	13262		2600000	17517.7	11127.5		2600000	22029.1	13705.4
2610000	15839.2	10576.5		2610000	11165.6	8245.6		2610000	22414.4	13335.9		2610000	11194.2	8340.9		2610000	21314.5	13607.2						2610000	21324	13269.9		2610000	17518.2	11128.5		2610000	22061	13709.1
2620000	15832.1	10572.9		2620000	11169	8248.55		2620000	22421.9	13335.4		2620000	11190.3	8337.45		2620000	21323.2	13609.2						2620000	21328.8	13275.7		2620000	17525.1	11131.5		2620000	22054	13705.8
2630000	15848	10581.2		2630000	11186	8256.05		2630000	22432.5	13338.4		2630000	11194.1	8340.2		2630000	21320.2	13610.8						2630000	21337.8	13273.6		2630000	17530.5	11132.8		2630000	22062.6	13711.9
2640000	15844.1	10578.6		2640000	11182.8	8256.9		2640000	22431.5	13340.9		2640000	11193.5	8342.7		2640000	21328.8	13618						2640000	21336.6	13280		2640000	17533	11134.6		2640000	22078.5	13720
2650000	15861.5	10585.8		2650000	11185.4	8252.4		2650000	22441.8	13346.5		2650000	11197.5	8340.7		2650000	21339.4	13620.6						2650000	21371.6	13288.1		2650000	17531.8	11135.4		2650000	22089.3	13729.3
2660000	15859.5	10589.6		2660000	11182.5	8252.35		2660000	22441.5	13350.8		2660000	11195.4	8341		2660000	21345	13622.5						2660000	21380.4	13291		2660000	17538.8	11135.4		2660000	22091.5	13724.4
2670000	15867.2	10594.2		2670000	11192.5	8266.4		2670000	22456.2	13358.9		2670000	11201.6	8342.15		2670000	21341.7	13622.4						2670000	21375.3	13298.4		2670000	17538.5	11138.8		2670000	22102.2	13732.9
2680000	15866.1	10593.2		2680000	11193	8260.4		2680000	22454.5	13352.4		2680000	11213.3	8352		2680000	21356.1	13628.9						2680000	21379	13289.1		2680000	17546.1	11142.7		2680000	22126.5	13746
2690000	15875.5	10598.9		2690000	11208.6	8275.9		2690000	22458.6	13352		2690000	11213.5	8352.55		2690000	21357.2	13628.4						2690000	21398.3	13306		2690000	17547.6	11140.4		2690000	22137.4	13742.2
2700000	15882.1	10600.8		2700000	11206.9	8270.2		2700000	22462.8	13353		2700000	11211	8350.3		2700000	21372.8	13635.7						2700000	21408	13311.9		2700000	17551.8	11143.5		2700000	22137	13743
2710000	15887.6	10602.9		2710000	11214.5	8276		2710000	22470.2	13354.8		2710000	11209.5	8348.4		2710000	21375.3	13635.7						2710000	21422.4	13317.5		2710000	17555.7	11144.5		2710000	22146.7	13749.5
2720000	15884.8	10598.9		2720000	11215.3	8275.75		2720000	22478.7	13358.1		2720000	11221.1	8354.95		2720000	21384.9	13640.1						2720000	21436.8	13323.7		2720000	17560.9	11146.9		2720000	22160.1	13756.8
2730000	15901.9	10612.4		2730000	11213.1	8275.55		2730000	22478.2	13359.1		2730000	11215	8352.75		2730000	21380.7	13640.5						2730000	21448.4	13315.1		2730000	17558.5	11147		2730000	22169.2	13759.8
2740000	15906.1	10615		2740000	11216.8	8277.75		2740000	22485	13362.8		2740000	11223.6	8356.2		2740000	21392.3	13641.5						2740000	21449.6	13326.5		2740000	17568.3	11150.9		2740000	22173.6	13758.6
2750000	15905.9	10614.8		2750000	11226.1	8282.4		2750000	22496	13371		2750000	11229.9	8362.9		2750000	21402.6	13646.9						2750000	21459.7	13330.9		2750000	17568.5	11150.7		2750000	22193	13773
2760000	15912.5	10613.6		2760000	11230	8283.45		2760000	22492.1	13361.8		2760000	11232.1	8358.5		2760000	21404	13652.8						2760000	21471	13335		2760000	17574.5	11153.5		2760000	22193.5	13772.7
2770000	15918.6	10617		2770000	11243.4	8296.6		2770000	22504.5	13375.1		2770000	11236.1	8367.45		2770000	21408	13650.4						2770000	21461.3	13329.1		2770000	17575.8	11154.5		2770000	22211.8	13774.6
2780000	15925.2	10625		2780000	11237.2	8290		2780000	22509	13372		2780000	11236	8366.85		2780000	21399.8	13650.5						2780000	21472.8	13340.5		2780000	17579.7	11156.6		2780000	22224.8	13781.9
2790000	15922.8	10622.4		2790000	11245.9	8295.45		2790000	22508.9	13375.1		2790000	11237.5	8361.25		2790000	21417.9	13656						2790000	21493.3	13346.6		2790000	17585	11158		2790000	22221.2	13781
2800000	15936.6	10626.9		2800000	11244.2	8294.9		2800000	22516	13372.3		2800000	11237.5	8363.1		2800000	21426.8	13661.6						2800000	21514	13352.6		2800000	17587.5	11159.5		2800000	22235.3	13786.8
2810000	15928.4	10624.6		2810000	11249.5	8297		2810000	22513.5	13378.2		2810000	11250	8374.8		2810000	21423.5	13656.8						2810000	21523.8	13350.9		2810000	17588.4	11160.3		2810000	22236.5	13781.1
2820000	15938.8	10632.2		2820000	11255.4	8297.1		2820000	22526.8	13378.5		2820000	11244.2	8370.85		2820000	21437	13665.5						2820000	21541.3	13365.5		2820000	17590.2	11161.1		2820000	22252.7	13791.4
2830000	15942	10633.2		2830000	11256.9	8302.5		2830000	22521.8	13376.2		2830000	11244.8	8366.95		2830000	21438.4	13664.4						2830000	21535.4	13359.8		2830000	17595.3	11162.1		2830000	22256.8	13796.9
2840000	15943.2	10631.2		2840000	11259.7	8304.95		2840000	22523.8	13376.7		2840000	11252.9	8373.6		2840000	21448	13671.1						2840000	21547.1	13368.1		2840000	17598.8	11164.5		2840000	22272.7	13806.6
2850000	15957.4	10641.9		2850000	11268	8306.65		2850000	22533.2	13383.1		2850000	11255.4	8377.45		2850000	21454.3	13676.5						2850000	21550	13372.6		2850000	17600.8	11166		2850000	22281.8	13808.5
2860000	15963	10638.1		2860000	11278.2	8317.25		2860000	22537.8	13385.8		2860000	11254.6	8377.75		2860000	21461.3	13675.6						2860000	21553	13373.3		2860000	17606	11168.5		2860000	22286.8	13808.1
2870000	15958.8	10638.8		2870000	11267.9	8306.9		2870000	22548	13388.1		2870000	11257.1	8377.65		2870000	21465.5	13680.6						2870000	21579	13379		2870000	17606.7	11169		2870000	22292.2	13811.8
2880000	15967.8	10648.8		2880000	11267	8309.65		2880000	22546.8	13390		2880000	11263.5	8380.1		2880000	21472.6	13684						2880000	21573.4	13380.2		2880000	17611.1	11170.8		2880000	22299.3	13819.6
2890000	15969.5	10645.9		2890000	11281.4	8317.8		2890000	22552.2	13393.4		2890000	11259.5	8377.5		2890000	21477.7	13685.4						2890000	21592.9	13387.6		2890000	17614.2	11172.1		2890000	22308.1	13815.8
2900000	15968	10641.1		2900000	11283.8	8315.15		2900000	22565.1	13398.7		2900000	11261	8378.6		2900000	21481.8	13691.8						2900000	21607.5	13393.4		2900000	17617.8	11173.8		2900000	22331.6	13825
2910000	15969.4	10643		2910000	11284.4	8317.75		2910000	22568	13398.5		2910000	11268.5	8384.1		2910000	21483.5	13688.1						2910000	21615.7	13393.4						2910000	22337.5	13831
2920000	15975.2	10650.8		2920000	11290.5	8322.45		2920000	22566.7	13393.9		2920000	11263.9	8379.7		2920000	21493	13691.9						2920000	21608.9	13403.2						2920000	22342.4	13831.6
2930000	15996.9	10654		2930000	11295.2	8330.05		2930000	22566.8	13396.9		2930000	11275.9	8383.7		2930000	21499.5	13695.6						2930000	21619.3	13401						2930000	22353.7	13836.6
2940000	15999.2	10666		2940000	11298.5	8329.4		2940000	22570.2	13399.6		2940000	11272.8	8382.3		2940000	21501.2	13696.3						2940000	21627.2	13402.5						2940000	22358.9	13842.8
2950000	15993	10658.4		2950000	11305.4	8332.95		2950000	22578.3	13400.5		2950000	11281.6	8391.45		2950000	21509.1	13705.5						2950000	21641.5	13409.5						2950000	22364.7	13845.5
2960000	16001.9	10663.5		2960000	11305.4	8333.45		2960000	22576.5	13399.4		2960000	11282.1	8388.3		2960000	21513.2	13703						2960000	21650.2	13410.8						2960000	22382.8	13851.9
2970000	16012.1	10668.7		2970000	11313.3	8336.25		2970000	22593.8	13409		2970000	11283.5	8391.45		2970000	21525.2	13708.8						2970000	21659	13419.9						2970000	22370.2	13850.4
2980000	16009	10664.2		2980000	11313.4	8339.2		2980000	22598	13410.2		2980000	11286.1	8394.65		2980000	21526.8	13708						2980000	21673.2	13421.7						2980000	22397	13858.8
2990000	16019.1	10671		2990000	11315.5	8338.75		2990000	22604.8	13408.5		2990000	11287.3	8393.7		2990000	21531	13713.4						2990000	21691.8	13429.1						2990000	22396.5	13855.3
3000000	16025.4	10671.2		3000000	11325.5	8344.65		3000000	22605.3	13408.1		3000000	11294	8399.25		3000000	21533.3	13714.5						3000000	21693.2	13429.1						3000000	22415.9	13868.2
3010000	16023.4	10672.2		3010000	11321.4	8344.2		3010000	22611.7	13420.2		3010000	11300.4	8402.4		3010000	21538.2	13716						3010000	21696.5	13432.7						3010000	22416.7	13866.6
3020000	16025.7	10669.4		3020000	11327.8	8347.45		3020000	22622.5	13419.9		3020000	11300.8	8402.7		3020000	21537.8	13713						3020000	21698.5	13430.4						3020000	22425	13871.2
3030000	16033.8	10679		3030000	11334.4	8351.1		3030000	22620.2	13420.9		3030000	11300.7	8402		3030000	21549.5	13723.2						3030000	21706.6	13438.3						3030000	22432.7	13873.3
3040000	16040.4	10679.6		3040000	11336.1	8353.75		3040000	22621.8	13422.4		3040000	11302	8401.25		3040000	21557.7	13724.1						3040000	21714.5	13437.9						3040000	22449.3	13887.9
3050000	16036.9	10679.8		3050000	11336.1	8350.35		3050000	22620.5	13420.4		3050000	11305.1	8403.1		3050000	21561.8	13728.1						3050000	21727.4	13437.5						3050000	22453.8	13884.5
3060000	16045.6	10687.6		3060000	11339.4	8354.75		3060000	22631.2	13423.9		3060000	11309.4	8407.25		3060000	21565	13727.5						3060000	21731.2	13442.2						3060000	22453.6	13880.1
3070000	16043	10684.8		3070000	11341.9	8356.3		3070000	22631.7	13422.4		3070000	11307.7	8407.2		3070000	21574.3	13737.2						3070000	21739.9	13448.1						3070000	22470.4	13888.6
3080000	16046.1	10690.9		3080000	11349.4	8361.95		3080000	22635.5	13426.9		3080000	11313.8	8406.6		3080000	21572.1	13732.4						3080000	21743.7	13447.9						3080000	22472.2	13895.9
3090000	16058.4	10688.7		3090000	11354.9	8362.45		3090000	22646.3	13431.4		3090000	11318.5	8414.8		3090000	21581.2	13737.8						3090000	21766.5	13459.1						3090000	22488.2	13897.4
3100000	16075.4	10697.4		3100000	11352.9	8362.9		3100000	22649.8	13431.6		3100000	11312.5	8408.3		3100000	21586.8	13741.2						3100000	21759.2	13454.9						3100000	22499.3	13904.9
3110000	16068.9	10698.6		3110000	11361.2	8366		3110000	22663	13435.8		3110000	11323.8	8417.65		3110000	21588.2	13739						3110000	21768.1	13459						3110000	22502.5	13905.6
3120000	16078.2	10702.6		3120000	11362	8370.35		3120000	22652.7	13434.6		3120000	11319	8413.4		3120000	21596.6	13743						3120000	21773.1	13469.9						3120000	22508.9	13905
3130000	16082.5	10705.1		3130000	11370.9	8375.65		3130000	22652.5	13430.4		3130000	11327.2	8416.4		3130000	21606.3	13750						3130000	21779.8	13466.3						3130000	22522.5	13913.8
3140000	16068.1	10695.6		3140000	11371.2	8374.15		3140000	22662.2	13434.8		3140000	11328.9	8418.3		3140000	21606.6	13747.9						3140000	21801.8	13472.6						3140000	22525	13911.5
3150000	16084.3	10705.4		3150000	11368.3	8373.2		3150000	22667.8	13446.1		3150000	11329.5	8419.1		3150000	21613.5	13754.6						3150000	21803.2	13472.3						3150000	22530.6	13915.2
3160000	16094.5	10709		3160000	11374.5	8373.55		3160000	22670	13440.5		3160000	11333.7	8422.1		3160000	21610.8	13753.2						3160000	21815.1	13486.4						3160000	22541.2	13924.5
3170000	16100.8	10712.5		3170000	11383.9	8380.2		3170000	22676	13443.7		3170000	11336.2	8422.5		3170000	21621.3	13756.7						3170000	21824.2	13484						3170000	22539.6	13918.5
3180000	16098.6	10711		3180000	11386.3	8382.2		3180000	22680.5	13445.4		3180000	11338.5	8421.5		3180000	21629.4	13758.4						3180000	21820.7	13481.8						3180000	22561.8	13933.6
3190000	16111.8	10721.1		3190000	11386.1	8386.5		3190000	22685.6	13444.4		3190000	11340.1	8420.8		3190000	21623.5	13756.1						3190000	21847.5	13496.9						3190000	22567.5	13933.4
3200000	16121.6	10715.8		3200000	11402.1	8395		3200000	22688.9	13446.1		3200000	11334	8420.15		3200000	21640.9	13765.7						3200000	21840.2	13491.4						3200000	22569.7	13936.8
3210000	16102.1	10714.6		3210000	11398.6	8393.55		3210000	22680.3	13445.5		3210000	11338	8423.3		3210000	21639.5	13763.1						3210000	21842.7	13490.2						3210000	22578.5	13934.6
3220000	16120	10720.5		3220000	11399.4	8393.9		3220000	22698.1	13454.8		3220000	11343	8428.3		3220000	21644.8	13770						3220000	21864	13501.6						3220000	22589.8	13947.5
3230000	16118.9	10722.9		3230000	11406	8398.85		3230000	22699.2	13455.1		3230000	11345.9	8428		3230000	21652.8	13773.5						3230000	21865.2	13494.3						3230000	22591.6	13943.3
3240000	16127.2	10722.3		3240000	11405.3	8397.55		3240000	22703.6	13456.9		3240000	11353.5	8429.8		3240000	21658.6	13775.5						3240000	21861.8	13503.6						3240000	22616.3	13953
3250000	16128	10729.2		3250000	11403.2	8396.2		3250000	22710	13456.7		3250000	11354.2	8432		3250000	21660.2	13775.7						3250000	21884.2	13506.8						3250000	22618.2	13958.2
3260000	16139.4	10728.9		3260000	11412.5	8402.05		3260000	22707.2	13456.9		3260000	11356.9	8433.9		3260000	21665.2	13776.4						3260000	21899.5	13517.6						3260000	22622	13956
3270000	16131.7	10729.9		3270000	11416.1	8403.5		3270000	22716.4	13462.1		3270000	11352.1	8432.85		3270000	21669.6	13781						3270000	21900.4	13517.4						3270000	22627.8	13956.8
3280000	16138.5	10733.9		3280000	11418	8402.25		3280000	22713.3	13461.5		3280000	11359.2	8437.7		3280000	21673.8	13785.4						3280000	21909.6	13526						3280000	22642.2	13963.7
3290000	16150.1	10737.1		3290000	11420.3	8406.9		3290000	22718	13461.1		3290000	11360.4	8438.4		3290000	21675.4	13783						3290000	21905.1	13524						3290000	22643	13968
3300000	16142.8	10731.9		3300000	11424.8	8411.3		3300000	22725	13466.3		3300000	11365	8439.05		3300000	21682	13787.5						3300000	21925.7	13523.6						3300000	22657.5	13972
3310000	16159.8	10741.7		3310000	11429.8	8410.4		3310000	22724.9	13465		3310000	11366.2	8441.15		3310000	21686.1	13787.2						3310000	21930.8	13531.5						3310000	22654	13972.4
3320000	16168.2	10749		3320000	11434.4	8413		3320000	22740.3	13470.6		3320000	11368.3	8440.15		3320000	21695.6	13792.3						3320000	21917.6	13521.2						3320000	22662.3	13976.6
3330000	16158.3	10741		3330000	11441.1	8420.1		3330000	22736.7	13471.8		3330000	11369	8440.6		3330000	21700.8	13795						3330000	21947.9	13533						3330000	22669.2	13976.5
3340000	16161	10744.4		3340000	11438.9	8417.8		3340000	22746.2	13472.2		3340000	11371	8442.1		3340000	21702.4	13797.7						3340000	21954.4	13547.2						3340000	22687.1	13987
3350000	16177	10755		3350000	11436.4	8418.9		3350000	22742.3	13474.4		3350000	11379	8446.9		3350000	21703.6	13799.3						3350000	21957	13535.9						3350000	22680.5	13982.7
3360000	16178.1	10754.4		3360000	11447.7	8422.55		3360000	22743	13476.2		3360000	11373.1	8444.6		3360000	21710.5	13801						3360000	21971.3	13546.9						3360000	22696.3	13989.8
3370000	16184.1	10757.2		3370000	11451.5	8426.95		3370000	22753.9	13475.6		3370000	11378.5	8447.5		3370000	21716	13803.5						3370000	21975.7	13553.1						3370000	22696.8	13994.4
3380000	16187.2	10757.5		3380000	11451.9	8427.85		3380000	22761.2	13480.9		3380000	11383.9	8447.05		3380000	21718.5	13804.2						3380000	21969.5	13542.9						3380000	22708.2	14000.2
3390000	16178.1	10754.9		3390000	11456.5	8428.4		3390000	22759.7	13479		3390000	11387.5	8451.95		3390000	21726.4	13809.2						3390000	21981.7	13550.1						3390000	22708.7	13997.2
3400000	16189.4	10764.2		3400000	11457.7	8429.7		3400000	22763.2	13478.5		3400000	11396	8461		3400000	21727	13809.3						3400000	22007.2	13565.2						3400000	22731.7	14005
3410000	16192	10760.4		3410000	11461.9	8434.95		3410000	22768.8	13487		3410000	11385.8	8451.55		3410000	21732	13812.1						3410000	22004.5	13561.1						3410000	22735.7	14007.6
3420000	16187	10762.8		3420000	11459.2	8429.7		3420000	22771	13486		3420000	11393.2	8457.55		3420000	21737.8	13813.9						3420000	22001.7	13561.1						3420000	22734.8	14010.1
3430000	16209.7	10767.4		3430000	11470.2	8437.5		3430000	22769	13482.8		3430000	11394.5	8456.4		3430000	21746.5	13819.4						3430000	22010.9	13563.8						3430000	22742.8	14012.5
3440000	16210.1	10772.1		3440000	11469.5	8439.4		3440000	22778	13488.8		3440000	11395.6	8458.1		3440000	21746	13819						3440000	22024.6	13568.6						3440000	22748.7	14013.5
3450000	16207.5	10766.8		3450000	11479.4	8444.2		3450000	22776.2	13486.8		3450000	11398.9	8458.1		3450000	21749	13820						3450000	22038	13576.9						3450000	22760.3	14015.9
3460000	16217.9	10775.6		3460000	11481.1	8444.2		3460000	22782.5	13489.4		3460000	11398.8	8459.3		3460000	21752.5	13823						3460000	22036	13576.5						3460000	22770.2	14021.5
3470000	16217.2	10775.9		3470000	11482.7	8447		3470000	22790.5	13495.5		3470000	11408.9	8463.85		3470000	21757.5	13824.5						3470000	22054.5	13586.9						3470000	22776.2	14028.9
3480000	16227.7	10773		3480000	11483.9	8450.25		3480000	22795.5	13497.4		3480000	11401.6	8461.6		3480000	21763	13828.4						3480000	22051.3	13579.5						3480000	22780	14025.5
3490000	16216.5	10773.6		3490000	11489.8	8450.45		3490000	22801.4	13497.8		3490000	11407.5	8466.45		3490000	21767.2	13830						3490000	22058.8	13578.8						3490000	22781.6	14028.4
3500000	16222.8	10774.5		3500000	11489.3	8448.2		3500000	22801.8	13499.2		3500000	11409.1	8462.85		3500000	21770.6	13830.5						3500000	22064.3	13583						3500000	22794.1	14034.2
3510000	16241.3	10786.4		3510000	11497.2	8455.7		3510000	22801.7	13495.8		3510000	11408.4	8464.85		3510000	21774.8	13833.1						3510000	22055.6	13580.7						3510000	22798.5	14036.2
3520000	16245.3	10786.2		3520000	11490.9	8450.95		3520000	22811.2	13502		3520000	11416.6	8470.2		3520000	21780	13835.7						3520000	22064.4	13573						3520000	22804	14039.2
3530000	16241.6	10780.3		3530000	11503.6	8459		3530000	22817.5	13508		3530000	11418.4	8469.75		3530000	21783.7	13837						3530000	22087.8	13594.1						3530000	22814	14040.9
3540000	16250.1	10786.6		3540000	11505	8460.6		3540000	22814.8	13502.2		3540000	11417.8	8471.75		3540000	21789.3	13840.4						3540000	22087.6	13595.6						3540000	22826.2	14049
3550000	16254.3	10785.5		3550000	11505.5	8459.15		3550000	22825.7	13508		3550000	11421.2	8471		3550000	21792.8	13843.2						3550000	22090.2	13591.4						3550000	22826.7	14048.1
3560000	16243.1	10789.2		3560000	11508.8	8462.8		3560000	22821.6	13508.1		3560000	11422.9	8474.2		3560000	21797.8	13844.9						3560000	22106.3	13609.8						3560000	22829.8	14049.5
3570000	16259.8	10793.8		3570000	11520	8468.5		3570000	22828.9	13512.6		3570000	11426	8476.8		3570000	21801.5	13846.5						3570000	22109.7	13607.1						3570000	22842.5	14058
3580000	16262	10790.9		3580000	11519.5	8469.15		3580000	22829	13510.4		3580000	11430.7	8477.9		3580000	21805.9	13849						3580000	22109.6	13602.6						3580000	22844.7	14058.5
3590000	16265.4	10795.6		3590000	11519	8468.65		3590000	22826.8	13509		3590000	11426.4	8476.7										3590000	22113.2	13607.3						3590000	22851.8	14059.6
3600000	16280	10807.4		3600000	11523.9	8474.15		3600000	22834.9	13512.1		3600000	11436.8	8482.4										3600000	22135	13612.9						3600000	22866	14065.2
3610000	16282.9	10802.2		3610000	11529.9	8476		3610000	22836.3	13515.5		3610000	11433	8480.55										3610000	22144.8	13618						3610000	22870	14066.5
3620000	16295.2	10814.9		3620000	11531.1	8477.4		3620000	22843.5	13514.4		3620000	11436.1	8482.35										3620000	22137.7	13614.3						3620000	22874.8	14069.4
3630000	16279.6	10809		3630000	11536	8479.7		3630000	22848.5	13516.5		3630000	11437.1	8482.9										3630000	22148.4	13623.2						3630000	22877.2	14069.6
3640000	16283.5	10802.4		3640000	11533.9	8475.65		3640000	22846.5	13518.1		3640000	11442.1	8484.6										3640000	22154.2	13616.5						3640000	22884.6	14075.5
3650000	16285.4	10808		3650000	11536.2	8481.95		3650000	22850.7	13516.4		3650000	11447	8488.2										3650000	22162.3	13631.1						3650000	22886.8	14070.6
3660000	16294	10812.4		3660000	11539.5	8481.75		3660000	22855.9	13524.3		3660000	11445.8	8487.75										3660000	22178	13629						3660000	22901.8	14081.2
3670000	16297	10817.1		3670000	11546.7	8487.15		3670000	22856.2	13521.3		3670000	11441.5	8484.95										3670000	22181.6	13627.9						3670000	22898.4	14080.8
3680000	16302	10814.5		3680000	11550.5	8491.9		3680000	22868.8	13526.7		3680000	11450.4	8488.2										3680000	22172.8	13634.2						3680000	22910.5	14084.1
3690000	16299.9	10818.2		3690000	11552.6	8491.6		3690000	22868.5	13527.3		3690000	11451	8491.75										3690000	22188.8	13637.1						3690000	22912.5	14084.5
3700000	16309.6	10822.8		3700000	11554.1	8490.2		3700000	22863.6	13524.6		3700000	11449.4	8489.15										3700000	22196.5	13638						3700000	22928.3	14091.8
3710000	16316	10823.7		3710000	11559	8495.6		3710000	22871.3	13530.1		3710000	11459.5	8493.75										3710000	22202.6	13644.9						3710000	22936	14099.9
3720000	16300.1	10811.6		3720000	11554.1	8491.15		3720000	22879	13535.2		3720000	11454.8	8492.65										3720000	22208.5	13649.5						3720000	22938.2	14099.1
3730000	16313.8	10826		3730000	11560.2	8495.9		3730000	22876.8	13531.1		3730000	11460.5	8495.75										3730000	22201.3	13643.7						3730000	22947.5	14102.4
3740000	16327.4	10829.1		3740000	11569.3	8502.6		3740000	22883	13533.9		3740000	11462.5	8497.95										3740000	22206.5	13647.5						3740000	22945.8	14100.4
3750000	16326.6	10832.6		3750000	11564.6	8498.1		3750000	22885.2	13531		3750000	11463.1	8496.25										3750000	22223.7	13651.2						3750000	22951.7	14103.9
3760000	16331.8	10830.6		3760000	11572.7	8503.85		3760000	22885	13535.2		3760000	11467.2	8502.15										3760000	22231.4	13653.4						3760000	22963.7	14108.8
3770000	16328.8	10829.9		3770000	11574.2	8504		3770000	22897.5	13538.8		3770000	11467.1	8497.1										3770000	22247.6	13656.6						3770000	22975.2	14113.8
3780000	16343.2	10838		3780000	11580.8	8508.65		3780000	22896.1	13539		3780000	11467.7	8498.2										3780000	22259.2	13667						3780000	22973.5	14114.7
3790000	16332.2	10832.2		3790000	11575.1	8505.3		3790000	22896.5	13539.2		3790000	11472.4	8502.6										3790000	22233.5	13658						3790000	22984.7	14120
3800000	16350.1	10845.1		3800000	11579.1	8505.6		3800000	22901.7	13541.4		3800000	11470.7	8501.7										3800000	22272.5	13673.2						3800000	22991.7	14121.6
3810000	16343.5	10839.5		3810000	11589.6	8515.2		3810000	22904.8	13543.5		3810000	11474.2	8502.2										3810000	22252.6	13661.3						3810000	22990.1	14120.5
3820000	16352	10845.6		3820000	11591.1	8516.6		3820000	22908.1	13546.3		3820000	11477.8	8507.05										3820000	22247.2	13664.4						3820000	22998	14124.1
3830000	16351	10845.8		3830000	11592.1	8517.55		3830000	22911.3	13546.8		3830000	11479.8	8508.6										3830000	22273	13670.8						3830000	23002.7	14125.9
3840000	16359.8	10850.6		3840000	11595.8	8518		3840000	22919.2	13551.1		3840000	11479.4	8507.4										3840000	22278.9	13677.3						3840000	23016.5	14131.9
3850000	16356.1	10845.5		3850000	11602	8524.2		3850000	22916.6	13545.7		3850000	11484.8	8511.6										3850000	22286.4	13676						3850000	23020.3	14134.4
3860000	16357	10845.6		3860000	11600.7	8521.35		3860000	22921	13549.7		3860000	11482.4	8507.45										3860000	22288.2	13679.5						3860000	23019.6	14137.1
3870000	16367	10848.8		3870000	11604.6	8523.5		3870000	22922.3	13553.8		3870000	11488.4	8511.7										3870000	22290.3	13675.6						3870000	23030.2	14139.2
3880000	16375.5	10855.6		3880000	11607.8	8525.45		3880000	22927.2	13553.5		3880000	11493.8	8516.35										3880000	22312.2	13691						3880000	23034.8	14142.1
3890000	16367.5	10854.6		3890000	11610.9	8528		3890000	22932.3	13554.5		3890000	11491.9	8513.25										3890000	22313.1	13693.5						3890000	23039.9	14143.6
3900000	16383.8	10858		3900000	11616.9	8531.25		3900000	22933.8	13555.5		3900000	11492.5	8512.85										3900000	22310.3	13690.6						3900000	23045	14146.4
3910000	16382.1	10862		3910000	11617.2	8531.4		3910000	22936	13557.3		3910000	11500	8520.95										3910000	22323.6	13694.9						3910000	23059.5	14148.9
3920000	16380.5	10861.4		3920000	11621.2	8535.5		3920000	22944.5	13559.9		3920000	11499.3	8520.8										3920000	22321.5	13689.2						3920000	23065.7	14156.3
3930000	16389.3	10856.9		3930000	11624.8	8536.55		3930000	22941.3	13557.4		3930000	11502.1	8520.4										3930000	22328.7	13692.6						3930000	23062.8	14153.7
3940000	16387.4	10856		3940000	11624.5	8535.95		3940000	22946.3	13563.9		3940000	11504.1	8521.35										3940000	22333.3	13698.5						3940000	23079	14161.8
3950000	16394	10866.2		3950000	11626.8	8539.6		3950000	22948.3	13563.7		3950000	11507.2	8526.05										3950000	22331	13696.4						3950000	23075.9	14157.9
3960000	16402.8	10877		3960000	11629.6	8540.7		3960000	22952.2	13563.4		3960000	11509.7	8525.15										3960000	22345.9	13706.7						3960000	23085.5	14163.8
3970000	16405.5	10872		3970000	11634.1	8544.25		3970000	22955	13566.2		3970000	11506.6	8524.1										3970000	22343.8	13699.6						3970000	23086.3	14163.9
3980000	16402.5	10870.5		3980000	11634.8	8544.35		3980000	22962.9	13569.5		3980000	11511	8526.1										3980000	22355.8	13703.5						3980000	23090.9	14165.1
3990000	16408.8	10874.1		3990000	11639	8546.55		3990000	22955	13566		3990000	11515	8528.75										3990000	22364.5	13711.7						3990000	23092.5	14163.4
4000000	16417.5	10878.7		4000000	11642.1	8547.9		4000000	22964	13569.4		4000000	11514.8	8527.65										4000000	22376.8	13716.1						4000000	23103.9	14171
4010000	16413.5	10877.2		4010000	11646.2	8551.75		4010000	22968	13570.5		4010000	11515	8529.4										4010000	22371.5	13716.5						4010000	23110.2	14173.8
4020000	16426	10878.8		4020000	11648.9	8553.5		4020000	22966.7	13570.2		4020000	11516.4	8531.95										4020000	22377.2	13718.5						4020000	23115.7	14179.1
4030000	16423.5	10877		4030000	11652.8	8555.1		4030000	22980	13576.7		4030000	11519	8530.25										4030000	22385.3	13714.7						4030000	23124	14182.2
4040000	16427.1	10881.3		4040000	11656.1	8556.8		4040000	22974.8	13573.6		4040000	11521.8	8531.35										4040000	22386.2	13716						4040000	23128.8	14181.5
4050000	16431.2	10885.5		4050000	11658.1	8558.55		4050000	22979.1	13578.5		4050000	11528	8536.85										4050000	22376.8	13716.4						4050000	23136.3	14187.8
4060000	16431.2	10879.5		4060000	11658.6	8559.25		4060000	22980.6	13577.2		4060000	11527.9	8534.9										4060000	22401.7	13725.6						4060000	23133.5	14184.9
4070000	16449.9	10894.2		4070000	11661.4	8561.15		4070000	22987.2	13581.8		4070000	11529.9	8535.25										4070000	22410.3	13732.5						4070000	23142.5	14192
4080000	16442	10884.5		4080000	11668.7	8566.05		4080000	22991.6	13581.5		4080000	11530	8538.65										4080000	22425	13731.6						4080000	23151.3	14195.1
4090000	16449.3	10893		4090000	11666.9	8564.9		4090000	22990.8	13580.2		4090000	11533.9	8539.3										4090000	22415.3	13731.6						4090000	23155.5	14197.2
4100000	16448.8	10892.4		4100000	11671.6	8568.95		4100000	22994.4	13583.5		4100000	11534.7	8539										4100000	22426.7	13740.2						4100000	23162.2	14198.6
4110000	16445.2	10889.5		4110000	11674.6	8569.4		4110000	22998.3	13583.5		4110000	11538.8	8542.15										4110000	22427.2	13740.4						4110000	23167.3	14203.1
4120000	16457.8	10898.8		4120000	11676.3	8570		4120000	22999.8	13584.9		4120000	11540.5	8544.1										4120000	22443.3	13744						4120000	23174.4	14203.3
4130000	16467.5	10902.9		4130000	11681.3	8574.3		4130000	23005.5	13587		4130000	11541.6	8544.7										4130000	22441.3	13737.4						4130000	23172.2	14202.4
4140000	16453.8	10892.8		4140000	11682.1	8573.7		4140000	23007.3	13588.2		4140000	11542	8544.25										4140000	22440.5	13743.9						4140000	23182.6	14208.4
4150000	16470.2	10906.6		4150000	11684.7	8576.15		4150000	23010.5	13591.4		4150000	11545.9	8547.5										4150000	22451.4	13745.7						4150000	23185.5	14208
4160000	16464.5	10901.9		4160000	11687.6	8579.15		4160000	23011.2	13591.4		4160000	11545.6	8546.15										4160000	22468.9	13755						4160000	23190.5	14211.4
4170000	16468.8	10902.5		4170000	11686.8	8577.05		4170000	23017.1	13593		4170000	11552.2	8550.45										4170000	22456.7	13750.5						4170000	23198.3	14215.3
4180000	16472.1	10903.8		4180000	11693.8	8581.15		4180000	23017.3	13594.2		4180000	11549.5	8549.15										4180000	22457.4	13749.1						4180000	23203.8	14219.2
4190000	16479.8	10908.4		4190000	11696.5	8584.4		4190000	23027.8	13597.6		4190000	11551.4	8551.85										4190000	22475.5	13751.4						4190000	23209.8	14220.3
4200000	16484.2	10906.5		4200000	11699.2	8584.95		4200000	23025.8	13598.2		4200000	11555.8	8553.75										4200000	22476.5	13759.9						4200000	23214.6	14221
4210000	16475.8	10907.8		4210000	11701.4	8586.1		4210000	23027.7	13598.8		4210000	11551.5	8551.7										4210000	22490.2	13761						4210000	23220.5	14225.2
4220000	16496.2	10914.8		4220000	11704.6	8589.6		4220000	23032.3	13599.3		4220000	11556.2	8554.9										4220000	22490	13765						4220000	23222.2	14225.5
4230000	16491.4	10917.1		4230000	11707.2	8590.9		4230000	23034.3	13602.2		4230000	11559.4	8555.35										4230000	22492.5	13765.3						4230000	23229.5	14230.2
4240000	16496.2	10918.7		4240000	11709.8	8592.95		4240000	23037.3	13603.8		4240000	11559.2	8554.25										4240000	22508.7	13771.8						4240000	23232.8	14229.9
4250000	16501.8	10919.4		4250000	11712.2	8594.05		4250000	23039.2	13601.9		4250000	11566	8559.75										4250000	22505.5	13768.8						4250000	23239.2	14233.8
4260000	16508.5	10924		4260000	11714.5	8595.45		4260000	23044	13604.8		4260000	11564.9	8559.4										4260000	22497	13766.5						4260000	23243.9	14236
4270000	16507.8	10920.6		4270000	11717.1	8597.6		4270000	23046.2	13606.1		4270000	11567.9	8561.75										4270000	22504.8	13770.1						4270000	23250.9	14239.5
4280000	16513	10930.8		4280000	11719.4	8598.95		4280000	23046.8	13606.2		4280000	11568.5	8561.2										4280000	22510.3	13766.9						4280000	23255.8	14240.9
4290000	16520.8	10926.9		4290000	11723.5	8601.1		4290000	23050.5	13609		4290000	11571.6	8563.3										4290000	22519	13781.6						4290000	23260.2	14243.2
4300000	16515	10927.5		4300000	11725.9	8602.9		4300000	23057.3	13611.7		4300000	11574.4	8563.3										4300000	22531.5	13779.7						4300000	23265.8	14245.5
4310000	16516.5	10932.5		4310000	11728.6	8604.75		4310000	23053.8	13609.9		4310000	11575.4	8565.4										4310000	22533.7	13782.7
4320000	16520.1	10932.2						4320000	23059.2	13611.3		4320000	11577.9	8566.35										4320000	22533.7	13777.8
4330000	16529.8	10931.6						4330000	23063.8	13613.2		4330000	11576.6	8565.2										4330000	22536.8	13781.6
4340000	16526	10934.2						4340000	23064	13613.5		4340000	11580	8569.25										4340000	22543.3	13787.5
4350000	16531.7	10936.7						4350000	23069	13616		4350000	11583.5	8571.1										4350000	22550.8	13785.5
4360000	16528	10936.4						4360000	23071.2	13617.3		4360000	11583.9	8570.55										4360000	22553.9	13785.6
4370000	16540.8	10938.9						4370000	23075.2	13619.2		4370000	11586.5	8571.95										4370000	22546.7	13786.1
4380000	16538.7	10939.3						4380000	23075.2	13619.8		4380000	11589.9	8575.05										4380000	22568.5	13798.6
4390000	16544.3	10945.3						4390000	23078.9	13620		4390000	11589.7	8573.5										4390000	22571.5	13791.2
4400000	16551.4	10947.8						4400000	23083.5	13624.4		4400000	11590.8	8574.7										4400000	22594	13803.2
4410000	16552.4	10947.6						4410000	23084.7	13622		4410000	11592	8575.05										4410000	22582	13806.2
4420000	16556.7	10951.7						4420000	23087.5	13625.2		4420000	11595.1	8578.1										4420000	22577.2	13798.1
4430000	16554.2	10948.5						4430000	23091.2	13626.5		4430000	11597.1	8578.5										4430000	22587	13798.9
4440000	16558	10955.5						4440000	23092.8	13627.2		4440000	11598.3	8579.65										4440000	22594.6	13808.4
4450000	16562.8	10950.5						4450000	23096.7	13628.7		4450000	11600.8	8581.35										4450000	22599.4	13810.2
4460000	16576.3	10964.3						4460000	23098.5	13629.1		4460000	11603.1	8581.5										4460000	22605.5	13813.6
4470000	16571.7	10963						4470000	23100.8	13630.4		4470000	11602.6	8581.85										4470000	22607.3	13808.5
4480000	16578	10963.4						4480000	23103.8	13631.9		4480000	11606.5	8584.05										4480000	22601.8	13807.3
4490000	16572	10958.1										4490000	11608.5	8585.7										4490000	22640.2	13821
4500000	16581.7	10960.6										4500000	11610.1	8586.85										4500000	22621	13811
4510000	16577.5	10957.3										4510000	11612	8587.5										4510000	22629.1	13819
4520000	16587.2	10961.5										4520000	11612.9	8587.7										4520000	22628.6	13813.8
4530000	16589.9	10968.8										4530000	11616	8590										4530000	22628.2	13817.8
4540000	16588.2	10970.9										4540000	11617.2	8590.8										4540000	22654.5	13832
4550000	16591.5	10968.3										4550000	11619.6	8592.35										4550000	22650.5	13820.4
4560000	16591.2	10966.6										4560000	11621.1	8593.85										4560000	22653.5	13824.2
4570000	16610.2	10975.9										4570000	11622.4	8594.2										4570000	22655.5	13829.2
4580000	16606.5	10977.1										4580000	11624.5	8595.2										4580000	22659	13832.1
4590000	16609.5	10977.9										4590000	11626.5	8596.65										4590000	22661.4	13829.6
4600000	16614.5	10980.8																						4600000	22664	13832.6
4610000	16612.5	10980																						4610000	22670.5	13835.2
4620000	16622.7	10984.3																						4620000	22679.8	13836
4630000	16618.8	10982.1																						4630000	22682	13841.9
4640000	16622.5	10985.4																						4640000	22690.4	13840.5
4650000	16629	10985.1																						4650000	22695.1	13847.2
4660000	16627	10986.7																						4660000	22686.1	13836.1
4670000	16624.4	10989																						4670000	22702.5	13847.1
4680000	16632.7	10992.4																						4680000	22697.2	13844.1
4690000	16638.8	10992.6																						4690000	22703	13848.6
4700000	16639.6	10996.5																						4700000	22724.8	13861.5
4710000	16640.7	10994.8																						4710000	22720.5	13854.9
4720000	16648.3	10997.8																						4720000	22721.5	13855.6
4730000	16645.6	10996.5																						4730000	22730.9	13860
4740000	16658	10999.2																						4740000	22739.9	13865.6
4750000	16645.5	10997.5																						4750000	22737	13863
4760000	16661.7	11008																						4760000	22748.7	13868.3
4770000	16665	11003.5																						4770000	22735.5	13864.9
4780000	16660.8	11002.4																						4780000	22739.2	13869.5
4790000	16672.2	11011.8																						4790000	22749.5	13866.4
4800000	16672.7	11008.1																						4800000	22764	13876.1
4810000	16673.7	11009.6																						4810000	22775.2	13881.1
4820000	16681.2	11019.8																						4820000	22766.7	13876.8
4830000	16678.5	11013.8																						4830000	22768.7	13876.4
4840000	16681.5	11014.5																						4840000	22772.8	13879
4850000	16687.3	11018																						4850000	22777.3	13878
4860000	16687.1	11019.2																						4860000	22775.2	13882.8
4870000	16697.5	11028																						4870000	22787.9	13878.5
4880000	16691	11023.4																						4880000	22788.8	13880.8
4890000	16703	11029.9																						4890000	22789.3	13883.5
4900000	16698.4	11023.5																						4900000	22798.7	13891.5
4910000	16712	11035																						4910000	22803	13893.9
4920000	16706.3	11027.6																						4920000	22810	13893
4930000	16703.5	11030.2																						4930000	22809.8	13891.5
4940000	16714.6	11037.4																						4940000	22820	13895.6
4950000	16720.8	11039																						4950000	22828.6	13903
4960000	16714.5	11035.4																						4960000	22828.2	13897.5
4970000	16714.7	11034.1																						4970000	22818.3	13895.5
4980000	16726.8	11045.6																						4980000	22824.9	13899.9
4990000	16722.8	11035.2																						4990000	22833.5	13901.9
5000000	16733.4	11044.4																						5000000	22830.4	13900.1
5010000	16732.3	11040.8																						5010000	22839.8	13903.5
5020000	16733.8	11044.2																						5020000	22852.8	13913.8
5030000	16731.8	11043.4																						5030000	22844.8	13905.5
5040000	16740.1	11047.2																						5040000	22851.2	13909.2
5050000	16747	11046.8																						5050000	22862.5	13914.6
5060000	16746.2	11052.1																						5060000	22860.2	13912.6
5070000	16744.4	11045.3																						5070000	22866.8	13916.7
5080000	16747.5	11054.6																						5080000	22878.8	13921.4
5090000	16744.3	11050																						5090000	22879.5	13921.8
5100000	16762.6	11060.9																						5100000	22874.5	13918.4
5110000	16761.3	11054.2																						5110000	22891.5	13925.2
5120000	16757.9	11059																						5120000	22874.8	13920.8
5130000	16767	11064.6																						5130000	22883	13923.6
5140000	16764.5	11061.9																						5140000	22901.1	13931.4
5150000	16760.7	11053.5																						5150000	22893.8	13923.5
5160000	16777.2	11067.4																						5160000	22904.8	13938.1
5170000	16789.2	11072.9																						5170000	22897.7	13927.2
5180000	16773.2	11063.9																						5180000	22904.6	13930.1
5190000	16782.6	11072.4																						5190000	22899.5	13932.9
5200000	16782	11067																						5200000	22909	13931.7
5210000	16784.4	11069.7																						5210000	22917	13936.9
5220000	16783.8	11070.7																						5220000	22925.8	13941.8
5230000	16789.6	11069.4																						5230000	22932.1	13941.2
5240000	16794.5	11079.3																						5240000	22920.8	13943.7
5250000	16797	11078.9																						5250000	22937	13948.6
5260000	16803.4	11081																						5260000	22937	13949.1
5270000	16811.4	11085.8																						5270000	22939.7	13951.1
5280000	16812.3	11085.5																						5280000	22950.5	13951.8
5290000	16806.2	11080.9																						5290000	22956.5	13955.2
5300000	16800	11075.7																						5300000	22957.5	13954
5310000	16808.7	11083.7																						5310000	22953.3	13951.8
5320000	16809.5	11080.5																						5320000	22957.5	13956.7
5330000	16821.2	11087.1																						5330000	22978.5	13963
5340000	16822.1	11090.8																						5340000	22970.9	13958.9
5350000	16832.4	11097.2																						5350000	22972.2	13958.3
5360000	16822	11092.2																						5360000	22974.6	13959.8
5370000	16828.8	11093.6																						5370000	22978.5	13969.2
5380000	16830.2	11097.8																						5380000	22985.7	13967
5390000	16829.5	11095.8																						5390000	22993	13970.1
5400000	16837.2	11099																						5400000	22994.2	13965.8
5410000	16845.2	11104.3																						5410000	22994.4	13969.5
5420000	16848.2	11106																						5420000	22985.1	13965.9
5430000	16847.6	11102.8																						5430000	23001.8	13971
5440000	16847.7	11105.6																						5440000	23002.5	13972.3
5450000	16849.8	11104.4																						5450000	23002.5	13974.6
5460000	16853.9	11108																						5460000	23011	13973.3
5470000	16865.1	11113.2																						5470000	23017.8	13976.8
5480000	16855.7	11111																						5480000	23021.8	13982.5
5490000	16859.2	11110.8																						5490000	23023.8	13981.1
5500000	16867.7	11114																						5500000	23023.8	13978
5510000	16871.2	11113.5																						5510000	23034.8	13984.5
5520000	16871.8	11121.2																						5520000	23026.7	13976.7
5530000	16882.2	11123.1																						5530000	23044.5	13986.9
5540000	16874.5	11115.1																						5540000	23031.8	13985
5550000	16877.5	11117.9																						5550000	23052.5	13990.1
5560000	16879.5	11124.2																						5560000	23044.5	13989.7
5570000	16882.6	11126.9																						5570000	23047.5	13996
5580000	16887.2	11125.2																						5580000	23056.3	13989.1
5590000	16890.1	11126																						5590000	23050	13988.5
5600000	16887.3	11121.2																						5600000	23061.2	13997.4
5610000	16886.3	11124.6																						5610000	23061.6	13993.1
5620000	16896.6	11131.5																						5620000	23062.8	14001.7
5630000	16899	11129																						5630000	23070.6	14000.2
5640000	16896.5	11131.4																						5640000	23069	13999.1
5650000	16901.3	11132.5																						5650000	23073.3	13997.7
5660000	16907.6	11136.1																						5660000	23077.3	14000.4
5670000	16907.8	11139.6																						5670000	23092.5	14011.8
5680000	16914	11135.7																						5680000	23096	14011.7
5690000	16906.7	11137																						5690000	23095	14007.4
5700000	16918.7	11142.1																						5700000	23092.5	14009.9
5710000	16915.5	11137.9																						5710000	23098.6	14016.5
5720000	16925	11143.7																						5720000	23095.5	14012.9
5730000	16924.8	11144.5																						5730000	23094.4	14013.6
5740000	16930.9	11149.9																						5740000	23107.7	14015.3
5750000	16933.5	11149.5																						5750000	23114.2	14014.6
5760000	16935.2	11149.8																						5760000	23114.3	14017.3
5770000	16933.5	11150.6																						5770000	23125.3	14023.3
5780000	16938.9	11154.1																						5780000	23117.8	14015.9
5790000	16939.6	11150.6																						5790000	23121.3	14025.7
5800000	16938.8	11152.6																						5800000	23127	14023.4
5810000	16945	11158.2																						5810000	23127.3	14025.8
5820000	16947	11160.2																						5820000	23132.9	14025.9
5830000	16950.3	11158.1																						5830000	23132.2	14025.7
5840000	16948.5	11159.5																						5840000	23134.8	14023.3
5850000	16948.2	11160																						5850000	23145.6	14036.2
5860000	16963.8	11165.6																						5860000	23142.5	14030.7
5870000	16959.9	11162.4																						5870000	23141.8	14028.2
5880000	16964.5	11167.2																						5880000	23156.7	14034.7
5890000	16963.5	11165.2																						5890000	23152.7	14033
5900000	16973.8	11171.8																						5900000	23166.1	14036.4
5910000	16964.3	11164.4																						5910000	23170.8	14038.2
5920000	16973.5	11171.8																						5920000	23167.7	14037.8
5930000	16972.1	11174.6																						5930000	23168	14036.8
5940000	16975.2	11173.5																						5940000	23169.5	14041.1
5950000	16980	11174.9																						5950000	23176.2	14042.5
5960000	16974.3	11172.1																						5960000	23170.4	14042.1
5970000	16986.1	11178																						5970000	23174.2	14043.5
5980000	16985.8	11176.8																						5980000	23186.2	14044.9
5990000	16992	11182.5																						5990000	23185.2	14044.4
6000000	16996.1	11181.6																						6000000	23194.5	14046.8
6010000	16992.2	11182																						6010000	23187.5	14046.6
6020000	16998.9	11185																						6020000	23189	14050.4
6030000	16995.5	11179.3																						6030000	23209.5	14058.6
6040000	17004.8	11189.9																						6040000	23197.6	14051.6
6050000	17000.4	11184.6																						6050000	23196.8	14055.5
6060000	16998.7	11184.2																						6060000	23195.8	14052
6070000	17007.5	11190.5																						6070000	23203.1	14053.6
6080000	17010.8	11190.6																						6080000	23208.5	14053.7
6090000	17019.3	11195.9																						6090000	23232.3	14062
6100000	17008.4	11189.4																						6100000	23219.3	14058.3
6110000	17017.8	11193.6																						6110000	23224.8	14062.3
6120000	17020	11198																						6120000	23221.7	14062.2
6130000	17025.2	11200.1																						6130000	23242	14069.1
6140000	17028.5	11203.1																						6140000	23232	14066.2
6150000	17025.3	11198.1																						6150000	23241.4	14072.2
6160000	17030.2	11202.8																						6160000	23231.5	14068.4
6170000	17034	11203.8																						6170000	23234	14066.5
6180000	17031.7	11201.4																						6180000	23247.3	14071.5
6190000	17038.8	11204.6																						6190000	23235.6	14064.8
6200000	17032.2	11203.4																						6200000	23251	14075.2
6210000	17047.8	11211.8																						6210000	23251.5	14068
6220000	17043.7	11212																						6220000	23251.8	14075.2
6230000	17050	11208.9																						6230000	23260.4	14080.6
6240000	17047.7	11209.4																						6240000	23254.1	14077
6250000	17054	11213.8																						6250000	23259.1	14081.5
6260000	17054.3	11216.2																						6260000	23270.8	14079.8
6270000	17054.3	11213.5																						6270000	23265.3	14080
6280000	17060.7	11221.5																						6280000	23265.5	14077.2
6290000	17060.8	11217																						6290000	23275.5	14084.5
6300000	17056.5	11216.2																						6300000	23276.4	14085.5
6310000	17068	11221.4																						6310000	23285.7	14087.5
6320000	17060.6	11218.8																						6320000	23277.8	14081.4
6330000	17066.8	11222.3																						6330000	23282.8	14083.9
6340000	17067.2	11222.1																						6340000	23293.2	14094.3
6350000	17078.3	11228.2																						6350000	23289	14086.6
6360000	17078.8	11227.8																						6360000	23302.9	14096.5
6370000	17076.3	11225.2																						6370000	23296.2	14092.6
6380000	17077.5	11225																						6380000	23310.3	14096.9
6390000	17076.5	11228.9																						6390000	23305	14100.4
6400000	17084.2	11232.1																						6400000	23292.8	14088.6
6410000	17086.5	11233.6																						6410000	23311.4	14094.8
6420000	17090.8	11235.2																						6420000	23307.8	14094.6
6430000	17091	11235.1																						6430000	23314.3	14100
6440000	17094	11234.9																						6440000	23318.1	14100
6450000	17094.8	11237.2																						6450000	23320.7	14104
6460000	17097.8	11238.8																						6460000	23310.7	14099
6470000	17097	11239																						6470000	23316.6	14103.7
6480000	17102.4	11240.8																						6480000	23323.5	14099.6
6490000	17108.6	11244.5																						6490000	23335.3	14109.9
6500000	17111	11246																						6500000	23329.9	14106.5
6510000	17114	11245.9																						6510000	23329.2	14103.8
6520000	17113.8	11248.4																						6520000	23335.7	14102.6
6530000	17115	11247.7																						6530000	23342.3	14114.3
6540000	17115.6	11248.6																						6540000	23348.3	14118
6550000	17119.1	11247.5																						6550000	23354	14113.5
6560000	17118.1	11249.2																						6560000	23342.5	14109.3
6570000	17125.5	11250																						6570000	23351.5	14114.9
6580000	17124.5	11255.1																						6580000	23356.7	14113.8
6590000	17128.8	11256.2																						6590000	23362	14113
6600000	17125.1	11254.5																						6600000	23365.8	14120.6
6610000	17135.9	11258.3																						6610000	23364.2	14122.2
6620000	17131.1	11254.9																						6620000	23362.5	14116.8
6630000	17144.2	11262.5																						6630000	23363.8	14119.5
6640000	17135	11257.5																						6640000	23371	14122.4
6650000	17135.8	11259.5																						6650000	23377.7	14129
6660000	17143.5	11261.9																						6660000	23380.8	14128.2
6670000	17147.2	11265.7																						6670000	23376.2	14126
6680000	17150.3	11266.9																						6680000	23376.3	14127.6
6690000	17148.5	11264.7																						6690000	23384.2	14129.5
6700000	17151.5	11268.5																						6700000	23386	14128.8
6710000	17152.6	11266.5																						6710000	23387.1	14128.5
6720000	17155.8	11269.5																						6720000	23385.1	14131.4
6730000	17157.7	11271.9																						6730000	23390	14132.3
6740000	17162.5	11273.8																						6740000	23395	14128.7
6750000	17165.3	11278.2																						6750000	23398.7	14134.6
6760000	17164.5	11276.5																						6760000	23398.7	14138.5
6770000	17164.3	11274.6																						6770000	23396.5	14133.3
6780000	17172	11277.3																						6780000	23408.8	14140.9
6790000	17170.3	11274.9																						6790000	23405.7	14138.9
6800000	17175.3	11279.8																						6800000	23409.6	14141.6
6810000	17173.3	11280																						6810000	23416.8	14141.9
6820000	17179.7	11282.1																						6820000	23420	14144.2
6830000	17185.6	11284.6																						6830000	23420.2	14143.9
6840000	17185.5	11284.5																						6840000	23413.2	14142
6850000	17184.8	11284																						6850000	23422.5	14142.6
6860000	17188.6	11289.7																						6860000	23418	14143.8
6870000	17187.8	11287.9																						6870000	23424.8	14144.2
6880000	17191.6	11288.1																						6880000	23425.9	14147
6890000	17195.2	11291.5																						6890000	23434.7	14147.4
6900000	17198.8	11292.5																						6900000	23437.2	14149.9
6910000	17198.8	11291.5																						6910000	23432.5	14150
6920000	17199.2	11293																						6920000	23439	14153.1
6930000	17204.5	11295.9																						6930000	23440	14150.9
6940000	17202.8	11295.2																						6940000	23444.3	14149.9
6950000	17209.4	11297																						6950000	23444.2	14149.2
6960000	17208.9	11299.5																						6960000	23448.4	14152.8
6970000	17212.3	11300.9																						6970000	23450.3	14156
6980000	17208.2	11298																						6980000	23462	14157.2
6990000	17214.8	11301.1																						6990000	23462.8	14161.2
7000000	17214.5	11300.8																						7000000	23458.9	14161.5
7010000	17216.7	11304.4																						7010000	23459.6	14156.9
7020000	17221.5	11303.5																						7020000	23464.2	14158
7030000	17222.7	11306																						7030000	23462.5	14164.1
7040000	17226.2	11307.9																						7040000	23470.8	14165.6
7050000	17226.8	11308.6																						7050000	23469.5	14159.5
7060000	17232.3	11312.9																						7060000	23470.3	14161.9
7070000	17231	11310.8																						7070000	23473	14163.6
7080000	17232.5	11309.6																						7080000	23477.8	14165
7090000	17235.7	11311.8																						7090000	23477.8	14168.5
7100000	17234.5	11313.3																						7100000	23485.4	14171
7110000	17235.5	11312.2																						7110000	23489	14172.9
7120000	17243.7	11318.9																						7120000	23493.9	14173.7
7130000	17243.7	11317.2																						7130000	23501.6	14177.9
7140000	17246.7	11317.6																						7140000	23495	14173.5
7150000	17246.7	11319.3																						7150000	23495.2	14173.8
7160000	17250	11321.1																						7160000	23504.8	14177.9
7170000	17248.6	11319.3																						7170000	23494.8	14174.9
7180000	17251.7	11321.6																						7180000	23503.2	14176
7190000	17257.8	11326																						7190000	23507.5	14179
7200000	17256.4	11324.4																						7200000	23505.7	14178.8
7210000	17260.8	11326.5																						7210000	23506.2	14174.9
7220000	17264.7	11327																						7220000	23518.8	14184.3
7230000	17266.7	11328.4																						7230000	23520.7	14185.8
7240000	17268	11329.8																						7240000	23523	14182.7
7250000	17268.2	11329.5																						7250000	23524.8	14183.9
7260000	17270.5	11331.5																						7260000	23520.3	14182.8
7270000	17274.1	11331.8																						7270000	23530.5	14186
7280000	17274.6	11332.5																						7280000	23518.2	14182
7290000	17275.5	11334.2																						7290000	23526.1	14185
7300000	17278	11334.4																						7300000	23527.1	14187.7
7310000	17280.1	11335.5																						7310000	23532.3	14188
7320000	17282.4	11338.1																						7320000	23536	14190.9
7330000	17283.7	11337.8																						7330000	23538.2	14190.9
7340000	17287.2	11340.3																						7340000	23541.9	14191
7350000	17289	11340.8																						7350000	23537.7	14191
7360000	17291	11342.7																						7360000	23546.6	14194.2
7370000	17292	11343.5																						7370000	23540.8	14191.2
7380000	17295.1	11345.4																						7380000	23548.4	14199.1
7390000	17297.8	11346.3																						7390000	23549.3	14199.1
7400000	17300	11347.3																						7400000	23556	14196.5
7410000	17301.8	11348.4																						7410000	23557.2	14201.2
7420000	17303.2	11349.1																						7420000	23554.8	14197.1
																								7430000	23559.2	14204
																								7440000	23566.2	14201.1
																								7450000	23562.3	14201.9
																								7460000	23569.2	14199.2
																								7470000	23569.3	14203.5
																								7480000	23570.9	14204
																								7490000	23570	14203.5
																								7500000	23574.4	14202.4
																								7510000	23586.6	14211.5
																								7520000	23580.3	14210.2
																								7530000	23582.5	14210.8
																								7540000	23580.3	14209.1
																								7550000	23587.7	14213
																								7560000	23584	14209.2
																								7570000	23590.3	14210.5
																								7580000	23594.9	14214.6
																								7590000	23596.3	14209.5
																								7600000	23592.8	14211.6
																								7610000	23601.8	14217
																								7620000	23595.4	14215.6
																								7630000	23599.3	14217.8
																								7640000	23607.5	14216.8
																								7650000	23604.2	14216
																								7660000	23604.8	14219.3
																								7670000	23606.7	14220.9
																								7680000	23609.7	14222.6
																								7690000	23615.2	14220.2
																								7700000	23615.2	14223.9
																								7710000	23626	14226
																								7720000	23620.8	14224.9
																								7730000	23622.6	14227
																								7740000	23629.4	14228.2
																								7750000	23633.3	14230.2
																								7760000	23636	14233.1
																								7770000	23627.2	14228.9
																								7780000	23623.6	14223.9
																								7790000	23637.7	14231.5
																								7800000	23644.8	14235.4
																								7810000	23634.4	14232.5
																								7820000	23642.5	14233.2
																								7830000	23651	14238.2
																								7840000	23649.3	14239.1
																								7850000	23650.6	14234.5
																								7860000	23647.5	14234.2
																								7870000	23655.6	14237.6
																								7880000	23654.7	14238
																								7890000	23665.2	14242.6
																								7900000	23661.3	14242
																								7910000	23664.8	14243.2
																								7920000	23666.4	14242.3
																								7930000	23670	14246.8
																								7940000	23664.8	14242.1
																								7950000	23667.5	14243.8
																								7960000	23667.4	14245.7
																								7970000	23677	14246.7
																								7980000	23677	14246.1
																								7990000	23678.5	14247.2
																								8000000	23678.2	14248.5
																								8010000	23684	14251
																								8020000	23686.5	14251.7
																								8030000	23683.4	14252.5
																								8040000	23688	14252.8
																								8050000	23687.8	14251.6
																								8060000	23690.7	14253.4
																								8070000	23691.3	14255.2
																								8080000	23701.4	14257.6
																								8090000	23699.2	14258.9
																								8100000	23699.2	14258.4
																								8110000	23706.8	14259
																								8120000	23700.8	14256.5
																								8130000	23711.1	14261.6
																								8140000	23707.7	14262.7
																								8150000	23709.5	14258.5
																								8160000	23710	14261.8
																								8170000	23713.2	14262.6
																								8180000	23712.5	14260.4
																								8190000	23718.5	14267.2
																								8200000	23719.3	14264.6
																								8210000	23720.8	14267.9
																								8220000	23719.3	14266.1
																								8230000	23726.4	14268
																								8240000	23726.3	14268.7
																								8250000	23730.2	14270
																								8260000	23727.6	14267.9
																								8270000	23731.3	14269.1
																								8280000	23732	14272.5
																								8290000	23736.5	14273.2
																								8300000	23735.5	14273.6
																								8310000	23741	14276.5
																								8320000	23741	14273.2
																								8330000	23746.8	14276
																								8340000	23746.3	14276
																								8350000	23746.3	14275.5
																								8360000	23748.7	14277.4
																								8370000	23755.5	14280.6
																								8380000	23756.8	14280.9
																								8390000	23755.8	14280.5
																								8400000	23754	14279.1
																								8410000	23758.7	14282.1
																								8420000	23758.5	14281.3
																								8430000	23760.3	14282.1
																								8440000	23763.8	14283.2
																								8450000	23766.2	14284.3
																								8460000	23766	14286.5
																								8470000	23766.7	14284.8
																								8480000	23770	14287.4
																								8490000	23772.8	14287.4
																								8500000	23776.4	14289.4
																								8510000	23774	14289.5
																								8520000	23781.8	14290.8
																								8530000	23781	14291.5
																								8540000	23783.5	14292.2
																								8550000	23781	14292.9
																								8560000	23785.5	14292.8
																								8570000	23788.4	14293.8
																								8580000	23791.5	14294.6
																								8590000	23794.6	14298
																								8600000	23790.6	14294
																								8610000	23796.1	14297.1
																								8620000	23799.8	14299.6
																								8630000	23800.2	14297.5
																								8640000	23803	14302.6
																								8650000	23803.1	14300.3
																								8660000	23803.1	14299.5
																								8670000	23810.8	14303.1
																								8680000	23807.2	14302
																								8690000	23808.5	14303
																								8700000	23812	14303.6
																								8710000	23816	14305.9
																								8720000	23814.8	14304.9
																								8730000	23816.2	14305.5
																								8740000	23818.8	14306.5
																								8750000	23818.2	14307
																								8760000	23820.7	14308.4
																								8770000	23825.2	14311.4
																								8780000	23826.3	14310.2
																								8790000	23826.5	14309.3
																								8800000	23828	14310.8
																								8810000	23832.2	14314
																								8820000	23832.7	14311.4
																								8830000	23836	14314.8
																								8840000	23835	14312.8
																								8850000	23837.3	14314
																								8860000	23839.5	14314.3
																								8870000	23841	14316
																								8880000	23843.4	14317
																								8890000	23841.2	14317.3
																								8900000	23846.2	14318.6
																								8910000	23848.5	14319.6
																								8920000	23850.6	14320.6
																								8930000	23852.8	14321.1
																								8940000	23853	14321.5
																								8950000	23855.6	14321.5
																								8960000	23855.5	14321.5
																								8970000	23858	14322.8
																								8980000	23861.5	14325
																								8990000	23861.3	14324.2
																								9000000	23863.4	14325.5
																								9010000	23865.5	14325.7
																								9020000	23865.8	14326.5
																								9030000	23868	14327.4
																								9040000	23870.1	14328.4
																								9050000	23871.5	14329.2
																								9060000	23874.3	14329.6
																								9070000	23874.2	14330.4
																								9080000	23875.7	14330.7
																								9090000	23878.8	14331.6
																								9100000	23881.1	14332.5
																								9110000	23882	14332.9
																								9120000	23883.7	14334.1
																								9130000	23884.8	14334.4
																								9140000	23886.8	14335
																								9150000	23887.7	14335.5
																								9160000	23890.2	14336.8

## Sheet: S4A Fig
S4A Fig. The number of detected genes in each individual cell at each developmental stage.
Oocyte	Zygote	2-cell_early	2-cell_late	4-cell	8-cell	Morula	ICM	TE
11623	11887	4079	8794	3585	8535	6510	9189	8519
8987	12279	11594	13724	6382	8838	9869	7387	7575
13607	12057	11021	13849	6878	8159	9694	8928	3446
14218	11624	13515	12836	7101	6511	9560	8390	5235
11576	13326	12817	11628	5435	5117	10009	9852	7758
13196	12408	11701	11123	11241	4513	9870	6201	6437
13312	14251	7394	11729	9209	8164	9108	7249	6309
	10232	13118	11055	5326	5626	9738	7720	5398
	14135	11472	12832	8241	6437	9554	5241	4227
		6829	8920	5430	6220	8964	7754	8072
		6373	7261	9121	7111	11066	6289	4601
		9966	11075	9967	5523	8540	7561	9213
		7226	8374	9725		8664		13240
			10987	7230		9953		7285
			11598			9570
			10935			9849
			11234			9598
			11548			6162
						8580
						8731
						7901
						8518
						8481

## Sheet: S5A Fig
S5A Fig. The reads ratio of mESCs and all blastomeres at different developmental stages.
sample	exonic reads	intronic reads	intergenic reads
Oocyte_1	2764085	91499	104723
Oocyte_2	809248	27377	31953
Oocyte_3	9016478	338926	417755
Oocyte_5	9322408	258900	348628
Oocyte_8	2843470	120145	140780
Oocyte_9	6317600	311589	372280
Oocyte_10	7373771	245862	323608
Zygote_1	2180611	60434	89983
Zygote_2	1743336	60557	94578
Zygote_3	2433753	66938	104859
Zygote_4	1285774	56249	86342
Zygote_5	3756057	120152	182596
Zygote_6	2071477	81831	124184
Zygote_7	3725721	175799	282969
Zygote_8	1302333	37569	60412
Zygote_10	4514627	157008	210527
2-cell_early_1_1	17213	2815	3141
2-cell_early_2_1	1736056	292996	321704
2-cell_early_2_2	851701	157400	178312
2-cell_early_3_1	4714713	658250	708650
2-cell_early_3_2	3717434	382342	505954
2-cell_early_4_1	1410549	242027	262154
2-cell_early_4_2	238669	31727	42304
2-cell_early_5_2	3847042	554427	735437
2-cell_early_7_1	1189801	204091	234018
2-cell_early_8_2	114831	29415	28697
2-cell_early_9_1	112155	25018	23361
2-cell_early_9_2	690122	121395	123870
2-cell_early_11_1	158618	38805	35077
2-cell_late_1_2	165467	30765	24601
2-cell_late_2_1	3596345	484842	477224
2-cell_late_2_2	3124825	437163	492245
2-cell_late_3_1	1807395	318139	267811
2-cell_late_3_2	1056719	170787	145338
2-cell_late_4_1	760978	120349	114872
2-cell_late_4_2	900536	140896	116030
2-cell_late_5_1	629907	97477	91029
2-cell_late_5_2	3039055	235126	321428
2-cell_late_6_1	165320	31149	30910
2-cell_late_6_2	75811	20810	23733
2-cell_late_7_2	535679	104681	118992
2-cell_late_8_1	150108	43099	48992
2-cell_late_8_2	575623	88413	81123
2-cell_late_9_1	806201	162708	200523
2-cell_late_9_2	689364	105667	89558
2-cell_late_10_1	1013284	154971	186467
2-cell_late_10_2	499367	136434	150464
4-cell_1_1	126431	16151	13430
4-cell_1_2	302998	35522	18934
4-cell_1_3	319793	48754	30298
4-cell_3_1	514122	65300	54997
4-cell_4_3	106314	12341	10668
4-cell_5_1	9540434	897734	737130
4-cell_5_2	2096896	265289	231383
4-cell_6_3	211357	37584	25414
4-cell_6_4	1042568	129928	100615
4-cell_7_1	129918	14944	14855
4-cell_7_2	1602033	227537	187287
4-cell_7_3	1687868	292262	251559
4-cell_8_1	1808481	287805	210668
4-cell_9_1	786492	80249	89085
8-cell_1_3	4244120	460457	230966
8-cell_1_4	4193559	405262	174690
8-cell_1_5	3277229	363730	183719
8-cell_2_3	296406	67376	53820
8-cell_2_4	187051	35483	18847
8-cell_2_6	96275	31054	13115
8-cell_2_7	3411036	345467	213671
8-cell_2_8	215967	42447	22422
8-cell_4_1	449483	104019	32347
8-cell_4_4	211832	41522	20029
8-cell_4_6	815690	160695	52928
8-cell_5_1	102943	28447	12964
Morula_1_1	181265	21369	7264
Morula_1_2	1643839	163103	61606
Morula_1_3	2383879	133160	68669
Morula_1_4	1423164	101892	47560
Morula_1_5	2325154	130279	70476
Morula_2_1	1672398	99623	39123
Morula_2_2	993434	81229	27511
Morula_2_3	1680977	75859	35570
Morula_2_4	1138847	91669	34605
Morula_2_5	1092780	76689	25455
Morula_2_6	2892993	140307	67453
Morula_4_1	731836	80839	29619
Morula_4_2	915675	61003	38418
Morula_4_3	2269948	80837	67855
Morula_4_4	1760875	63032	55133
Morula_4_5	1773748	111329	105434
Morula_4_6	1852114	126415	57123
Morula_5_1	322002	22926	12386
Morula_5_2	2028310	31000	42538
Morula_5_3	1067865	70515	34710
Morula_5_4	628019	61924	43269
Morula_5_5	972632	77439	60930
Morula_5_6	1233069	41541	28285
ICM_EBlast_1	430114	62365	19242
ICM_EBlast_2	134230	32576	11325
ICM_EBlast_3	649353	163064	69453
ICM_EBlast_4	397305	51523	13917
ICM_EBlast_5	203660	39942	12503
ICM_EBlast_6	941072	189521	57425
ICM_LBlast_7	773219	148230	43211
ICM_LBlast_8	997117	82542	48798
ICM_LBlast_9	4101688	349039	148100
ICM_LBlast_10	1423094	210331	53301
ICM_LBlast_11	92458	15024	3296
ICM_LBlast_12	276125	44966	11109
TE_EBlast_1	87482	29519	6824
TE_EBlast_2	1178281	53617	42437
TE_EBlast_3	236722	27681	8321
TE_EBlast_4	279244	84487	33009
TE_EBlast_5	96981	18594	4784
TE_LBlast_6	47535	49819	11038
TE_LBlast_7	530007	76440	23714
TE_LBlast_8	4621906	108310	94842
TE_LBlast_9	433006	84107	41437
TE_LBlast_10	13420471	631933	283945
TE_LBlast_11	582739	174962	84009
TE_LBlast_12	156370	30113	10205
TE_LBlast_13	238199	50271	11045
TE_LBlast_14	234992	38947	10024
mESC_1_1	788646	30657	20724
mESC_1_2	493517	43255	12944
mESC_1_3	825997	35580	22391
mESC_1_4	593713	49370	16644
mESC_1_5	1023622	45142	24276
mESC_1_7	589336	24684	13117
mESC_2_1	565789	13680	13345
mESC_2_2	733951	17556	14055
mESC_2_3	539346	14328	11032
mESC_2_4	373181	15404	13903
mESC_2_5	599489	11615	10160
mESC_2_6	404932	12772	11469
mESC_2_7	508786	12002	10247
mESC_2_8	278198	7004	5597
mESC_2_9	543555	15502	14554
mESC_2_10	438235	23092	18272
mESC_2_11	823417	21334	18861
mESC_2_12	225533	5525	5497
mESC_2_13	856304	20753	17005
mESC_2_14	641411	21328	19298
mESC_2_15	559625	19338	16879
mESC_2_16	589442	15895	14706
mESC_2_17	416745	12686	12178
mESC_2_18	751656	20417	16567
mESC_2_19	729101	21310	19114
mESC_2_20	747517	23837	19717
mESC_2_21	588861	19563	19634
mESC_2_23	645373	23670	25580
mESC_2_24	725802	21325	14533
mESC_2_25	771814	56265	24645
mESC_2_26	752759	23263	21101
mESC_2_27	1040010	32391	24737
mESC_2_28	821712	19365	17100
mESC_2_29	811744	29677	28015
mESC_2_30	1189105	33036	28471
mESC_2_31	838510	27697	24274
mESC_2_32	914403	26530	21212
mESC_2_33	671673	18027	16243
mESC_2_34	763696	19866	18457
mESC_2_35	706214	20739	16596
mESC_2_36	860284	28543	25244
mESC_2_37	502284	18328	16769
mESC_2_38	1095038	34855	30250
mESC_2_39	525687	13739	12909
mESC_2_40	972479	26809	22680
mESC_2_41	819137	33836	29424
mESC_2_42	567411	18556	14714
mESC_2_43	785733	24047	19816
mESC_2_44	745356	22409	19035
mESC_2_45	564505	24192	19254
mESC_2_46	788046	25027	22531
mESC_2_47	319426	7750	5876
mESC_2_48	883160	35800	31708

## Sheet: S5B Fig
S5B Fig. The expression levels of LncRNAs in all cells.
genename	Oocyte_1	Oocyte_2	Oocyte_3	Oocyte_5	Oocyte_8	Oocyte_9	Oocyte_10	Zygote_1	Zygote_2	Zygote_3	Zygote_4	Zygote_5	Zygote_6	Zygote_7	Zygote_8	Zygote_10	2-cell_early_1_1	2-cell_early_2_1	2-cell_early_2_2	2-cell_early_3_1	2-cell_early_3_2	2-cell_early_4_1	2-cell_early_4_2	2-cell_early_5_2	2-cell_early_7_1	2-cell_early_8_2	2-cell_early_9_1	2-cell_early_9_2	2-cell_early_11_1	2-cell_late_1_2	2-cell_late_2_1	2-cell_late_2_2	2-cell_late_3_1	2-cell_late_3_2	2-cell_late_4_1	2-cell_late_4_2	2-cell_late_5_1	2-cell_late_5_2	2-cell_late_6_1	2-cell_late_6_2	2-cell_late_7_2	2-cell_late_8_1	2-cell_late_8_2	2-cell_late_9_1	2-cell_late_9_2	2-cell_late_10_1	2-cell_late_10_2	4-cell_1_1	4-cell_1_2
TCONS_00119549	0	0	0	0.0183727	0	0	0.0328784	0	0	0.0304957	0	0	0	0	0	0	0	0.644459	0.207996	0.502959	0.500033	0.185553	0	0.242689	0.520443	0	0	0.353543	0.588581	0.571651	1.05003	1.29604	0.42502	0.518805	0.800195	0.419088	0.872872	0.945202	1.28449	0.434185	1.27869	1.68813	0.3988	0.923517	1.02069	0.313914	0.105897	0	0
TCONS_00079852	0.427723	0	0.327149	0.357257	0.351332	0.24977	0.20975	0.094859	0.0494142	0.159524	0.115094	0.0628768	0.0795341	0.142621	0.0637664	0.171877	0	0.189085	0.072149	0.425205	0.169901	0.484853	0.520969	0.132302	0.512903	0	0	0.977409	0.400668	0.431345	2.57552	2.57224	0.923492	0.688478	3.16082	1.08975	1.71051	1.40388	1.99764	0.577868	0.625336	0	1.11558	1.85968	1.55927	0.264431	0.909529	0	0
TCONS_00529368	0.0548573	0	0	0.133473	0	0	0	0	0.233793	0	0.518176	0	0	0	0.0623036	0.0419699	0	0.671581	1.07378	0.617856	1.1794	1.20493	2.86533	0.274964	0.880535	0.359766	0.192649	1.0615	0.555326	0.646117	0.956688	4.01764	0.638553	0	0.27591	0.498607	0	0.330246	1.28112	0.470163	0.726891	0	0.350553	0	0.476111	0.370322	1.02424	0	0.0754426
TCONS_00081571	0.0871683	0	0.684856	0.648344	0	0.555898	0.884665	0.82717	0.786833	0.803948	1.19884	0.824983	0.297048	1.42598	0.776249	0.922974	1.40276	0.0477435	0	0.597106	0.922081	0.935326	0	0.373616	0.50061	0.792788	0.385297	0.146827	0	0.649398	2.28563	6.3529	6.65999	2.49696	1.87663	5.131	6.68723	2.75987	1.47547	0.407384	0.997411	0.352652	1.47484	1.92328	5.63701	1.1384	4.68183	0	1.01551
TCONS_00683874	0	0	0.0659384	0.131053	0.143773	0.130919	0.419344	0	0	0	0.105918	0.0636212	0	0.0781621	0.25409	0.0951275	0	0.108719	0.247828	0.0701453	0.121826	0	0	0	0	0	0	0	0	0.15631	0.277411	1.39983	0.884641	0.409872	0.414184	0.702791	0.980155	0	0	0.0710426	0.161462	0	0.131024	0	0.862062	0.107529	0.255414	0	0
TCONS_00323834	12.7596	23.8729	9.86922	9.15867	11.0335	11.7054	9.17861	3.65081	6.54451	4.66406	6.86918	8.66092	4.13389	6.93601	3.60153	6.45056	16.1143	8.68102	14.1006	28.4731	24.2684	24.6186	16.3154	7.39597	13.2779	13.5964	11.3719	15.1339	19.411	11.8433	24.9286	17.2968	18.9089	17.4705	16.9107	24.6851	22.8059	21.2696	13.6626	11.6998	18.4099	11.4812	15.2388	14.2019	20.1035	18.138	22.4188	21.5243	2.61674
TCONS_00812030	5.78866	4.38795	2.86489	3.36498	3.46429	2.69386	2.22396	1.53064	2.2214	1.65379	2.00993	1.59115	1.1568	2.77092	0.616047	2.25643	6.16116	3.19132	3.63295	4.10794	2.19878	4.49038	2.00143	2.6731	2.74425	8.78253	7.6757	5.53034	9.48995	3.68814	11.3014	8.38045	4.26154	3.95093	4.75837	7.07687	7.92204	5.57586	5.13699	1.67151	7.87311	6.80235	4.07863	8.24409	8.70802	5.72687	6.65005	4.04876	4.80519
TCONS_00148716	39.5239	33.5595	21.6017	30.8412	27.9021	22.8061	18.5851	14.069	15.1386	13.7433	17.6168	20.4377	11.2543	15.9181	10.2771	18.8853	50.1272	31.7395	39.4621	39.3146	19.8137	37.8458	15.718	24.6535	34.2522	95.9355	106.033	56.8692	106.805	32.9893	91.3673	81.5055	36.2967	33.8415	48.6486	68.7015	58.8975	59.0696	50.9968	13.6088	56.253	72.7974	49.9073	53.0183	60.4871	51.6726	54.1177	45.6002	50.5461
TCONS_00051193	154.537	149.051	104.508	123.785	111.854	94.9817	90.0106	59.007	80.985	63.5394	75.0063	85.485	52.9173	72.9276	41.2446	78.3466	211.498	109.514	139.701	141.111	85.9635	141.137	85.1373	91.3183	104.106	325.057	300.572	195.794	340.401	119.868	344.738	286.741	127.488	131.809	173.617	225.397	215.361	208.353	161.852	58.7961	212.95	294.635	157.934	188.676	203.088	202.763	199.784	154.283	165.141
TCONS_00551517	25.9521	33.6575	13.5652	13.7449	23.9161	24.9417	22.7592	8.79855	12.3829	7.8205	9.41927	14.966	5.71406	10.2486	4.77663	13.6472	33.8844	21.9546	25.8015	22.3842	12.4501	24.4026	13.5227	21.3599	16.6678	58.147	65.6404	44.9495	71.112	14.3894	71.4597	32.8316	15.2606	18.9995	38.8363	31.3085	28.6757	23.2151	33.6183	6.31161	40.8128	56.776	35.3321	43.5989	49.8732	32.8845	24.7665	32.4295	24.7128
TCONS_00705446	16.1367	11.3365	9.28873	10.7214	11.4137	8.28472	8.34877	5.24592	8.49399	5.0287	4.43418	7.72839	4.21963	4.90268	1.83286	6.5108	36.4195	11.8087	11.9742	11.7668	8.11818	11.2082	4.96926	8.11193	9.15532	41.4295	29.4935	14.6261	34.5425	9.4816	37.6467	31.7435	11.2806	10.6928	16.7249	23.0671	20.1208	16.5542	14.3418	4.17661	17.8137	22.802	16.4082	18.4597	14.1656	16.5669	18.2231	16.6507	15.7559
TCONS_00479171	86.6747	69.8272	54.4391	55.2694	58.0333	46.0402	39.7405	23.5843	32.5871	23.8264	28.5711	33.5628	21.0565	29.6019	17.3099	33.4089	73.0291	53.9797	66.4213	75.4603	48.4744	61.5111	32.099	43.1925	50.5036	167.728	154.02	88.679	158.374	55.673	175.628	126.158	67.2391	67.9098	83.9949	112.926	104.437	106.652	86.4445	28.5877	100.35	163.96	84.8866	89.3361	101.256	88.7488	100.115	94.4167	71.6036
TCONS_00722385	35.4209	29.114	19.0802	19.5528	22.1634	20.7864	14.7784	7.80019	10.5132	9.06854	11.6226	10.3884	7.24685	10.1001	7.07558	11.0024	25.429	16.1333	21.572	20.8563	13.3336	20.5991	12.2257	16.3227	15.8582	52.3291	52.8107	30.3541	49.7133	18.116	71.5056	41.8508	23.3185	21.6847	27.4651	35.3239	30.4794	35.0091	28.2201	9.43335	30.4117	51.5973	26.7071	31.1231	34.5562	29.3818	34.7869	13.7586	23.3775
TCONS_00124448	6.22439	11.0936	4.7479	5.41185	5.38381	5.45156	4.19854	2.73033	2.75581	2.08067	2.98154	4.20677	2.50072	3.52799	1.29261	3.46735	5.41159	3.77455	3.19799	5.5598	3.10565	4.05917	3.00443	3.81956	2.59987	3.30729	5.04335	3.23635	8.20234	4.37831	7.80694	5.09837	4.39414	4.91908	5.4446	7.43401	4.90272	5.6196	4.37805	2.68901	5.32023	3.68287	4.50908	4.76934	4.82898	5.14145	5.97406	2.67134	1.74351
TCONS_00185147	6.40811	11.6024	4.6983	5.00359	5.14697	6.07584	4.66763	1.59929	2.42091	2.24865	5.66133	3.41329	2.29086	3.26113	1.98163	2.46587	8.70432	2.73609	3.59725	3.34394	2.47746	3.91165	2.41482	2.65135	2.35474	4.33164	4.45962	2.57368	5.07005	2.90604	6.44287	4.77873	3.48042	4.53735	5.17482	4.35973	5.85411	5.67019	2.95375	1.56899	3.28939	6.28374	3.63364	4.85885	4.19402	4.2257	4.02736	12.3747	1.58262
TCONS_00815112	0	13.4236	0.0813846	0	9.64687	1.48808	1.36114	0	0	0	0.397039	0.481948	0	0.0546386	0	0.026642	0	0	0	0	0	0	0	0	0	0	0	0.687053	0	0	0	3.99724	0	0	0	0	0	0	0	0	0	0	0	0	0	0	0	5.49786	0
TCONS_00586434	0	0	0	0	0	0	0	0	0	0	0	0	0	0	0	0	0	0.0381009	0.249748	0	0	0.101225	0	0.0541063	0.0641813	0	1.24682	0.280849	0	0	0.771699	0	0	0	0	0.190984	0	0.091692	0	0	0	0	0.0357308	0	0	0	0.371402	1.22128	0
TCONS_00833790	0	0	0	0	0	0	0	0	0	0	0	0	0	0	0	0	0	0	0	0	0	0	0	0	0	0	0	0	0	0	0.975607	7.69781	0	0.059669	0.301986	0	0.960621	0	0.0531776	0	0	0	0	0	0	0	0	0	0.0639865
TCONS_00848990	0	0	0	0	0	0	0	0	0	0	0	0	0	0	0	0	0	0	0	0	0	0	0	0	0	0	0	0	0	0	0	0	0	0	0	0	0	0	0	0	0	0	0	0	0	0	0	0	0
TCONS_00272865	0	0	0	0	0	0	0	0.149276	0	0	0	0	0	0	0	0	0	0	0	0	0	0	0	0	0	0	0	0	0	0	0	0	0	0	0	0	0	0.166842	0	0	0.490764	0	0	0	0	0	0	0	0
TCONS_00251758	1.02199	0	0.613802	0.723316	0.4483	0.0918929	0.330168	0.372005	3.14709	0.358477	1.25171	0.0670216	2.3417	1.45214	0.476325	0.612371	4.90831	0	0	0	0.491512	0	0.443214	0	0.668415	0	0	0	0	0	5.08282	0	0.333645	0	0	2.42639	0	1.26061	0	0	0	0	0	8.11478	0	0	0	11.116	1.91909
TCONS_00720995	1.70058	1.32442	0.314226	0.475753	0.390369	0.231812	0.178288	0.0632393	0.097272	0.292461	1.175	0.396154	0.264937	0.888095	0.270885	0.173821	0	0.81406	0.624251	0.351958	0.272109	0.386535	0	0.923316	0.410322	0.203488	0.192649	0.450018	0	0.0569261	0.483884	0.367411	0.193944	0.800499	1.19044	0.159998	0.0342101	0	0.527556	0.548254	1.75094	0	0	0.619894	2.00115	0.568361	0.531081	0	0.0558834
TCONS_00139677	0	69.3287	0	15.6518	15.2611	0	19.5485	0	0	0	0	0	0	0	0	4.36016	0	0.191871	0	0	0	0	0	0	0	0	20.6479	0	16.8043	0	0	0	0.0356732	0	0	0	0	0	0	0	12.625	0	0	15.1394	12.8189	0	0	0	0
TCONS_00600562	0.101157	0	0	0	0	0.0139496	0	0	0	0	0	0	0	0	0	0	0	0	0.209604	0.0725674	0	0	2.99622	0.15006	0	0	0.202088	0.0911973	0	0.305205	0.681745	1.11215	0.0994652	0.23945	0.201211	0.319249	0.17649	0.198934	0	0	0	0	0.216305	1.49072	0.111956	0.235157	0.193632	0	0
TCONS_00828617	0.20001	0	0.140381	0.101664	0.358827	0	0.121991	0.296245	0.208454	0.136313	0.529087	0.413457	0.399366	0.361315	0	0.18986	0	0.109815	0.748957	0.206253	0.224897	0.132328	0.724798	0.500164	0.319436	0	0	0	0.66778	0.217939	0.786215	0.183705	0.201952	0.116284	0	0.473807	0.11197	0.721579	0.295572	0.331272	0.325925	0	0.195971	0	0.575735	0.071919	0.485726	0.959877	0.506751
TCONS_00530424	0	0	0	0.0154591	0	0	0	0.237053	0.869417	0.190153	0.802807	0.133782	0.204955	0.738614	0	0	0	0	0	0	0.0801489	0	0	0.0141714	0	0	0	0	0	0	0.104761	0	0	0.0206412	0.081927	0.191171	0	0.178459	0	0	0.81006	0	0.0663523	0	3.37247	0.0880418	0.863325	0	0.70251
TCONS_00813381	0	0	0	0	0	0	0	0	0	0	0	0	0.035952	0	0	0	9.45523	0.0734571	0	0	0.0287227	0	0	0	0.305092	4.66658	5.41554	0.228998	0	0.0550678	0	0	0.118318	0	0.192594	0	0	0.14299	0	0	0	3.2227	0.176905	0	0	0.378143	0	0	0
TCONS_00217895	0	0	0	0	0	0	0	0	0	0	0	0	0	0	0	0	1.33851	0	0	0	0	0	0	0	0.0163103	0	0	0	0	0	0	0	0	0	0	0	0	0	0	0	0	0	0	0	0	0	0	0	0
TCONS_00621275	0	0	0	0	0	0	0	0	0	0	0	0	0	0	0	0	0	0	0	0	0	0	0	0	0	0	0	0	0	0	0	0	0	0	0	0	0	0	0	0	0	0	0	0	0	0	0	0	0
TCONS_00843579	0	0	0	0	0	0	0	0	0	0	0	0	0	0	0	0	0	0	0	0.0139169	0	0.0154589	0	0	0	1.01744	0	0	0	0.215094	0.435496	0.183705	0.00813495	0	0.0433515	0	0	0.074159	0.0377027	0	0.250134	0	0	0	0	0	0.441434	0.319959	0.0558834
TCONS_00525502	0	0	0	0	0	0	0	0	0	0	0	0	0	0	0	0	0	0	0	0	0	0	0	0	0	0	0	0	0	0	0	0	0	0	0	0	0	0	0	0	0	0	0	0	0	0	0	0	0
TCONS_00116853	0	0	0	0	0	0	0	0	0	0	0	0	0	0	0	0	0	0.458306	0.74622	0.186484	0.558487	0.619794	0	0.11573	0	0	0	0.481297	0	0.390803	1.46985	0	0.267002	0.254859	0.839819	0	0	0.105601	1.37284	0.506968	0	0	0.522315	0	0.578926	0	0.179824	0	2.37275
TCONS_00733435	1.53601	1.45106	0.54478	0.156867	0.974868	1.55176	0.227621	0.253716	0	0.0532278	0.436094	0.0810054	0.0266262	0.0702571	0	0	0	0.509754	0.261441	0.421182	0.545646	0	0.130242	0.14452	0.512903	0	0	0	0.133556	0.0948137	0	0	0.0491223	0.10176	0.203025	0.202477	0	0.134378	0.191186	0.00872439	0	0	0	0	0	0	0	0	0
TCONS_00250843	0	0	0	0	0.064567	0	0	0	0	0	0.110506	0	0	0	0	0	0	0	0	0	0	0	0	0	0	0	0	0	0.267112	0.0213331	0	0	0	0	0	0.0533326	0	0	0	0	0	0	0.0342906	0	0	0.0301483	0.388397	0	0
TCONS_00482544	0	0	0	0	0	0	0	0	0	0	0	0	0	0	0	0	0	0	0	0	0	0	0	0	0	0	0	0	0	0	0	2.76587	0	0	0	0	0	0.939471	0	0	0	0	0	0	0	0	0	0	0
TCONS_00528639	0	0	0	0	0	0	0	0	0	0	0	0	0	0	0	0	0	0.198091	0	0	0	0	0	0	0	0	0	0	0	0	0.548483	0	0	0	0	0	0	0.146831	0	0.0939977	0	0	0	0	0.1271	0	0	0	0
TCONS_00679035	0	0	0	0	0	0	0	0	0	0	0	0	0	0	0	0	0	0	0	0	0	0	0	0	0	0	0	0	0	0	0	0	0	0	0	0	0	0	0	0	0	0	0	0	0	0	0	0	0
TCONS_00382874	0	0	0	0	0	0	0.0402616	0	0	0.0850795	0	0	0	0	0.0706469	0	0	0	0	0	0	0	0	0	0	0.203488	0	0	0	0	0	0	0	0	0	0	0	0	0	0	0	0	0	0	0	0	0	0	0
TCONS_00183566	0	0	0	0	0	0	0	0	0	0	0	0	0	0	0	0	0	0	0	0	0	0	0	0	0	0	0	0	0	0	0	0	0	0	0	0	0	0	0	0	0	0.541881	0	0	0	0	0	0	0
TCONS_00491888	0	0	0	0	0	0	0	0	0	0	0	0	0	0	0	0	0	0	0	0	0	0	0	0	0	0	0	0	0.133556	0	0	0	0	0	0	0	0	0	0	0	0	0	0	0	0	0	0	0	0
TCONS_00687225	0	0	0	0.0529631	0	0	0	0	0	0	0	0	0	0	0	0	0	0	0	0	0	0	0	0	0	0	0	0	0	0	0	0	0	0	0	0	0	0	0	0	0	0	0	0	0	0	0	0	0
TCONS_00248199	0	0	0	0	0	0	0	0	0	0	0	0	0	0	0	0	0	0	0	0	0	0	0	0	0	0	0	0	0	0	0	0	0	0	0	0	0	0	0	0	0	0	0	0	0	0	0	0	0
TCONS_00011488	0	0	0	0	0	0	0	0	0	0	0	0	0	0	0	0	0	0	0	0	0	0	0	0	0	0	0	0	0	0	0	0	0	0	0	0	0	0	0	0	0	0	0	0	0	0	0	0	0
TCONS_00071716	0	0	0.0618142	0.0732863	0	0.161518	0	0	0	0	0	0	0	0	0	0	2.67702	0	0.200409	0	0	0	0	0	0.202272	0	0	0	0.267112	0.440523	0	0	0	0	0.293951	0.421434	0	0	0.619913	0	0.681616	0	0.71057	0.743872	0	0	0	1.51405	0
TCONS_00833791	0	0	0	0	0	0	0	0	0	0	0	0	0	0	0	0	0	0	0	0	0	0	0	0	0	0	0	0	0	0	0	0	0	0	0.138146	0	0	0	0	0	0	0	0	0	0	0	0	0	0
TCONS_00091288	0	0	0	0	0	0	0	0	0	0	0	0	0	0	0	0	1.33851	0.0177407	0	0	0	0	0	0	0	0	0	0	0	0	0	0.183705	0	0	0	0.0318929	0	0.0562233	0	0	0.442988	0	0.186129	0	0	0.092717	0	0	0
TCONS_00839682	1.14076	0.496656	1.0383	1.15933	0.973072	1.22394	0.949079	0.70085	1.42333	0.570059	2.81519	1.48822	1.35979	1.50761	1.59541	1.22018	0	0.745299	0.907781	0.707584	1.03074	0.362465	3.5732	1.27057	0.344226	0.203488	0	0.598855	0	0.900863	3.31761	0.183705	1.77803	2.45149	2.34451	0.0725857	1.38808	0.952543	1.53181	0.989439	0.710007	2.27681	0.502906	0.396112	0.722306	0.141981	1.95597	0	0.93465
TCONS_00531760	0	0	0	0	0	0	0	0	0	0	0	0	0	0	0	0	0	0.13772	0	0	0	0	0.569289	0.0182042	0	0.775695	0.286854	0.282529	1.04561	0.109567	0	0	0	0.137172	0	0.343435	0.303991	0.121275	0.814617	0	1.69278	0	1.11294	2.71662	0	0.988559	0	0	0.194307
TCONS_00272220	0	0	0	0	0	0	0	0	0	0	0	0	0	0	0	0	0	0.223158	0	0	0	0	0	0	0	0	1.30404	0	0	0	0	0	0	0	0	0	0	0	0	0	0	0	0	0	0.365885	0	0	0	0
TCONS_00221480	0	0	0	0	0	0	0	0	0	0	0	0	0	0	0	0	0	0	0	0	0	0	0	0	0	0	0	0	1.7795	0	0	0	0	0	0	0	0	0	0	0	0.409845	0	0	0	0	0	0	0	0.37671
TCONS_00329122	0	0	2.34425	4.82103	1.64509	7.31344	2.99094	8.34673	11.5172	7.4796	5.36249	7.43684	4.95594	7.53719	7.65386	4.75201	4.78785	2.20044	2.74207	2.70173	1.66356	3.32827	3.56486	2.75268	1.35671	4.26022	11.047	4.34022	11.8069	6.43614	8.6669	0	13.9108	6.9956	6.59159	13.9761	12.7972	0.710458	12.6967	0.851573	36.5017	2.18903	16.8004	14.7023	2.35973	8.64385	2.26474	0	14.5983
TCONS_00833934	0.172197	0	0.420474	0.210335	0.195184	0	0.240741	0.316197	0.24318	0	0.118116	0.24203	0.0794811	0.339411	0.108354	0.228669	0	0	0	0.183911	0.192458	0.602913	0	0.319998	0.119677	0	0.577946	1.20347	0.66778	0.539793	0	1.65335	0.340522	0.333476	0.708589	0.0266663	1.43683	0.805402	0.136004	0.306164	0.125067	0.252979	0.72991	0	0.10817	0	0.298715	0	0.950018
TCONS_00379757	0	0.630422	0.154688	0.0522046	0.0479763	0.0454214	0.207968	0	0	0	0	0.321627	0.103696	0.0854403	0	0	0	0.669004	0.995801	2.21301	4.45352	0.47479	2.59964	0.481769	0.526632	0	0	0	2.68554	2.38929	2.31553	5.49867	2.46535	1.75124	1.11621	1.98573	3.37497	3.11492	1.20814	1.53446	2.53924	0.945382	1.82779	0	3.69055	0.356515	3.64891	5.03328	0.233257
TCONS_00091388	7.62841	1.9305	1.686	7.81975	6.93123	6.34749	6.17388	2.9534	2.60013	3.86069	8.44838	4.73881	1.84772	4.35483	1.80713	3.40575	7.94539	3.33792	5.97929	4.65697	4.48999	5.05485	7.15603	5.08521	3.70776	5.08719	3.27079	2.55109	1.87419	5.66512	19.3031	9.38183	10.9908	15.0344	11.8822	13.3943	11.9597	12.8094	9.15791	4.93266	13.4328	6.42996	11.5775	7.36099	24.7016	9.24461	7.97329	13.2012	5.09461
TCONS_00597905	0	0	0	0	0	0	0	0	0	0	0	0	0	0	0	0	2.99826	0	0	0	0	0	0	0	0	1.20363	0	0	0	0	1.53377	0	0	0	0	0	0	0	0	0	6.09152	5.78057	2.95335	0	2.14312	1.60518	0.795099	0	0
TCONS_00848371	0	0	0	0	0	0	0	0	0	0	0	0	0	0	0	0	0	0	0	0.0156821	0	0	0.145871	0	0	0.25436	0	0	0	0.0230777	0	0	0.010993	0	0	0	0	0.181525	0	0	0	0	0	0	0	0	0.0848667	0	0
TCONS_00792747	0	0.535561	0.402259	0.240688	0.781792	0.361913	0.307337	0	0.194544	0	0.12718	0	0	0	0.054177	0.0474057	0	0.439897	0.146723	0.0522464	0.135497	0.401932	0	0.0295223	0	0	0	0.0599785	0	0	0	0.551116	0.0178627	0.0684071	0.0378953	0.224184	0.0342101	0.144415	0.160518	0.00716703	0	0.252979	0.0342906	0	0	0	0	0	0
TCONS_00271904	0	0	0	0.144032	0	0	0	0	0	0.235059	0	0	0	0	0.60337	0	0	0.179213	0	0	0	0	2.78015	0	0.081449	0	0	0	0	0	0	0	0	0	0	0	0	0	0	0	0	0	0	0	0	0	0	0	0
TCONS_00806533	0	0	0	0	0	0	0	0	0	0	0	0	0	0	0	0	0	0	0	0	0	0	0	0	0	0.203488	0	0	0	0	0	0	0	0	0	0	0	0	0	0	0	0	0	0.123979	0	0	0	0	0
TCONS_00217893	0	0	0	0	0	0	0	0	0	0	0.151687	0	0	0	0	0	0	0	0	0	0	0	0	0	0.0568809	0	0	0	0	0	0	0	0	0	0	0	0	0	0	0	0	0	0	0	0	0	0	0	0
TCONS_00211796	0	0	0	0	0	0	0	0	0.0378874	0	0	0	0	0	0	0	0	0	0	0	0	0	0	0	0	0	0	0	0	0	0	0	0	0	0	0	0	0	0.0571519	0	0	0.235776	0	0	0	0	0	0	0
TCONS_00294632	0	0	0	0	0	0	0	0	0	0	0	0	0	0	0	0	0	0	0	0	0	0	0	0	0	0	0	0	0	0	0	0	0	0	0	0	0	0	0	0	0	0	0	0	0	0	0	0	0
TCONS_00295169	0	0	0	0	0	0	0	0	0	0.0550624	0	0	0.0500996	0	0	0	0	0.0423273	0.0787517	0.00644071	0	0.0219517	0	0.0103531	0	0	0	0	0	0	0.102003	0	0	0.012788	0.0285703	0.0435194	0	0	0	0	0	0	0	0	0	0	0	0	0
TCONS_00298493	2.45525	0.849447	0	0	0	0	0	0	0	0	0	0	0	0	0	0	0	0	0	0	0	0	0	0	0	0	0	0	0	0.814601	0	0	0	0	0	0	0	0	0	0.473477	0	0	0	0	0.879693	0.416986	1.44893	0	0
TCONS_00833220	0	0	0	0	0	0	0	0	0	0	0	0	0	0	0	0	0	0.0650251	0	0.0501892	0	0	0	0	0	0	0	0	0	0	0	0	0	0	0.121778	0	0.129451	0.300229	0	0	0.568305	1.21632	0.133459	0	0	0	0	0	0
TCONS_00275973	0	0	0	0	0	0	0	0	0	0	0	0	0	0	0	0	0	0	0.268116	0	0	0	0.648085	0.0624698	0.0365187	0	0	0	0	0.211283	1.11782	1.19684	0.22338	0	0.377664	0.204451	0.289041	0.638746	0	0.0507333	1.12073	0	0	0.697132	0.795537	0.361889	0.800374	0	0.727099
TCONS_00356131	0	0	0	0.0789932	0.354143	0	0.0879274	0.0763615	1.03303	0.304319	1.03568	1.17923	0.896839	1.18058	0.306696	0.325503	0	0.0788107	0.565115	0.162546	0.147144	0.0849622	0	0.291744	0.137082	0.393749	2.23434	0	0	0.221162	3.55137	1.04657	0.360342	0.486533	0.724603	0.196157	0	0.707019	0.911265	0.137898	0.313794	0.392876	0.420917	0	1.63829	1.37907	0.371438	8.80623	0.538492
TCONS_00251900	0	0	0	0	0	0	0	0	0	0	0	0	0	0	0	0	0	0	0.289076	0	0	0	0	0.0379811	0	0	0	0	0	0.0744477	0.396011	0.393313	0	0	0	0.682524	0.524989	0.74382	0.245243	0	0.506147	1.27754	0.116211	0.338586	0.937348	0.3651	0	0	0
TCONS_00183565	0	0	0	0	0	0	0	0	0	0	0	0	0	0	0	0	0	0	0	0	0	0.0423574	0	0	0	0	0	0	0	0	0.824877	2.31579	0.225613	0	0	0	0	0.165851	0	0	0	0	0	0	0.58136	0	0	0	0.167035
TCONS_00183568	0	0	0	0	0	0	0	0.164264	0.754199	0	0.648713	0.466475	0	0.275544	0	0.211208	0	0	0	0.0631755	0.0669423	0.0745429	0	0.0286526	0.138501	0	0	0	0	0.0752441	0.776054	0	0.0223655	0.0336675	0	0	0	0.137848	0.0904934	0	0.213865	0	0	0	0	0.152555	0	0	0
TCONS_00361190	0.673703	0	0	0	0.402548	0	0	0.188263	0	0	0.0785573	0	0	0	0	0	0	0.150442	0	0	0.048453	0.13338	1.01328	0	0	0	0	0	0	0.142296	1.64792	3.0721	0.186657	0.139894	0	0.947054	1.28873	0.722074	0.688355	0	0.775292	0	0.677857	1.17867	1.91883	0.169246	0.674012	0	0.742858
TCONS_00662353	2.34735	6.82918	0	0	2.64401	0	1.10294	0	0	0	0	0	0.262102	0	0	0	2.67702	1.91717	0	0.805339	0	0	3.19549	0	0	1.01744	4.04562	1.69694	6.67806	5.36549	7.64895	18.102	0.237291	0	1.77048	12.5615	8.5162	3.23041	3.95875	0	8.05796	4.04766	6.24343	3.59538	0	5.09338	9.13232	30.2333	0
TCONS_00278549	0	0	0	0	0	0	0	0	0	0	0	0	0	0	0	0	0	0	0	0	0	0	0	0	0	0	0	0	0	0	0	0	0	0	0	0	0.0627756	0	0	0	0	0.350123	0	0	0	0	0	0	0
TCONS_00624903	0	0	0	0	0	0	0	0	0	0	0	0	0	0	0	0	0	0	0	0	0	0	0	0	0	0	0	0	0	0	0	15.4415	0	0	0	0	0	0	0	0	13.6904	0	0	0	0	0	0	0	0
TCONS_00279836	0	0	0	0	0	0	0	0	0	0	0	0	0	0	0	0	0	0	0	0	0	0	0	0	0	0	0	0.0219821	0	0	0.15102	0	0	0	0	0	0	0.207608	0	0	0	0.76349	0	0.248081	0	0.168721	0	0	0
TCONS_00038829	0	0	0	0	0	0	0	0	0	0	0	0	0	0	0	0	0	0	0	0	0	0	0	0	0	0.203488	0	0	0	0	0	0	0	0	0	0.0662925	0	0	0	0	0.66098	0	0	0	0	0	0	0	0
TCONS_00837544	0	0	0.00943661	0	0	0.0131587	0	0	0	0	0	0	0	0	0	0	1.33851	0	0.0410805	0	0	0.0286763	0	0	0	0	0	0	0	0.060036	1.38468	1.35189	0.080769	0.0613537	0.128042	0.450687	0.559165	0.394214	0.142053	0.0311074	1.15387	0.497356	0.494162	0.588031	0.71879	0.14386	0.444054	0	0.131158
TCONS_00492891	0.471334	0.165552	0.119868	0.118833	0.0390369	0.175291	0.282219	0	0	0.0429385	0.0467203	0.145633	0.159519	0.151292	0.202731	0.161195	0	0.118915	0	0.145299	0.323602	0.0838646	0	0.0739785	0.196613	0	0.815674	0.0254908	0.133556	0.328302	1.81553	2.42307	0.526427	0.0865639	0.0802406	0.438421	1.00615	0.647791	0.482081	0.0922417	2.65893	2.17208	0.254608	2.34332	0	0.512762	0.630534	0.285723	0
TCONS_00278559	0	0	0	0	0	0	0	0	0	0	0	0	0	0	0	0	0	0	0	0	0	0	0	0	0.0164471	0	0	0	0	0	0	0	0	0	0	0	0.104033	0	0	0	0.392086	0	0	0	0	0	0	0	0.0537598
TCONS_00183567	0	0	0.00783602	0	0	0	0	0	0.0463015	0.0204457	0	0.0551505	0	0	0.0445877	0.0262628	0	0.0104357	0.0722211	0.0194635	0	0.0424038	0	0	0	0	0	0	0	0.0354034	1.26226	0.879949	0.128492	0	0	0.0553059	0.209332	0.0595688	0.103366	0	0.750028	0	0	0	0.223696	0.116115	0.115563	0	0.0914811
TCONS_00621299	0	0.208264	0.0758759	0	0.146466	0.0744388	0.112835	0	0	0	0	0	0	0	0	0	1.13907	0.280199	0.560241	0.0568488	0.0754436	0.448169	0	0	0.392661	0.574853	1.61998	0.236015	1.09369	0.634323	1.3046	1.58519	0	0.105308	0.295127	0.936068	1.01532	1.62902	0.278022	0.113671	0.616581	1.98487	0.437685	0.389541	0.465834	0.524624	0.629047	0	0.596052
TCONS_00238563	0	2.14605	0	0	1.78832	0.360276	0	0	0	0	0	0	0	0	0	0	0	0.386926	0.125426	0	0	0.224989	1.16997	0	0	0	2.33432	1.25457	0.446477	0.779008	3.74546	1.26408	0	0	0.459959	0.813482	0.392664	2.41264	0.866775	0	3.28314	5.94854	1.87432	1.50411	1.82559	1.05659	1.75331	0	0
TCONS_00711833	1.00647	1.67307	0.429155	0.385743	0.927126	0.4725	0.323666	0.153672	0.40864	0.0960334	0.134454	0.123359	0.128124	0.216221	0.245259	0.0941478	0	0.27232	0.142041	0.0597088	0.0971715	0.293611	0.555613	0.0489596	0.120413	0.239505	3.31702	0.463484	2.05596	0.471452	1.54025	2.82925	0.264092	0.181321	0.600373	0.508207	0.883374	1.42476	0.206837	0.054738	2.22845	1.06757	1.2299	0.672213	1.80428	0.500637	0.745531	0.401549	0.21258
TCONS_00805974	0	0	0	0	0	0	0	0	0	0	0	0	0	0	0	0	0	0	0	0	0	0	0	0	0	0	0	0	0	0	0	3.71709	0	0	0	0	0	0	0	0	0	0	0	0	0	0	0	0	0
TCONS_00437029	0	0	0	0	0	0	0.0168115	0.135016	0	0.0346965	0	0	0	0.022148	0	0	0	0	0	0.00510878	0	0	0	0	0	0	0	0	0	0	0	0	0	0	0	0.0362662	0	0	0	0	0	0	0	0	0	0	0	0	0
TCONS_00245639	0	2.20913	0	0	2.24809	0	0	0	0	0	0	0	0	0	0	0	0	0	0	0	0	0.18223	0	0	0	0	0	0	0	0.242799	1.50435	0	0	0	0	0	1.3098	0	0.65431	0	0	0	1.07007	0	2.35584	0.589815	1.32862	0	0
TCONS_00799440	0	0	0	0	0	0	0	0	0	0	0	0	0	0	0	0	0	0	0	0	0	0	0	0	0	0	0	0	0	0	0	2.40085	0	0	0	0	0	0	0	0	2.15941	0	0	0	0	0	0	0.794138	0
TCONS_00686888	0	0	0	0.0321824	0	0	0	0	0	0	0	0	0	0	0	0	0	0.0217376	0.0500601	0	0	0	0.211513	0.111167	0	0.197587	0	0.0257608	0.105376	0.0786764	0.198102	1.07945	0.0102859	0	0	0.151971	0.332283	0.446596	0.0979847	0	0.675738	0	0.239314	0	0.214555	0.112707	0	0	0.426837
TCONS_00273077	0	0	0	0	0	0	0	0	0	0	0	0	0	0	0	0	0	0	0.039736	0	0	0	0	0	0	0.348778	0	0	0	0.108239	0.841039	1.28722	0	0	0	0.403595	0.119599	0.545598	0.495094	0	0.45662	1.18318	0.286327	0.168735	0.714247	0.344084	0.529063	0	0
TCONS_00681389	0	0	0	0	0	0	0	0	0	0	0	0	0	0	0	0	0	0	0	0	0	0	1.07593	0	0	0	0.577946	0	0	0	0	2.9222	0	0	0.0385897	0	0	0	0	0	1.12911	0	0.19964	0	0.704999	0	0	0	0
TCONS_00840884	0	0	0	0.0125094	0	0	0	0	0	0	0	0	0	0	0	0	0	0	0	0	0	0	0	0	0	0	0.321916	0	0	0	0.521821	0	0	0	0	0	0	0.304101	0	0	0.748652	0.50191	0	0.227749	0.387682	0	0	0	0
TCONS_00352087	0	0	0	0	0	0	0	0	0	0	0	0	0	0	0	0	0	0	0	0	0	0	0	0	0	0	0.484126	0	0.236795	0	0.562999	2.15541	0	0	0	0	0	0	0.449654	0	1.80172	0.878595	0.634719	0.384582	0.26215	0.107267	0	0	0.218504
TCONS_00433272	0	0.236574	0	0	0	0	0	0	0	0	0	0	0	0	0	0	2.52844	0.146549	0.195151	0	0	0	0	0	0.29427	0	1.04782	0.130843	1.18451	0	2.0627	7.91311	0	0	0	0.591885	1.08029	1.73865	1.40038	0	2.12101	2.74861	0.783232	0	2.21073	0.374844	1.08227	0	1.69472
TCONS_00800858	0	0	0	0	0.329003	0	0	0	0	0	0	0	0	0	0	0	0	0	0.109772	0.00548281	0	0	0	0	0.0977935	0	0.708754	0	0	0	0.918219	0	0	0	0	0.792309	0.681295	0.375565	0.800936	0	1.621	0	0.859014	0	1.00333	0	0.698477	0	0.380398
TCONS_00316959	0	1.07261	0	0	1.33412	0.0967064	0	0	0	0	0	0	0	0	0	0	0	0.276808	0.288308	0	0	0.326801	0	0.115516	0.236688	0.97023	2.27306	0.610371	0.786778	0.79964	1.99825	2.92606	0	0	0.487084	2.18544	1.97806	1.57843	1.16105	0	2.29486	1.56214	0.765606	1.35509	2.15891	1.11239	1.94705	0	0.426614
TCONS_00272870	0	0	0	0	0	0	0	0	0	0	0	0	0	0	0	0	0	0	0	0	0	0	0	0	0	0	0	0	0	0	0	0	0	0	0	0	0	0	0	0	0	0	0.336357	0.323584	0	0	0	0	0
TCONS_00035581	0	0	0	0	0	0	0	0	0	0	0	0	0	0	0	0	0	0	0.0600962	0	0	0	0	0	0	0	0	0	0	0	0	0	0	0	0	0	0	0	0.219112	0	0	0	0	0.286515	0	0	0	0	0
TCONS_00245330	0	0	0	0	0	0	0	0	0	0	0	0	0	0	0	0	0	0	0	0	0.0245484	0	0	0	0	0	0	0	0.801336	0	0	0	0.0126602	0	0	0	0	0	0	0.0118391	4.19188	2.90774	1.63254	3.20088	0	0	0	0	0
TCONS_00037324	0.0568322	0	0	0.03689	0.171918	0.0588529	0.0704657	0	0	0	0	0.0205431	0	0.0176383	0.054177	0	0	1.08713	1.89487	1.39235	0.70593	0.514442	1.6167	1.20498	0.992467	0.406976	0.192649	0.943911	0.400668	0.515938	5.75116	1.36695	1.67311	1.98048	1.4146	1.41113	0.650916	2.75373	0.609222	1.29386	1.55421	0.424498	0	0	2.1674	0.994916	1.06128	5.72407	0.112493
TCONS_00038885	0	0	0	0	0	0	0	0	0	0	0	0	0	0	0	0	0	0	0	0	0	0	1.54246	0	0	0	0	0	2.28835	0	6.23761	5.0135	0	0	0	0	0	0	0	0	4.77719	0	2.40007	0	0	0	0	0	3.80996
TCONS_00337010	0	0	0	0	0	0	0	0	0	0	0	0	0	0	0	0	0	0	0	0	0	0	0	0	0	0	0	0	0.284875	0	0	0	0	0	0	0	0	0	0	0	0	0.861899	0	0	0	0	0	0	0
TCONS_00250846	0	0	0.0723408	0.534182	0.852644	0.453096	0.560411	0.152502	0.825207	0	1.5218	0.163138	0	0.825029	0.681385	0.385772	0	0	1.01314	0.347032	0.28373	0	0	0.618026	0	0	0	0	0	0	0	0	0.142499	0	0	0	0	0	0	0.0694693	0	0	0	0	0	0	0	0	0
TCONS_00333364	0	0	0	0	0	0	0	0	0	0	0	0	0	0	0	0	0	0	0	0	0	0	0	0	0	0	0	0	0	0.0379255	0	0	0	0	0	0	0	0.092931	0	0	0	0	0.0342906	0	0	0	0	0	0
TCONS_00429579	0	0	0	0	0	0	0	0	0	0	0	0	0	0	0	0	0	0	0	0	0	0	0	0	0	0	0	0	0	0	0.333977	1.17351	0	0	0	0	0	0	0	0	0	1.73645	0	0	0	0	0	0	0
TCONS_00522261	0	0	0	0	0	0	0	0	0	0	0	0.0219717	0	0	0	0	0	0	0	0	0.0128881	0	1.69406	0	0	0	0	0.415381	0	0.230947	0.738214	0	0	0	0	0	0.631485	0	0	0	0	0	0	0	1.25607	0	0.609645	0	0
TCONS_00585939	0	0	0	0	0	0	0	0	0	0.0850795	0	0	0	0	0	0	0	0	0	0	0	0	0	0	0	0	0	0	0	0	0	1.21503	0	0	0	0	0	0	0	0	0	0.80599	0	0	0	0	0	0	0
TCONS_00242950	0	0	0	0	0	0	0	0	0	0	0	0	0	0	0	0	0	0	0	0	0	0	0	0	0	0	0	0	0	0	0	0	0	0	0	0	0	0	0	0	0	0	0	0	0	0	0	0	0
TCONS_00479115	0.242689	0	0	0	0	0	0	0	0	0	0	0	0	0	0	0	0	0	0.0579833	0.124203	0.187906	0.111181	0.562126	0	0.0726271	0	0.577946	0.135761	0	0	0.446915	0	0	0.067803	0	0.0478394	0.460366	0.802398	0.367671	0.0523622	0.875471	1.75061	0.0742735	0	0.446959	0.326017	0.553209	0	0
TCONS_00839251	0	0	0	0	0	0	0	0	0	0	0	0	0	0	0	0	0	0	0	0	0	0	0	0	0	0.529679	0.280496	0	0	0.0460984	0	0	0	0.0176633	0.0482407	0	0	0	0	0	0	0	0.0949164	0.247957	0	0	0	0	0.0558834
TCONS_00624902	41.8423	5.03907	0	0	23.4745	0	0	0	0	0	15.3463	0	0	0	0	0	0	0	0	0	0	0	0	0	0	0	20.0264	0	0	25.9295	26.8355	89.8982	0	0	0	21.601	12.6471	72.2416	66.8477	0	282.563	78.6964	74.6502	67.0003	69.6031	13.2939	35.3261	54.4778	0
TCONS_00634895	45.2767	3.00146	1.48702	0	27.8873	23.2638	0	0	0	0	0	0	0	0	0	0	246.925	0	0	0	0	0	0	0	0	50.5325	131.346	0	28.9676	71.1924	73.534	295.429	0	0	46.5237	144.803	116.826	210.306	193.994	0	609.049	176.797	183.333	270.052	93.845	102.732	131.836	123.986	114.974
TCONS_00453918	0	0	0	0	0	0	0	0	0	0	0	0	0	0	0	0	0	0.316432	0	0	0	0	0	0	0	0	0	0	0.398264	0	0	0	0	0	0	0	0	0	0.410228	0	1.76357	0	0	0	0	1.48192	0	0	0
TCONS_00173611	2.19429	0.662208	0.158527	0.275736	0.740373	0.0818159	0	0.126479	0	0.079762	0	0	0	0	0.162531	0	1.33851	0.0738224	0.360145	0.492755	1.18361	0.0168038	0	0.047655	0	0	0	0.0299892	0	0.586783	1.29536	5.99247	1.37697	1.79031	3.42703	0.121278	0.911392	2.16969	0.455316	1.4738	0.435234	0.505958	0.390536	0.27796	4.54401	1.24305	2.30131	5.4393	0.18883
TCONS_00176732	0	0	0	0.0372512	0	0.070198	0	0.0449948	0	0	0	0	0.0945561	0	0	0	0	0	0	0	0	0	0	0	0	0	0	0	0	0	0	0	0	0	0	0	0	0	0	0	0	0	0	0	0	0	0.580825	0	0
TCONS_00271898	0	0	0	0	0	0	0	0	0	0	0	0	0	0	0	0	0	0	0	0	0.0124899	0	0	0	0	0	0	0	0	0	0	1.23579	0	0	0	0	0	0	1.866	0	0	0	0	0	0	0	0	0	0
TCONS_00716117	0.109715	0	0.00981958	0.168557	0	0	0.0314626	0	0	0	0	0	0	0.0348239	0	0	0	0.1461	0	0.209825	0	0	0	0.0893532	0.205161	0	0	0	0	0	0	0.367411	0.0744277	0	0.203422	0	0	0	0	0.554404	0	0	0	0	0	0	0	0	0
TCONS_00211050	0.0551865	0	0.169211	0.219823	0.319048	0.109783	0.210568	0.12689	0.495455	0.353851	0.577877	0.451365	0.215447	0.39189	0.16589	0.175401	0	0.0313907	0.0481154	0.174766	0.093694	0.0772946	0.131024	0.191252	0.0690538	0	0.385297	0	0.27192	0.116128	0.0487271	0	0.164932	0.367373	0.483413	0	0.0687966	0	0.183414	0.0717497	0	0.252979	0.0703643	0	0.277132	0.0886754	0.0354054	0	0.740455
TCONS_00063872	0	0	0	0	0	0	0	0	0	0	0	0	0	0	0	0	0	0	0	0	0	0	0	0	0	0	0	0	0	0	0	0	0	0	0	0	0	0	0	0	0	0	0	0	0	0	0	0	0
TCONS_00173400	0	0	0	0	0	0	0	0	0	0	0	0	0	0	0	0	0	0	0	0	0	0	0	0	0	0.236249	0	0	0	0	0	0	0	0	0	0	0	0	0	0	0	0	0	0	0	0	0	0	0
TCONS_00545286	0	0	0	0	0	0	0	0	0	0	0	0	0	0	0	0	0	0	0	0	0	0	0	0	0	0	0	0	0	0	0	0	0	0	0	0	0	0	0	0	0	0	0	0	0	0	0	0	0
TCONS_00038840	0	0	0	0	0	0	0	0	0	0	0	0	0	0	0	0	0	0	0	0	0	0	0	0	0	0	0	0	0	0	0	0	0	0	0	0	0	0	0	0	0	0	0	0	0	0	0	0	0
TCONS_00422465	0	0	0	0	0	0	0	0	0	0	0	0	0	0	0	0	0	0	0	0	0	0	0	0	0	0	0	0	0	0	0	0	0	0	0	0	0	0	0	0	0	0	0	0	0	0	0	0	0
TCONS_00116879	0	0	0	0	0	0	0	0	0	0	0	0	0	0	0	0	0	0	0	0	0	0	0	0	0	0	0	0	0	0	0	0	0	0	0	0	0	0	0	0	0	0	0	0	0	0	0	0	0
TCONS_00505315	0	0	0	0	0	0	0	0	0	0	0	0	0.027474	0	0	0	0	0	0	0	0	0	0	0	0	0	0	0	0	0	0	0	0	0	0	0	0	0	0	0	0	0	0	0	0	0.0239876	0	0	0
TCONS_00812877	0	0	0	0	0	0	0	0	0	0	0	0	0	0	0	0	0	0	0	0	0	0	0	0.0699755	0	0	0	0	0	0	0	0	0	0	0	0	0	0	0	0	0	0	0	0	0	0	0	0	0
TCONS_00282365	0	0	0	0	0	0	0	0	0	0	0	0	0	0	0	0	0	0	0	0	0	0	0	0	0	0	0	0	0	0	0	0	0	0	0	0	0	0	0	0	0	0	0	0	0	0	0	0	0
TCONS_00026503	0	0	0	0	0	0	0	0	0	0	0	0	0	0	0	0	0	0	0	0	0	0	0	0	0	0	0	0	0	0	0	0	0	0	0	0	0	0	0	0	0	0	0	0	0	0	0	0	0
TCONS_00245209	0	0	0	0	0	0	0	0	0	0	0	0	0	0.0174119	0	0	0	0	0	0	0	0	0	0	0	0	0	0	0	0	0	0	0	0	0	0	0	0	0	0.204387	0	0	0	0	0	0	0	0	0
TCONS_00509277	0	0	0	0	0	0	0	0	0	0	0	0	0	0	0	0	0	0	0	0	0	0	0	0	0	0	0	0	0	0	0	0	0	0	0	0	0	0	0	0	0	0	0	0	0	0	0	0	0
TCONS_00828621	0	0	0	0	0	0	0	0	0	0	0	0	0	0	0	0	0	0	0	0	0	0	0	0	0	0	0	0	0	0	0	0	0	0	0	0	0	0	0	0	0	0	0	0	0	0	0	0	0
TCONS_00831834	0	0	0	0	0	0	0	0	0	0	0	0	0	0	0	0	0	0	0	0	0	0	0	0	0	0	0	0	0	0	0	0	0.0129132	0	0.024177	0	0	0	0	0.00779474	0	0	0	0	0	0	0	0	0
TCONS_00129253	0.596025	1.51563	0.777956	3.30212	0.117774	0.28776	0.508939	1.64157	0.677694	0.3061	0.429771	0.768746	0.81757	0.766961	0	0.201585	0	0	0	0.0182183	0.0573393	0	0	0.0107224	0	8.35093	36.3622	0	36.0438	0	0	60.97	0.0309843	0	0.0280885	0	0	0	0	0.0143658	0	16.4712	0	16.8828	0	0	0	67.6777	16.1145
TCONS_00250847	0	0.342361	0.0144839	0.0152304	0	0.020004	0.031557	0	0	0	0	0	0.031766	0	0	0	0	2.6396	0.238464	0.019687	0.0755963	0.0532405	0	0.0485367	0.387772	10.068	7.22297	4.86908	0	0	0	7.32029	0.0123699	0	0	2.98529	0.268857	0	0	0.0140003	0	0	0	0	0	0.107311	0.317303	72.05	0.505521
TCONS_00211795	0.985073	3.21022	0.501653	0.508176	1.31304	1.45199	0.856852	0.322647	0.915281	0.16415	0.298283	0.426918	0.90333	0.712165	0	0.163787	1.33851	0.281807	0.345355	1.16332	1.57531	1.36372	1.80854	1.22957	2.96203	0.406976	0	0.38986	0	3.52453	1.25689	7.15422	4.53581	1.98374	1.81613	4.51173	7.39562	3.41395	1.8992	1.58843	0.448116	1.26489	2.67683	3.34743	1.89298	0.457665	0.528036	0	0.0558834
TCONS_00499904	4.18885	10.0649	3.61389	3.02098	4.49623	2.93291	1.77798	1.23149	0.639709	0.424148	1.56135	2.59159	0	0	0	0.910095	2.64356	1.28906	1.83074	2.08683	1.23724	1.42387	2.79474	1.53004	1.48667	2.17793	3.58943	1.0403	2.79599	1.13797	4.98406	4.83182	1.8023	4.22057	3.16339	3.59059	2.45636	5.38669	4.1813	3.62642	1.51506	3.92016	1.51252	1.93766	5.10963	1.94867	2.4349	12.2631	0
TCONS_00579763	5.65031	4.63545	2.77894	6.04211	3.47428	2.3863	1.70957	1.13831	2.23726	1.38254	1.84643	2.17302	1.03325	1.67828	2.87138	2.22807	0	1.82625	1.36855	0.701836	0.730014	2.91404	6.12139	0.899531	1.91527	2.84883	1.34854	2.42913	7.8798	1.9342	1.06455	0.183705	0.558208	0.519009	0.89285	0.986654	0.649993	1.70374	1.51233	0.913788	1.1256	3.03575	1.68024	1.23979	2.80983	1.66034	1.73486	0.323799	0.894134
TCONS_00248183	0	0	0	0	0	0	0	0	0	0.0467671	0	0	0	0	0	0	0	0.657409	0	0.23754	0	0.607535	0	0.345338	0	0	1.12006	2.44787	0	0	6.36555	4.5287	2.62737	0	1.35145	0	3.18397	8.3755	0	0	0	1.35217	0	0	0	0.740491	0	0	0
TCONS_00628961	27.1242	24.4333	9.84264	18.969	24.5317	10.3681	5.94162	4.88122	4.76399	4.50461	5.48653	7.62227	3.68241	6.00254	5.78058	5.57166	4.08647	2.53883	5.32474	3.67492	4.90785	4.35348	9.53282	4.23742	4.90157	5.49417	4.85551	2.88898	7.07846	4.78805	8.71979	8.56269	6.07825	5.37184	6.62255	9.35854	8.72954	8.00325	5.0976	4.21816	4.38998	5.81851	2.9433	4.143	10.1442	5.29422	6.14613	6.37454	2.6045
TCONS_00310226	3.75334	1.72869	0.027102	0	6.72129	0	0	0	0	0	0	0	0	0	0	0	5.46647	0.904183	0.692439	0.00829264	0	0	6.69888	0	0.532188	0	0.451376	1.54624	3.28254	1.66385	2.49931	5.24424	0.0141338	0	0	1.38497	0.773218	4.72533	0.567193	0	4.1446	1.73847	0.877703	1.54701	8.31541	1.59314	1.20697	0	1.66834
TCONS_00036523	0	0	0.146125	0	0.240779	0	0	0	0	0	0	0	0	0	0	0	0	0.12765	0.0897001	0	0.0428983	0.18829	0.772206	0.039655	0.0976054	0.950898	0	0.350574	0	0.11992	0.471448	0.804446	0	0	0.111135	0.28053	0.372377	0.17976	0.447579	0.0293753	0.337932	0.267399	0.266541	0.585551	0.24295	0.183162	0.0602954	0	0.227501
TCONS_00493524	1.86515	0.662208	0.412422	4.31026	1.13207	0.736343	0.325113	0.0632393	0	0.132937	0	0.100603	0.0529874	0.0696477	0	0.110613	4.01553	5.68815	4.68188	3.85451	3.37777	3.57297	13.2855	0.953113	2.87274	3.66278	16.7254	12.17	7.8798	12.4624	19.3554	66.3079	8.1812	5.00459	8.82087	25.413	27.6853	21.7786	15.7212	8.17848	37.6864	25.0449	11.6245	20.7054	40.2934	16.1571	24.7839	96.6443	24.6541
TCONS_00831831	3.94973	3.64214	4.70358	8.4522	4.80154	3.40899	2.72676	5.65992	1.60499	1.4623	1.39881	3.34001	2.01352	3.15156	2.49214	1.72535	0	5.04591	6.72316	5.11947	6.25868	4.48308	6.51211	4.24639	7.42041	5.90115	8.9283	12.5228	14.5979	8.9741	9.35019	51.9886	8.59642	3.70995	6.92344	19.4665	25.3105	12.9541	10.4105	3.99319	16.6357	18.7245	15.9109	14.0298	18.9207	7.2546	15.2597	31.9959	22.5754
TCONS_00636570	0.768003	0	0.127654	0.168557	0.351332	0.163632	0.0419501	0	0.048636	0	0	0.0402411	0	0	0.054177	0.205425	0	0.0626144	0	0.32386	0.325188	0	0.130242	0	0.0170968	0	0	0.0599785	0	0.151702	0	0.183705	0.0223283	0.221217	0.538527	0	0.0684203	0.402701	0.211022	0	0	0	0	0	1.29804	0.589858	0.283243	0	0.0558834
TCONS_00355653	0	0	0	0	0	0	0	0	0	0	0	0	0	0	0	0	0	0	0	0	0	0	0	0	0	0	0	0	0	0	0	0	0	0	0	0	0	0	0	0	0	0	0	0	0	0	0	0	0
TCONS_00574888	0.550768	1.04695	0.447959	0.76265	0.533673	0.446197	0.338925	0.129957	0.0489765	0.0707489	0	0.202131	0.0353956	0.0701004	0	0.110044	0	0.532348	0.840842	0.71069	1.33595	0.371014	3.4173	0.574958	0.574126	0	0	0.509817	0	0.262653	1.86344	0	0.652977	1.4188	2.11594	1.15726	0.962742	1.23908	0.636303	1.93348	1.00054	0	0.519777	1.37418	1.52011	0.0437588	1.56088	13.6303	1.78827
TCONS_00842865	0	0.220846	0	0	0	0	0	0	0	0	0	0	0	0	0	0	0	0	0.122617	0	0.101598	0	0	0	0.0433745	0	0	0	0	0	0	0	0	0	0	0	0	0	0.085042	0.0657984	0	0	0	0	0.469458	0.0664137	0.307106	0	0
TCONS_00833789	0	0.165552	0	0.0289317	0	0.0575302	0	0	0.151209	0.065458	0.0731859	0	0	0	0	0.0329154	0	0	0.185523	0	0	0	0	0.0541897	0	0	0	0	0	0	1.10776	0	0.0177212	0	0	0.560766	0	0	0	0	0	0	0.500814	0	0	0.18775	0	0.500416	0.261814
TCONS_00828629	0	0	0.0825041	0.0691807	0	0.161709	0	0	0	0	0	0	0	0	0	0	0	0	0.247708	0.038886	0.0548373	0	0	0.0448255	0	0	0	0.432865	0	0.269366	1.23057	0	0.157266	0	0.0761875	0.342929	0.101365	0	0	0	0.718136	0	0	0	0.892403	0.0416396	0.536639	0	0
TCONS_00814315	0	0	0	0	0	0	0	0	0	0	0	0	0	0	0	0	0	0	0	0	0	0	0	0	0.0452722	0	0	0	0	0	0	0	0	0	0	0	0.161711	0.494176	0.0943622	0	0.61483	0	0	0	0.573031	0	0.095028	0	0
TCONS_00340187	0	0	0	0	0.0972799	0	0	0	0	0	0	0	0	0	0	0	0	0	0	0	0	0	0	0	0	0.18497	0	0	0	0	0.0647921	0.334344	0	0	0	0	0	0.0429961	0.032603	0	0	0	0.0615859	0	0	0.0796964	0.0339892	0	0
TCONS_00751210	0.219429	0	0.0589175	0.421393	0	0	0.0419501	0	0	0	0	0	0	0	0	0.0158019	0	0.0313072	0	0.451579	0.225641	0	0	0	0	0	0	0	0	0.0379255	0.0483884	0.367411	0.699621	1.02951	0.694488	0	0.923674	0.18611	0.527556	1.36672	0.625336	0	0	0.371936	0.703106	0.0655398	0.955945	7.35906	0.0558834
TCONS_00818253	0	0	0	0	0	0	0	0	0	0	0	0	0	0	0	0	0	0	0	0	0	0	0	0	0	15.4321	0	0	0	0	0	0	0	0	0	0	0	0	0	0	0	0	0	5.40411	0	0	0	0	0
TCONS_00522262	0	0	0	0	0	0	0	0	0	0	0	0	0	0	0	0	0	0.423086	0	0	0	0	0	0.194081	0	4.47673	0	0.72328	1.5009	0	2.05849	5.78837	0	0	0	1.59017	0.750297	0	0.632082	0	0	0.587417	0	0	1.06542	0.769197	0	0	0
TCONS_00495347	0	0	0	0	0	0	0	0	0	0	0	0	0	0	0	0	0	0	0	0	0	0	0	0	0	0	0	0	0	0	0	0	0	0	0	0	0	0	0.909929	0	0	0	0	0	0	0	0	0	0
TCONS_00245486	0	0	0	0	0	0	0	0	0	0	0	0	0	0	0	0	0	0	0	0	0	0	0	0	0	0	0	0	0	0	0	0	0	0	0	0	0	0	0	0	0	0	0	0	0	0	0	0	0
TCONS_00625720	0	0	0	0	0	0	0	0	0	0	0.0662478	0	0	0	0	0	0	0.4081	0	0	0	0.238639	0	0.142518	0.830065	0	0	0	0	0.0333365	0.132633	0	0.0376604	0	0.186033	0.205811	0	0	0.0652763	0.102341	0	0	0	0	0	0.026915	0	0	0
TCONS_00002949	0	0	0	0	0	0	0	0	0	0	0	0	0	0	0	0	0	0	0	0	0	0	0	0	0	0	0	0	0	0	0	0	0	0	0	0	0	0	0	0	0	0	0	0	0	0	0	0	0
TCONS_00123214	0	0	0	0	0	0	0	0	0	0	0	0	0	0	0	0	0	0	0	0	0	0	0	0	0	0	0	0	0	0	0	0	0	0	0	0	0	0	0	0	0	0	0	0	0	0	0	0	0
TCONS_00266350	0	0	0	0	0	0	0	0	0	0	0	0	0	0	0	0	0	0	0	0	0	0	0	0	0	0	0	0	0	0	0	0	0	0	0	0	0	0	0	0	0	0	0	0	0	0	0	0	0
TCONS_00071277	0	0	0	0	0	0	0	0	0	0	0	0	0	0	0	0	0	0	0	0	0	0	0	0	0	0	0	0	0	0	0	0	0	0	0	0	0	0	0	0	0	0	0	0	0	0	0	0	0
TCONS_00116878	0	0	0	0	0	0	0	0	0	0	0	0	0	0	0	0	0	0	0	0	0	0	0	0	0	0	0	0	0	0	0	0	0	0	0	0	0	0	0	0	0	0	0	0	0	0	0	0	0
TCONS_00355004	0	0	0	0	0	0	0	0	0	0	0	0	0	0	0	0	0	0	0	0	0	0	0	0	0	0	0	0	0	0	0	0	0	0	0	0	0	0	0	0	0	0	0	0	0	0	0	0	0
TCONS_00838959	0	0	0	0	0	0	0	0	0	0	0	0	0	0	0	0	0	0	0	0	0	0	0	0	0	0	0	0	0	0.43163	0	0	0	0	0.0728854	0	0	0	0	0	0	0	0	0	0.701537	0	0	0	0
TCONS_00211810	0	0	0	0	0	0.0402398	0	0	0	0	0	0	0	0	0	0	0	1.0257	0.455007	0.596951	0.306785	0	0	0	0	0	0	2.78693	0	0	0	0	0.668726	0	1.06621	0.0942654	0	0.561211	0.772483	0.192024	0.625461	0	0	0	0	0	3.80218	1.31279	0.268296
TCONS_00329207	0	0	0	0	0	0	0	0	0	0	0	0	0	0	0	0	0	1.01946	0.455007	0	0	0	0	0	0	0	0	0	0	1.35384	0.644631	0	0.592348	0.670704	0	0.0942654	2.75378	0.561211	0.777407	0.192024	0.625461	0	1.71817	0	8.95151	1.378	0	1.31279	0
TCONS_00805976	0	0	0	0	0	0	0	0	0	0	0	0	0	0	0	0.0194996	0	0	0	0.0066186	0	0	2.95077	0	0	0	0	0	0	0	0	0	0	0.0318382	0	0	0	0	0	0	0	0	0	0	0	0	0	0.485698	0
TCONS_00833810	0	0	0	0	0	0	0	0	0	0	0	0	0	0	0	0	0	0	0	0	0	0	0	0	0	0	0	0	0	0	2.75374	0	0	0	0	0	0	0	0	0	0	0	0	0	0	0	0.190516	0	0
TCONS_00175853	0.217125	0	0.226646	0.264334	0.342471	0.0842022	0.0450859	0	0.495844	0.144449	0.553091	0.0246879	0.271269	0.616452	0	0.124487	2.67702	1.50868	1.87626	6.00222	1.3014	0.877989	0.261526	10.3584	1.69167	1.28238	0.202088	1.09674	1.28548	7.03963	72.6354	5.29531	10.3814	15.3195	4.47144	4.10896	2.36861	3.78517	2.58981	1.1092	9.11065	46.0282	9.16787	49.4012	10.225	28.201	2.96116	54.5789	1.94726
TCONS_00838401	1.54314	0.496656	0.601017	0.781648	0.302302	0.702703	0.52209	0.671854	5.02322	0.359647	4.91733	0.996048	6.65109	6.59229	0.356648	1.24293	15.1693	13.2084	12.6846	20.0425	6.1495	10.2356	2.81779	24.8852	13.9817	72.4974	16.9754	11.759	29.395	32.5383	191.343	65.2373	34.824	49.9658	41.5691	24.6131	23.5873	14.502	25.394	3.99961	66.7775	97.3624	37.0588	88.2803	78.0644	50.7833	32.4531	15.8069	7.22958
TCONS_00669747	0.131987	0.165552	0.064819	0.470492	0	0.0248857	0.0257049	0	0.381695	0.121424	0.391668	0	0.665363	0.372302	0.142215	0.0264682	2.67702	4.79191	5.92294	8.34679	2.71686	3.75627	0.260485	10.3205	6.38691	16.2033	2.69169	3.61727	7.93229	16.4688	49.6733	22.0551	17.8132	21.5234	16.4842	21.3948	28.5978	10.6183	12.8061	1.04577	30.4557	31.6059	18.0927	42.4962	33.8267	28.0307	15.2834	57.3607	8.91564
TCONS_00811165	73.8945	39.7116	22.0582	35.5267	29.3436	18.4938	18.5201	11.8415	20.0976	11.3661	17.3122	20.9378	10.1456	17.523	12.9088	24.3492	132.449	10.4994	14.942	11.199	6.66622	14.2242	11.8631	10.9812	9.91782	66.9552	60.4046	26.7948	36.3422	13.0675	73.2573	49.991	12.0733	14.0508	16.6068	23.8996	21.4456	17.543	23.2155	3.5723	44.405	78.8166	26.2491	37.3218	31.1627	25.8164	24.4591	18.0748	16.6249
TCONS_00272866	0	0	0	0	0	0	0	0	0	0	0	0	0.0648566	0.0520965	0	0	0	0.0179599	0	0	0	0	0	0	0.0765935	0	0	0	0	0.0752821	0.708939	1.08864	0	0.141034	0	0.654311	0.380314	0.43563	0	0	0	0	0.601594	0	0	0.11085	0	0	0
TCONS_00483732	0	0	0	0	0	0.00923156	0	0	0	0	0	0	0	0	0	0	0	0	0	0	0.0125496	0	0	0	0	0	0	0	0	0	0	0	0	0.0290985	0	0	0.096541	0	0	0.00692866	0	0	0	0	0	0	0	0	0
TCONS_00305432	0	0	0.026287	0	0	0	0	0	0	0	0	0	0	0	0	0	0	1.08945	0	0	0	0	0	0.373854	0.709653	1.47508	0.708369	0	5.53135	0	0	1.94434	0	0	0	0	0	0	1.16713	0	0	2.25176	0	1.47287	0	0	0	0	3.32657
TCONS_00845212	0.207745	0	0.236072	0.237449	0.400596	0.250166	0.787298	0.290237	0.980648	0.348161	0	0.551686	0.751282	0.3964	0.436992	0.195643	1.33851	0.0767026	0	0.367435	0.260416	0.484467	0.761266	0.135912	0.0293039	9.61093	0.5215	0.204557	0.249616	0.666218	2.01794	3.95022	0.811761	0.191838	0.601308	1.68768	2.43255	0.41376	1.1257	0	2.50147	2.03496	0.29075	1.30227	0.834316	0.0330321	0.272621	9.91841	9.41786
TCONS_00842940	0	0	0	0.0158685	0.0474298	0.0174813	0.0336754	0	0	0	0	0	0	0	0	0.0782036	0	0	0	0.363549	0	0.952485	0	0	0.19651	0.868486	0	0.0899677	0.196861	0.939092	0.616275	0.367411	1.30053	0.359469	0.817385	1.25633	1.55317	1.92631	0.0407977	0.00982884	0	0	0	0	0.328188	0.175974	0.511006	26.0379	2.40595
TCONS_00848994	0	0	0	0.007862	0	0	0	0	0	0	0	0	0	0	0	0	0	0	0	0	0	0.0127072	0	0	0	0	0	0	0	0.0882336	1.73211	0	0.189761	0.195003	0.112779	0.349809	0.332317	0.193885	0.0776914	0	0	0.708088	0.128041	0	0.362857	0.176979	0.28342	0	0
TCONS_00271900	0	0	0	0	0.111567	0	0.375191	0.274838	0	0	0	0	0	0	0.0684256	0	1.33851	0	0	0	0	0	0	0.14206	0.190663	0	0	0	0	0	2.54136	0	0	0	0	0.939827	0	1.86943	0	0.298123	0	0	1.31721	1.21673	1.16396	0	0.888569	11.0831	1.49388
TCONS_00252992	0	0	0	0	0	0	0	0	0	0	0	0	0	0	0	0	0	0	0.272294	0.132504	0.175721	0	0	0	0.491276	0	0	0	0	0.734939	0.782925	3.93993	1.64844	0.674737	0.915879	0.696471	2.51448	0	0.452889	0	0	0	0.353948	0	0	0	0	0	0
TCONS_00183530	1.47681	1.5446	0.735309	0.843039	1.12407	1.75286	0.902556	0.256467	0.592435	0.331969	0.521254	0.391124	0.295325	0.73736	0.163831	0.766219	0	0.555296	0.612967	0.624192	0.277001	0.586758	2.08687	0.43431	0.469426	2.34499	1.98929	0.553001	0.549716	0.51901	1.7879	1.11766	0.644075	0.362438	0.760075	1.27582	0.591938	0.818289	0.536665	0.120544	0.636467	1.53634	0.592165	0.635019	1.47712	0.355619	0.648839	0.974915	1.02697
TCONS_00243408	0.0548573	0	0	0.0120398	0	0	0	0	0	0	0	0	0	0	0	0	0	0	0	0	0	0	0	0	0	0	0	0	0	0	0	0	0	0	0	0	0	0	0	0	0	0.750588	0	1.35224	0	0	0	0	0
TCONS_00460199	0.115749	0	0	0	0	0	0	0	0	0	0	0	0	0	0	0	0	0	0	0	0	0	0	0	0	0	0	0.178916	0	0	0	0	0	0	0	0	0	0	0	0.0124112	0	0	0	0	0	0	0	0	0
TCONS_00456470	0	0	0	0.0489177	0	0	0	0	0	0	0	0	0	0	0	0	0	0.135665	0	0.0393604	0.00663649	0.240463	0	0.160836	0	0	0	0	0	0	0.0483884	0	0	0.423086	0.340123	0.0266663	0	0.061954	0	0	0	0	0	0.123979	0	0.0218466	0	0	0
TCONS_00667806	0	0	0	0	0	0	0	0	0	0	0	0	0	0	0	0	0	0	0	0	0	0	0	0	0	0	0	0	0	0	0	0	0	0	0	0	0	0	0	0	0	0	0	0	0	0	0	0	0
TCONS_00456665	0	0	0.119946	0	0	0	0	0	0	0	0	0	0	0	0	0	0	0	0	0	0	0	0	0	0	0	3.62565	0	0	0	0	0	0	0.247848	0	0	0	0	0	0	0	0	0	0	0	0	0	0	0
TCONS_00367399	0	0	0	0	0	0	0	0	0	0	0	0	0	0	0	0	0	0	0	0	0	0	0	0	0	0	4.56673	1.46464	2.75245	0	0	0	0	0	0	0	0	0	0	0	0	2.909	0	0	0	0	0	0	0
TCONS_00432881	0	0	0	0.084688	0	0	0.0251491	0	0	0	0	0	0	0.114274	0	0	0	0	0	0	0	0	0	0	0	0	0	0	0	0	0	0	0	0	0	0	0	0	0	0.0151842	0	0	0	0	0	0	0	0	0
TCONS_00240184	0.120302	0	0	0	0	0	0	0	0	0	0	0	0	0	0	0	0	0.107144	0	0.241362	0	0	0	0	0	0	0	0	0	0	0	0	0	0	0	0	0	0	0	0	0	0	0	0	0	0.158606	0	0	0
TCONS_00170432	0	0	0	0	0	0	0	0	0	0	0	0	0	0	0	0	0	0	0	0	0	0	0	0	0	0	0	0	0	0	0	0	0	0	0	0	0	0	0	0	0	0	0	0	0	0	0	0	0
TCONS_00830323	0	0	0	0	0	0	0	0	0	0	0	0	0	0	0	0	0	0	0	0	0	0	0	0	0	0	0	0	0	0	0	0	0	0	0	0	0	0.0376681	0	0	0	0	0	0	0	0	0	0	0
TCONS_00662352	0	0	0	0	0	0	0	0	0	0	0	0	0	0	0	0	0	0	0	0	0	0	0	0	0	0	0	0	0	0	0	0	0	0	0	0	0	0	0	0	0	0	0	0	0	0	0	0	0
TCONS_00647442	0	0	0	0	0	0	0	0	0	0	0	0	0	0	0	0	0	0	0	0	0	0	0	0	0	0	0	0	0	0	0	0	0	0	0	0	0	0	0	0	0	0	0	0	0	0	0	0	0
TCONS_00751496	0	0	0	0	0	0	0	0	0	0	0	0	0	0	0	0	0	0	0	0	0	0	0	0	0	0	0	0	0	0	0	0	0	0	0	0	0	0	0	0	0	0	0	0	0	0	0	0	0
TCONS_00206343	0.786215	0	0.129923	0.0382505	0.919865	0.39603	0.279702	0	0	0.144449	0	0	0.0668701	0	0	0.15941	0	0.127097	0.0480433	0.00775439	0.0883649	0.0155362	0	0.0464696	0.30292	0	0	0.123046	0	0	0	0	0.60148	1.4198	0.753669	0.146931	0	0	0.388352	0.0312346	3.59193	0	0.946318	0	0	0.535067	0	0	0
TCONS_00048425	0	0	0	0	0	0	0	0	0	0	0	0	0	0	0	0	0	0.483373	0.0240097	0.00866211	0.00659667	0.19857	0	0	0	0	0	0.544065	0	0.368977	0.422092	0	0.138264	0.0995051	0.351502	0.206851	0.880364	0	0.581085	0.0281516	0.268019	0	1.44089	0.570054	0.315532	0.480472	0.13146	0	0
TCONS_00394318	0.118766	0	0.00981958	0.157035	0	0.0409079	0.0104875	0	0	0	0.111905	0	0	0	0	0.0158019	0	0.984236	0.144058	0.124463	0.00667631	0.636876	0.154077	0.18455	0.371649	0.241743	0	0.230737	0.156394	0.0223191	2.14249	0	0.5167	0.453027	0.484646	0.0311463	1.24456	0.534973	0.222171	0.528048	0.472754	0	1.85498	3.03624	1.68561	1.06806	1.49719	0.319959	0.140994
TCONS_00721020	0.384001	0	0	0	0	0	0	0	0	0	0	0	0	0	0	0	0	0.0208715	0	0.0775439	0.179185	0.0154589	0	0	0	0	0	0.209925	0	0	0	0	0.111642	0.0340334	0	0	0	0	0	0	0	0	0.445778	0	0.10817	0.152926	0	0	0
TCONS_00685460	0	0	0	0	0.0512164	0.0183677	0	0.0419909	0	0	0	0	0	0.118471	0.134305	0.0598418	0	0	0.231525	0.121233	0	0.0540134	0.131414	0.00911403	0.0676861	0	0	0	0.408414	0	1.18581	0	0.297227	0.0887335	0.0817003	0.206877	0.380383	0.0522892	0.0647839	0.0337295	0	0	0.0808573	0.395988	0.301849	0.180103	0	0.323159	0
TCONS_00499348	0	0	0	0	0.118867	0	0	0	0	0	0	0	0	0	0	0.0919987	0	0	0	0.0231811	0.179617	0	0	0.0412157	0	0	0	0	0	0	0	0	0	0	0	0	0	0	0	0	0	0	0	0	0	0	0	0	0
TCONS_00262324	0	4.31114	0	0	0	0	0	0	0	0	0	0	0	0	0	0	0	0	0	0	0	0	0	0	0	0	0	0	0	0	0	0	0	0	0	0	0	0	0	0	0	0	0	0	0	0	0	0	0.190004
TCONS_00032098	0	0	0	0	0	0	0	0	0	0	0	0	0	0	0	0	0	0	0	0	0	0	0	0	0	0	0	0	0	0	0	0	0	0	0	0	0	0	0	0	0	0	0	0	0	0	0	0	0
TCONS_00241148	0	0	0	0	0	0	0	0	0	0	0	0	0	0	0	0	0	0	0	0	0	0	0	0	0	0	0	0	0	0	0	0	0	0	0	0	0	0	0.334682	0	0	0	0	0	0	0	0	0	0
TCONS_00544062	0	0	0	0	0	0	0	0.416937	0	0	0	0	0	0	0	0	0	0	0.100072	0	0	0	0	0	0.0968532	0	0	0.030589	0	0	0	0	0	0.261963	0	0	0	0	0.225724	0.103167	0	0	0	0.425619	0	0	0	0	0
TCONS_00147976	0.091502	0	0.125504	0.296625	0	0.1703	0.0680221	0	0	0.0632513	0.123935	0.378588	0.205565	0.246692	0	0.24741	0	0	0	0	0	0	1.43345	0.0316668	0	0	0	0	0	0	0	0	0	0.0303067	0.0473479	0	0	0.0422217	0.0647487	0	0	0	0.0472182	1.20284	0.437981	0.123084	0	3.87342	0
TCONS_00147461	0	0	0	0	0	0.295192	0	0	0	0	0	0	0	0	0	0	0	0.717457	1.50053	0	0	1.78136	0	0	0	0	0	1.18236	0	0	3.30212	0	0	0	0	0	0	0	1.47712	0	6.85106	0	1.98436	0	5.56054	1.10345	0	0	0
TCONS_00433341	2.79262	0.496656	1.35836	2.97582	2.43305	1.6805	2.731	2.81782	1.34138	2.47002	3.58046	2.30129	1.9422	3.20385	1.92518	2.0442	0	0	0.0240097	0.057793	0.0929109	0	0	0.55069	0.102581	0	0	0.0599785	0	0	1.01059	1.65335	0.177287	0.475582	0.0425153	0	0	0	0.0703408	0.0874028	0	0	0	0	0.054085	0	0	0	0
TCONS_00124450	0	0	0	0	0	0	0	0	0	0	0	0	0	0	0	0	0	0	0	0	0	0	0	0	0.126465	0	0	0	0	0	0	0	0	0	0	0	0	0	0	0	0	0	0	0	0	0	0	0	0
TCONS_00833811	0	0	0	0	0	0	0	0	0	0	0	0	0	0	0	0	0	0	1.11801	0	0	0	0	0	0	0	0	0	0	0	0	0	0	0	0	0	0	0	0	0	0	0	0	0	0	0	0	0	0
TCONS_00709709	0	0	0	0	0	0	0	0	0	0	0	0	0	0	0	0	0	0	0	0	0	0	0	0	0	0	0	0	0	0	0	0	0.0400719	0	0	0	0	0	0	0	0	0	0	0	0	0	0	0	0
TCONS_00432094	0	0	0	0	0	0	0	0	0	0	0	0	0	0	0	0	0	0	0	0	0	0	0	0	0	0	0	0	0	0	0	0	0	0	0	0	0	0	0	0	0	0	0	0	0	0	0.112129	0	0
TCONS_00814253	0	0	0.01034	0.0249706	0	0.014345	0	0	0	0	0.0595894	0	0	0	0	0	1.33851	0	0	0.019646	0	0	0.810107	0.0811387	0	0	0	0	0	0	0	0	0	0	0	0	0	0	0	0	0	0	0	0	0	0	0	0	0
TCONS_00206245	0	0	0	0	0	0	0	0	0	0	0	0	0	0	0	0	0	0.016645	0	0.0247456	0	0	0	0.00858386	0	0	0	0.0533808	0	0	0	0	0.00904297	0	0	0	0	0	0	0.0103771	0	0	0	0	0	0	0	0	0
TCONS_00662519	0	0	0	0	0	0	0	0	0	0	0	0	0	0	0	0	0	0	0	0	0	0	0	0	0	0	0	0	0	0	0	0	0	0	0	0	0	0	0	0	0	0	0	0	0	0	0	0	0
TCONS_00819778	0	0	0	0	0	0	0	0	0	0	0	0	0	0	0	0	0	0	0	0	0	0	0	0	0	0	0	0	0	0	0	0	0	0	0	0	0	0	0	0	0	0	0	0	0	0	0	0	0
TCONS_00536362	0	0	0	0	0	0	0	0	0	0	0	0	0	0	0	0	0	0	0	0	0	0	0	0	0	0	0	0	0	0	0	0	0	0	0	0	0	0	0	0	0	0	0	0	0	0	0	0	0
TCONS_00144281	7.58545	6.69376	8.30549	5.91126	1.37359	6.52149	8.45808	2.26653	6.67412	3.33716	2.32388	8.2478	0.906668	15.4142	1.38216	3.05015	0	1.07827	2.48454	0.064772	0.213974	0.391497	0	0.918039	0.744205	7.8357	1.24451	1.00905	1.71419	2.80573	9.65233	7.33756	1.20376	2.868	2.01754	3.61118	4.62767	4.07676	1.9042	0.694431	3.66347	6.7052	4.79877	7.25647	3.53597	2.12356	1.30589	3.92974	0.376151
TCONS_00454113	1.1988	0	0.297494	0.601521	0	0.434851	0.258245	0	0.665876	0.245029	0	0.816734	0	1.12869	0	0.0514352	0	0.611492	1.36505	0.160685	0.049183	0.438245	1.66228	0.724792	0.0514271	0	0.426717	1.26141	2.07613	1.16883	2.52805	2.47782	0.705434	0.548924	0.880648	1.3211	2.79723	1.76668	0.418422	0	1.5427	0.346328	1.97384	4.07146	2.38656	3.13658	3.7638	0.685352	0
TCONS_00493131	4.08292	3.78684	7.41072	8.46453	4.97935	9.83676	8.57614	0.22665	1.40252	4.66132	2.49022	5.3401	0.423714	22.8642	1.33021	1.54664	5.22286	6.03404	9.25047	1.01339	1.54859	3.01882	0.904533	3.46454	0	5.19626	1.4674	3.62045	0	4.79814	0	5.61716	7.54098	3.72108	5.39254	5.97125	8.49188	1.16687	0	0	0	0	3.07419	0	3.33867	11.1139	0	0	4.59317
TCONS_00251769	4.4475	3.07298	8.21552	8.29074	2.96817	8.17746	8.06733	2.77832	6.16593	2.01527	2.04691	12.1316	1.99503	21.7847	4.09416	4.60082	0	11.3882	13.8348	1.42065	2.96471	5.35599	6.11071	9.20169	5.61275	1.58151	13.9391	5.37824	12.0459	15.373	17.3871	9.58225	16.9573	11.9568	9.41463	8.06093	15.0455	7.30472	8.86495	3.77063	3.56779	0	8.84787	7.19734	15.1681	10.1312	12.6091	17.2628	2.9626
TCONS_00636730	0	0	0.308119	0.363723	0.152556	0.565566	0.405626	0.0904006	1.75912	0.25367	0.866872	0.783535	0	3.63291	0	0.60063	8.33088	2.3241	1.39513	0.5484	0.667047	0.885626	0.615264	2.82072	0.426	0	0	0.109401	1.8973	3.29624	2.70641	0	1.02873	0.480083	1.1635	1.63123	0.458929	1.69227	1.86818	0.308834	1.77383	0	2.03727	3.41338	3.24905	4.44561	4.52661	0	0
TCONS_00580849	0	0	0.0166933	0	0	0.0187767	0	0	0	0	0	0	0	0	0	0	0	0.681078	1.18761	0.176289	0.15755	0.166693	1.31571	0.211809	0.207931	0	0	0.142359	0	0.655561	2.19219	1.12593	0.397794	0.301459	0.230674	0.712524	0.820667	0.707918	0.223649	0.0741096	1.69404	4.45344	1.67153	1.25764	4.0984	0.433611	0.93102	0	0.729837
TCONS_00173767	0.109715	0	0	0	0	0	0.0400833	0	0	0	0.111905	0	0	0	0.218496	0	0	0	0.789726	0.840407	2.64173	1.32641	5.97538	0.583167	0.488506	5.38551	0	0.861561	0	1.44968	2.31321	0	1.13182	0.611307	1.6259	3.56865	0	2.09473	0.424647	0.766173	2.02972	0	0.632147	0	0	1.68721	0.628941	0	0.620585
TCONS_00272290	0	0	0	0	0	0.027272	0	0	0.194544	0	0	0	0.158962	0	0	0	0	1.36929	0.408308	1.6128	1.28095	0.664996	0	0.297844	0.119677	3.67173	4.23827	2.64658	6.38985	3.48628	4.714	0.183705	3.33754	0.75925	2.83766	2.08029	3.64174	1.44963	1.58502	0.810486	0.375202	0	1.86153	0	1.26229	1.33004	1.73678	1.60012	1.67706
TCONS_00636731	0	0	0	0	0	0	0.105798	0	0	0	0	0	0	0	0	0	3.38107	3.00169	4.97855	0.650247	0.538604	3.77496	9.19615	2.21974	0.946716	0	0	3.55666	3.41503	10.5805	10.3625	10.9409	4.4441	4.31951	3.05852	4.17981	6.93528	9.07964	3.68934	1.06648	0	2.02231	11.2469	0	11.003	8.83525	9.99175	22.84	0.210457
TCONS_00211904	0	0	0	0	0	0	0.113643	0	0	0	0	0	0	0	0	0	0	1.59016	1.48978	0	0.369128	0.575628	0	1.07646	1.0509	0	0	0	0	1.46755	2.87359	0	0	0	0.577797	1.46905	1.70825	0	0	0	4.58909	0	0	2.44238	1.3769	0	0	0	0.150941
TCONS_00667727	0	0	0	0.0870839	0	0	0	0	0	0	0	0	0	0.118018	0	0	6.13439	11.2559	15.8772	2.85634	2.0822	6.95892	8.37575	7.17239	2.92315	3.21796	2.60962	3.68487	2.20902	26.7803	28.621	2.41958	15.0856	17.0065	15.9407	17.3676	20.1768	28.8432	9.93824	10.2016	3.13043	0	14.7533	9.06619	51.1416	23.5249	33.1089	40.4527	2.58075
TCONS_00634913	0	0	0.152488	0.15553	0	0.151223	0.139044	0	0	0.107413	0	0.0722731	0	0.303333	0.0847329	0	0	5.84953	5.95204	2.82081	2.33564	3.87071	2.42654	2.64909	2.44868	1.51985	4.92198	2.86982	3.4611	3.83614	7.69961	3.94856	3.38677	2.87987	5.32071	4.48866	6.12621	3.94065	2.6274	1.84627	4.49604	3.61608	6.09108	4.55808	5.79608	7.99352	3.83415	0.729827	0.448744
TCONS_00090404	0	0	0	0	0	0	0	0	0	0	0	0	0.031501	0	0	0	0	0.197747	0.972391	0	0.0219535	0	0	0	0	0	0	0.197959	0	0.0504788	0	0	0	0.0381684	0	0	0	0	0	0	0	0	0	0	0	0	0	0	0
TCONS_00271899	0.200065	0	0.307981	0.424355	0	0.251625	0.264118	0.172548	0.429505	0.347417	0.560364	0.910516	0	0.208351	0	0.362812	0	0	0.14473	0.760916	1.8498	0.496216	0	0.0832593	0	0	0.433845	0	0	1.25222	0	6.99311	7.90609	3.94219	3.41049	0.903908	2.50849	0	0.301059	0.123524	1.22053	0.841661	0	0	0	1.21323	0	5.9778	0
TCONS_00483183	0	0	0	0	0	0	0	0	0	0	0	0	0	0	0	0	0	0	0.158416	0	0	0	0	0	0	0	0	0	0	0	0.157601	0.694957	0.0240923	0.156366	0.2008	0.0498927	0.371796	0.194071	0	0	0.26902	0	0	0	0.0929722	0.158737	0	17.5869	0
TCONS_00840306	0.713145	0	0.373144	0.746468	0.546516	0.327264	0.220028	0.416842	0.426246	0.39881	0.339128	0.40217	0.423899	0.345487	0	0.137492	0	0.313072	1.36855	0.8696	1.98015	0.71111	2.21412	0.557778	0.786451	0.284272	0.682746	1.47046	0.934892	2.00188	0.967768	2.38817	2.9399	3.01131	2.63022	1.86664	1.09472	1.4579	0.562726	1.5317	0.500269	3.5417	0.28228	0	4.8312	0.284006	1.87648	0	0
TCONS_00807107	0	0	0	0	0	0.0409079	0	0	0	0	0	0	0	0	0	0	0	0.0313072	0.0240097	0.0547369	0.225641	0	0	0.0297844	0.0512903	0	0	0	0	0.0948137	0	0.367411	0.13397	0.110608	0.0141718	0	0	0	0.105511	0.516471	0	0	0.0686155	0	0	0	0.0354054	0	0
TCONS_00483733	0	0	0	0	0	0	0	0	0	0	0	0	0	0	0	0	0	0.0481609	0.632342	0.0606029	0.132073	0.241839	0	0.697366	0.0995545	0	0	0.58596	0	0.989552	7.88388	2.57316	1.62406	1.17224	0.638027	0.129518	0.996062	3.93383	1.18767	0.656093	0	0	1.51626	0	1.81385	1.11153	2.64531	22.7136	1.00367
TCONS_00183573	0	0	0	0	0	0	0	0	0	0	0	0	0	0	0	0	0	0	0.130925	0	0	0	0	0	0	0	0	0	0	0	2.34505	0	0	0	0	1.04575	0	0	0	0	0	0	0	0	0	0	0.747195	0	0
TCONS_00722107	0	0	0	0	0	0	0	0	0	0	0	0	0	0	0	0	0	0	0	0	0	0	0	0	0	0	0	0	0	0.07733	0	0	0	0	0.150873	0.0266663	0	0	0	0.152764	0	0	0	0	0	0	0	0	0
TCONS_00206242	0	0	0	0	0	0	0	0	0	0	0	0	0	0	0	0	0	0	0	0	0	0	0	0	0	0	0	0	0	0	0	0	0	0	0	0	0	0	0	0	0	0	0	0	0	0	0	0	0
TCONS_00828622	0.166766	0	0	0	0	0	0	0	0	0	0	0	0	0	0	0	0	0	0	0	0	0	0	0	0	0	0	0	0	0	0	0	0	0	0	0	0	0	0	0	0	0	0	0	0	0	0	0	0
TCONS_00845799	0	0	0	0	0	0	0	0	0	0	0	0	0	0	0	0	0	0	0	0.262783	0	0.474109	0	0.114342	0	0	0	0	0	0	0.1201	0	0.245813	0	0.180676	0	0.0756044	0.104331	0	0	0.634091	0	0	0	0	0.035326	2.04912	0	0
TCONS_00843181	2.56568	1.76578	1.43505	1.17926	2.30934	1.36504	2.0549	1.51945	2.65801	1.52869	1.36961	2.4706	1.14678	3.1904	2.06778	1.92507	0	0.248203	0.236399	0.651474	0.705526	2.29486	0.726491	0.999743	1.36919	7.7128	4.77845	3.4951	1.28708	1.44731	2.58046	5.94397	1.6153	0.469992	0.793704	5.08585	7.62828	3.67279	2.47811	0.674122	5.74421	0	0	0.997285	7.98717	0	3.64396	8.5653	4.98826
TCONS_00279837	0	0	0	0	0	0	0	0	0	0	0	0	0	0	0	0	0	0	0	0	0	0	0	0	0	0	0	0	0	0	0.307557	0	0.0209142	0	0	0	0	0	0	0	0	0	0	0	0	0.0339496	0	0	0
TCONS_00451096	0.103077	0	0	0	0	0.161573	0	0	0	0	0	0	0.0724338	0	0	0	0	0.121524	0	0.126077	0.27704	0	0	0.0294627	0	0	1.53059	0.0385362	0	0.845188	8.83011	7.53431	1.79361	0.719049	0.579016	0.583619	1.3149	1.53395	0.942215	0	4.0917	3.2695	0	1.957	1.61027	0.765461	0.758064	0	0.874072
TCONS_00848992	0	0	0	0	0	0	0	0	0	0	0	0	0	0	0	0	0	0	0	0	0	0	0	0	0	0	0	0	0	0.0679056	0	0	0.0663895	0	0.0537535	0	0	0	0	0	0	0	0	0	0	0	0	0.475779	0
TCONS_00183569	0	0	0.0129717	0.0143755	0	0	0	0	0	0	0	0	0	0	0	0	0	0.0297314	0	0.0627786	0	0	0	0	0	0	0	0	0	0.064625	0	0	0	0.0518498	0	0.267676	0	0	0.161045	0	0	0	0.0484526	0	0	0	0.0805118	0	0
TCONS_00450061	0.0599591	0	0.376964	0.978451	0.689899	0.255975	0.849762	1.26589	0.414427	0.56631	1.25457	0.898926	1.34885	0.984087	1.18837	0.769758	0	0.166972	0.0240097	0.15377	0.0199095	0.207845	0.781454	0.435305	0.256451	0	0	0.0299892	0	0.0568882	0	1.10223	0.208398	0.535643	0.340123	0.106665	0.0342101	0	0	0.127131	0	0	0.0342906	0	0	0.601284	0	0	0
TCONS_00280825	0	0	0	0	0	0	0	0	0	0	0	0	0	0	0	0	0	0.281765	0.504203	0.0456141	0.0530919	0.0154589	0.130242	0	0	0.203488	0	0.0299892	0	0.398218	0.290331	0	0.427372	0.294372	0.0992024	0.293329	0.171051	0.247816	0.0703408	0.53334	0.750403	0.252979	1.06301	0	0.32451	0.196619	0.0354054	0	0
TCONS_00270264	0	1.15886	0.402603	0.168557	0	0.13636	0.314626	0	0	0.106349	0	0.0603617	0	0.0174119	0.054177	0.0790095	0	0.104357	0.312126	0.159649	0.112827	0	0	0	0	0	0.192649	0	0	0.436143	0.483884	0.368513	0.458319	1.19459	0.283435	0.0266663	0.957884	0.216839	0.211022	0.666486	0.875471	0	0.342906	1.11581	0.10817	0.0218466	0.637297	0	0.0558834
TCONS_00253062	0	0	0.0981958	0.276916	0.234221	0.0409079	0.104875	0	0	0	0	0.321929	0	0	0	0	0	0	0	0	0	0	0	0.0238275	0	0	0	0	0	0.0189627	0	1.28594	0.00744277	0.187184	0	0	0	0	0.0351704	0.00794571	0	0	0.171453	0	0	0	0	0	0
TCONS_00185128	1.73256	0	1.92046	2.22693	2.47244	4.28702	2.16027	3.17344	3.19529	1.45566	2.11042	2.8975	2.28855	1.80433	1.33817	2.69993	0	0.105213	0.0714047	0.41429	0.685384	0.607381	0	0.295283	0.0512903	0	0.192649	0.313657	0	0.20019	1.27329	0.884174	1.98935	0.598621	0.860652	0.491113	1.67999	0.0737253	0	0.360942	0.423102	0.252979	0.77826	0.299905	0	0.0585708	0.216504	0	0.315853
TCONS_00403816	1.53601	0.591186	2.00142	9.72817	0.780738	1.43178	1.70947	1.89718	3.55048	1.55541	1.84643	2.99796	1.35118	4.0745	0.216708	1.26417	1.48708	1.8484	3.77509	8.79099	12.6331	6.25608	8.59599	2.45739	1.19404	1.22093	0.87867	4.39753	5.22725	11.2713	10.0829	24.6027	17.8316	10.2243	12.02	30.439	23.4937	14.6763	5.5974	8.05688	3.00674	2.31096	11.0284	4.83517	11.0401	10.1369	12.257	5.75958	9.09094
TCONS_00753239	4.11628	10.3953	6.92053	5.58553	4.18753	3.07809	3.92233	4.07192	4.5568	3.66413	4.85287	9.47874	1.861	8.74223	2.00455	3.05972	0	1.54702	2.02531	10.834	14.2532	2.27059	1.54728	1.78626	2.30818	0.813951	1.92649	1.14829	0.934892	17.1808	14.354	16.1106	37.1073	20.5084	16.2583	30.3791	39.2988	31.8337	10.1757	13.5923	8.70193	7.58936	7.61025	5.49325	15.5622	6.90403	15.0479	91.1179	2.51375
TCONS_00753237	0.985457	3.0147	1.23964	0.976164	2.01934	0.385448	0.9861	0.196737	0.306796	1.36087	1.63958	1.66592	1.71565	1.24981	0	0.4483	0	0.420059	0.704756	2.2107	3.67092	0.268676	1.31805	0.496196	0	0	0	0.951229	0	8.81894	6.16831	13.8334	12.7435	6.25248	5.07721	17.024	11.6671	11.2899	1.76608	3.31577	0.803182	0	4.0154	0.829666	3.31352	2.05917	2.15704	26.6756	1.73429
TCONS_00130591	0.274287	0	0.333866	2.85343	0.273258	0.20454	0.1678	0.442675	1.60499	0.212699	0.615478	1.22735	0.768318	0.748713	0.433416	0.347642	0	0.605586	0.360145	1.28743	3.03288	0.355555	0.261526	0.0714826	0.341935	0.203488	0	0	0	1.68768	0.483884	3.12299	2.03071	1.88034	1.3038	3.30662	3.18154	0.61954	1.51233	1.37461	1.62587	0.252979	1.30304	0.123979	1.67664	2.16281	0.99135	19.8375	0.715308
TCONS_00621296	9.76461	4.75829	2.39973	8.62561	3.67915	2.38004	1.84242	5.10711	9.19926	6.13029	9.91529	16.2979	5.21934	19.8507	8.23491	22.3207	3.16424	2.64186	2.95168	2.61685	4.45145	2.70871	8.59599	5.88721	2.67185	0.849561	2.81093	1.53335	2.64588	1.28359	4.88912	1.7215	3.48644	4.8976	5.33107	3.94499	2.85042	2.67703	2.60595	3.83556	0.258889	1.05087	0.214488	0.387186	4.13139	0.545859	2.84071	0	1.14488
TCONS_00292880	0.140435	0	0.32544	1.22023	0.31007	0	0.140711	0.218302	1.36414	0.385915	0.727383	0.801342	0.299167	0.480656	0.595948	0	0	0.561286	0.765836	2.14768	2.54445	1.46152	3.77403	0.492557	0.214428	0	0	1.03307	1.24741	1.64286	1.08061	2.62993	2.68221	2.26467	2.46517	4.50821	5.64293	3.02593	1.82267	1.18931	0.915867	3.10026	0.906232	1.03609	2.77153	0.395227	2.72313	10.9832	0.438238
TCONS_00089684	1.06643	0.662208	0.647788	3.36693	0.509705	0.763615	0.635366	1.04648	0.143573	0.385117	0	0.949147	0.734088	1.39983	0	0.853303	2.67702	1.62875	1.49991	5.81077	6.85785	2.30993	5.06187	0.783556	0.87997	1.2309	2.69708	4.21493	0.755927	4.76655	2.65638	12.2502	7.53477	4.83124	5.64225	11.3582	10.7842	6.08131	3.94007	3.64762	2.9237	0.683802	1.74841	0.581212	8.04542	0.93711	5.49307	17.1732	3.92296
TCONS_00246118	2.02972	0.165552	0.490979	3.92209	0.117111	0.177268	0.388038	0.0316197	0.340452	0.132937	0.111905	0.100603	0.238443	0.419558	0.216708	0.207716	0	3.31866	3.27549	8.30691	8.29151	4.82327	6.38682	2.68959	2.30811	2.44185	5.39416	2.90953	2.00334	10.1893	8.75172	16.8384	10.3046	5.06768	7.16567	14.6726	8.95471	6.58333	5.09971	6.66647	2.87655	2.02383	4.28633	3.60047	11.8987	6.58732	8.32037	0.959877	0.558834
TCONS_00805767	7.86073	1.72025	9.36729	24.5847	4.91392	4.60987	12.0287	11.9382	6.83555	2.23336	3.67541	7.35501	5.45045	6.59689	1.79391	3.7719	9.51948	9.12165	9.45203	14.0866	21.8074	14.3994	21.491	3.5848	8.00199	9.03119	15.6209	14.442	14.9657	17.9333	20.9538	40.1585	24.4857	19.945	22.8636	38.3246	29.8873	32.7477	17.4178	16.8119	20.4557	13.1286	23.0778	11.2831	33.1447	17.839	28.6448	71.0444	17.5083
TCONS_00637982	0.877717	0	0.883762	3.68235	1.21014	0.368171	0.901927	0.347816	0.389088	0.265873	0.615478	0.181085	0.185456	0.435316	0.216708	0.237029	1.33851	1.0311	1.03434	2.71142	2.03143	0.995647	1.43266	0.422962	0.410322	0.203488	0.385297	1.97734	0.801469	3.48315	3.96785	20.3902	4.89406	2.85819	5.49709	9.06449	11.0444	5.63782	2.63746	2.70774	4.12722	3.79468	2.16171	1.48774	9.61957	3.36722	7.85999	2.56063	11.635
TCONS_00183563	0	0	0	0	0	0	0	0.0541328	0.138807	0	0	0	0	0	0	0	1.37465	0	0	0	0.0722249	0	0	0	0	0	0	0	0	0	0	0	0	0	0	0	0	0.157177	0	0	0	0	0	0	0	0	0	0	0
TCONS_00840289	1.48115	0	0.648976	2.85347	0.546516	0.68199	0.828567	0.47439	1.36181	0.744578	1.62268	1.18711	1.2189	2.68163	0.379239	0.60052	0	1.53405	0.360145	2.59127	3.88968	3.47169	0.651211	0.619516	1.12839	0.203488	0.770594	1.29871	0.934892	3.053	1.83881	4.22522	3.49812	3.04657	3.98004	5.13417	3.5988	1.0842	1.47716	2.96577	2.37628	0.505958	1.06301	1.61172	2.32566	1.48557	3.62006	11.1986	1.0059
TCONS_00121248	2.46858	1.98662	4.07512	8.52952	4.41117	3.76384	3.40014	3.32006	3.16134	3.10981	3.07739	5.43664	3.55016	5.45544	2.65468	2.98955	0	0.615708	0.840338	0.588809	0.62383	0.881158	0	0.822067	0.615484	0	0	0.38986	0	0.834379	0.62905	2.93929	2.20902	1.42089	1.19135	3.54662	4.10522	3.54907	1.05511	0.158914	1.37574	0	0.960137	0.495915	4.49257	0.393239	3.32811	2.87963	1.22943
TCONS_00545309	5.2663	2.15218	2.35865	13.8916	2.89408	2.3857	1.26724	0.252957	1.02136	0.451985	1.73453	3.31989	1.00676	2.90779	0.433416	2.93915	0	0.240022	0.264106	1.45523	1.16802	0.417391	7.68429	0.769623	0.290645	0.610463	0.963243	0.38986	0.133556	1.40332	4.54851	2.02076	2.22541	3.79472	1.77147	1.38707	1.0263	2.16839	2.4971	5.96084	3.12668	1.77085	0.788684	0.743872	1.73575	0.438461	5.20459	1.5998	2.62652
TCONS_00684078	8.77717	4.1388	3.4347	12.3246	4.56732	2.64538	2.53798	2.97247	1.65362	0.877382	1.67858	3.56134	1.37767	3.63387	2.97974	5.42005	1.33851	1.16644	1.44058	2.67846	2.661	1.06716	1.17218	1.90634	1.27253	0.406976	0	0.629774	3.21135	2.57893	6.00016	5.56572	3.12651	2.57951	2.7635	3.35996	2.63418	2.95796	0.808919	4.58498	0.500269	1.26489	1.26875	0.495915	4.86765	1.37625	0.99135	0	0
TCONS_00672049	0	0	0	0.33585	0.178945	0	0	0	0.298576	0.180953	0	0.103661	0.150829	0.0540292	0	0.140479	0	2.2851	2.20778	2.22282	1.64939	3.09341	1.01524	1.94115	1.83959	1.99031	1.99353	1.8492	6.0776	0.792832	4.98304	7.60595	2.22826	3.11836	1.53418	3.0214	3.49453	2.96466	2.23663	1.30658	2.89993	0	2.28904	0	3.7674	2.2757	2.83091	0	0
TCONS_00845850	0.52696	0	0.0209452	0.0257532	0.390096	0.0372126	0.0174303	0	0.101114	0.138573	0	0.120824	0.0480861	0	0	0.0346536	0	0	0.121777	0	0	0.538403	0	0	0	0.729097	0	0.381103	0.406144	0	2.1138	0	0	0.0172294	0.650654	0.460981	1.36293	3.80336	0	0	0	0	0.52667	0	2.75417	1.61328	0.864989	0	1.43833
TCONS_00636669	0	0	0	0.0481592	0	0	0	0	0	0	0	0	0	0	0	0	0	0	0	0	0	0	2.86715	0	0	0	0	0	0	0	0.0483884	0.183705	0.13397	0.0425417	0.0141718	0	1.6763	0	0	0	0	0	0	0	0	0	0	0	0
TCONS_00224699	0	0	0	0	0	0	0	0	0	0	0	0	0	0	0	0	0	0	0.0240097	0.0684211	0	0	0	0	0.067669	0	0	0	0	0.0379255	0	0	0	0	0.0141718	0	0.0684203	0	0	0.198643	0	0.505958	0	0	0.054085	0	0	0	0
TCONS_00245329	0	0	0.0202971	0.4042	0	0	0	0.209038	0	0	0	0.211185	0	0.0804605	0	0	0	0	0	0.800199	0.768227	0	0	0	1.92337	2.71066	0	0	0	2.88357	0	0	0.502558	3.54351	0	2.89812	0	0	3.19966	3.98551	0	0	0	0	9.25709	0	1.59579	0	0
TCONS_00450071	0	0	0	0	0.289498	0	0	0	0	0	0	0	0.0293815	0.147845	0	0.0905449	0	0.455969	0.985837	0.0755141	0	0.480602	0.705522	0.00867918	0.179738	0	0	0.240094	0	0	1.13655	2.37513	0.678669	0.671666	0	0.137625	0.467516	0.524844	0.883691	1.03041	0.514652	0.797642	0.284646	0	2.45276	1.00599	2.16621	0.326358	0.0619188
TCONS_00238562	0	0.219356	0	0	0	0.0165132	0	0	0	0	0	0	0	0	0	0	0	0	0	0.0284677	0.0429116	0.0241777	0.864027	0.00776777	0	0	0	0.11246	0	0.0689485	0.0762602	0	0.0333585	0.0113501	0	0	0	0.0554489	0	0.0373925	0	0	0	0	0	0	0.056684	0	0
TCONS_00621297	0	0	0	0	0	0	0	0	0	0	0	0	0	0	0	0	0	0	0	0	0	0	0	0	0	0	0	0	0	0	0	0	0	0	0	0	0	0	0	0	0	0	0	0	0	0	0	0	0
TCONS_00530298	0	0	0	0	0	0	0	0	0	0	0	0	0	0	0	0	0	0	0	0	0	0	0	0	0	0	0	0	0	0	0	0	0	0	0	0	0	0	0	0	0	0	0	0.141088	0	0	0	0	0
TCONS_00333365	0.438859	0.496656	1.14889	2.75712	0.897848	0.436351	1.21898	2.78253	7.38606	3.1373	5.9313	12.7658	6.62343	12.9893	0.216708	5.92919	0	0	0.768309	0.200702	0.458296	0.556521	0	0.637386	0.478709	1.42441	0	0.359871	0	0	0.774215	1.65335	0.692178	0.570076	0.453511	1.91997	0.307891	0	0.668238	1.05678	0	0	0	0	0.054085	0.240313	0.106216	0	0.223534
TCONS_00796395	0.965654	0.290544	1.04868	2.28206	1.70923	1.04288	0.523097	1.66873	1.88207	1.25232	2.25326	3.02008	2.74223	3.42219	0.499892	0.955462	0	1.05184	0.629605	2.39281	2.55565	0.930781	4.24499	0.267893	0.764431	0	0	0.911163	0	1.8855	2.24048	2.37476	3.97597	2.82575	2.72437	2.86092	0.413635	1.63044	1.72542	1.93684	0	0	1.2431	0	2.24047	1.22758	3.58476	23.3084	2.3433
TCONS_00586433	10.8096	22.6806	10.4579	18.0486	11.7891	7.44501	8.83849	8.31597	14.5908	10.9547	15.1072	10.6035	8.37201	14.5243	7.42507	7.80614	0	0.712427	2.40097	1.9906	2.27012	2.22647	1.04194	2.55357	1.36774	0.406976	0.385297	0.179935	0.133556	0.83436	3.14525	0.183705	3.967	3.84181	4.49245	1.32057	1.09472	1.4869	3.05982	2.62208	0.625336	0.505958	0.651522	0.619894	3.94821	0.830171	1.06216	19.1975	0.111767
TCONS_00048612	40.3411	17.4861	18.0761	17.726	29.6899	14.7693	11.7975	3.74136	3.72041	3.52131	3.80813	4.48827	2.06283	2.74569	3.17911	2.89082	4.01553	1.16282	2.18918	1.66979	2.17289	0.9555	8.81558	1.97252	2.93575	3.88601	1.88295	2.69285	2.07733	1.03394	3.21052	1.37779	1.13699	0.998599	1.69344	1.48969	0.829356	1.45174	2.91686	0.719389	1.18976	2.28313	0.810287	0.807845	4.99221	0.908557	2.48365	0.569847	0.660709
TCONS_00034756	0	0	0	0	0	0.0289901	0	0	0	0	0	0	0	0	0	0	0	0	0	0	0	0	0	0	0	0	0	0	0	0	0	0	0	0	0	0	0	0	0	0	0	0	0	0	0	0	0	0	0
TCONS_00226121	16.5121	10.9264	11.8715	14.788	9.01752	9.00317	9.87701	11.1348	10.554	10.05	5.93097	17.6745	7.36602	24.3079	14.1919	18.3763	0	0.573965	0.624251	0.511434	0.698783	0.695651	0	5.93799	1.43613	0.406976	0.963243	0.539806	0.133556	0.644733	0.387107	0	0.119084	0.0425417	0.0425153	0.933321	0.376312	0.743448	0.0703408	0.850191	3.00161	0.505958	0.274325	0.123979	0.973531	0.240313	0	0	0
TCONS_00357079	0.274287	0	0.176752	2.10697	0	0.0818159	0.0524376	0.189718	0.145908	0.0265873	0.22381	0.422532	0.317925	0.644241	0	0.521463	0	0.469608	0.69628	0.374049	0.0929109	0.927535	1.82339	0	0.205161	0	0.385297	0.869688	0	0.910211	4.11302	8.26674	1.04199	0.785635	1.45771	0.345889	2.0184	2.38523	1.19579	1.39844	1.62587	0.758936	2.29747	3.22345	3.6237	0.0436932	5.66486	3.19959	2.12357
TCONS_00038886	0.0548573	0	0	0	0	0	0	0	0	0	0	0	0	0	0	0	0	0	0	0	0	0	0	0	0	0	1.15589	0	0	0	0	2.16056	0	0	0	0	0	0	0	0	0	1.58011	0	0	0	0	0	0	0
TCONS_00272218	0	0	0	0	0	0	0	0	0	0.0923378	0	0	0	0	0	0	0	0	0	0	0	0	0	0	0	0	0	0	0	0	0	0	0	0	0	0	0	0	0	0	0	0	0	0	0	0	0	0	0
TCONS_00305442	0	0	0	0	0	0	0	0	0	0	0	0	0	0	0	0	0	0	0	0	0	0	0	0	0	0	0	0	0	0	0	0	0	0	0	0	0	0	0	0	0	0	0	0	0	0	0	0	0
TCONS_00579767	0	0	0	0	0	0	0	0	0	0	0	0	0	0	0	0	0	0	0	0	0	0	0	0	0	0	0	0	0	0.0574571	0.243103	0.287131	0.0334999	0.0783874	0.0469653	0	0	0	0.183801	0	0	0	0.133939	0	0	0	0	0	0
TCONS_00628670	0	0	0	0	0	0	0	0	0	0	0	0	0	0	0	0	1.18324	0	0	0	0	0	0	0	0	0	0	0	0	0	0	0	0	0	0	0	0	0	0	0	0	0	0	0	0	0	0	0	0
TCONS_00241159	0	0	0.876643	0	3.79965	1.66973	1.20749	0	0	0	0	0	0	0	0	0	9.66671	0	0	0	0	0	0	0	0	0	0	0	6.67352	0	0	0	0	0	0	0	0.806128	3.41859	0	0	0	9.17099	0	0	0	0	1.37419	0	0
TCONS_00811760	0	0	0.00981958	0.0120398	0	0	0.0104875	0	0	0.0531747	0	0	0.0264937	0	0	0.0158019	4.01553	3.40413	5.64229	4.4748	4.06154	4.24987	9.36168	2.03582	2.60394	0	2.1201	1.44569	1.22791	3.00154	9.75995	4.22522	4.19295	3.75531	4.27758	5.51211	2.30149	3.15662	1.44199	2.1165	0.987281	1.26489	3.12045	7.31499	4.0659	1.87927	4.14243	0	0
TCONS_00597635	0	0	0	0	0	0	0	0	0	0	0	0	0	0	0	0	0	0	0	0	0	0	0	0	0	0.505464	0	0	0	0	0	0	0	0	0	0	0	0	0	0	0	0.252979	0	0	0	0	0	0	0
TCONS_00483922	0	3.5645	0	0.369442	4.98739	0	1.55548	0.458643	0	0	0	0	0	0	0	0	0	0	0	0.884252	0	0	0	0	0	0	0	0	0	0	3.6287	1.45072	0	0	4.75772	1.82902	0	4.851	1.52963	1.08792	0	4.66442	0	3.57331	0	2.51605	0	0	0
TCONS_00482024	6.92146	8.87193	4.02845	4.60915	6.90434	0.998972	1.97134	0.600932	0.624438	0.249309	1.49041	0.930294	0	0.830514	0	0	0	0	1.91547	1.60357	1.8484	0	0	0.998254	0	0	0	0	0	0.658803	0	0	0.553288	3.34131	0	1.75931	2.37822	0	1.04083	0	0	0	1.8065	0	3.56199	0	0.771979	0	0.463497
TCONS_00784623	0	0	0	0	0	0	0	0	0	0	0	0	0	0	0	0	0	0	0	0	0.00748596	0	0	0	0	0	0	0	0	0	0	0	0	0	0	0	0	0	0	0	0	0	0	0	0	0	0	0	0
TCONS_00827751	0	0	0	0	0	0	0	0	0	0	0	0	0	0	0	0	0	0	0	0	0	0	0	0	0	0	0.192649	0	0	0	0.170714	0	0	0	0	0	0	0	0	0	0	0	0	0.231716	0	0	0	0	0.110146
TCONS_00663092	0	0	0	0	0	0	0	0	0	0	0	0	0	0	0	0	0	0	0	0	0	0	0.125814	0	0.0759267	0	0	0	0	0	0	0	0	0	0	0	0.194724	0	0	0	0	0	0	0	0	0.0445015	0	0	0
TCONS_00499350	0	0	0	0	0	0	0	0	0	0	0	0	0	0	0	0	0	0	0	0	0	0	0	0	0	0	0	0	0	0	0	0	0	0	0	0	0	0	0	0	0.269145	0	0	0	0.167123	0	0	0	0
TCONS_00833273	0	0	0	0	0	0	0	0	0	0	0	0	0	0	0	0	0	0	0	0	0	0	0	0	0	0	0	0.154175	0	0	0.220167	0	0	0	0.217523	0.385115	0.282986	0.561644	0.222418	0	1.39638	0.515571	0	0	0	0.185609	0	0	0
TCONS_00541747	0	0	0	0	0	0	0	0	0	0	0	0	0	0	0	0	0	0	0	0	0	0	0	0	0	0	0	0	0	0	0	0	0	0	0	0	0	0	0	0	0	0	0	0	0	0	0	0	0
TCONS_00813258	0	0	0	0	0	0	0	0	0	0	0	0	0	0	0	0	0	0	0	0	0	0	0	0	0	0	0	0	0	0	0	0	0	0	0	0	0	0	0	0	0	0	0	0	0	0	0	0	0
TCONS_00048041	0	0	0	0	0	0	0	0	0	0	0	0	0	0	0	0	0	0	0	0	0	0	0	0	0	0	0	0	0	0	0	0	0	0	0	0	0	0	0	0	0	0	0	0	0	0	0	0	0
TCONS_00670636	0	0	0.0527017	0	0	0.0251447	0	0	0	0	0	0	0	0	0	0	0	0.101383	0	0	0	0	0	0	0	0.298924	0	0	0.133556	0.179918	0	0.796546	0	0	0.134901	0.551993	0	0	0	0.118741	0	0	0	0.370572	0	0	0	0	0
TCONS_00450058	0.155137	0	0.0738432	0.0686871	0	0.102788	0.0943458	0.126668	0.289676	0.133708	0.51107	0.296517	0.133051	0.216239	0.0542312	0.214353	0	0.1061	0	0	0.0178455	0.123625	0	0	0.0451013	0	0	0	0	0.13346	0	1.32396	0	0	0	0.294769	0.159009	0.137941	0.0710794	0.0637961	0	0.255256	0.115182	0	0	0.166078	0	0	0
TCONS_00803580	0	0	0	0	0	0	0	0	0	0	0	0	0	0	0	0	0	0	0	0	0	0	0	0	0	0	0	0	0	0	0	0	0	0	0	0	0	0	0	0	0	0	0	0	0	0	0	0	0.440249
TCONS_00628621	0.394808	0	0.0603806	0.0202389	0	0.223235	0	0	0	0	0	0	0	0	0	0	0	0	0.0390397	0	0	0.16119	0	0.034818	0.101435	0.194738	0	0	0.267112	0.17021	0.234297	0.704877	0.159506	0	0	0.194424	0	0.116597	0.142616	0.0250767	0	0	0.161337	0.616794	0.21634	0	0.141622	0	0.111767
TCONS_00271902	0.143617	0	0	0	0	0	0	0	0	0	0	0	0	0	0	0	0	0	0.10461	0.0278291	0	0	0	0.239127	0.177208	0	0.336942	0.0599785	0	0.546279	1.08826	1.637	0.252355	0	0.647452	0	0.626217	0	0	0.0712889	0	1.9444	0.161097	0	0	0.150938	0.469794	0	1.96229
TCONS_00788984	0.107301	0	0.0519259	0.141877	0.253271	0	0.0473721	0.340291	0.0861344	0.114352	0	0.235672	0.210943	0.168043	0	0	8.03105	0.0787898	0.0677072	0.322405	0.281945	0.0809119	0	0	0	1.01744	0	0.596366	0	0.160121	0.117729	0	0.330377	0.106448	0.430978	0.309329	0	0.498234	0.280941	0.385192	0.267269	0	0.246035	0	0	0	0.640094	0.70167	0
TCONS_00356840	0	0	0	0	0	0	0.0432296	0	0	0	0	0.0577058	0	0.0528104	0	0.0232762	0	0.424828	0.112197	0.0323586	0.0175469	0.0373333	0	0.0399885	0.0428787	0	0	0	0	0	0	0	0.0652061	0.03006	0.0645949	0	0	0.044452	0.0615482	0.00988446	0.907738	0	0	0	0.48617	0.327306	0.131566	1.1029	0.0816457
TCONS_00833275	0	0	0	0	0	0	0	0	0	0	0	0	0	0	0	0	0	0	0.310733	0	0	0	0	0	0	0	0	0	0	0.284195	0	0	0	0	0	0	0	0	0	0	0	0	0	0	0	0	0	0	0
TCONS_00219392	0.867569	0.331104	0.370895	0.337837	0	0.14675	0.144759	0.12749	0	0.186111	0.329281	0.11348	0.0391047	0.060106	0.144165	0.0688805	0	0.0208715	0	0.0386442	0.0484796	0.0154589	0	0.0466543	0.0341935	0	0	0	0	0	0.62905	0	0.240975	0.226994	0.600359	0.479567	0.205261	0.431355	0.351704	0.332528	0	0	0.102872	0.247957	0.43268	0.240313	0.212432	0	0.16765
TCONS_00363194	5.65031	6.45653	3.03566	3.29891	4.84057	2.86356	2.59433	1.36293	1.55635	0.985725	1.90535	3.86862	1.33338	1.53284	3.08809	1.70661	0	0.0730501	0.336135	0.0775439	0.232277	0.278276	0	0.555098	0.0249613	0	0	0	0	0	0	0	0.0234671	0.850834	0.72276	0	0	0.247816	0.386874	0.0238371	0.250134	0	0	0	0.243329	0.0436932	0.46027	1.71306	0.111767
TCONS_00250845	0.12502	0	0.492206	1.24018	0	0.358858	0	0.718968	0	0.737745	0	1.39361	0.370727	0.410208	0	0	0	0	0	0.485315	0	0	0	0	0	0	0	0	0	0	0	0	0.702762	0.43892	0.356392	0	0	0	0	0.100187	1.30032	0	0	0	0	0	0	0	0
TCONS_00048414	0	0	0	0	0	0	0	0	0	0	0	0	0	0	0	0	0	0	0	0	0	0	0	0	0	0	0	0	0	0	0	0	0	0	0	0	0	0	0	0	0	0	0	0	0	0	0	0	0
TCONS_00226698	0	0	0	0	0	0	0	0	0	0	0	0	0	0	0	0	0	0	0	0	0	0	0	0	0	0	0	0	0	0	0	0	0	0	0	0	0	0	0	0	0	0	0	0	0	0	0	0	0
TCONS_00098901	0	0	0	0	0	0	0	0	0	0	0	0	0	0	0	0	0	0	0	0	0	0	0	0	0	0	0	0	0	0	0	0	0	0	0	0	0	0	0	0	0	0.293455	0	0	0	0	0	0	0
TCONS_00837543	0	0	0	0	0	0	0	0	0	0	0	0	0	0	0	0	0	0	0	0	0	0.0147787	0	0	0	0	0	0	0	0	0	0.226141	0	0	0	0	0.0458074	0	0	0	0	0	0	0	0	0	0	0	0
TCONS_00811168	0	0	0	0	0	0	0	0	0	0	0	0	0	0	0	0	0	0.0107175	0	0	0.00663649	0.0469178	0	0	0	0.213052	0	0.0936864	0	0.0197402	0	0	0.154579	0.0628256	0.110767	0	0	0	0.0357683	0	0	0	0	0	0.0550586	0	0	0	0
TCONS_00479657	0	0	0	0	0	0	0	0	0	0	0	0	0	0	0	0	1.68384	0.594586	0.0867949	0.221246	0.0788349	0.888965	0	0.362607	0.439883	0	0	0	0	0.70109	0.527289	0	0.136337	0.0453495	0.322082	0.053386	0.43529	0	0	0.0124509	0.165589	0	0	0	0	0.0461837	0.11705	0	0
TCONS_00796394	0	0	0	0	0.0460635	0	0	0	0.0496574	0	0	0	0.0282953	0	0.0601907	0	0	0	0.0590157	0.00485334	0	0.0187207	0	0.0143918	0	0	0	0	0	0	0	0	0.0405185	0.00903586	0	0	0.143238	0.0392789	0	0.0086052	0	0	0	0	0	0	0	0	0
TCONS_00787262	0	0	0	0	0	0	0.0314626	0	0	0	0	0	0	0	0	0.041243	0	0	0	0	0.0405556	0	0	0	0	0	0	0.108381	0	0	0	0	0	0	0.0650343	0	0	0	0	0	0	0	0	0	0	0.401388	0	0	0
TCONS_00599675	0	0	0	0	0	0	0	0	0	0	0	0	0	0	0	0	0	0	0	0	0	0	0	0	0	0	0	0	0	0	0	0	0	0	0	0	0	0	0	0	0	0	0	0	0	0	0	0	0
TCONS_00126517	0	0	0	0	0	0	0	0	0	0	0	0	0	0	0	0	0	0	0	0	0	0	0	0	0	0	0	0	0	0	0	0	0	0	0	0	0	0	0	0	0	0	0	0	0	0	0	0	0
TCONS_00116876	0	0	0	0	0	0	0	0	0	0	0	0	0	0	0	0	0	0	0	0	0	0	0	0	0	0	0	0	0	0	0	0	0	0	0	0	0	0	0	0	0	0	0	0	0	0	0	0	0
TCONS_00116877	0	0	0	0	0	0	0	0	0	0	0	0	0	0	0	0	0	0	0	0	0	0	0	0	0	0	0	0	0	0	0	0	0	0	0	0	0	0	0	0	0	0	0	0	0	0	0	0	0
TCONS_00626823	0	0	0	0	0	0	0	0	0	0	0	0	0	0	0	0	0	0	0	0	0	0	0	0	0	0	0	0	0	0	0	0	0	0	0	0	0	0	0	0	0	0	0	0	0	0	0	0	0
TCONS_00266030	0	0	0	0	0	0	0	0	0	0	0	0	0	0	0	0	0	0	0	0	0	0	0	0	0	0	0	0	0	0	0	0	0	0	0	0	0	0	0	0	0	0	0	0	0	0	0	0	0
TCONS_00597634	0.225628	0	0.331038	0.518518	0.611083	0.0767978	0.246027	0.155411	0	0.227109	0.44762	0.104446	0.0445094	0.176174	0.0553148	0.0807003	0	0	0	0	0	0	0	0	0.1272	0.308487	0.192649	0	0.133556	0.274827	0	0.918527	0	0	0	0.235117	0.200403	0	0	0	0	0	0	0	0	0	0	0	0
TCONS_00704350	0	0	0	0	0	0	0	0	0	0	0	0	0	0	0	0	0	0	0	0	0	0	0	0	0	0	0	0	0	0	0	0	0	0	0	0	0	0	0	0	0	0	0	0	0	0	0	0	0
TCONS_00269404	32.5222	18.3983	57.5157	66.6168	40.4291	54.2092	50.2403	51.9808	60.0431	41.0754	42.1658	41.0834	30.3736	40.7744	27.2681	25.4989	8.03105	5.22762	7.33666	8.85273	4.81335	9.42457	4.29799	4.61909	4.48168	10.9887	16.3751	9.10815	7.47913	26.7041	23.2527	54.6443	28.1848	15.0543	20.0938	38.7207	47.4158	27.7303	20.8266	20.0322	25.1388	16.1906	20.4063	28.1898	38.0296	15.1689	29.1409	51.9511	22.1137
TCONS_00704352	6.47317	4.4699	5.82304	11.8928	2.61547	3.83242	5.47438	5.28089	3.16134	3.24365	3.13334	3.70218	2.19898	3.03445	5.4177	4.34552	0	0.156536	0.0480193	1.02204	1.15475	0	0.130242	0.345499	0.153871	0	0	0	0	0.0379255	0.726746	0.918527	4.33169	3.78621	0.779448	1.35998	2.0184	0.216839	0.0703408	1.58123	0.500269	0	0.171453	0.371936	0.21634	0.0218466	0.424864	0	0.223534
TCONS_00125512	0	5.11903	0.522313	2.81924	0	0.216894	1.85906	2.31304	5.47549	3.94125	2.66289	6.67572	1.66118	4.1485	0	1.80417	0	0.0799586	0.310013	1.01459	0.491273	1.3154	0.659156	0.744122	0.103897	0	0	0.13993	0	0	0.431625	0	1.26246	0.832201	0.739398	0.247917	0.82597	0	0	0.599448	0	0	0	0	0	0	0	0	0
TCONS_00811263	24.0392	8.49579	55.1602	46.6438	28.9006	29.2474	58.005	43.455	29.6381	37.5848	11.032	75.5958	27.113	34.4853	26.5588	63.557	3.49485	6.36256	15.2713	9.76083	11.6073	12.8781	1.7317	12.6457	8.44064	4.30662	0	6.31471	4.46144	6.16403	3.41279	0.302746	13.5345	8.98611	11.209	12.2764	7.3196	6.0981	5.81536	14.3706	3.38232	0	5.19006	5.54383	8.08631	4.0821	5.31258	26.2075	0.205316
TCONS_00227795	0.486804	0.331104	0.702237	0.852575	0.448339	0.218407	4.37093	1.09815	2.17656	0.434942	0.593097	0.913936	1.86603	1.43342	0.108788	1.65272	0	0.0271747	0	0.231314	0.325394	0.0787477	0	0.294627	0.0702506	0	0	0.0330781	0	0.388565	0	0	0.208792	0.197615	0.273898	0.140025	0.0881253	0.237687	0	0.320292	0	0	0	0	0.0596558	0.0291652	0.175363	0	0.0572805
TCONS_00390381	19.4195	5.62877	11.185	29.2448	13.0191	11.3694	6.97421	19.3513	23.5398	19.0099	18.1286	25.4123	14.969	25.4235	19.6663	22.3174	0	1.12715	3.02551	1.68348	3.07946	1.02029	5.99114	2.30535	0.769371	1.23944	2.50443	1.95401	0.801336	0.702095	2.49979	2.97235	2.84336	2.06753	2.46674	0.453327	0.273681	1.50585	0.178419	0.794571	0	0	0.624226	0.247957	2.65092	0.794168	0.107632	0	0.447067
TCONS_00040658	13.0899	1.71793	14.364	58.8769	5.59637	13.4697	20.9923	18.6189	26.4339	19.2688	26.686	42.5801	19.0301	22.432	28.8324	36.0467	0	0.431486	0.410229	2.02153	1.70651	1.56154	0.438786	1.19971	0.625588	2.28537	3.89651	1.62281	0.326678	0.288385	3.52785	1.15532	2.71093	2.09002	2.0643	1.10977	1.35195	1.38483	1.87831	0.840616	0.723639	1.65398	1.23577	1.33872	2.76942	1.80206	1.0771	11.9086	1.73831
TCONS_00238561	129.131	43.3827	34.882	111.867	62.2172	43.9663	42.6389	51.8121	118.994	88.2171	185.579	113.918	70.5857	144.467	40.3218	95.8	18.7405	8.86733	17.8334	27.6087	34.0451	16.2848	31.6293	21.1207	18.4583	3.85447	0.820297	21.6111	9.86845	19.1705	23.582	6.96427	52.0055	42.2325	30.5677	15.3091	27.8808	25.0423	14.623	44.6039	2.32888	12.743	11.9073	7.67912	22.0267	14.4196	21.4416	14.6288	10.1356
TCONS_00304382	11.4103	13.2491	15.3938	16.7985	8.11967	8.95884	15.3204	54.8633	60.2843	27.2959	44.8402	66.1217	49.3192	117.078	7.62472	12.6047	0	2.1021	3.1444	8.30995	16.4654	4.9898	10.1589	7.47058	4.68137	1.01744	0.385297	5.60721	4.67446	6.58819	11.1714	6.89961	23.7617	16.6298	12.9836	10.0532	10.931	11.5544	3.37636	18.2234	1.62587	3.91889	4.3844	2.85151	10.8682	8.69547	8.63951	9.59877	0.834004
TCONS_00035579	37.8059	17.5485	14.4665	58.0072	15.4161	11.7151	15.0388	22.1971	23.7346	20.1532	28.8007	26.0515	15.8556	22.4819	26.0613	30.5889	0	0.626144	1.60865	4.12117	4.32148	1.89441	0.911696	3.61013	0.871935	0.203488	0.577946	0.420209	0.133556	0.474106	1.69359	4.04152	5.32172	5.67507	2.70667	0.50666	1.26879	3.684	1.26613	4.5018	2.37628	0	0.138225	0	3.73187	0.808324	2.72621	19.1975	0.558834
TCONS_00585812	76.4091	112.441	55.2206	110.661	61.4883	46.9806	45.4226	53.6304	32.4521	38.7158	22.7246	54.1627	25.0332	19.8584	5.52768	38.6046	5.35404	1.44013	0.69628	8.63803	10.9071	1.60773	4.29799	1.18454	1.22632	0.813951	1.15589	0.689842	0.133556	1.40853	2.96911	5.33664	12.4501	11.6	7.67243	1.80499	2.53155	5.20733	1.75852	9.92197	2.62641	0.252979	1.3697	0.495915	4.71714	1.53669	5.45133	14.0558	1.67723
TCONS_00474501	0	0	0.0734897	0.0642324	0	0.195513	0.187559	0.111048	0.40791	0.153409	0.0843764	0.0850496	0	0.0636406	0	0.215032	0	0	0	0	0	0	0	0	0	0	0	0	0	0	0	0	0	0	0	0	0	0	0	0	0	0	0	0	0	0	0	0	0
TCONS_00175698	0	0	0	0	0	0	0	0	0	0	0	0	0	0	0	0	0	0	0	0	0	0	0	0	0	0	0	0	0	0	0	0	0	0	0	0	0	0	0	0	0	0	0	0	0	0	0	0	0
TCONS_00036161	0	0	0	0	0	0	0	0	0	0	0	0	0	0	0	0	0	0	0	0	0	0	0	0	0	0	0	0	0	0	0	0	0	0	0	0	0	0	0	0	0	0	0	0	0	0	0	0	0
TCONS_00848993	0	0	0.112739	0.032062	0.0365776	0.0597529	0.165734	0	0.0388115	0.176513	0	0.0493557	0.0813887	0.150091	0.194766	0.27252	0	0.0598907	0.132869	0.209729	0.621275	0.03857	0	0.0596879	0	0	1.28477	0.309849	0.776494	0.247862	0	0	0.219368	0.0847176	0.24092	0	0.113817	0.250542	0	0.163284	0	0	0	0	0	0	0.418137	1.77897	0
TCONS_00238484	3.89487	3.14549	1.5637	9.92756	2.26414	1.95297	4.21598	4.77457	9.0463	5.84935	6.72862	10.463	4.34497	4.19627	3.14227	8.90442	1.33851	0	0	1.7744	3.02295	0.324637	4.11917	0.113324	0.136774	0	0.192649	0.179935	0.133556	0.246516	0.580661	0	4.10102	3.1141	0.48184	0.186664	1.16314	0.588563	0.386874	2.70949	0.375202	0	0.171453	0.123979	0.907926	1.17972	0	0.959877	0
TCONS_00124451	0.334026	0	0.453674	0.348167	0.86412	0	0.270861	0.476445	0	0	0.410132	0	0	0.35576	0	0	18.4058	0.768174	1.36757	0.804258	0.518058	0.658271	0.551315	0.143865	0.161975	0	0	0	0.906978	0.771252	0.353816	0	0.708887	0.710055	0.12474	0.230824	0.377783	0	0.339183	0.208495	0	0	0	0	0.4859	0.503521	0	0	0
TCONS_00813302	0	0	0	0	0	0	0.00532766	0	0.024318	0	0.0280322	0	0	0	0	0	0.669255	0	0.168644	1.50562	1.41981	0.21069	0	0.0731684	0.0536838	0	0.105957	0.207106	0	0.481104	0.810071	0	2.77796	0.786213	0.328417	0.924174	0.322773	0.251595	0	1.46435	0	0	0	0	0.776607	0.0564079	0.225461	0	0
TCONS_00594710	0	0	0	0	0	0	0.00532766	0	0.024318	0	0.0280322	0	0	0	0	0	0.669255	0.0834441	0.168644	1.61197	1.0915	0.21069	0	0.0731684	0.0536838	0	0.105957	0.207106	0	0.481104	0.810071	0	2.77796	0.786213	0.328417	0.924174	0.322773	0.251595	0	1.46435	0	0	0.295722	0	0.776607	0.0564079	0.225461	0	0
TCONS_00811693	1.34307	0	2.35853	4.7166	1.87158	1.02234	3.52755	7.13226	7.20902	3.83493	6.29975	15.3934	5.62491	14.7482	1.23805	11.3217	0	1.37828	2.48582	13.6261	14.034	5.44443	19.0479	4.88472	1.28265	0.211627	0.61609	3.14434	0.140902	1.82021	0.179376	1.97979	8.91138	3.73994	2.9529	0.847935	2.42208	0.932625	0.31794	4.06312	0.131696	0.370614	0.912679	0	0.664218	5.70072	5.15279	3.1516	1.40105
TCONS_00206410	0	0	0.0567866	0	0.0390369	0.0545439	0	0	0.144352	0	0	0.100784	0.0723808	0.0746798	0.161502	0.0899919	2.67702	0.0327682	0.47832	3.48996	1.89277	0.170234	1.04545	2.92691	0.579615	0	0	0	0.447813	0.317417	0.1276	0	1.87651	1.18981	0.516901	0.823136	0.0359549	0.677994	0	2.0261	0	0	0.109936	0	1.6517	0.184648	0.0355824	0	0.11607
TCONS_00207631	0	0	0	0	0	0	0	0	0	0	0	0	0	0	0	0	0	0	0	0	0	0	0	0	0	0	0	0	0	0	0	0	0	0	0	0	0	0	0	0	0	0	0	0	0	0	0	0	0
TCONS_00474978	0	0	0	0	0	0	0	0	0	0	0	0	0	0	0	0	0	0	0	0	0	0	0	0	0	0	0	0	0	0	0	0	0	0	0	0	0	0	0	0	0	0	0	0	0	0	0	0	0
TCONS_00435430	0	0	0	0	0	0	0	0	0	0	0	0	0	0	0.0748727	0	0	0	0	0	0	0	0	0	0	0	0	0	0	0	0	0	0	0	0	0	0	0	0	0	0	0	0	0	0	0	0	0	0
TCONS_00574895	0	0	0	0	0	0	0	0	0	0	0	0	0	0	0	0	0	0	0	0	0	0	0	0	0	0	0	0	0	0	0	0	0	0	0	0	0	0	0	0	0	0	0	0	0	0	0	0	0
TCONS_00325417	0	0	0	0	0	0	0	0	0	0	0	0	0	0	0	0	0	0	0	0	0	0	0	0	0	0	0	0	0	0	0	0	0	0	0	0	0	0	0	0	0	0	0	0	0	0	0	0	0
TCONS_00381813	36.5012	10.39	12.7854	18.2369	12.8713	12.0714	8.38684	6.98801	12.3781	7.0935	8.57422	11.1857	6.28548	9.3116	6.32224	27.1824	0	0.459193	1.1115	2.12701	1.1587	2.28529	3.05405	0.262305	1.28853	0	0.770594	1.2262	1.65836	3.59513	5.51265	11.8086	3.35875	1.95184	4.69249	6.79218	3.9642	4.59538	5.54159	4.89584	7.26616	2.12148	2.03076	0.619894	12.611	3.69907	6.96587	0.972676	0.856525
TCONS_00641204	55.957	34.2789	16.9599	40.1665	30.4622	15.324	12.1252	10.2764	9.77584	8.45477	12.1417	15.2725	5.9081	14.6425	2.77067	23.1814	2.67702	2.14984	2.57261	2.892	4.10136	1.70048	1.95363	1.65602	2.75258	0	2.69708	2.93969	2.69048	2.83129	1.79037	6.87205	3.74407	4.62171	5.25773	4.6666	4.27627	5.11121	4.88869	5.44365	6.88195	4.55362	0.822975	3.59538	4.11046	2.31574	2.12432	8.95885	1.99012
TCONS_00751181	46.7385	17.0518	15.88	42.7434	23.6576	12.7132	12.5372	7.11442	6.80904	5.42382	8.22502	12.7564	2.56989	5.04946	1.62531	8.64499	0	0.866166	1.03323	1.31788	2.11019	0.371014	0.130242	1.27477	0.222258	0	0	0.989645	0.133556	1.70665	3.19364	6.06228	2.547	5.25988	2.82018	1.62664	2.0184	1.51787	2.63778	1.97054	4.25229	2.78277	1.0973	0.123979	3.56967	1.3982	1.62865	16.6379	0
TCONS_00027126	84.5847	49.0067	24.5915	67.019	46.5341	22.5149	20.2961	13.5332	18.433	9.86214	14.8776	27.4494	8.98137	21.4387	14.9522	46.1949	1.33851	2.82562	2.77593	1.59779	2.8161	2.43816	16.15	6.75338	5.05427	5.08719	0.385297	7.10937	3.69442	1.70665	4.01624	0.551116	2.47123	2.96941	2.79184	2.95996	0.410522	2.75788	2.88394	2.42344	0.500269	1.51787	1.37162	0.619894	4.92174	0.640237	1.9473	0	0
TCONS_00786647	1.03472	0.557744	0.794237	0.181103	0.42882	0.232534	0.342585	0.0480935	0.077769	0.150378	0.427925	0.030704	0	0.475328	0.323816	0.241248	0	0	0	0.170104	0.269302	0.024626	0	0.401333	0	0	0	0	0	0	0.351494	0	0.354842	0.0463449	0.12379	0.952201	1.74472	0	0.0547603	0.223926	0	0	0	0	0.0728526	0.0218466	0.0426989	0	0
TCONS_00650737	9.02617	6.62208	3.19136	5.45799	2.92777	2.83645	2.13945	1.9288	1.79958	1.01032	1.00715	2.09254	0.688837	1.96866	2.54632	3.64552	1.33851	0.636788	1.63266	1.57421	1.91138	1.11304	1.56291	0.6493	1.07918	1.83139	0	1.07961	0.267112	1.70665	1.54843	0	3.6183	2.62916	3.47208	3.86664	2.59997	4.04417	0.527556	1.83573	0.875471	3.5417	0.994428	0.123979	2.542	0.240313	1.8431	0	0.0558834
TCONS_00814671	5.87934	7.11873	1.08015	3.9009	1.7957	1.30905	0.765589	0.695632	1.06999	0.106349	1.11905	1.14687	0.582862	0.383236	0.325062	0.600472	0	0.208715	0.552222	0.506316	0.12614	1.2832	0	0.047655	0.188064	0	0	1.49946	0.534224	0.530957	0.338719	2.57187	0.611082	1.6336	1.16209	1.04076	2.49734	1.02224	0.563676	0.746897	1.25067	1.01369	0.205744	0.743872	2.43891	0.284115	0.141622	0	0
TCONS_00033009	0	0	0.182271	1.5364	0	0.106197	0.142494	0	0.17081	0.280337	0.503573	0	0.073626	0.19073	0.054177	0.0607267	2.67702	0.0592437	0.795056	1.16316	0.997272	0.504842	0	0.197131	0	0.406976	0	0.765625	0	0.569887	0.681938	0.908974	1.44008	0.994455	0.53327	2.74839	1.91679	1.22595	0.429888	0.439819	0	0	0.274599	0.911492	3.13834	0.785691	1.81538	3.08473	0
TCONS_00841255	0.0548573	0	0	0.0505431	0	0	0.0104875	0.094859	0	0	0	0	0	0.161234	0	0	0	0	0.0240097	1.31609	1.76135	0.0743728	0.189763	0.247306	0.0341935	0	0	0.443571	0	0.113776	0.532273	0.183705	2.20953	0.184903	0.382638	0	1.00171	0.371724	0.0351704	0.0786387	0.125067	0	0	0	0.378595	0.0218466	0	0	0.0558834
TCONS_00124456	0.877827	1.34528	2.0482	0.585953	1.63619	4.74032	1.10874	0.46854	0	2.2462	5.19278	1.54963	3.42662	5.04773	2.19666	0.435437	0	7.27314	6.22326	13.1667	17.6139	12.8627	0	6.12921	3.64023	2.70578	0	0	0	11.9352	0	4.39974	34.4913	20.3229	18.7856	28.1966	21.5315	11.3179	8.04702	15.3264	0	0.622328	11.3028	2.36775	10.6124	12.851	13.2782	14.9606	24.4274
TCONS_00124454	0	0	0	0	0	0	0	0	0	0	0	0	0	0	0	0	0	0	0	3.27128	5.36209	0	0	1.73636	2.3069	0	0	3.10272	0	0	0	0	0	0.125685	0	0	0	0	0	4.37729	0	0	0	0	0	0	0	0	0.192351
TCONS_00520059	0	0	0	0	0	0	0	0	0	0	0	0	0	0	0	0	0	0	0	0	0	0	0	0	0	0	0	0	0	0	0	0	0	0	0	0	0	0	0	0	0	0	0	0	0	0	0	0	0
TCONS_00709786	0	0	0.0950731	0	0.221612	0	0	0	0	0	0	0	0.162698	0	0	0	0	0	0	0	0	0	0	0	0	0	0	0	0	0	0	0	0	0	0	0	0	0	0	0	0	0	0	0	0	0	0	0	0
TCONS_00666399	0.34242	0	0.176144	0.840451	0	0.253506	0.199693	0.163916	0.116532	0.0880041	0	0.466737	0.0685127	0.221967	0.678351	0.694194	0	0	0.0320769	0.0934222	0.365385	0	0	0.0451174	0	0	0	0.204077	0	0	0	3.53596	1.08777	0.292993	0.0510609	0.493513	0.302349	0	0.193789	0.43703	0	0	1.09161	0.125342	0.13743	0	0.235552	0	0
TCONS_00269274	0.157825	0.884047	0.203088	0.422441	0.117111	0.203981	0.0636802	0.0926772	0.416956	0	0	0.226055	0.177058	0.143265	0	0.248232	0	0	0	0	0	0	0	0	0	0	0	0	0	0	0	0	0	0	0	0	0	0	0	0	0	0	0	0	0	0	0	0	0
TCONS_00130767	0.195402	0	0	0.296143	0	0	0	0	0	0.207036	0	0.251185	0	0.294505	0.126883	0	0	0	0	1.17672	1.22041	0	2.96887	0.446421	0	0	0	1.26732	0	0	1.2745	0	0	0.652445	0	0	0	0	0	0	0	0	0	0	0	0	0	0	0
TCONS_00278550	0	0	0	0.0946209	0	0.0407988	0	0	0	0	0.33717	0	0.240775	0.23278	0	0	0	0.015017	0	0.0698671	0.224605	0.234264	0	0	0	0	0	0	0	0	0	0	2.50963	2.00637	1.41831	0.954361	0.0822754	0.4347	0	0	0	0.281059	0.0991342	0.392269	0	0.811558	0	0.610162	0.167091
TCONS_00600560	0	0	0	0.0370345	0	0	0.0107392	0	0	0	0	0	0	0	0	0	0	0	0	0	0	0	0	0	0	0	0	0	0	0	0	0	0.12774	0.263138	0	0	0	0	0	0	0	0	0.100883	0	0	0	0	0	0
TCONS_00633890	21.8227	17.4573	16.2854	48.1502	15.1957	12.1264	14.6319	17.3181	21.2368	16.8758	24.0705	30.3671	14.0342	26.1541	26.5351	21.2141	2.60608	1.45806	2.40745	6.78303	5.57451	3.99851	3.36116	6.15147	1.16964	0	0	0.709725	0	4.57956	4.594	5.39892	11.8751	8.92803	6.72648	3.45987	1.67407	1.78548	2.89857	8.03412	0.237503	0	0.0430347	0.196878	3.26917	3.91303	2.5636	0.344596	8.34797
TCONS_00217839	0	0.331104	0.0789396	0.013906	0.0403641	0.325995	0.10562	0.0412004	0	0.0690739	0	0.109637	0.0669231	0.313972	0.0831076	0.0464734	0	0.0541719	0.123314	0.120353	0.355875	0.0746665	1.23795	0.644529	0.351287	0.203488	0	0	0.133556	0.093657	0.415076	0	1.54481	0.456592	0.0400494	0.0324262	0.236495	2.04188	0	0.273364	0.427355	0	1.25812	0.630432	0	0.248156	0	0	0.111096
TCONS_00491332	0	0	0.0117148	0	0	0	0	0	0	0	0	0.0228368	0	0	0	0	0	0	0.265595	0.0128449	0	0	0	0	0	0	0	0	0	0.180013	0.91038	0.224488	1.003	0.193735	0.350553	0	0.343675	0	0.302817	0	0.522781	0	0	0	0.192975	0.0325078	0.0684386	0	2.07327
TCONS_00406169	0.877717	0.331104	0.274948	1.01134	0.585553	0.381807	0.492914	0.758872	0.437724	0.265873	0.391668	0.543255	0.423899	1.11436	1.1919	0.66368	0	0.0313072	0.072029	0.944216	0.285369	0.29375	0	0.577817	0.170968	0	0.577946	0.0899677	0	0.796435	0	0.183705	0.141413	0.365859	0.24092	0.399995	0.171051	0	0.0351704	0.0317828	0.125067	0	0.171453	0	0.594935	0.196619	0.495675	0	0.502951
TCONS_00827654	0	0	0.147421	0.0641842	0.273258	0.343313	0.105085	0.284577	0.789654	0.186111	0.279763	0.0432391	0.238443	0.427445	0.23437	0.241753	2.67702	0.0208715	0.0250661	0.197085	0.870834	0.809197	0	0.114193	0.205161	0	0	0	0	0.322367	1.93225	0.734821	1.18342	1.34432	0.908085	1.6964	4.98428	1.44288	1.5475	0.00852574	0.125067	0	0.522109	0	0.403042	1.42322	0.488488	0	0.16765
TCONS_00752949	0	0	0	0	0	0	0	0	0	0	0	0	0	0	0	0	0	0	0	0	0	0	0	0	0	0	0	0	0	0	0	0	0	0	0	0	0	0	0	0	0	0	0	0	0	0	0	0	0
TCONS_00581407	0	0	0	0	0	0	0.0749543	0	0	0	0	0	0	0	0	0	0	0	0	0.4419	0	0.704926	0	0	0	0	0	0	0	0	1.02738	0	0	0	0	6.75346	0	0	0	0	0	0	0	0	0.233052	0	0	0	0
TCONS_00323599	7.8446	0.662208	1.4042	1.81801	2.38125	1.07724	1.32143	0.505914	0.826812	1.06349	0.951193	0.925546	1.03325	1.18401	1.84202	1.86463	0	2.38054	2.11285	1.17262	1.61267	2.28792	9.63793	3.88418	1.93214	3.45929	1.73384	1.19957	4.40775	0.568882	3.67752	0.734821	1.80859	2.47593	1.74313	1.89693	0.615782	2.97379	1.19579	2.24071	1.37574	2.27681	0.720103	2.72753	1.35213	0.458779	2.01811	0	0.16765
TCONS_00245503	0	0	0	0	0	0	0	0	0	0	0	0	0	0	0	0	4.01553	2.44196	2.473	3.06564	2.8293	1.91691	6.51211	1.7276	1.36779	1.6279	0.385297	1.49946	0.133556	3.83328	7.2211	9.00156	4.90696	6.23874	6.70326	6.79991	5.32423	4.73948	3.83357	4.81856	2.62641	0.514306	2.09173	0.507445	9.19446	3.49546	4.07162	15.0381	0.558834
TCONS_00644520	2.48696	4.1388	0.978963	2.51866	2.77162	0.376476	0.471509	0.500096	0.126648	0.310806	0.111905	0.579573	0.249412	0.248155	0.838607	0.822789	0	1.52671	0.390133	0.996211	2.63223	0.414423	2.82417	1.00329	0.406082	3.56734	0	0.319925	0	1.28021	1.24673	2.64811	1.3609	2.87245	0.905265	0	0.43464	1.18019	0.528822	1.60873	0	0.779175	0	0	1.2545	0.067222	0.308806	5.14302	0.279417
TCONS_00271895	0	0	0	0	0	0	0	0	0	0	0	0	0	0	0	0	0	0	0	0	0	0	0	0.0367361	0.082868	0	0	0.0914372	0.900301	0.319295	0	0	0	0	0	0.299143	1.75115	0	0	0.25381	0	0	0	0	0	0	0.430352	11.8126	0
TCONS_00329117	19.5919	19.7108	14.7182	14.1449	11.2235	8.95762	14.4701	0	11.6393	4.42355	12.222	11.3856	5.71915	28.7641	0	8.72445	0	1.30997	0	0	0	0	0	0	0	0	0	0	23.4714	21.9076	12.1873	11.774	0.439622	0	5.35174	0	5.2451	9.33114	11.5251	7.27266	0	38.878	4.91697	19.3547	10.7066	9.04705	9.34953	30.4396	3.17775
TCONS_00272868	0	1.18121	0.279288	0	0	0	0	0.372163	0.739705	0	1.30632	0.595488	0.51056	0.425269	0	0.492561	0	0.0628649	0.122809	0.616917	0.232297	0	0	0.431457	0.0252519	0	0	0	0	0.26398	2.78398	0.318178	1.0035	1.46132	0.579413	0	0	0.286661	0.626033	0.102873	0.146454	0	0.248607	0	0	0.101914	0.670047	0.416907	0.54721
TCONS_00848349	0	0	0	0	0	0	0	0	0	0	0	0	0	0	0	0	0	0	0	0.0436071	0.0480416	0	0	0	0	0	0	0	0	0	0	0.330302	0	0.199189	0	0	0.062194	0	0.120423	0	0	0	0	0	0	0	0	0	0.0697425
TCONS_00483736	0	0	0	0	0.0390369	0	0	0	0	0.0316921	0	0	0	0	0.054177	0	0	0.102009	0	0	0	0	0	0	0	0	0	0	0	0	1.9067	3.13879	0	0	0	0	0.261058	0.524813	0.653114	0.0784162	1.07345	0	0	0.362142	1.6378	0.231203	0	1.76361	0.156138
TCONS_00123150	0	0	0	0	0	0	0	0	0	0	0	0	0	0	0	0	0	0	0	0	0	0	0	0	0	0	0	0	0	0	0	0	0	0	0	0	0	0	0	0	0	0	0	0	0	0.0985063	0	0	0
TCONS_00403854	0	0	0	0	0	0	0	0	0	0	0	0	0	0	0	0	0	0	0	0	0	0	0	0	0	0	0	0	0	0	0	0	0	0	0	0	0	0.0641534	0	0	0	0	0	0	0	0	0	0	0
TCONS_00241139	0	0	0.395847	0	0	0	0	0	0	0	0	0	0	0	0	0	0	0	0	0	0	0	0	0	0	0	0	0	0	0	0	0	0	0	0	0	0	0	0	0	0	0	0	0	0	0	0	0	0
TCONS_00376544	0	0	0	0	0	0	0	0	0	0	0	0	0	0	0	0	0	0	0	0	0	0	0	0	0	0	0	0	0	0	0	0	0	0	0	0	0	0	0	0	0	0	0	0	0	0	0	0	0
TCONS_00224702	0	0	0	0	0	0	0	0	0	0	0	0	0	0	0	0	0	0	0	0	0	0	0	0	0	0	0	0	0	0	0	0	0	0	0	0	0	0	0	0	0	0	0	0	0	0	0	0	0
TCONS_00662350	0	0	0	0	0	0	0	0	0	0	0	0	0	0	0	0	0	0	0	0	0	0	0	0	0	0	0	0	0	0	0	0	0	0	0	0	0	0	0	0	0	0	0	0	0	0	0	0	0
TCONS_00173457	0	0	0.0731657	0	0	0	0	0.189718	0	0	0	0.202091	0	0	0	0.10769	0	0	0	0	0	0	0	0	0	0	0	0	0	0	0	0	0	0	0	0	0	0	0	0	0	0	0	0	0	0	0	0	0
TCONS_00753686	0	0	0.0384044	0.0456911	0.103487	0	0.0840785	0.0316197	0.048636	0.113581	0.167858	0.382291	0.0329317	0.217545	0.0593239	0.072989	0	1.41687	1.58925	1.88427	1.32705	2.29353	5.40023	0.526904	1.57653	1.68529	5.54269	0.931436	1.39245	1.68603	1.59498	1.29751	3.09403	3.67582	1.59877	1.89203	2.02079	3.05957	0.916576	1.62776	1.03793	0.916289	2.72665	1.68859	0.856545	2.87956	1.83669	0.333077	0.947503
TCONS_00178036	0	0	0.0723703	0	0.117111	0	0.0213211	0	0.122125	0	0	0.0461968	0	0	0.388829	0.0809532	0	0	0	0.0557632	0.0333882	0	0	0	0	0	0	0	0	0.0794349	0	0.260127	0.507136	0.032136	0	0	0	0	0	0	0	0	0	0	0.206821	0	0	0	0
TCONS_00080217	8.50289	3.31104	5.14512	12.0666	7.49508	5.39986	3.03112	1.2818	4.08542	1.56865	2.40596	1.57099	1.19455	1.82984	1.24607	1.7383	4.01553	4.2533	7.33358	3.96103	5.19715	4.68611	6.25163	10.1031	6.0116	1.01744	0.577946	2.27927	4.80815	2.50392	8.52444	3.12446	5.20609	13.8292	5.11507	2.37674	3.35259	2.80203	7.35061	8.32068	3.37681	4.30064	2.88905	4.14597	7.4672	3.62909	3.85727	1.5998	0.223534
TCONS_00026482	0	0	0	0	0	0	0	0	0	0	0	0	0	0	0	0	0	0	0	0	0	0	0	0	0	0	0	0	0	0	0	0	0	0.180751	0	0	0	0	0	1.89555	0	0	0	0	0	0.5629	0	0	0
TCONS_00830922	0	0	0	0	0	0	0	0	0	0	0	0	0	0	0	0	0	0	0	0	0	0	0	0	0	0	0	0	0	0	0	0	0	0	0	0	0	0	0	0.00837478	0	0	0	0	0	0	0	0	0
TCONS_00243763	0	0	0	0	0	0	0	0	0	0	0	0	0	0	0	0	0	0	0.0296279	0	0	0.0185662	0	0	0	0	0	0	0	0	0	0	0	0	0	0	0	0	0	0	0	0	0	0	0	0	0	0	0
TCONS_00525197	0	0	0	0	0	0	0	0	0	0	0	0.0277463	0	0	0	0	0	0	0.646316	0	3.94082	0	0	0	1.25306	0	0	0	0	0	0	0	0	0	0	0	0	0	0	0	0	0	0	0	0	0	0	0	0
TCONS_00576690	0	0	0	0	0	0	0.0755207	0	0	0	0	0	0	0	0	0	0	0	0	0	0	0	0	0	0	0	0	0	0	0	0	0	0	0	0	0	0	0	0	0	0	0	0	0	0	0	0	0	0
TCONS_00833939	0	0	0	0	0	0	0	0	0	0	0	0	0	0	0	0	0	0	0	0	0	0	0	0	0	0	0	0	0	0	0	0	0	0	0	0	0	0	0	0	0	0	0	0	0	0	0	0	0
TCONS_00661362	0	0	0.0464957	0	0	0	0	0	0	0	0	0	0	0	0	0.0562548	0	0	0	0	0	0	0	0	0	0	0	0	0	0	0	0	0	0	0	0	0	0	0	0	0	0	0	0	0	0	0	0	0
TCONS_00294088	0	0	0.148452	0	0	0	0.222524	0	0	0	0	0	0	0	0	0	0	0	0	0	0	0	0	0	0	0	0	0	0	0	0	0	0	0	0	0	0	0	0	0	0	0	0	0	0	0	0	0	0
TCONS_00495344	0	0	0	0	0	0	0	0	0	0	0	0	0	0	0	0	0	0	0	0	0	0	0	0	0	0	0	0	0	0	0	0	0	0	0	0	0	0	0	0	0	0	0	0	0	0	0	0	0
TCONS_00428468	0	0	0	0	0	0	0	0	0	0	0	0	0	0	0	0	0	0	0	0	0	0	0	0	0	0	0	0	0	0	0	0	0	0	0	0	0	0	0	0	0	0	0	0	0	0	0	0	0
TCONS_00326598	0	0	0	0	0	0	0	0	0	0	0	0	0	0	0	0	0	0	0	0	0	0	0	0	0	0	0	0	0	0	0	0	0	0	0	0	0	0	0	0	0	0	0	0	0	0	0	0	0
TCONS_00464066	0	0	0	0	0	0	0	0	0	0	0	0	0	0	0	0	0	0	0	0	0	0	0	0	0	0	0	0	0	0	0	0	0	0	0	0	0	0	0	0	0	0	0	0	0	0	0	0	0
TCONS_00353392	0	0	0	0	0	0	0	0	0	0	0	0	0	0	0	0	0	0	0	0	0	0	0	0	0	0	0	0	0	0	0	0	0	0	0	0	0	0	0	0	0	0	0	0	0	0	0	0	0
TCONS_00029061	0	0	0	0	0	0	0	0	0	0	0	0	0	0	0	0	0	0	0	0	0	0	0	0	0.0267393	0	0	0	0	0	0	0	0	0	0	0	0	0	0	0	0	0	0	0	0	0	0	0	0
TCONS_00237464	0	0	0.0849884	0	0	0	0	0	0	0	0	0	0	0	0	0	0	0	0	0	0	0	0	0	0.847504	0	0	0	0	0	0	0	0	0	0	0	0	0	0	0	0	0	0	0	0	0	0	0	0
TCONS_00248188	6.9366	0	5.03764	4.79856	1.97839	3.72103	4.35509	2.96403	0.609069	3.12579	1.3766	6.13335	1.62947	2.27727	0.585329	3.62305	0	0	0.757193	0.808491	1.05883	0.232286	2.34644	0.139314	0	0	0	0	0	0.184128	0.153198	0	3.71731	0.419104	0	0.0553326	0	0	0.297893	0.72503	0	0	0	0	0	0.607336	0	9.69476	0.912073
TCONS_00174086	0	0	0	0	0	0	0	0	0	0	0	0	0	0	0	0	0	0	0	0	0	0	0	0	0	0	0	0	0	0	0	0	0	0	0	0	0	0	0	0	0	0	0	0	0	0	0	0	0
TCONS_00718271	0.24993	0.165552	0.0895152	0.410377	0.195184	0	0	0	0	0.0265873	0	0.0238227	0.0264937	0	0	0	0	0.589181	0.628981	0.663986	0.741867	0.244204	1.67583	0.366134	0.608833	0	0	0.335759	0.271386	1.16509	1.24436	3.22991	1.72412	1.18916	1.0692	2.05501	3.62915	1.447	1.35128	0.591399	2.86541	0	2.28756	1.20681	1.63532	0.680347	1.17121	2.01254	0.268352
TCONS_00305444	11.6278	7.55463	7.79231	12.1059	10.791	8.66663	8.75298	5.25111	4.63691	5.26551	4.60512	4.89795	4.25478	5.93607	2.3074	5.56156	0	2.26803	0.44706	2.86284	6.92308	2.90351	4.04207	1.97381	2.63687	0	0	3.97063	0.718397	2.86371	3.53192	11.1706	7.35284	3.17081	5.71019	5.52275	6.19645	6.12066	3.29255	3.49526	5.47757	1.28412	4.78982	3.76089	5.14176	4.60767	4.44196	0	3.0946
TCONS_00351662	0.0818472	0	0.0842127	0.494957	0.0628884	0.130115	0.0223384	0.250048	0	0.0557005	0	0.451023	0.0638234	0.374757	0.270127	0.226742	0	0.015591	0.0517168	0.151922	0.14368	0.0334222	0	0	0	0	0	0	0	0.0801365	0.691954	0.706347	0.323991	0.164653	0.32031	0.193197	0.255858	0.270243	0	0.209489	0	0.45688	0	0	0.174641	0.179776	0.144879	1.19601	0.474171
TCONS_00302763	1.63755	0	0.277904	1.24647	0.331579	0.261974	0.338432	0.640456	2.49717	0.781614	2.23961	1.16939	1.72259	1.90816	0	0.863938	0	0.4354	0.283098	2.44363	2.90887	0.675585	0	0.564778	0	0	0	0.887142	0	1.16782	1.85642	0	1.76087	2.53266	2.29658	2.79682	5.29812	0.804442	2.18549	1.82116	0	1.57125	1.48969	0	3.27496	1.03931	2.51622	15.4451	3.51792
TCONS_00709103	2.82208	0	0.529118	10.0634	0	0.149996	0.136338	0.126479	0	0	0	0.217624	0	0.0696477	0	0.158019	0	4.60691	4.96445	11.4106	14.415	6.66557	4.0564	2.66763	5.75799	0.922003	11.3821	9.8006	6.38197	17.2482	15.3649	27.2648	18.9597	12.1466	13.0778	25.907	29.3173	21.3998	12.8018	9.56392	10.0165	6.32447	6.72727	5.61202	26.0247	7.9833	13.2687	19.1048	21.7266
TCONS_00454666	0.164572	0	0.392783	7.13096	0.117111	0.177268	0.1678	0.221338	0.632268	0.39881	0.559525	0.784702	0.635849	0.90542	0.054177	0.41085	0	3.10261	3.72143	4.81335	6.97728	5.23048	6.7726	3.36692	3.54891	10.3779	5.00886	8.39402	7.10544	8.02021	8.08087	7.53192	11.2478	6.87504	7.73195	13.7309	11.1867	7.86816	5.76795	5.7053	3.62695	8.17855	3.97771	4.46323	11.3038	10.3078	11.2248	4.47943	21.4075
TCONS_00305443	4.50834	3.53735	2.84188	13.3396	3.67243	2.52229	2.89613	4.54292	12.8076	7.24654	6.41602	11.5001	8.40881	12.4095	3.33812	6.19879	9.36956	6.3772	4.32676	12.8329	18.4013	7.70982	5.99518	4.48589	5.80753	10.9216	9.05448	9.68385	8.41215	14.9702	19.8289	25.9671	16.409	10.9748	14.7184	22.4083	28.7376	21.8792	14.1119	10.7302	21.909	12.3234	11.5171	10.1307	27.3895	13.6826	20.9414	49.5569	17.7229
TCONS_00705437	4.60807	0.222336	1.54168	6.61415	0.702664	0.85908	0.849877	1.16993	9.35022	3.45186	4.77549	5.31189	3.38049	10.2922	1.12932	3.433	6.69255	5.26219	6.22093	11.7429	11.7738	8.07213	12.134	5.52082	6.61694	3.86627	4.13944	11.792	6.49135	18.3248	10.8083	21.3589	21.3799	16.8407	16.458	29.3447	31.6315	18.9945	13.7083	14.0499	10.3299	17.8418	4.44777	5.07048	28.9438	9.13477	29.5699	105.333	13.8589
TCONS_00296402	0.713145	0	0.265639	3.5264	0.276225	0.261047	0.116537	0	0.19469	0.159737	0.314229	0.0604623	0.106028	0.0537332	0	0.0316196	2.67702	0.995423	1.62805	6.41005	3.63427	5.15966	0.651211	1.46736	1.62965	0.203488	0.577946	1.73524	3.34424	9.7847	10.9358	28.1069	17.907	7.54054	11.9363	25.656	19.5225	12.3917	9.56793	6.97432	5.00269	7.33639	3.36665	6.07496	23.4729	9.31019	13.0571	48.5583	4.80737
TCONS_00672053	2.01957	0	0.516932	4.17934	1.28642	1.20402	0.709638	1.72754	3.59201	1.68061	2.09492	2.17546	1.88087	3.30618	0.893434	1.03789	2.19649	4.21606	3.11103	10.3826	11.9856	4.74323	3.90518	2.67696	1.83823	0.203488	0	4.60521	2.03659	8.58593	6.37387	14.6279	14.9344	9.08048	10.3305	8.22642	18.8447	13.9633	6.50368	2.19688	3.45286	2.97402	7.52285	3.07108	13.005	7.99326	8.8318	16.6014	0.626676
TCONS_00361189	2.81018	3.31104	2.85186	9.6684	3.00885	2.18897	1.5403	3.26122	3.20998	1.67248	1.32026	5.62667	3.11542	5.17965	0.488352	1.36925	1.33851	1.91147	0.644563	6.12315	7.37766	2.44807	7.19198	0.411049	0.63258	1.42441	0.577946	1.25985	1.202	3.19583	6.48797	15.1432	8.67525	4.25119	4.89493	11.2598	6.91643	9.17412	4.37618	4.9555	8.47968	4.38134	4.65101	3.16059	10.2922	6.29235	10.3693	53.5589	6.99789
TCONS_00597448	2.63315	1.65552	1.65951	7.44219	2.57643	1.33633	0.943877	1.07507	1.45908	1.75476	0.951193	2.29374	0.953774	2.10684	0.595948	0.679482	2.67702	1.2277	0.984708	3.82143	4.26302	3.10803	7.42381	0.571986	1.31674	0.203488	3.08257	3.60309	1.47058	5.08203	3.11031	12.1246	8.42186	4.09326	5.34413	11.4286	10.3315	5.23512	1.8992	2.28043	1.50081	3.81416	1.68024	2.97549	6.65246	5.30873	5.09837	24.9773	3.74424
TCONS_00682199	2.46858	0.331104	0.707009	10.516	0.470472	0.286356	0.503412	1.64422	6.80992	2.18024	2.85358	3.56134	4.29198	8.06233	0.216708	3.28689	12.0466	4.30234	7.51786	13.0769	10.7802	9.56769	8.49779	3.10574	6.03854	1.83139	11.373	9.1744	9.88314	19.8284	22.6458	43.7219	27.9237	14.4217	21.2405	40.2689	45.6629	26.8378	15.7915	17.5338	10.637	16.1906	17.5519	11.902	35.1062	25.7119	29.3484	97.1761	18.2626
TCONS_00320139	1.65263	0.165552	0.390142	2.96404	0.44951	0.204921	0.0548078	0.767441	3.36892	1.67947	2.20453	2.87185	1.09189	5.37419	0.270452	1.91848	0	2.64496	2.52101	2.84996	4.93125	2.24111	1.56291	2.23166	1.69073	3.2558	0.385297	3.05581	2.25336	5.75553	7.02039	24.4328	7.60072	5.41063	5.91917	8.71319	9.11444	6.57726	7.51862	2.03266	12.8819	6.47449	2.40034	1.23979	15.9495	5.54574	11.5084	5.4393	13.6844
TCONS_00045334	0	0	0.0275144	4.60166	0.390369	0.221066	0	0.316197	1.191	0.0652985	0	0.239495	0	1.4634	0	0.23951	0	1.95632	2.01446	4.2314	5.82155	2.27118	0.411175	1.31719	1.77817	0	0	4.42692	1.05055	4.19632	0	0	5.96688	3.23216	2.8675	6.16362	14.9939	7.15101	3.263	3.88994	1.50368	0	0	2.064	9.35531	2.77365	4.74347	45.5903	2.67257
TCONS_00355784	12.672	2.31773	2.83807	16.1927	2.18607	0.763615	1.4263	2.68767	12.0131	3.03096	6.38233	6.72027	6.04006	16.7503	0.650287	13.8714	5.35404	2.1602	2.28346	3.15171	5.02622	3.0674	16.671	5.41003	4.54437	2.23837	0.770594	1.8904	1.06845	3.81193	11.0326	17.2683	11.7075	11.1008	7.10858	6.61378	9.50823	9.84298	5.24039	6.63688	9.38004	2.52979	2.77428	1.48774	19.1319	6.52473	13.0893	58.4802	4.52711
TCONS_00792672	8.17972	5.46321	5.70695	20.4451	6.9885	3.77643	5.79765	17.7349	27.2946	11.6345	10.5065	24.2169	15.8719	29.7172	3.3048	10.0401	0	2.68343	2.64618	6.71733	7.60817	9.37708	15.1598	2.38902	2.91666	2.90703	0	8.34939	2.53756	17.2508	17.3761	5.27051	28.7952	23.2091	14.8839	23.1941	21.8825	17.5326	6.55766	10.5112	2.88818	1.83207	5.17339	3.55063	37.2748	6.21737	18.0365	0	12.9651
TCONS_00667809	0.174721	0.165552	0.111521	1.40713	0.19698	0.377758	0.464964	0.865272	1.47435	0.659073	0.53485	0.88287	0.900972	1.84775	0.13593	0.147258	1.81903	0.886996	0.994624	3.26958	4.37071	1.53839	0.653295	0.797209	0.277327	0	0	1.24446	0.378898	2.57853	0.742375	1.53816	4.73029	2.57308	2.41063	0.920148	2.74807	2.73335	1.37966	0.279856	0.299161	0.314706	1.43438	0.15237	1.2194	1.4883	1.53868	3.55603	0.938115
TCONS_00206624	12.4774	2.99301	16.7352	43.8189	14.1567	17.5763	14.2761	18.518	9.24104	9.64963	9.23591	37.4786	10.4447	26.5863	8.61616	17.9195	5.2416	1.65492	4.81579	15.3357	14.5754	4.01196	7.47773	4.31394	0.78693	6.15184	0.357941	2.13352	0.47212	8.15565	17.7611	4.32277	29.68	20.0225	14.1469	9.37865	8.67966	6.15674	11.0034	23.8745	0.439236	2.01194	1.58004	0.445332	7.12781	4.62056	12.7083	23.9969	1.42587
TCONS_00386959	3.29144	3.64214	2.74948	8.85341	1.48371	4.98341	3.52381	2.21338	4.37724	2.60556	0.839288	4.36765	1.08624	2.85469	0.162531	2.87595	8.03105	2.31269	1.91386	4.91006	6.85984	5.65005	0.390727	0.993185	1.0163	2.84883	3.08238	3.67902	2.67112	6.19355	6.48405	5.51116	11.0521	5.64931	6.10788	7.88744	12.213	7.58937	5.09971	4.89491	2.88055	4.8066	4.78354	2.23162	13.6919	7.20359	7.11829	24.6368	6.82141
TCONS_00740050	5.6745	1.53053	3.33873	13.6492	6.36766	4.05779	3.96016	7.76146	8.74558	3.28697	6.13961	10.4463	7.77498	10.3477	0.740167	4.73986	0	0.915673	1.30956	15.676	17.3295	3.39493	7.87288	2.07738	2.36211	0	1.58453	2.43597	3.43639	1.43696	3.30982	3.61624	24.3636	14.1284	9.63445	7.53065	5.02229	7.83418	3.45303	11.0846	4.7403	2.05824	2.38405	3.02756	5.08529	4.13893	12.2129	64.2151	3.25733
TCONS_00152744	12.2357	9.83991	14.1914	19.5189	10.4277	12.1707	14.1287	48.9847	20.8079	4.66953	9.02122	15.3493	17.024	17.1376	2.5532	32.9859	0	1.64396	4.19665	5.91247	9.64667	5.25498	5.21724	4.32713	6.08802	0	0	5.06947	0	2.71933	0.335138	0	11.0072	6.99852	7.14189	7.3182	8.74907	5.56332	4.29691	5.64259	2.57276	0	0.236468	0	13.8999	4.04022	2.00249	18.8107	4.7122
TCONS_00792625	2.19429	0.993312	1.79698	16.6751	2.57643	1.96358	1.7619	4.6208	3.1127	3.29683	4.87374	6.23971	2.78383	9.23017	1.7912	3.81262	4.01553	1.7219	3.74556	6.19563	7.59423	2.02601	8.59599	1.72788	0.598387	0.406976	5.587	4.92405	0.403472	5.42642	8.73522	7.34821	17.2398	13.8964	11.55	9.78654	8.10787	7.03178	4.17019	9.27934	6.03487	2.52979	3.45564	4.0913	9.0885	13.0888	6.23135	1.27984	7.04136
TCONS_00251898	4.84582	1.09198	2.15128	5.43827	1.75498	1.16824	0.860732	1.42576	0.837317	1.23472	0.368503	1.0354	0.373588	1.49574	0	1.57174	0	1.85709	2.17991	5.46167	5.75059	1.35344	6.4031	2.3063	0	0	0	0.487175	0	2.92642	9.70648	0	6.44544	2.37093	7.92194	4.39053	5.71515	1.32139	5.01576	6.59363	1.64076	0	0	0.500502	12.7408	6.64403	6.71208	82.0884	5.02895
TCONS_00084529	1.28591	1.95616	0.657961	7.44291	0.210253	1.36408	0.934092	0.697277	3.357	1.06551	2.75975	2.64072	1.6731	3.68934	0.0554773	1.54192	4.01553	2.0376	1.84879	5.50169	7.28841	2.02829	5.33993	1.19746	0.738426	2.19869	0	1.70954	0.133556	7.04534	5.56951	2.93929	16.1147	6.84321	7.21399	9.59987	8.21043	10.4339	2.35642	6.90214	2.37628	8.3483	0.720103	0.247957	13.6933	5.68012	4.46108	60.121	2.5708
TCONS_00668442	8.25614	1.15886	3.20373	6.62911	2.73258	3.09143	3.59469	5.73808	7.60322	3.31749	3.5461	4.16248	3.93826	8.40705	1.30025	2.19073	0	1.18881	2.03878	3.72677	3.55839	3.44329	2.48958	0.389509	0.63258	0.209389	0	0.0941962	0.562404	6.99532	6.09413	9.5288	14.1283	8.62518	7.89728	14.7545	11.2654	9.15628	5.70513	8.14393	3.19784	1.26489	2.95582	2.62785	7.91329	2.11691	5.00264	15.0387	4.65872
TCONS_00071715	2.06467	1.57192	0.26666	0.305907	1.70697	0.431811	0.216242	5.67374	0	0.0404659	0.471624	0.244988	0.503328	0.268161	0	0.0781562	0	1.86578	1.20435	3.32215	4.18906	0.517549	8.61396	0.941545	0.537591	2.80528	0.640171	4.08372	0	0.960197	11.3532	3.0958	2.52044	2.31173	2.73111	1.87616	1.614	4.00966	1.43805	3.47851	0.664232	1.41567	2.20825	0	7.62318	4.28246	3.36355	8.26614	1.34299
TCONS_00531219	0.493716	0	0.206211	0.313035	0.156148	0.299992	0.136338	0.0316197	0.24318	0.425397	0.503573	0.804822	0.132469	0.400474	0.812656	0.474057	0	0.208715	0.360145	0.118597	0.471191	0.27826	0.130242	0.160955	0.222258	1.22093	0.385297	0.119957	0	1.38428	1.74198	13.5942	1.86069	0.595669	0.72276	2.55997	4.44732	1.6108	0.808919	0.810462	1.00054	4.30064	2.05744	0.247957	4.81357	0.218466	1.66405	4.47943	13.0208
TCONS_00050268	9.81946	18.2107	8.89785	15.3027	13.5145	10.4179	9.43421	4.57913	6.7604	5.60993	7.21787	4.96978	3.25873	3.59859	5.03847	3.38161	0	1.47144	1.60867	1.54322	2.88589	4.04096	0	1.25316	0.444601	1.83139	0.385297	0.329912	0.534224	2.16175	4.69368	4.22522	5.95522	3.67968	3.48626	4.20653	4.78764	2.695	2.14539	3.13062	1.00054	1.01192	0.754393	2.97549	14.1703	1.2671	5.80648	0	2.73829
TCONS_00248184	24.808	6.0597	3.08524	7.88569	1.82103	1.92874	2.31797	2.0413	4.24403	2.13323	1.22038	2.72442	1.99781	1.91892	1.14834	2.80959	0	0.0461468	0.111237	0.733461	0.315678	0.422585	0.239125	0.168008	0.641163	0.907555	0	0.0572494	0	0.382478	1.63456	3.19813	1.15312	0.209492	0.777634	1.31694	1.04522	0.720494	0.716245	0.650714	1.41539	0.787017	0.29027	0	2.56282	1.55419	0.985119	45.2285	2.4416
TCONS_00049572	23.3692	21.6873	24.4071	35.2304	23.2997	24.1812	22.9868	27.7294	20.6703	17.685	11.5822	23.0748	11.2037	21.9228	22.5377	19.1993	5.35404	4.58917	6.72088	9.87309	11.1431	10.0243	3.77703	5.30162	6.24268	14.8546	8.66918	6.86753	12.8315	3.97321	9.86969	20.2076	7.26433	7.86122	7.04363	8.8277	12.2814	6.75299	6.04931	9.12962	4.62749	4.8066	5.62366	12.3979	9.95165	3.655	8.87124	32.6358	2.3471
TCONS_00325446	28.4196	6.95318	8.10117	18.1094	9.60311	9.16338	9.19756	6.64013	8.60901	9.17263	14.492	12.9128	6.22602	11.2135	9.65105	16.0875	1.33851	2.50465	2.30493	2.03927	2.66802	1.05121	6.90284	1.68023	1.33355	1.01744	0.385297	2.24919	3.60601	4.03961	9.24219	6.61339	5.77332	3.70878	1.61558	4.79994	1.50603	3.53138	1.09028	2.36782	2.75148	1.26489	2.50321	0.371936	8.86995	0.480625	3.71756	7.99898	1.39709
TCONS_00436684	0	0	0	0.149619	0	0	0.0626629	0	0	0	0	0	0.232217	0.0682896	0	0	1.96225	0.769312	0.5364	2.2261	3.05486	1.90817	2.54311	0.777855	0	0	0	0.525981	0.288881	0	1.0795	0	1.95887	2.09875	1.19352	0.850175	0.89309	1.18084	0.437344	1.06289	0.740648	0.432594	1.03379	0.577865	1.72612	0.901653	0.932153	33.6719	0.730676
TCONS_00831091	0	0	0	0.149619	0	0	0.0626629	0	0	0	0	0	0.232217	0.0682896	0	0	1.96225	0.769312	0.5364	2.2261	3.05486	1.90817	2.54311	0.777855	0	0	0	0.525981	0.288881	4.4754	1.0795	0	1.95887	2.09875	1.19352	0.850175	0.89309	1.18084	0.437344	1.53392	0.740648	0.432594	1.03379	0.577865	1.72612	0.901653	0.932153	33.6719	0.730676
TCONS_00045335	0	0	0.82128	0.82097	0	0	0.0462814	0	0	0	0	0.243398	0.509236	0	0	0	0	0.0820249	0	0.524211	1.19205	0.549363	0	0.433786	0	0	0	0.327153	0	0.868247	0	0	1.96419	0.572407	0.49648	1.86118	1.2902	2.0044	0	0.836667	0	0.696704	0	0	0	0.971628	0	13.9297	0
TCONS_00447113	0.109715	0.662208	0.549896	1.13174	0	0.409079	0.476102	2.77399	9.28948	2.30499	4.53215	6.54212	5.11329	8.91017	0.975187	5.27784	0	0.0730501	0.624251	0.546821	1.38703	0.185507	0.260485	0.19062	0.394063	0	0.770594	0.0599785	2.80467	1.6308	1.69359	2.57187	2.94747	1.43791	1.72896	3.51035	1.6763	1.02224	1.61784	0.882021	0.250134	0	1.85169	0.371936	3.67778	1.85792	3.68216	22.7357	2.73829
TCONS_00363193	0.329144	1.48997	0.22585	0.216717	0.62459	0.13636	0.115363	0	0.389088	0.132937	0.111905	0.684099	0.0529874	0.296003	0	0.268632	0	1.04908	1.20048	1.19118	0.88933	1.23685	0.130242	0.519059	1.48803	1.83139	2.50443	2.60906	0.66778	1.57396	3.7743	10.8386	1.94576	3.50451	3.76969	4.87993	5.37937	4.70851	3.48187	2.28042	5.50296	1.77085	1.0973	6.81883	4.38089	1.72588	1.80599	24.9568	0.838363
TCONS_00750647	18.8124	16.4188	13.6879	18.508	13.0152	9.77352	11.3427	9.00066	12.6589	9.10239	12.0058	14.1228	9.11771	13.7413	7.45725	14.5728	64.8856	30.2103	45.69	92.8175	110.549	54.5711	41.0399	19.148	23.279	36.3535	44.2053	35.765	45.4421	84.7253	98.4695	69.632	139.324	112.903	89.613	111.316	103.589	85.6018	54.1564	81.2576	50.8966	48.7561	45.0779	34.6573	106.395	73.1499	106.27	637.785	34.2371
TCONS_00078673	0	0	0	0	0	0	0	0	0	0	0	0	0	0	0	0	14.5737	16.8866	20.1886	48.6187	81.2449	26.9091	31.926	7.80377	18.1826	7.25922	5.36526	21.2289	7.20454	32.3514	14.2036	13.8898	58.4136	53.0237	37.7943	51.4945	42.2318	46.0529	11.7725	32.2192	6.48886	5.33886	18.7143	9.00395	27.2056	23.4739	39.653	117.523	18.1921
TCONS_00279266	14.7092	22.0184	10.1704	9.01649	18.2024	5.79896	5.94196	2.93822	4.90737	2.92131	5.8161	8.73248	2.5169	4.73335	2.42394	9.43336	5.35404	4.03236	5.52292	6.39849	7.80614	5.2287	13.4879	7.14093	6.08629	7.66681	7.32064	12.5105	4.06184	6.06904	17.7586	7.89933	11.3251	7.79172	10.2097	9.46774	7.69625	14.2488	12.3427	4.87122	8.50457	6.07149	2.86501	2.85151	18.1828	5.63223	14.908	35.7625	5.93778
TCONS_00426728	0.0548573	0	0.0785566	0.808437	0.312295	0.231812	0.0110014	0.316197	0.632268	0.0531747	0.22381	0.382291	0.171414	0.246501	0.054177	0.252831	1.42953	1.66865	2.96238	3.81514	7.23385	1.90364	1.68625	0.872349	0.471563	0.446656	1.15589	0.388391	0.461703	3.2976	4.09676	1.65335	10.0023	6.56293	6.38529	3.16212	6.25833	10.1043	2.92368	8.4468	2.44844	1.47436	2.78008	1.07589	9.14838	2.45811	4.86449	2.40737	0.644336
TCONS_00218501	1.48115	2.97993	1.76752	3.62398	1.21014	3.31354	1.90873	4.39513	6.7604	2.6058	5.5393	7.18304	3.04678	8.31299	2.38379	7.5541	6.69255	2.59881	3.52978	3.89218	6.17901	1.19065	10.0287	3.44375	3.24839	3.66278	1.92649	4.70891	5.74291	3.1858	5.66391	7.34821	5.15819	6.81676	7.83705	7.36788	3.55785	5.23512	3.23568	7.58032	2.12614	2.02383	3.25761	0.99183	2.27157	1.98878	3.20376	38.0751	5.17123
TCONS_00814314	1.26172	0.165552	1.23727	2.14309	0.936885	1.33633	1.11187	0.664013	1.99408	1.99405	0.783335	1.5694	1.74859	2.85556	0.054177	1.01426	0	0.814123	0.816328	2.94843	2.4908	1.7005	2.21412	0.375283	0.399244	0	0	1.64941	0	1.6308	0.555112	3.67411	3.4767	2.56952	2.99202	4.67076	2.30145	0.744904	1.84001	0.778679	1.51131	0.505958	1.71453	0.388177	0.887265	0.0436932	1.8523	0	0.057504
TCONS_00724229	0.350648	0	0.09742	0.325532	0	0.0239039	0.132457	0	0	0	0	0	0	0.397775	0	0.127995	0	1.10648	1.58423	2.09327	1.4292	1.19632	0.287184	3.75898	0.308511	1.01357	0.779649	0.316656	1.0205	3.03311	2.99403	0	7.11569	11.5792	4.45973	1.51102	1.35373	0.548324	0.866775	5.64582	0.640094	0	0.215722	0.363754	3.06219	0.921075	4.6904	11.6161	0
TCONS_00278552	0	0	0.0321493	0	0	0	0	0	0	0	0	0	0	0	0	0.107011	0	0	0	0.314509	0	0	0	0	0	0	0	0	0	0	0	1.21301	0	0	0	0	0	0	0.339289	0	0	0	0	0	0	0	0	0	0
TCONS_00178035	0	0	0	0.0505311	0	0	0	0	0	0	0	0	0	0	0	0	0	0	0	0.05434	0	0	0	0	0	0	0	0	0	0	0	0	0.6142	0.69035	0.0521096	0	0	0	0	0.00952691	0	0	0	0	0	0	0	0	0
TCONS_00811742	0.518347	0	0.115046	0	0.0841635	0.0852794	0.318579	0.226017	1.17558	0.395752	0.779083	0.634321	0.846421	1.12744	0.32555	0.315548	0	1.17722	0.424107	1.14619	1.36121	0.494283	4.351	1.64469	1.07862	0	0	2.60145	0.27379	2.61145	2.59091	3.41214	1.26416	1.81164	2.32295	0.320022	0.936126	5.41438	0.777688	3.41472	0	1.55051	1.29406	1.27574	1.8152	0.43726	4.67489	0	0.319206
TCONS_00833221	0	0	0	0	0	0	0	0	0	0	0	0	0	0	0	0	0	0	0	0	0	0	0	0	0	0	0	0	0	0	0	0	0	0	0	0	0	0	0	0	0	0	0	0	0	0	0	0	0
TCONS_00271903	0	0	0.327512	0.311891	0	0.533194	0	0	0	0	0	0	0	0	0	0	0	0	0	0	0	0	0	0	0	0	0	0	0	0	0	0	1.81391	0.73421	0.150986	2.11336	3.15814	0	0	0.0720358	0	0	0	0.310567	0	0.396319	0	0	0
TCONS_00833274	0.569529	0	0	0	0.282081	0.403352	0.108609	0	0	0	0	0	0	0	0.460451	0	0	0	0	0.0614695	0	0	0	0.358455	0.337353	0	0	0	0	0	2.06435	0	2.69234	0.50024	0	0.52506	0.197256	0	0	0	0	0	0	0	0.762329	0	0.249183	0	0.413481
TCONS_00833223	0	0.457254	0	0	0	0	0	0	0	0	0	0.0770014	0.576026	0	0	0	0	0	0	0.303434	0.165182	0.107563	0	0.150864	0	0	0	0.318936	0	0.0877216	2.56928	0	0.703283	0.488694	0	0	0.917276	0	0	0	0	0	0	0.822227	0	0	0.307496	0	0
TCONS_00837540	0	0	0	0	0	0	0.0590762	0	0	0	0	0.0603617	0	0	0	0	0	0	0	0.00866211	0	0.151265	0	0	0	0	0	0.188812	0	0	0	0	0	0	0	0	0.988194	0	0	0	0	0	0	0	0	0	0	0	0
TCONS_00833937	0	0	0	0.225542	0	0.0561393	0	0.126479	0	0.3643	0	0.159415	0.080223	0.100693	0.0558565	0.353536	0	0	0	0	0.0371046	0	0	0	0	0	0	0	0	0	0.132681	0.259392	0.711269	0.214742	0.296006	0	0	0	0	0	0	0	0.0507844	0	0	0	0	0	0
TCONS_00837538	0	0	1.01167	0.271293	0	0	0.188513	0.420383	0	0.690845	0	0.619733	0	0.495752	0	0.510686	0	0	0.450733	0.37289	0.282084	0	0	0	0	0.416743	0	0.470891	0	0	0	0	1.94606	1.93039	1.17976	0	0	0	0.340309	0	0	0	0.379666	0	0	0.195287	0	0	0.955271
TCONS_00812581	0	0	0	0	0	0	0	0	0	0	0	0	0	0	0	0	0	0.301676	0	0	0	0	0	0.0956318	0	0	2.31178	0	0	0	0	0	0.200843	0	0	0	0	0.63918	0	0	0	0	0	0	0	0	0	0	0
TCONS_00171299	0	0	0	0	0	0	0	0	0	0	0	0	0	0	0	0	0	0	0	0	0	0	0	0	0	0	0	0	0	0	0	0	0	0	0	0	0	0	0	0	0	0	0	0	0	0	0	0	0
TCONS_00170275	0	0	0	0	0	0	0	0	0	0	0	0	0	0	0	0	0	0	0	0	0	0	0	0	0	0	0	0	0	0	0	0	0	0	0	0	0	0	0	0	0	0	0	0	0	0	0	0	0
TCONS_00124017	0	0	0	0	0	0	0	0	0	0	0	0	0	0	0	0	0	0	0	0	0	0	0	0	0	0	0	0	0	0	0	0	0	0	0	0	0	0	0	0	0	0	0	0	0	0	0	0	0
TCONS_00028034	0	0	0	0	0	0	0	0	0	0	0	0	0	0	0	0	0	0	0	0	0	0	0	0	0	0	0	0	0	0	0	0	0	0	0	0	0	0	0	0	0	0	0	0	0	0	0	0	0
TCONS_00218553	0	0	0	0	0	0	0	0	0	0	0	0	0.0264937	0	0	0	0	0	0	0	0	0	0	0.0774394	0	0	0	0	0	0	0	0	0	0	0	0	0	0	0	0	0	0	0	0	0	0	0	0	0
TCONS_00176726	0	0	0	0.140709	0	0	0.205503	0	0	0	0	0.188308	0	0.171142	0	0.0930258	0	0	0	0.0441772	0	0	0	0.0885669	0	0	0	0	0	0	0	0	0	0	0	0	0	0	0	0	0	0	0	0	1.45067	0.0400667	0	0	0
TCONS_00812876	0	0	0.0410949	0	0	0	0.114639	0	0	0	0	0	0	0	0	0	0	1.45427	0	1.03952	2.12537	0.58951	0	4.35562	0	3.42897	0	0	2.97523	4.35883	0.260233	0	2.17909	3.42502	2.1284	2.69572	0	0.60718	2.49196	5.93306	0	0	1.1105	0	4.02955	0.788269	0.158722	0	0
TCONS_00124460	0	0	0	0	0	0	0	0	0	0	0	0	0	0	0	0	0	0.183742	0	3.64196	2.27645	0	0	1.5766	0	0	0	0	0	0	0	0	2.73443	0.518413	2.34162	0.218664	0	3.35063	0	0.97443	0	0.470794	0	0	0.360098	1.91285	0	0	0
TCONS_00124459	0	0	0	0	0	0	0	0	0	0	0	0	0	0	0	0	0	0	0	0	0	0	0	0	0	0	0	0	0	0	0	0	0	0	0	0	0	0	0	0	0	0	0	0	0	0	0	0	0
TCONS_00477828	0	0	0	0	0	0	0	0	0	0	0	0	0	0	0	0	0	0	0	0	0	0	0	0	0.163103	0	0	0	0	0	0	0	0	0	0	0	0	0	0	0	0	0	0	0	0	0	0	0	0
TCONS_00379101	0	0	0	0	0	0	0	0	0	0	0	0	0	0	0	0	0	0	0	0	0	0	0	0	0	0	0	0	0	0	0	0	0	0	0	0	0	0	0	0	0	0	0	0	0	0	0	0	0
TCONS_00029068	0	0	0	0	0	0	0	0	0	0	0	0	0	0	0	0	0	0	0	0	0	0	0	0	0	0	0	0	0	0	0	0	0	0	0	0	0	0	0	0	0	0	0	0	0	0	0	0	0
TCONS_00578748	0	0	0	0	0	0	0	0	0	0	0	0	0	0	0	0	0	0	0	0	0	0	0	0	0	0	0	0	0	0	0	0	0	0	0	0	0	0	0	0	0	0	0	0	0	0	0	0	0
TCONS_00245332	0	2.90163	0	0	0	0	0	0	0	0	0	0	0	0	0	0	0	0	0	0	0	0	0	0	0	0	0	0	0	0	0	0	0	0	0	0	0	0	0	0	0	0	0	0	0	0	0	0	0
TCONS_00662351	0	0	0	0	0	0	0	0	0	0	0	0	0	0	0	0	0	0	0	0	0	0	0	0	0	0	0	0	0	0	0	0	0	0	0	0	0	0	0	0	0	0	0	0	0	0	0	0	0
TCONS_00786007	0	0	0	0	0	0	0	0	0	0	0	0	0.0932314	0	0	0	0	0	0	0	0	0	0	0	0	0	0	0	0	0	0	0	0	0	0	0	0	0	0	0	0	0	0	0	0	0	0	0	0
TCONS_00376543	0	0	0	0	0	0	0	0	0	0	0	0	0	0	0	0	0	0	0	0	0	0	0	0	0	0	0	0	0	0	0	0	0	0	0	0	0	0	0	0	0	0	0	0	0	0	0	0	0
TCONS_00827650	0	0	0	0	0	0	0	0	0	0	0	0	0	0	0	0	0	0	0	0	0	0	0	0	0	0	0	0	0	0	0	0	0	0	0	0	0	0	0	0	0	0	0	0	0	0	0	0	0
TCONS_00295170	0	0	0.010232	0	0	0	0.0107917	0	0	0.0270659	0	0	0	0	0	0	0	0	0	0	0	0	0	0	0	0	0	0	0	0	0	0	0.0875866	0	0	0	0	0	0	0	0	0	0	0	0	0	0	0	0
TCONS_00295171	0	0	0	0	0	0	0	0	0	0	0	0	0	0	0	0	0	0	0	0	0	0	0	0	0	0	0	0	0	0	0	0	0	0	0	0	0	0	0	0	0	0	0	0	0	0	0	0	0
TCONS_00256415	0	0	0	0	0	0	0	0	0	0	0	0	0	0	0	0	0	0	0	0	0	0	0	0	0	0	0	0	0	0	0	0	0.00804564	0	0	0	0	0	0	0	0	0	0	0	0	0	0	0	0
TCONS_00528078	0	0	0	0	0	0	0	0	0	0	0	0	0	0	0	0	0	0	0	0	0	0	0	0	0	0	0	0	0	0	0	0	0	0	0	0	0	0	0	0	0	0	0	0	0	0	0	0	0
TCONS_00117628	0	0	0	0	0	0	0	0	0	0	0	0	0	0	0	0	0	0	0	0	0	0	0	0	0	0	0	0	0	0	0	0	0	0	0	0	0	0	0	0	0	0	0	0	0	0	0	0	0
TCONS_00845748	0	0	0	0	0	0	0	0	0	0	0	0	0	0	0	0	0	0	0	0	0	0	0	0	0	0	3.0109	0.133752	0	1.36075	0	0.981538	0.667862	0	0	0.111065	0	0.141286	0.476313	0.0453144	0	1.77465	0.109421	0	0.552371	0	0	0	0
TCONS_00692017	1.63244	0	0.343685	0.394123	0.29184	0.440606	0.31256	0.065927	0.0968829	0	0.273608	0.0953312	0.0537822	0.0346149	0	0.0767183	0	0.136781	0.381249	0.0470099	0.0620977	0.0311343	0	0.111048	0	0	0	0.150006	0	0	0	0	0.180338	0.0400318	0.0669475	0.127118	0	0	0.19502	0.0835094	0.125067	0	0.0696099	0	0	0	0.463633	0	0
TCONS_00531442	25.8939	9.74157	7.64945	8.20116	9.24717	11.033	11.2797	4.27052	7.35313	5.50485	8.08827	7.09477	3.88888	5.98876	3.43287	4.60901	0	1.1309	0.193878	2.53068	3.4139	1.81039	0.65564	2.47853	1.44444	0	0	0.254279	0	0.805063	2.93848	6.55424	3.73715	1.57665	2.85595	1.73747	2.93882	2.63577	2.34703	3.45041	0.275773	4.00491	0.150433	0	2.16454	1.4213	2.23238	0	0.366986
TCONS_00129254	24.4892	25.423	16.4641	26.3037	35.0242	15.4226	18.3611	6.95142	8.03194	7.3883	9.19893	21.8317	6.7723	18.4286	6.65023	28.7217	28.2251	17.8903	21.8136	36.0133	35.0412	19.9142	55.6644	23.039	24.445	9.72061	25.0094	41.759	14.9215	20.9514	57.9286	11.7852	26.5627	28.4694	26.7444	23.4613	19.5694	31.2	29.0017	26.7474	24.2828	61.3226	20.44	14.144	30.7065	15.363	17.2211	34.1076	6.51349
TCONS_00536361	0	0	0.0675292	0	0	0.122792	0.0577653	0.421174	0.123244	0	0.12041	0.184888	0.352843	0.333891	0.683552	0.276628	0	0	0	0.0801987	0.0457453	0.0474743	0	0.0387972	0	0	0	0	0	0.141652	0	0	0.236301	0.202762	0	0.360902	0	0.0864569	0	0.0941169	0	0	0.0950193	0	0	0	0	0	0
TCONS_00450069	0	0	0	0	0	0	0	0	0	0	0	0	0	0	0	0	0	0	0	0	0	0	0	0	0	0	0	0	0	0	0	0	0	0.0606305	0.231907	0	0	0	0	0	0	0	0	0	0	0	0	0	0
TCONS_00296062	0	0	0.0106051	0	0.0598826	0	0	0	0	0.0275976	0	0	0	0.0466466	0	0	0	0	0	0	0	0	0	0	0	0	0	0	0	0	0	0	0	0.00876359	0	0	0	0	0.0755812	0	0	0	0	0	0	0	0	0	0
TCONS_00812832	0	0	0	0	0	0	0	0	0	0	0	0	0	0	0	0	0	0	0	0	0	0	0	0	0	0	0	0	0	0	0	0	0	0.493118	0	0	0	0	0	0	0	0	0	0	0	0.0290997	0	0	0
TCONS_00128360	0	0	0	0	0	0	0	0	0	0	0	0	0	0	0	0	0	0	0	0	0	0	0	0	0	0	0	0	0	0	0	0	0	0	0	0	0	0	0	0	0	0	0	0	0	0	0	0	0
TCONS_00378166	0	0	0	0	0	0	0	0	0	0	0	0	0	0	0	0	0	0	0	0	0	0	0	0	0	0	0	0	0	0	0	0	0	0	0	0	0	0	0	0	0	0	0	0	0	0	0	0	0
TCONS_00174028	0	0	0	0	0	0	0	0	0	0	0	0	0	0	0	0	0	0	0	0.160598	0	0.0208386	0	0	0	0	0	0	0	0	0	0	0	0.0747713	0	0	0	0	0	0.209838	0	0	0.0662152	0	0	0	0	0	0
TCONS_00035334	0	0	0	0	0	0	0	0	0	0	0	0	0	0	0	0	0	0	0	0	0	0	0	0	0	0	0	0	0	0	0	0	0	0	0	0	0	0	0	0	0	0	0	0	0	0	0	0	0
TCONS_00139678	0	0	0	0	0	0	0	0	0	0	0	0	0	0	0	0	0	0	0	0	0	0	0	0	0.0174216	0	0	0	0	0	0	0	0	0	0	0	0	0	0	0	0	0	0	0	0	0	0	0	0
TCONS_00241157	0	0	0	0	0	0	0	0	0	0	0	0	0	0	0	0	0	0	0	0	0	0	0	0	0	0	0	0	0	0	0	0	0	0	0	0	0	0	0	0	0	0	0	0	0	0	0	0	0
TCONS_00248190	0	0	0	0	0	1.03944	0	0	0	0	0	0	0	0	0	0	0	0	0	0	0	0	0	0	0	0	0	0.6681	0	0	0	0	0	0	0	0	0	0	0	0	0	0	0	0	0	0	0	0	0
TCONS_00479294	0	0	0	0	0	0	0	0	0	0	0	0	0	0	0	0	0	0	0	0	0	0	0	0	0	0	0	0	0	0	0	0	0	0	0	0	0	0	0	0	0	0	0	0	0	0	0	0	0
TCONS_00432313	0	0	0	0	0	0	0	0	0	0	0	0	0	0	0	0	0	0	0	0	0	0	0	0	0	0	0	0	0	0	0	0	0	0	0	0	0	0	0	0	0	0	0	0	0	0	0	0	0
TCONS_00481628	0	0	0	0	0	0	0	0	0	0	0	0	0	0	0	0	0	0	0	0	0	0	0	0	0	0	0	0	0	0	0	0	0	0	0	0	0	0	0	0	0	0	0	0	0	0	0	0	0
TCONS_00483737	0	0	0	0	0	0	0	0	0	0	0	0	0	0	0	0	0	0	0	0.207311	0.0146666	0	0.204611	0.00775586	0	0	0	0	0	0.729762	0.185908	0	2.52882	2.01335	0	2.43015	0	0	0	0.443156	0	0	0.845881	0	0.484223	0	1.89907	0	0
TCONS_00031556	0	0	0	0	0	0	0.0178183	0	0	0	0	0	0	0	0	0	0	0.552019	0.833856	1.46528	0.813621	0.296966	1.9341	1.3637	0.196339	0	0	0.562178	0	0.152574	2.32719	0	1.59546	1.67635	1.95087	0.542259	0.214771	2.31324	1.50047	0.346449	0	0	2.61397	1.55779	1.85815	1.06286	0.592438	0	0
TCONS_00805768	1.6845	3.74296	2.90025	4.69284	2.2698	1.75852	3.90962	3.74813	2.75367	0.973841	1.52817	2.9066	2.70962	3.32791	0.535703	1.06348	0	0.59132	1.24089	2.14904	3.69822	1.5765	0	0.412961	0.995698	0	0	2.66763	0	5.416	3.16852	7.68109	6.72169	7.14254	3.8376	6.54386	7.38679	4.54374	2.67365	5.05328	1.08996	0	3.99959	2.87531	5.66562	2.36911	5.8825	23.5915	5.11104
TCONS_00812068	0	0	0.0674605	0.128104	0.736665	0	0.0463234	0	0	0	0	0.173801	0	0	0	0	0	2.8459	4.66738	4.15857	4.25294	3.40631	1.46158	6.5435	2.95369	0.347964	0	1.1775	2.59272	4.83072	4.2457	3.32396	12.3919	5.74083	4.03615	8.43965	11.1917	2.59851	5.50234	5.92069	2.7855	7.23494	2.14892	0.658575	14.9137	6.56558	8.40832	39.1144	0.509154
TCONS_00250807	0	5.32746	0.294283	0.707917	0	0	0	0	0	0	4.87408	23.015	0	5.071	0	0	0	0	0	0	1.8323	0	0	1.45919	0	0	0	0	0	0	0	42.8063	9.23938	9.03749	0	8.36093	0	5.08729	0	0.843723	0	0	0	0	0	16.9408	0	33.9886	0
TCONS_00723937	1.3389	1.91659	0.528617	0.585159	0.98572	1.1795	0.91554	1.07722	0.587815	0.7751	1.46892	0.437642	0.741162	0.622703	0.272023	0.89404	0	1.60774	2.18065	2.86779	2.98695	1.98355	1.06408	0.721575	1.45998	2.12787	0.884449	1.03145	1.237	1.91131	4.20258	2.34371	1.51628	1.21939	2.09388	2.89255	2.55457	1.52141	2.06049	0.981216	2.25246	0.572238	1.99249	1.15052	2.47585	2.36846	2.48386	15.3088	0.193412
TCONS_00360523	8.38483	1.27078	1.8234	5.66536	3.34448	2.21857	2.25733	3.35146	8.0246	2.25453	9.06431	3.39561	3.65568	5.18769	1.35329	2.22695	0	2.04676	2.40097	5.12163	6.03661	6.19902	9.34645	1.14084	1.92581	0.203488	2.31178	1.9753	2.67112	4.98068	4.2335	2.94921	7.40487	4.86956	3.34019	5.48862	7.49202	3.25537	1.79763	4.95567	2.00158	0.252979	2.17149	3.46099	6.3763	3.08048	3.92695	100.915	0.3353
TCONS_00354478	2.35887	1.65552	0.648092	3.29891	0.702664	1.30905	1.19298	2.08876	3.01543	1.14328	1.79048	1.95169	1.29819	1.70668	2.00455	3.12878	0	0	0.0480193	0.324051	0.24555	0.266604	0	0.202534	0	0	0	0.0299892	0.133556	0.132739	0.241942	0	0.13397	0.297792	1.04871	0	0	0	0	0.476743	0	0	0	0	0.162255	0	0.0354054	15.358	0
TCONS_00841716	0	0	0	0	0	0	0	0	0	0	0.292352	0.111408	0	0.0450969	0	0	0	0.013076	0	0	0.402643	0	0	0	0	0	0	0	0	0	0	0	0	0	0	0	0	0	0	0	0	0.505958	0	0	0	0	0	10.7004	0
TCONS_00123269	0	0	0	0	0.12566	0	0	0	0	0	0	0	0	0	0	0	0	0	0	0	0	0	0	0	0	0	0	0	0	0	0	0	0	0	0	0	0	0	0	0	0	0	0	0	0	0	0	5.94484	0
TCONS_00623671	0	0	0	0	0	0	0	0	0	0	0	0	0	0	0	0	0	0	0	0	0	0	0	0	0	0	0	0	29.7254	0	0	0	0	0	0	0	0	0	0	0	0	62.6988	0	0	0	0	0	358.283	0
TCONS_00325415	0	0	0	0	0	0	0	0	0	0	0	0	0	0	0	0	0	0	0	0	0	0	0	0	0	0	0	0	5.21336	0	0	0	0	0	0	0	0	0	0	0	0	24.816	0	0	5.07826	0	0	80.9922	0
TCONS_00237462	0	0	0	0	0	0	0	0	0	0	0	0.0229777	0	0	0	0	0	0	0	0	0	0	0	0	0	0	0	0	0	0	0	0	0	0	0	0	0	0	0	0	0	0	0	0	0	0	0	10.1686	0
TCONS_00672123	0.197925	0	0.0351344	0	0	0.207485	0	0	0	0.186563	0.112129	0.149536	0	0	0	0	0	0	0	0	0	0	0	0	0	0	0	0	0	0	0	0	0	0	0	0	0	0	0	0	0	0	0	0	0	0	0	9.66468	0.185701
TCONS_00787331	0	0	0	0	0	0	0	0	0	0	0	0	0	0	0	0	0	0	0	0	0	0	0	0	0	0	0	0	0	0	0	0	0	0	0	0	0	0	0	0	0	0	0	0	0	0	0	90.518	0
TCONS_00666860	0	0	0	0	0	0	0	0	0	0	0	0	0	0	0	0	0	0	0	0	0.0276211	0	0	0	0	0	0	0	0	0	0	0	0.102777	0	0	0	0	0	0	0.454193	0	0	0	0	0	0	0	18.1657	0
TCONS_00241152	0	0	0	0	0	0	0	0	0	0	0	0	0	0	0	0	0	0	0	0	0	0	0	0	0	0	0	0.119867	0	0	0	0	0	0	0	0.0912788	0	0	0	0	0	0	0	0	0	0	0	25.4534	0
TCONS_00709776	0	0	0	0	0	0	0	0	0	0	0	0	0	0	0	0	0	0	0	0	0	0	0	0	0	0	0	0	0	0	0	0	0	0	0	0	0	0	0	0	0	0	0	0	0	0	0	45.2224	0
TCONS_00269599	0	0	0	0	0	0	0	0	0	0	0	0	0	0	0	0	0	0	0	0	0.264657	0	0	0	0	0	0	0	0	0	0	0	0	0	0	0	0	0	0	0	0	0	0	0	0	0	0	29.6055	0
TCONS_00525955	0	0	0	0	0	0	0	0	0	0	0	0	0	0	0	0	0	0	0	0	0	0	0	0	0	0	0	0	0	0	0	0	0	0	0	0	0	0	0	0	0	0	0	0	0	0	0	8.99501	0
TCONS_00542294	0	0	0	0	0	0	0	0	0	0	0	0	0	0	0	0	0	0	0	0	0	0	0	0	0	0	0	0	0	0	0	0	0	0	0	0	0	0	0	0	0	0	0	0	0	0	0	1.98055	0
TCONS_00692018	3.18408	4.21826	2.11965	1.64556	5.63201	2.05396	1.49961	0.300924	0.970921	0.508164	1.1529	0.942065	0.401645	0.550548	0.233232	0.279457	0	0.587981	0.997481	0.250494	0.176371	0.228761	0	0.948949	0.763131	1.22093	1.92649	0.329822	0.133556	0.32906	0.968301	2.93929	0.36585	0.465866	0.619236	0.755643	0.855253	0.650517	1.11262	0.41568	0	3.5417	0.437994	0	0.811276	0.109233	1.55447	0	0.0558834
TCONS_00130941	18.6515	10.4298	5.93624	5.52627	12.1014	4.9908	4.10297	1.99204	6.80904	1.75772	5.14763	3.78267	4.05354	4.70498	2.1129	7.33208	5.35404	4.31202	5.16208	1.53934	2.70105	2.45797	8.49414	8.53593	5.57387	5.29068	3.66032	2.99988	2.80467	0.511994	4.21033	2.75558	2.1584	2.63759	2.12577	2.3733	3.48943	2.07546	1.09028	2.5986	1.25067	2.78277	1.37162	0.743872	0.973531	2.11912	0.849729	1.91975	0.111767
TCONS_00172143	0	0	0.0325519	0	0	0	0	0	0	0	0	0	0	0	0	0	0	2.20355	1.46939	2.3813	1.90594	1.02415	4.19497	3.50488	2.41001	0	1.24393	1.12034	0.173756	0.330615	0.481997	0	0.724323	1.66812	1.19136	0.917988	1.06199	1.22313	0.587311	0.359678	0.984654	0.902881	1.009	1.13354	0.981968	0.548481	0.124025	0	0.0558834
TCONS_00812865	0	0	0.00981958	0	0	0	0.0106553	0	0	0	0	0.0201608	0.0264937	0.0174293	0	0	0	0.957948	0.55688	0.525707	0.521748	0.623272	0.130242	0.0240003	0.24168	2.67709	0	0.151296	0.133556	0.0955532	0.731439	3.78249	1.47554	1.095	0.943769	1.12982	0.137833	0.0623567	0.422748	0.05678	1.37912	0.506717	0.207321	0	0	0.345985	0.464589	3.19959	3.46689
TCONS_00272243	0	0.165552	0	0	0.242575	0	0	0	0	0	0	0	0.0529874	0	0	0	0	0	0	0.239232	0	0.0743728	0	0.381187	0.324069	0	0	0	0	0.489087	0.542434	5.16708	0.5628	0.796781	0.298713	0	0	0	0.231738	0.0872757	0.156834	0	0	0	0.669627	0.399858	0.234915	3.64945	0
TCONS_00811488	0	0	0	0	0	0.013636	0	0.0632393	0	0	0	0	0	0.0348239	0	0	0	0.683081	0	0	0	0	4.87288	2.49266	0.935706	1.01744	0	4.38002	0	0	0	0	0	1.52233	0	0	0	3.67332	0	0	2.01433	0	0	0	2.34388	0	0	19.8375	0.338039
TCONS_00028419	0.713145	0	0.238056	0.499315	0.0780738	0.109088	0.534035	0.348986	0.291816	0.319048	0.40062	1.06639	0.313765	0.905507	0.595948	0.749864	0	1.49231	1.41664	0.661463	0.394579	0.371617	0.409612	0.559965	0.564193	4.47673	6.3574	1.33416	4.27379	1.6204	2.57001	3.85781	0.40194	0.614507	1.17626	4.00061	7.05704	4.30581	2.7268	0.177849	4.62749	1.70255	2.6482	0.323089	2.21759	2.27211	2.6912	0	0.0561069
TCONS_00209047	0.395686	0	0.173286	0.254811	0.101223	0.194354	0.36764	0.284609	0.261224	0.188797	0.163269	0.207141	0.30693	0.457568	0.472153	0.442896	0	0.0415342	0	0.530168	0.993921	0.076769	2.0939	0.0630834	0.0790041	0	0	0.0302891	0	0.235271	0	0	0.657591	0.494786	0.442627	0.266876	0	0.0719906	0.0398832	0.310669	0	0	0.375345	0	0.140351	0.879151	0	0	0
TCONS_00251899	0	0	0	0	0	0	0	0	0	0	0	0	0	0	0	0	0	0	0	0	0	0	0	0	0	0	0	0	0	0	0	0	0	0	0	0	0	0	0	0	0	0	2.10092	0	0	0	0	0	0
TCONS_00675051	0	0	0	0	0	0	0	0	0	0	0	0	0	0	0	0	0	0	0	0	0	0	0	0	0	0.16218	0	0	0	0	0	0	0	0	0	0	0	0	0.28284	0	0	0	0	0	0	0	0	0	0
TCONS_00028063	0	0	0	0	0.0406374	0	0	0	0	0	0	0	0	0	0	0	0	0	0	0	0	0	0	0	0	0	0	0	0	0	0	0	0	0	0	0	0	0	0	0	0	0	0	0	0	0	0	0	0
TCONS_00210286	0	0	0	0	0	0	0	0	0	0	0	0	0	0	0	0	0	0	0	0	0	0	0	0	0	0	0	0	0	0	0	0	0	0	0	0	0	0	0	0	0	0	0	0	0	0	0	0	0
TCONS_00661037	0	0	0	0	0	0	0	0	0	0	0	0	0	0	0	0	0	0	0	0	0	0	0	0	0	0	0	0	0	0	0	0	0	0	0	0	0	0	0	0	0	0	0	0	0	0	0	0	0
TCONS_00582194	0	0	0	0	0	0	0	0	0	0	0	0	0	0	0	0	0	0	0	0	0	0	0	0	0	0	0	0	0	0	0	0	0	0	0	0	0	0	0	0	0	0	0	0	0	0	0	0	0
TCONS_00328129	0	0	0	0	0	0	0	0	0	0	0	0	0	0	0	0	0	0	0	0	0	0	0	0	0	0	0	0	0	0	0	0	0	0	0	0	0	0	0	0	0	0	0	0	0	0	0	0	0
TCONS_00509278	0	0	3.2271	2.28369	2.58174	1.50828	0	0	5.69012	0	5.7832	4.05508	0	5.26403	0	0	0	0	0	0.199315	0	0.887017	0	1.28851	0.799257	0	0	0	0	0.656054	0	0.372554	0	1.44416	4.38986	0	0	0	0	0.346687	0	0	1.57905	0	0	0	0.933888	0	0
TCONS_00451186	0.384001	0	0.0589175	0.228756	0.0390369	0.0545439	0.0314626	0	0	0	0.111905	0.0603617	0	0.0348239	0	0.0474057	0	0	0	0	0.0929175	0	0	0	0	0	0	0	0	0	0	0	0	0	0	0	0	0	0	0	0	0	0	0	0	0	0	0	0
TCONS_00227752	2.13944	1.32442	1.56131	1.4809	0.195184	1.24087	1.32143	0.727252	0.24318	0.079762	0.89524	0.36217	0.450393	0.487534	0.108354	0.33184	0	0	0.192077	0.630948	0.537556	0	0.260485	0.327628	0.102786	0	0	0.0299892	0	0.284441	0.0967768	0	1.22061	0.672159	0.666073	0.586659	0.342101	0.216839	0.422045	0.762788	0	0	0.102872	0	0.378595	0.611705	0	0.319959	0.111767
TCONS_00805975	0.103735	0	0.0767793	0.383865	0	0.178004	0.166164	0.446438	0.549635	0.0932418	0.292408	0.33374	0.303406	0.88625	0	0.240758	0	0	0.0520289	0.266249	0.225707	0.0854878	0	0.0184604	0.246364	0	0	0.137561	0	0.301621	0.17386	0	0.633068	0.502869	0.85837	0.350075	0.543428	1.06558	0.0521225	0.337836	0	0.691644	0.3833	0	0.0797214	0.0827113	0.0540286	0	0
TCONS_00815105	0	0	0	0	0	0	0	0	0	0	0	0	0	0	0	0	0	0	0	0	0	0	0	0	0	0	0	0	0	0	0	0	0	0	0	0	0	0	0	0	0	0	0	0	0	0	0	0	0
TCONS_00077448	0	0	0	0	0	0	0	0	0	0	0	0	0	0	0	0	0	0	0	0	0	0	0	0	0	0	0	0	0	0	0	0	0	0.130382	0	0	0	0	0	0	0	0	0	0	0	0	0	0	0
TCONS_00207113	0	0	0	0	0	0	0	0	0	0	0	0	0	0	0	0	0	0	0	0.0408611	0	0	0	0	0	0	0	0	0	0	0	0	0	0	0	0	0	0	0	0	0	0	0	0	0	0	0	0	0
TCONS_00450070	0	0	0	0	0	0	0	0	0	0	0	0	0	0	0	0	0	0	0	0	0	0	0	0	0	0	0	0	0	0	0	0	0	0	0	0	0	0	0	0	0	0	0	0	0	0	0	0	0
TCONS_00278556	0	0	0	0	0	0	0.0279492	0.06052	0	0	0	0	0	0	0	0	0	0	0	0	0	0	0	0	0	0	0	0	0	0	0	0	0	0	0	0	0.283499	0	0	0	0	0	0	0	0.513213	0	0	0	0
TCONS_00117627	0	0	0	0	0	0	0	0	0	0	0	0	0	0	0	0	0	0	0	0	0	0	0	0	0	0	0	0	0	0	0	0	0	0	0	0	0	0	0	0	0	0	0	0	0	0	0	0	0
TCONS_00075664	0	0	0	0	0	0	0	0	0	0	0	0	0	0	0.0563441	0	0	0	0	0	0	0	0	0	0	0	0	0	0	0	0	0	0	0	0	0	0	0	0	0	0	0	0	0	0	0	0	0	0
TCONS_00200135	0	0	0	0	0	0	0	0	0	0	0	0	0	0.0294262	0	0	0	0	0	0	0	0	0	0	0	0	0	0	0	0	0	0	0	0	0	0	0	0	0	0	0	0	0	0	0	0	0	0	0
TCONS_00353393	0	0	0	0	0	0	0	0	0	0	0	0	0	0	0	0	0	0	0	0	0	0	0	0	0	0	0	0	0	0	0	0	0	0	0	0	0	0	0	0	0	0	0	0	0	0	0	0	0
TCONS_00124453	0	0	0	0	0	0	0	0	0	0	0	0	0	0	0	0	0	0	0	0	0	0	0	0	0	0	0	0	0	0	0	0	0	0	0	0	0	0	0	0	0	0	0	0	0	0	0	0	0
TCONS_00524696	0	0	0	0	0	0	0	0	0	0	0	0	0	0	0	0	0	0	0	0	0	0	0	0	0	0	0	0	0	0	0	0	0	0	0	0	0	0	0	0	0	0	0	0	0	0	0	0	0
TCONS_00269276	0	0	0	0	0	0	0	0	0	0	0	0	0	0	0	0	0	0	0	0	0	0	0	0	0	0	0	0	0	0	0	0	0	0	0	0	0	0	0	0	0	0	0	0	0	0	0	0	0
TCONS_00704351	0	0	0	0	0	0	0	0	0	0	0	0	0	0	0	0	0	0	0	0	0	0	0	0	0	0	0	0	0	0	0	0	0	0	0	0	0	0	0	0	0	0	0	0	0	0	0	0	0
TCONS_00251902	0	0	0	0	0	0	0	0	0	0	0	0	0	0	0	0	0	0	0	0	0	0	0	0	0	0	0	0	0	0	0	0	0	0	0	0	0	0	0	0	0	0	0	0	0	0	0	0	0
TCONS_00524835	0	0	0	0	0	0	0	0	0	0	0	0	0	0	0	0	0	0	0	0	0	0	0	0	0	0	0	0	0	0	0	0	0	0	0	0	0	0	0	0	0	0	0	0	0	0	0	0	0
TCONS_00510419	0	0	0	0	0	0	0	0	0	0	0	0	0	0	0	0	0	0	0	0	0	0	0	0	0	0	0	0	0	0	0	0	0	0	0	0	0	0	0	0	0	0	0	0	0	0	0	0	0
TCONS_00812789	5.02647	0.615522	1.55417	1.47804	0.995401	1.01409	1.22966	0.389428	0.49565	0	1.97406	0.759491	0.289099	0.47209	0.52205	0.413583	0	0.293776	1.57912	0.936749	0.568814	0	0	0.534844	0.514425	0	0	1.50105	0	2.3776	2.4952	1.16322	2.45093	0.451623	5.74553	1.50499	1.49365	0.813642	3.88587	3.62045	0	0.831541	0.485109	2.32249	5.67293	0.939317	2.97522	0	0
TCONS_00483763	0	0	0.0689923	0	0	0.0444806	0	0	0.0705222	0.0385782	0	0.249575	0	0.0252299	0	0.138314	1.40811	0.491022	1.77395	0.961399	0.146793	0.484869	0	0.23015	1.46367	0.304825	4.85667	0.415171	1.06083	0.564672	2.66838	3.9662	1.21321	3.00199	1.30762	0	1.78019	0.279846	0.587064	0.0412541	0.821066	0	3.96653	2.64285	0.710028	0.195483	0	0	0.338877
TCONS_00530295	0.174007	0	0.252638	0.464363	0.588403	0.20908	0.156107	0	0.631879	0.513827	0.47168	1.06822	0.527914	0.527285	0.204789	0.37776	0	0.256803	0	0.0549741	0.0423674	0	1.17465	0	0.0476316	0	0	0	0	0.568522	0	1.12722	1.78606	1.36828	1.67961	0	0.0786149	0.055325	0.577533	0	0	0	0.107707	0	0.280864	0.112488	0.539118	0.481538	0
TCONS_00833272	0	0	0	0	0.0780738	0	0	0	0	0.102999	0	0	0	0	0	0	0	1.38085	0.190012	0.959086	0.806042	0	0	1.38052	1.07667	0	0.192649	0	0	0.829658	2.23772	1.14393	3.85158	2.84784	2.17146	0.587912	4.7197	2.01159	1.37657	0.517504	0.72639	0	0	0	9.91395	3.08271	6.50269	21.7329	0.415661
TCONS_00530296	0	0	0	0	0	0	0	0	0	0	0	0	0	0	0	0	0	0.230129	0	0.208511	0.395542	0.160433	0	0.0817522	0.223745	0	0.764429	0.509517	0	0	1.43423	0	0	0	0	0.120718	0.717489	0.466576	0.976963	0.453795	0	0	0	0	0.450312	0	0	20.1376	0.172121
TCONS_00811425	0	0	0.0132859	0.0264996	0	0	0	0	0.129323	0	0	0.0660357	0.175759	0.0770478	0.0637122	0	0	0	0.35688	0.115477	0.0588524	0.366253	0.133498	0.527458	0.166129	0	0	0.169949	0	0.134313	0.134181	1.40847	0.415389	0.305977	0.123762	0.312449	0.177106	0	0.39528	0.280634	0.125067	0.678489	0.297643	0	2.24837	0.268517	0.38999	1.48045	0
TCONS_00833785	0	0	0	0	0	0	0	0	0.982496	0	0.257885	0.593094	0.449121	0.706802	0	0.949379	0	0.308418	0	0	0	0	0	0.838121	0	0	0	0	0	0	0	0	1.07361	1.42702	0	0	1.11915	3.07224	0	0.732173	0	0.388322	0	2.15004	0	0.369164	0	2.48064	0
TCONS_00833224	0	0	0	0	0	0	0	0	0	0	0	0	0	0	0	0	0	0.226622	0	0	0	0	0	0	0	0	0	0.746402	0	0	0	0	0	0	0	0	0	0	1.40457	0.0597994	0	0	0	0	0	0	0	24.3879	0
TCONS_00033702	2.26007	3.16502	2.92474	0.834286	4.86735	2.41766	1.776	0.129008	0.198094	0.261513	0.618219	0.84941	0.452142	0.316061	0	0.140179	6.4476	5.80354	7.23685	4.41645	4.75579	3.08756	2.50625	5.82742	5.86523	4.42199	0.298605	2.00982	0.188581	1.96585	3.80943	2.20685	5.30991	2.21208	2.91642	9.7832	6.30671	4.2121	3.90328	4.82508	0.179972	0.834577	1.42731	0.633779	5.61446	2.16882	3.72344	28.4696	0.501386
TCONS_00811264	0.118492	0	0.183911	0	0	0.0851021	0.119275	0.543068	0.159186	0	0.547551	0.957115	0.47225	0.507662	0	0.160784	14.7303	7.60335	12.4929	12.0985	18.254	15.8293	27.6615	8.97742	11.5064	5.28458	13.6459	27.9916	4.66511	9.90251	17.682	4.36576	16.2009	10.6307	10.3275	14.9647	18.8633	7.33152	6.84588	14.6009	5.74646	3.25457	9.15035	2.97549	9.42767	10.3796	10.8361	0.530812	0.827633
TCONS_00215823	0.0558448	0	0.0327876	0.160912	0	0.0852521	0.0762023	0.0328528	0.149118	0.108716	0.114031	0.256517	0.0269706	0.302463	0.112201	0.377982	4.8454	2.6903	3.57288	4.02334	5.22997	2.63196	17.2731	4.29695	1.95214	0.446045	1.00485	6.78494	2.28768	1.99845	2.36929	1.26371	2.52779	4.13457	2.27393	3.41881	1.26896	2.70401	2.07009	4.40872	1.41876	2.17081	0.588598	1.17457	2.18287	1.43615	0.796798	17.0129	0.188551
TCONS_00266031	0.383014	0.331104	0.0359495	0.0887695	0.195184	0	0	0	0	0	0	0	0	0.148889	0	0.260099	4.64864	8.55405	20.2969	8.87768	8.01331	4.54225	30.4302	10.6057	11.6433	2.01738	5.00559	11.5685	2.81296	8.05146	4.48391	0.304951	5.33735	10.0308	4.73361	4.16216	5.2737	6.48894	5.86357	5.38373	3.97251	7.43581	2.04029	0.381854	10.3883	1.63933	4.07321	10.1872	0.264999
TCONS_00575028	0.274287	0	0.294646	0.951145	0	0.409079	0.440476	0.158098	0.635916	0.181246	0.279763	0.765547	0.688837	1.14961	0	0.600583	4.03293	4.54881	6.05564	4.02748	4.81495	4.66587	19.4061	2.93216	3.41137	0.610463	6.74617	8.81893	4.67446	6.30684	8.91203	5.83026	11.2136	6.01094	7.10444	11.2096	7.87363	10.319	9.41325	6.6046	5.50296	1.7243	7.61252	5.33108	10.0975	3.14683	10.41	34.7008	7.18091
TCONS_00813320	2.25173	7.52897	1.52746	1.53516	5.67674	1.81849	1.09517	0.558751	0.744034	1.09207	0.892387	0.658425	1.0819	1.88211	0.132463	0.996215	16.9817	4.15544	10.9146	13.1798	17.0102	10.447	10.652	0	7.6416	4.5447	12.4595	9.26487	5.02718	23.9762	28.9974	44.7615	31.6754	8.5377	16.004	68.2818	47.9676	28.577	21.6358	17.9294	14.5552	6.74821	16.6582	19.0035	47.2711	26.3963	35.5885	48.0998	3.20039
TCONS_00130768	0	0	0	0	0	0	0.128116	0.080061	0	0	0	0.0516495	0.0663403	0.13799	0.273702	0.124408	41.8244	17.4393	22.3962	41.8509	57.2159	29.7154	11.705	9.32916	14.2838	10.373	1.98698	17.4884	2.3009	59.1119	38.5603	43.797	91.6416	50.8405	63.9385	134.099	110.15	94.5087	40.5681	59.4508	33.2316	14.3148	44.8042	28.1325	63.041	48.7607	46.8946	14.6017	40.2174
TCONS_00589121	11.6846	13.9064	5.74423	5.23732	8.90439	6.02638	5.2123	0.695632	2.4318	2.02064	2.2381	2.33399	0.503381	1.0273	0.108354	1.27995	9.36956	5.72845	5.15833	7.6725	9.93226	3.2882	10.5496	1.91357	4.17137	7.52905	7.32064	4.91778	3.20534	13.2272	7.20988	12.8594	11.2609	6.20258	14.4818	19.3537	21.8845	17.4856	10.7079	10.8087	15.1999	4.30064	7.46781	11.654	22.229	12.54	24.3995	39.355	11.9096
TCONS_00580846	0.109715	0	0	0.301043	0	0	0	0.0632393	0.048636	0	0.0559525	0	0	0.0174119	0	0	1.33851	0.263377	0.072029	2.28527	1.63911	1.42222	1.82339	0.047661	0.0341935	0.406976	0	0.209925	0.133556	6.46717	9.77446	4.97345	9.54764	5.96374	4.28693	5.89504	9.57456	6.10411	2.18056	5.33797	3.87708	2.02383	1.40592	0.743872	8.3378	1.44793	4.49648	23.668	2.40343
TCONS_00812835	0.2078	0	0.225723	0.513979	0.728975	0.203558	0.331007	1.02818	1.6652	0.679439	0.648601	0.256175	0.868729	0.617253	0.424748	1.1634	0	0	0.148692	0.182429	0.699526	0.0332676	0	2.23942	0.257819	0	0	0.0522113	0	0	0	0	0	0.100824	0	0	0	0	0	0	0	0	0	0	0	0	0	0	0
TCONS_00648878	0	0	0	0	0	0	0	0	0	0	0	0	0.067347	0	0	0	0	0	0	0	0	0	0	0.133249	0	0	0	0	0	0	0	0	0	0	0	0	0	0	0	0	0	0	0	0	0	0	0	0	0
TCONS_00525473	0	0	0	0	0	0	0	0	0	0	0	0	0	0	0	0	0	0	0	0	0	0	0	0.0197768	0	0	0	0	0	0	0	0	0	0	0	0	0	0	0	0	0	0	0	0	0	0	0	0	0
TCONS_00709262	0	0	0	0	0	0	0	0	0	0	0	0	0	0	0	0	0	0	0	0	0	0	0	0.00620707	0	0	0	0	0	0	0	0	0	0	0	0	0	0	0	0	0	0	0	0	0	0	0	0	0
TCONS_00787046	0	0	0	0	0	0	0	0	0	0	0	0	0	0	0	0	0	0	0	0	0	0	0	0.00716613	0	0	0	0	0	0	0	0	0	0	0	0	0	0	0	0	0	0	0	0	0	0	0	0	0
TCONS_00665852	0	0	0	0	0	0	0	0	0	0	0	0	0	0	0	0	0	0	0	11.8088	17.5711	10.5107	0	25.7462	3.42173	0	0	0	0	0	0	0	0	2.1799	0	0	0	0	0	0	0	0	0	0	0	0	0	0	0
TCONS_00242966	0	0	1.23046	1.65104	0	0.769846	2.22184	0.626259	0	0	0	3.55102	0	3.59353	1.58912	2.45268	0	0	0	9.96483	14.9902	4.29048	0	24.6513	0	0	0	0	0	0	0	0	1.46067	3.2394	0	0	0	0	0.0357331	1.90582	0	0	0	0	0	0	0	0	0
TCONS_00662522	0	0	2.05916	3.19793	0.566425	1.64573	1.89986	2.36638	2.77789	2.0736	1.94664	4.30821	2.07997	4.08172	1.17402	3.16101	0	0	0	7.72743	13.0464	8.49834	0	17.0224	0	0	0	0	0	0	0	0	2.71305	5.38307	0.0478864	0	0	0	0	1.37825	0	0	0	0	0	0	0	0	0
TCONS_00078309	0	0	0	0	0	0	0	0	0	0	0	3.66405	0	0	0	0	0	1.14016	12.9344	34.2137	39.5504	31.6104	0	70.3874	9.61804	0	0	0	0	0	0	4.67714	13.0262	21.3526	2.18846	5.12479	2.36067	0	1.36869	7.68207	0	5.64067	10.0389	0	3.35165	3.42572	0.816094	0	0
TCONS_00479291	0.485158	0.512714	2.03095	5.65544	1.36403	1.76864	3.1629	4.16557	2.86121	2.3671	1.54149	5.25149	2.18639	6.14867	1.68745	3.57735	0	0	2.52073	11.091	20.5249	16.2225	6.70852	31.277	6.33136	0	0	0	0	0	0	0	5.83988	6.54055	0.291613	0	0	0	0	1.46089	0	0	0	0	0	0	0	0	0
TCONS_00813253	0	0	0	0	0	0	0	0	0	0	0	0	0	0.04003	0	0.0531102	0	0	0.0249941	0.128527	0	0	0	0.166709	0.110206	0	0	0	0	0	0	0	0.00811262	0	0	0	0	0	0	0	0	0	0	0.124475	0	0.022786	0	0	0
TCONS_00326193	0	0	0	0.195599	0	0	0	0	0	0.148836	0	0	0	0.656343	0	0.173442	0	2.53895	0	5.31249	7.82871	1.21521	0	5.956	4.7594	0	0	3.19568	0	1.40444	1.53396	0	3.45776	2.73004	0	0	4.2556	0	0	1.72303	0	0	0	6.19993	0	2.54406	0	0	0
TCONS_00077455	0	0	0	0	0	0	0	0	0	0	0	0	0	0	0	0	0	0	0	0.10489	0	0.0329275	0	0	0	0	0	0	0	0	0.0510014	0	0	0.00893376	0.0148378	0	0	0	0	0	0	0	0.0367938	0	0	0	0	0	0
TCONS_00520524	0	0	0	0	0	0	0	0	0	0	0	0	0	0.0229837	0	0	0	0	0	0.0384299	0	0	0	0	0	0	0	0	0	0	0	0	0	0	0	0	0	0	0	0	0	0	0	0	0	0	0	0	0
TCONS_00666211	0	0	0.0393274	0.608853	0	0.388844	0.262146	0.16164	0.254172	0.271403	0	0.0725346	0.216136	0.227644	0	0.0417012	4.72895	6.06083	16.5949	5.89123	3.66816	5.11175	10.2161	19.2288	11.2987	0	0	16.353	0.300902	7.97505	1.20681	0.953063	6.7916	12.0871	5.94232	3.31358	1.62987	7.02237	3.68252	7.95951	0	0	4.80693	0	0	6.20566	0.397956	0	0
TCONS_00174800	0	0	0	0	0	0	0	0	0	0	0	0.0201206	0	0	0	0	2.67702	2.14977	5.78633	4.46582	6.78253	7.99725	3.90727	4.13142	4.68456	0	0.385297	4.98061	0.934892	2.71167	0.338719	0.551116	2.41903	6.72181	3.72718	3.01329	4.0368	1.95155	1.16062	3.75847	0.125067	0.505958	3.84055	0.247957	0.21634	5.63642	1.87648	0	0.279417
TCONS_00318742	0	0	0	0	0	0	0	0	0	0	0	0	0	0	0	0	52.7185	64.6313	86.9522	103.447	118.908	124.149	116.5	124.474	70.1316	26.5549	29.88	96.1791	63.0303	27.4389	40.1918	16.5708	52.31	100.609	50.8769	40.2782	36.0243	24.3129	21.625	32.0179	8.04357	30.789	17.543	15.2465	8.75188	51.2739	21.0743	0	6.74608
TCONS_00209228	0	0	0	0	0	0	0	0	0	0	0	0	0	0	0	0	5.28711	2.15315	4.61684	3.70993	5.37733	1.79611	10.9215	5.34286	2.55499	0.18436	0.86846	1.21948	0.942371	3.07578	0.300492	0.346468	4.29611	3.86335	1.55413	3.00535	0.42814	1.26114	1.98199	3.83738	0.875345	0	0.451882	0	1.11886	2.59732	0.908714	0	0.10562
TCONS_00480137	0	0	0	0	0	0	0	0	0	0	0	0	0	0.0348239	0	0.0158019	4.01553	4.34383	5.52227	3.85071	4.93182	3.77385	11.5916	8.20312	3.14656	1.22093	1.15589	2.57907	3.20721	1.72453	1.20971	3.67411	2.71746	4.6881	2.52258	2.8533	1.26578	2.72598	0.633067	4.91839	1.50081	5.56629	0.685812	3.09947	8.49135	2.25022	3.71756	0	3.07392
TCONS_00207629	0.332161	0.165552	0.108978	0.214465	0.187845	0.13561	0.0526998	0.350757	0.323721	0.109035	0	0.369414	0.131965	0.546125	0	0.291324	6.32713	3.21382	7.10275	3.01852	4.20953	5.61645	11.3011	6.54223	6.01197	0	3.58885	6.01695	2.65189	1.74484	0.765263	0	2.50901	1.46214	1.87718	2.58271	1.44757	2.7186	2.19277	1.68888	0	0.601837	3.26615	1.68264	3.40839	4.00992	1.39097	0	0.488142
TCONS_00207247	0	0	0.279544	0.374053	0	0.0273947	0.334489	0.61905	0	0.4087	0	0.557319	0.0806999	0.121065	0	0.153073	10.095	20.6871	27.2671	15.2	12.0266	27.7515	30.4299	31.2249	14.051	0	4.09108	9.56672	17.9379	14.4443	5.41099	3.06421	11.5618	8.50976	14.6572	6.6861	4.68364	9.98318	4.2648	6.12965	2.40279	1.35698	8.13665	0	10.8948	7.82202	2.47625	0.676713	1.48275
TCONS_00124384	0	0	0.406619	0.12472	0.162862	0.30411	0.219063	0.122842	0.110404	0.175902	0	0.0851703	0	0	0	0.238609	4.77714	0.622251	1.71042	2.06957	1.40467	1.13564	0	1.74134	1.2885	1.98767	0	0.982537	0	0.684953	2.47521	0.36686	0.918877	2.56627	1.56386	1.1883	0.613217	1.24974	1.07393	1.5028	1.47354	0	1.88797	0.405162	0.0892403	0.982355	0.184568	0	0
TCONS_00326072	0	0	0	0	0	0	0	0	0	0	0	0	0	0	0	0	5.36207	0.74221	1.44932	2.05513	4.10379	1.67799	0.334853	2.91854	0.77303	0	2.61289	1.73986	1.09115	0.490225	0.77857	0	1.97093	2.77313	1.47235	0.0533593	0.806436	0.14488	0.329547	0.331217	0.248383	0.668623	0.0707415	0.894506	0.701699	0.294536	0.218841	0.47066	0
TCONS_00078304	0	0	0.280722	0	0	0	0	0	0	0	0	0	0.0726988	0.0465943	0	0	22.064	7.94632	7.5264	14.898	19.3697	15.0183	5.53699	20.9177	11.5935	1.83302	2.36804	7.55036	16.2327	5.2622	4.14597	4.13061	17.3157	22.6077	15.5527	11.3393	13.2923	6.16402	10.111	5.84548	0	4.77447	2.02256	1.67495	3.86535	11.8075	4.05349	4.67908	2.04276
TCONS_00356093	0	0	0	0	0	0	0	0	0	0	0	0	0	0	0	0	17.6563	2.73264	3.20656	15.07	9.01684	1.14994	4.91222	5.89773	3.98221	0	4.06199	3.86054	0	9.47124	0	0	9.08345	13.7084	4.31127	5.47385	0	0	0	8.77305	0	0	2.05826	4.4677	0.576114	12.9214	0	0	0
TCONS_00033054	0	0	0	0	0	0	0	0	0.374789	0	0	0.0593355	0.282026	0.126741	0	0	70.8393	4.91926	18.962	59.4188	63.8865	11.7587	11.5116	25.0076	14.0828	8.84928	5.00771	12.401	16.1744	13.2157	13.1121	14.2475	52.4613	28.3707	20.2899	19.9826	8.01937	1.17307	8.03179	24.9511	7.22138	6.66675	8.50603	19.3759	3.66913	5.95097	7.35918	0.954438	2.82329
TCONS_00241151	0	0	0	0	0	0	0	0	0	0	0	0	0	0	0	0	54.3756	14.9018	34.7706	49.1846	58.597	23.5235	11.3127	32.476	37.053	2.84415	21.6078	15.2605	10.9214	23.8502	18.3735	2.58326	46.1484	36.0236	32.701	15.3142	4.05346	7.68583	9.17142	32.1349	4.19263	5.5453	6.36629	20.3065	4.10251	7.23112	19.2387	0	1.22083
TCONS_00206241	0.0665968	0	0.077447	0.168642	0	0.0441124	0.0668999	0	0.135986	0.158806	0.210437	0.205813	0	0	0	0	73.2124	11.628	25.8009	64.1112	58.0218	20.7382	19.7985	33.2505	20.4042	2.43758	7.1018	14.3198	22.0902	13.3993	5.84126	15.1562	43.6628	67.4096	34.163	19.1871	9.47381	8.44275	13.1468	46.1055	4.2249	18.4725	14.4417	24.767	4.19046	10.5263	6.78597	0	1.42044
TCONS_00622949	0	0	0	0	0	0	0.0771882	0	0	0	0	0.221608	0	0.156081	0	0	406.671	131.938	250.365	469.306	451.399	288.973	216.173	312.485	199.24	54.4047	58.051	158.264	157.813	184.241	147.873	138.758	324.914	509.188	301.689	200.925	104.472	90.3169	126.636	399.212	33.2884	90.3941	147.741	137.435	77.873	161.607	124.383	0	17.192
TCONS_00520392	0	0	0.566403	0	0.515716	0	0.740031	0	0.738392	0.0944116	0	0	0	0.624583	0	0.159109	54.1146	21.7932	33.4782	30.1009	25.8228	28.718	32.7975	43.1662	20.517	9.92288	18.9399	18.4457	12.6837	13.2355	20.0621	18.6411	25.7793	33.0771	23.1472	13.3203	13.4026	13.0355	22.3527	23.0639	24.9655	28.5952	26.709	21.4694	24.8619	15.0026	14.3429	0	2.49525
TCONS_00075661	0	0	0.0215932	0.0615957	0.0412229	0.0150268	0.0497948	0	0.0528673	0.0705096	0	0.0776654	0.0643532	0.103758	0.0729765	0.0177771	1.42284	0.322725	0.318872	0.288308	0.364257	0.680393	0.142746	0.812477	0.448841	0	0	0.36098	0.943172	0.0207452	0.053324	0.201157	0.273395	0.404912	0.0649634	0.0607459	0.0771097	0.215042	0.0792741	0.271839	0	0.871765	0.0372739	0	0	0.0748246	0	0	0
TCONS_00174801	0	0	0.0124414	0.0452456	0	0.442788	0.0694169	0.0369318	0.186616	0.0308147	0	0.0686111	0.0329847	0.226407	0	0.0621805	19.1313	4.6408	5.81082	3.44291	4.1361	15.8786	4.53295	24.1531	8.89244	3.17522	8.32685	7.94679	1.0181	0.63802	1.26149	0	2.05706	5.47105	0.41546	1.44803	0.33632	0.255282	0.0566595	3.73409	0	0	5.47038	2.41858	1.28063	3.68447	0.670365	0	0.217945
TCONS_00174802	0	0	0	0	0	0	0	0	0	0	0	0	0	0	0	0	23.8174	5.43608	8.04252	5.73802	4.87691	3.82667	6.53048	11.527	5.58009	4.65519	5.38067	3.15976	5.44214	1.76604	0.774215	0	2.1194	5.33582	1.59061	1.09057	0.639764	2.8996	1.25801	1.94188	0.606451	1.24364	2.47184	2.837	0.478653	1.75636	0.316064	0	0
TCONS_00790625	0	0	0	0	0	0	0	0	0	0	0	0	0	0	0	0	0	3.66913	0	0	0	0	0	0	0	0	0	3.46969	0	0	0	3.68752	0	0	0	0	0	0	0	0	0	0	5.41888	0	0	7.39512	2.51311	0	0
TCONS_00074910	0	0	0	0	0	0	0	0	0	0	0	0	0	0	0	0	0	0.106643	0	0	0	0.0303768	0	0	0.033048	0	0	0.0653166	0	0	0	0	0	0	0.0352877	0.102772	0	0	0.0643618	0	0	0	0.113468	0	0	0.104754	0	0	0
TCONS_00174822	0	0	0	0	0	0	0	0	0	0	0	0	0	0	0	0	0	0.282287	0	0	0	0.137229	0	0	0	0	0	0	0	0	0	0	0	0.0118606	0	0	0	0	0	0	0	0	0	0	0	0.30712	0	0	0
TCONS_00403853	0	0	0	0.0906116	0	0	0.155089	0	0	0	0	0.024527	0.0903171	0	0	0	0	0	0	0	0.0867323	0	0	0	0.18603	0	0	0	0	0	0	0	0	0	0	0	0	0	0	0	0	0	0	0	0	0.193692	0	0	0
TCONS_00625687	0	0	0	0	0	0	0	0	0	0	0	0	0	0	0	0	0	0	0	0	0	0	1.06082	0	0	0	0	0	0	1.0823	0	0	0	0	0	0	0	0	0	0	0	0	0	0	0	1.39825	0	0	0
TCONS_00823344	0	0	0	0	0	0	0	0	0	0	0	0	0	0.0226355	0	0	0	0	0	0	0	0	0	0	0	0	0	0	0	0	0	0	0	0	0	0	0	0	0	0	0	0	0	0	0	0.0526722	0	0	0
TCONS_00372378	0	0	0	0	0	0	0	0	0	0	0	0	0	0	0	0	0	0	0	0	0	0	0	0	0	0	0	0	0	0	0	0	0	0	0	0	0	0	0	0	0	0	0	0	0	0.764631	0	0	0
TCONS_00292484	0	0	0	0	0	0	0	0	0	0	0	0	0	0	0	0	0	0	0	0	0	0	0	0	0	0	0	0	0	0	0	0	0	0	0	0	0	0	0	0	0	0	0	0	0	0.0611487	0	0	0
TCONS_00814236	0	0	0	0	0	0	0	0	0	0	0	0	0	0	0	0	0	1.8931	0.505715	0	0	0.451199	3.121	0	2.12715	0	0	0	2.3797	0	1.44894	0	0.451598	0	0.757722	0.73951	0	1.39239	1.01871	0.552886	0.375202	2.07898	0	0.247957	1.60508	0.273323	0.405144	0	0
TCONS_00378174	0	0	0.496772	0.787536	0.101223	0	0.186416	0	0.586891	0	0.463958	1.94503	1.84232	0.809898	0.701701	0.459788	0	4.64166	4.47612	2.90432	0.979367	3.62082	10.2904	4.09564	7.79611	0	12.8691	10.4889	0	3.40537	4.15913	0	4.7427	3.80218	3.72444	2.63855	3.6546	5.44858	6.01242	4.75954	0	7.77151	0	0	7.62783	8.36469	5.57408	0	0
TCONS_00666212	0	0.165552	0	0.10164	0	0	0.054619	0	0.137786	0	0	0.0168007	0	0	0.054177	0	0	1.06239	1.70048	0	0.16797	0.83172	1.98932	0.9347	2.26929	0.397819	3.03653	2.90656	2.74751	1.44134	1.45006	0.705796	0	0	0.488742	2.46919	1.16304	1.80608	2.0172	0.359051	2.22094	8.5307	2.5744	3.08781	1.12578	2.92646	0.384184	0	0.0558834
TCONS_00173667	0	0	0	0	0	0	0	0	0	0	0	0	0	0	0	0	0	3.97511	4.02303	0.850734	1.46526	0	0	0	2.39943	0	7.57147	6.415	2.49963	1.58728	2.60872	0	3.34777	2.22778	4.68542	2.6886	1.22031	2.02515	1.90008	2.59058	0	14.3436	4.25327	3.4595	3.52791	4.32122	3.52209	0	0
TCONS_00644334	0	0	0	0	0.156148	0	0	0	0	0	0	0	0	0	0	0	0	3.79136	4.96092	0	0	2.62339	7.12712	0	6.31676	0.416132	5.29283	5.14918	4.30504	0	3.8778	0	0	0	0	7.43235	2.75056	0	3.31175	0	0.657478	9.26535	1.47844	4.00327	1.58485	4.02871	1.90867	0	0
TCONS_00581185	0	0	0	0	0	0	0	0	0	0	0	0	0	0	0.0739517	0	0	0.977484	0.752199	0.309177	0.0647257	0.693781	4.2769	0.441226	0.558876	0	2.94155	0	0.650417	0.553333	1.10553	0	0.268535	0.866115	0	1.07012	1.21798	1.10359	1.79847	0.203943	0	4.71679	2.07105	0.256636	0	1.11348	1.32593	0	0
TCONS_00033053	0	0	0.0250203	0	0	0	0	0.125657	0	0	0	0	0	0.0785626	0	0	0	0.0600263	0	0.088806	0.0343372	0.207474	0	0.0785951	0	0	0	0.374835	0	0	0	0	0.0694932	0.133785	0.0810342	0.148745	0.108344	0.204262	0	0	0	0	0.22042	0.39512	0.514295	0.352626	0	0	0.0705249
TCONS_00394136	0	0	0	0	0	0	0	0	0	0	0	0	0	0	0	0	0	4.78701	8.7284	0	0	1.22812	0	0	14.0169	0	0	19.0401	0	0	0	4.20189	0	0	3.13654	0	0	7.79456	2.69778	0	0	0	10.7415	0	17.308	14.148	3.93127	0	0
TCONS_00229832	0	0	0	0	0	0	0	0	0	0	0	0	0	0	0	0	0	10.0521	15.4595	0	0	26.7115	0	0	27.8505	0	0	20.4676	0	0	0	0	0	0	0	32.2554	12.5217	34.1612	0	0	0	0	5.81318	0	17.5807	11.6008	9.63462	0	0
TCONS_00206509	0.0563385	0.196676	0.218152	0.298226	0	0.136414	0.205283	0.0709545	0.181023	0.13525	0.207528	0.274102	0.192291	0.403574	0.31336	0.252562	0	0.616961	1.47782	0.113689	0.224778	1.34261	0.933186	2.16216	0.906419	0.516452	0	0.677187	0	0.716659	0.119858	1.25948	0.0787669	0.37897	0.27652	0.192077	0	0.911747	0.305174	0.31148	1.39387	0.850262	1.93207	0	1.44369	0.899949	0	0	0
TCONS_00294596	0	0	0	0	0	0	0	0	0	0	0	0	0	0	0	0	0	0	5.0609	0	0	5.63941	7.19797	3.56116	4.95221	0	0	9.15562	0	0	0	0	3.54791	0	0.814905	3.6747	3.23652	5.69193	0	1.8419	14.716	15.8466	6.12201	0	0	5.51341	2.99823	0	0
TCONS_00241141	1.95758	1.60867	5.69711	9.25751	1.00122	4.84474	7.57148	8.56883	14.7884	9.4066	2.3415	13.9592	7.0153	9.60099	6.94609	7.10345	26.8532	23.1207	45.4455	19.3926	25.4185	44.3962	64.7058	52.4126	34.0955	0	0	23.0333	0	4.61307	0	10.0992	21.9506	25.4113	15.337	19.3804	6.57587	6.81776	9.42289	15.7851	46.2802	81.5103	58.0585	52.7415	9.53065	23.3542	11.9647	0	2.9065
TCONS_00811694	0	0	0	0	0	0	0	0	0	0	0	0	0	0	0	0	0	1.06232	1.69981	1.28258	1.25691	1.94419	1.09469	1.85666	1.45097	0.586045	2.41254	1.04458	1.94604	0.740931	1.38076	0.683016	1.32482	1.41217	1.1642	1.04735	0.869109	1.03104	1.53596	0.722217	1.76457	4.66771	2.3284	2.17087	0.99722	1.36493	0.489054	0.847252	0
TCONS_00237615	0.0575454	0	0.0108506	0.0158925	0	0.0159132	0.0364232	0.0348132	0	0	0	0.0885506	0.0286397	0.0391072	0	0.107026	0	0.693548	1.20881	0.715607	0.570546	1.06645	1.17856	0.916478	0.781715	0.537004	0.873661	0.69572	1.24434	0.625107	0.276733	0	0.466498	0.608049	0.512267	0.603752	0.637335	0.66582	0.362114	0.315818	1.31596	2.71876	1.39014	1.52047	0.676928	0.640149	0.193915	0	0.238957
TCONS_00380660	0	0	0.335299	0.218282	0	0.123215	0.21533	0.271423	0.192064	0.246837	0	0.455932	0.252512	0.194787	0.203489	0.304613	0	2.25226	3.35703	2.12624	2.2923	2.43048	4.54832	3.65469	2.45653	1.74165	2.13512	2.62976	2.83686	1.39446	1.04509	0.911913	2.46828	2.5299	2.01201	2.39986	2.58605	2.31965	2.64372	1.55641	5.90117	14.0095	5.43664	4.00761	2.03089	3.13366	1.25498	0	0
TCONS_00174025	0	0	0	0	0	0	0	0	0	0	0	0	0	0	0	0	0	7.35978	7.97267	1.4789	4.42285	4.38024	24.0525	5.56958	3.13197	8.67875	0	9.21221	0	3.38445	0	0	4.00149	4.11937	5.89187	1.24009	0	5.37092	11.2638	1.26988	13.0298	12.6763	8.54632	8.71496	7.18422	2.245	16.7574	0	0
TCONS_00626531	0	0	0	0	0	0	0	0	0	0	0	0	0	0	0	0	0	8.17096	9.07217	5.00576	2.34894	4.08789	24.3231	6.63574	0	0	0	11.6018	18.9751	1.40051	0	0	1.50752	6.17969	3.51035	5.74894	0	0	0	6.83302	16.3049	11.7602	0	8.8134	14.3727	8.21723	0	0	0.0885193
TCONS_00028824	0	0	0	0	0	0	0	0	0	0	0	0	0	0	0	0	0	1.5903	1.72305	0.203065	0.185006	4.00772	4.87809	0.357389	1.20927	0	6.03818	8.10717	10.0419	3.82173	0	0	0.416066	0.220579	0.772787	5.00327	1.51524	1.63822	0.625928	0.442536	2.8808	0	4.06124	5.40696	0.178589	2.26929	0.969859	0	0
TCONS_00830001	0	0	0	0	0	0	0	0	0	0	0	0	0	0	0	0	0	0	0	0	0	34.4135	6.89581	0	1.7509	0	4.14599	7.25649	26.0813	8.60476	0	0	0	0	0	21.554	8.4028	14.725	0	0	0	0	21.4396	27.7111	5.03883	0	11.2977	0	1.82593
TCONS_00116855	0	0	0	0	0	0	0	0	0	0	0	0	0	0	0	0	0	0.808769	0	0	0	12.5362	0	0	2.06225	0	5.69739	0	10.4049	11.7132	0	0	0	0	2.63075	10.6091	0	0	0	0	0	0	2.94721	9.31241	0	0.618543	0	0	0
TCONS_00430457	0	0	0.0332	0.019661	0	0.0218312	0	0	0	0.0395619	0	0.0688727	0	0.0645286	0	0.0240821	0	0.118226	0.10994	0.161433	0	0.261719	0	0.326145	0.212821	0.387644	0.410341	0	0	0.035631	0	0	0	0.161863	0.298018	0.119252	0.31552	0.245028	0.165512	0.0784877	0.339683	0	0.507021	0.685974	0	0.448271	0.0632694	0	0
TCONS_00812919	0.618571	0	0	0.769091	0.344852	0.528585	0	0.687316	1.37071	1.24992	0	1.43526	0.820934	0.213923	1.20208	0	0	0.468189	1.78281	0.759538	1.13487	1.32905	0	0.276	2.01798	0	1.49707	0.523942	1.9387	0.888765	0	0.410398	0.319794	1.24451	0.465344	0	0.506002	1.29788	1.10249	0.334792	0.128444	0	2.04533	1.46022	1.61822	2.49021	0	0	0
TCONS_00830273	0	0	0	0	0	0	0	0	0	0	0	0	0	0	0	0	49.9786	45.4043	54.3636	2.9724	0	69.5627	0	22.1297	32.1743	0	19.3724	33.47	13.0536	34.5281	4.94099	18.255	14.2031	16.35	33.5081	65.5528	28.2224	2.02017	40.1762	42.7002	20.0139	0	44.7628	49.9904	24.0178	51.6218	0	0	1.80867
TCONS_00270074	0	0	0	0	0	0	0	0	0	0	0	0	0	0	0	0	0	0	9.56895	2.83108	3.32812	10.4303	4.15694	4.06879	5.24491	0	4.02539	2.31877	0	0	0	0	1.68521	4.20886	0	3.71699	0	2.46521	0	1.41407	0	0	9.20322	11.4953	0	5.3699	0	0	0
TCONS_00621518	1.09874	2.48328	0.74671	0.551351	1.05704	1.02316	0.356901	0.759188	0.693404	0.806819	0	1.85041	0.541585	1.0105	0.921768	0.401005	0	5.58353	3.86267	0.671088	0.822686	4.6408	5.47135	3.86967	4.0077	0	0	2.0719	0.715459	0.0296198	0	0	0.0818705	0.808361	0.227896	0.720017	0	1.11517	0.191819	0.293991	0	0	2.21847	0	0	0.450586	0.778918	0	0
TCONS_00296794	0	0	0	0	0	0	0	0	0	0	0	0	0	0	0	0	0	22.0526	32.1554	5.41412	6.06515	82.5382	58.2644	15.0023	9.03437	0	0	52.6651	0	0	0	0	0	3.22464	0	9.12967	5.27599	1.95561	0	3.1564	0	0	9.64681	0	0	17.015	0	0	0
TCONS_00379591	0	0	0	0	0	0	0	0	0	0	0	0	0.155253	0	0	0	0	10.5302	6.33068	0	0	24.418	14.3901	1.39734	0	0	0	21.5467	0	0	0	0	0	0	0	0	0	0	0	0	0	0	4.25769	0	0	0	0	0	0
TCONS_00207646	0.225135	0.993312	0.162278	0	0	0.0242857	0.0417928	0	0	0.0451985	0.356977	0.0340239	0.170063	0.350711	0	0	4.01553	7.91438	8.55839	1.73867	2.45413	12.0152	0.536077	17.4123	24.0161	1.93293	11.6978	16.6504	4.21716	0.931639	0	0	0.840319	0.657661	0.945569	1.3911	0	0.0547674	1.91179	0.682544	0.38208	0	1.88598	0.499758	0.453341	3.22397	0.0635172	0	0
TCONS_00207628	1.50962	0	0.478115	0.391751	0.904524	0.477259	0.589147	1.26855	1.33306	0.969826	2.02095	2.16888	1.34932	2.35495	0.115451	1.15021	3.04243	19.9727	28.3055	9.55678	12.1101	20.7301	11.4281	22.962	36.1794	1.83668	16.0166	26.8057	15.622	11.599	2.55046	5.23523	4.35465	7.0816	4.08038	11.051	6.03015	8.94152	6.98875	5.70237	4.24803	4.18199	9.48341	10.1496	4.59106	13.1514	8.01903	0.676074	0.51776
TCONS_00214286	1.0735	0.165552	0.280447	0.284284	0.781089	0.285347	0.329497	0.597517	1.29362	0.475249	0.992821	1.20041	0.869365	1.30743	0.0959476	0.456106	0	10.2549	13.5733	3.36248	4.67723	11.1589	16.5539	14.2031	19.5789	2.13153	3.26231	15.9118	9.28053	3.25611	1.03798	2.48039	1.35521	1.90907	1.59994	3.28601	0.856998	1.1468	0.83171	2.40949	0.497642	3.30719	4.5061	1.67756	1.17435	5.00342	2.39914	0.603763	0
TCONS_00174817	0.384001	0	0.190667	0.689183	0.0923613	0.716271	0.475934	0.374124	1.46701	0.846567	0.391668	0.541706	0.973777	2.12375	0.595948	0.587626	3.9138	13.3714	17.4659	11.9355	13.0548	32.1057	11.4056	53.5437	24.8062	6.04277	3.05155	16.6671	5.68668	6.89508	1.74043	4.06393	8.90413	21.3996	10.0236	3.64483	3.77649	6.48535	3.8889	6.55751	2.37628	6.78135	11.6784	12.427	3.37047	9.05867	2.4771	0.319959	0.508539
TCONS_00830269	0	0	0	0	0	0	0	0	0	0	0	0	0	0	0	0	0	0.156025	0.274022	0.0727544	0.0706123	0.854414	0	1.22252	0.976088	0	0	0.103823	0	0	0	0	0.34271	0.066314	0	0	0	0	0	0	0	0	0	0	0	0	0	0	0
TCONS_00694307	0	0	0	0	0	0	0	0	0	0	0	0	0	0	0	0	0	45.7111	94.9897	12.0563	17.6218	55.8193	11.5654	56.1686	39.4124	0	8.07679	48.2047	0	8.77651	0	0	0	0	1.98212	0	22.3035	9.43938	7.84884	0	0	0	0	0	0	8.8465	6.51983	0	0
TCONS_00430456	0	0	0	0	0	0	0.0509379	0.0317461	0.0697927	0.0570032	0.0637299	0	0.0881976	0	0	0.0219805	0	2.88505	4.14587	0.88214	0.763515	2.14073	1.91404	7.46335	1.13117	0	0.603953	1.07676	0	0.567232	0.0663889	0.448425	0.0610754	0.185133	0.321855	0	0.240805	0	0.131467	0	0.136949	1.72304	0.438371	0	0.253497	0.675016	0.119989	0	0
TCONS_00174820	0	0	0	0	0	0	0	0	0	0	0	0	0	0	0	0	3.15219	4.26779	8.14355	4.95886	6.02321	7.35071	8.14939	15.2078	6.4263	0	0	9.13784	0	0.717872	0.791489	1.73785	0.8838	2.60104	0.642789	3.12148	0.149738	1.42491	0.978757	0.645049	0	2.99856	1.34995	1.46865	0	2.65074	0	0	0
TCONS_00707871	0	0	0	0	0	0	0	0	0	0	0	0	0	0	0	0	0	0	5.49055	6.44184	6.16717	13.0298	0	7.30061	4.66	0	0	0	0	0	0	0	7.02263	5.70705	0	0	0	0	0	2.89186	0	0	4.94838	0	0	3.27542	0	0	0.86759
TCONS_00075513	0	0	11.7604	15.274	1.67617	5.87362	10.6622	18.9615	12.5541	11.6944	0	27.3603	13.1284	22.818	8.96245	17.2162	71.9649	35.7946	53.2304	57.6513	70.4327	82.9022	73.446	115.062	38.6168	0	17.6618	29.324	15.8352	8.47219	0	0	39.5075	50.4967	19.8755	24.6676	16.5605	12.9522	9.31091	23.3741	0	0	33.0582	19.9707	6.25715	31.1667	0	0	3.68238
TCONS_00477176	0	0	0.0459262	0.0699874	0	0	0.0942304	0.0809779	0.150334	0	0.183972	0.0327563	0.0406414	0.139609	0	0.024572	2.13091	1.12099	1.65403	1.80404	2.84916	3.39567	2.07945	4.25741	1.03425	0	0	1.40053	0	0.306476	0	0	1.80766	2.3011	0.742913	0.391275	0	0	0.223754	0.606377	0.209488	0	0	0	0	0.548131	0	0	0
TCONS_00525019	0	0.366366	0.469749	0.376557	0	0.330672	0.363351	0.379499	0.520503	0.0576147	0.192365	0.149073	0.5024	0.2169	0.366074	0.204224	7.49297	4.40999	7.26067	4.93377	6.16403	9.31138	9.99193	10.9244	6.25603	1.38779	0	3.06859	1.81529	0	0	0	4.88854	3.6586	0	0	0	2.52227	0	2.38843	0	0	0	0	0	1.63469	0	0	0
TCONS_00326190	0	0	0.0762392	0	0	0	0	0	0	0	0	0	0	0.174293	0	0.121754	0	0	0.896665	1.30923	3.2265	17.3752	0	0.155945	1.91622	0	2.57359	0.965653	2.95452	0	5.79413	13.3365	12.9675	1.98219	0	1.30286	8.59058	2.48306	1.01657	1.08381	0	6.83726	4.0596	0	0.219585	0	7.18938	0	0.349383
TCONS_00479637	0	0	0	0	0	0	0.028159	0	0	0	0	0	0	0	0	0	0	0.0820457	0	0.3053	0.56004	3.89846	0	0	0.302066	0	0	0	1.2979	0	0	0	0.970702	0	0.224169	0	0	0	0	0.569461	0	0	0	1.78393	0	0.153057	0	0	0
TCONS_00665853	0	0	0	0	0	0	0	0	0	0	0	0	0	0	0	0	0	0	0	0.00584772	0	0.0196483	0	0	0	0	0	0	0	0	0	0	0	0	0	0	0	0	0	0	0	0	0	0	0	0	0	0	0
TCONS_00830347	0	0	0	0	0	0	0	0	0	0	0	0	0	0	0	0	0	0	0	0	0	0.0183961	0	0	0	0	0	0	0	0	0	0	0	0	0	0	0	0	0	0	0	0	0	0	0	0	0	0	0
TCONS_00379293	0	0	0	0	0	0	0	0	0	0	0	0	0	0	0	0	0	0	0	0	0	0.13018	0	0	0	0	0	0	0	0	0	0	0	0	0	0	0	0	0	0	0	0	0	0	0	0	0	0	0
TCONS_00518785	0	0	0.0304014	0	0	0.0457351	0.0228418	0	0	0	0	0	0	0	0	0	0	0.028093	0	0.0345116	0.313899	1.20958	0	0.675778	0	0	0	0.0924568	0	0.067659	0	0	0.0575996	0.932787	1.03284	0	0	0.174215	0.121162	0	0	1.06099	0	0.457357	0	0.0592917	0	0	0
TCONS_00518789	0	0	0	0	0	0	0	0	0	0	0	0	0.143357	0	0	0	0	2.27602	18.6222	29.9607	29.5424	106.843	5.23548	15.9676	31.6903	0	0	10.5965	0	82.0712	26.0826	26.23	35.3454	41.4518	63.7054	19.4928	60.0404	0	43.1472	22.6109	16.0001	7.22735	43.0412	0	0	19.6814	12.082	0	0
TCONS_00173669	0	0	0	0	0	0	0	0	0	0	0	0	0	0	0	0	0	1.13862	0	0.272927	0.438486	4.63877	0	0.488536	0	0	0	0.13978	0	1.7957	0.187941	0	1.13959	0.679553	1.66772	0	0	1.67406	0	0.369571	0	0	0	0	0	0.0874738	0	0	0
TCONS_00073978	0	0	0	0	0	0	0	0	0	0	0	0	0	0	0	0	0	0	0	0	0	0.0556985	0	0	0	0	0	0.0339478	0	0.0419266	0	0	0	0	0.0204357	0	0	0	0	0	0	0	0	0	0	0	0	0	0
TCONS_00435431	0	0	0	0	0	0	0	0	0	0	0	0	0	0	0	0	0	0.0177929	0.132869	0	0.033574	0	0	0	0.0289277	0	0	0	0	0	0	0	0	0.0111034	0	0	0	0	0	0.0240834	0	0	0.122898	0.17295	0	0	0	0	0
TCONS_00669488	0	0	0	0	0	0	0	0	0	0	0	0	0	0	0	0	0	0.285793	0.320385	0.0276969	0.0409273	2.22172	0	0.0148445	0.0510167	0	0.346767	0	5.19947	0.221807	0.221329	0	0.115631	0.175451	0.0356987	0.179838	0.958979	0	0	0.0563907	0	0	6.29956	4.60544	0	5.42054	0.183187	0	1.51668
TCONS_00463285	0	0	0	0	0	0	0	0	0	0	0	0	0	0	0	0	0	0	0	0	0	0	0	0	0	0	0	0	0	0	0	3.92468	0	0	0	0	0	0	0	0	0	0	20.7259	14.7098	0	0	0	0	0
TCONS_00377374	0	0	0	0	0	0	0	0	0	0	0	0	0	0	0	0	0	6.85678	8.59762	0	0	0	0	0	0	8.60814	0	2.36426	0	0	0	0	0	0	0.168644	0	0	0	10.8068	0	3.5763	0	27.2594	13.9191	0	12.2458	0	0	0.738443
TCONS_00077447	0	0	0	0	0	0	0	0	0	0	0	0	0	0	0	0	0	0.134621	0.311717	0.193107	0.0745743	0.0545081	0.213207	0.197375	0	0	0	0	0	0.170513	0	0	0.152659	0.590862	0.238851	0	0.0562757	0.795056	0	0.492253	0	0	1.43959	0	0	0.0965402	0.810748	0.513534	0
TCONS_00296795	0	0	0	0	0	0	0	0	0	0	0	0	0	0	0	0	0	0	0	0	0	0	0	0	0	0	0	0	0	0	3.14239	0	0	0	0	0	0	0	0	0	0	0	3.77409	0	0	0.977483	1.34647	0	0
TCONS_00118854	0	0	0	0	0	0	0	0	0	0	0	0	0	0	0	0	0	0	0	0	0	0	0	0	1.3608	0	0	0	0	0	0	4.99036	0	0	0	0	0	0	0	0	0	0	6.07054	0	0	0	0	0	0
TCONS_00574896	0	0	0	0	0	0	0	0	0	0	0	0	0	0	0	0	0	0	0	0	0	0	0	0.00841112	0	0	0	0.0509817	0	0	0	0	0	0	0	0	0	0	0	0	0	0	0.0708444	0	0	0	0	0	0
TCONS_00116856	0	0	0	0	0	0	0	0	0	0	0	0	0	0	0	0	0	0	0	0	0	0	0	0	0	0	0	0	0	0	0	0	0	0	0	0	0	0	0	0	0	0	20.8497	0	0	10.4508	0	0	0
TCONS_00378396	0	0	0	0	0	0	0	0	0	0	0	0	0	0	0	0	0	0	0	0	0	0	0	0	0.345115	0	0	0	0	0	0	0	0	0	0	0	0	0	0	0	0	0	0.674839	0	0	0	0	0	0
TCONS_00581404	0	0	0	0	0	0	0	0	0	0	0	0	0	0	0	0	0	0	0	0.0073986	0.0113949	0.0334685	0	0	0	0	0	0	0	0	0	0	0	0	0	0	0	0	0	0.0126972	0	0	0.092859	0	0	0	0	0	0
TCONS_00648879	0	0	0	0	0	0	0	0	0	0	0	0	0	0.0344582	0	0.0240189	0	0	0	0	0	0	0	0	0	0	0	0	0	0	0	0	0	0	0	0.0533326	0	0	0	0	0	0	0.293905	0	0	0	0	0	0
TCONS_00639015	0	0	0	0	0	0	0	0	0	0	0	0	0	0	0	0	0	0	0	0.0188158	0	0	0	0	0	0	0	0	0	0.0201764	0	0	0	0.00964846	0	0	0	0.030977	0	0	0	0	0.206327	0	0	0	0	0	0
TCONS_00226695	0	0	0	0	0	0	0	0	0	0	0	0	0	0	0	0	0	0	0	0	0	0	0	0	0	0	0	0	0	0	0	0	0	0	0	0	0	0	5.60978	0	0	0	0	0	0	0	0	0	0
TCONS_00787051	0	0	0	0	0	0	0	0	0	0	0	0	0	0	0	0	0	0	0	0	0	0	0	0.00857195	0	0	0	0	0	0	0	0	0	0	0.0205349	0	0	0	0	0	0	0	0	0	0	0	0	0	0
TCONS_00831828	0	0	0	0	0	0	0	0	0	0	0	0	0	0	0	0	0	0	0	0	0	0	0	0	0	0	0	0	0	0	0	0	0	0	0	0	0	0	0	0	0	0	0	0	0	0	0	0	0
TCONS_00244855	0	0	0	0	0	0	0	0	0	0	0	0	0	0	0	0	0	0	0	0	0	0	0	0	0	0	0	0	0	0	0	0	0	0	0	0	0	0	0	0	0	0	0	0	0	0	0	0	0
TCONS_00601396	301.274	115.287	2631.23	1899.96	1182.72	929.196	3773.91	5059.83	2644.45	5211.95	1791.72	3531.44	4705.45	1560.65	4684.92	3717.49	1669.37	4322.61	2474	4074.59	3513.84	3044.8	707.884	2879.22	3273.55	797.102	2156.3	3452.42	1746.49	3588.09	472.886	1366.36	3234.73	2951.15	3168.1	2213.15	2409.8	2965.25	4490.46	4941.7	3238.77	520.802	3419.09	1075.87	2463.56	2979.39	4330.52	332.788	7672.18
TCONS_00257385	0	0	0.0306862	0	0	0	0.0216043	0	0	0	0	0	0	0	0	0	0	0	0	0	0	0	0	0	0	0	0	0	0	0	0	0	0	0	0.0169494	0	0	0	0	0	0	0	0	0	0	0	0	0	0
TCONS_00462026	0	0	0.0235179	0	0	0	0	0	0	0	0	0	0	0	0	0	0	0	0	0	0	0	0	0	0	0	0	0	0	0	0	0	0	0	0	0	0	0	0	0	0	0	0	0	0	0	0	0	0
TCONS_00483735	0	0	0.0178814	0	0	0	0	0	0	0	0	0	0	0	0	0	0	0	0	0	0	0	0	0	0	0	0	0	0	0	0	0	0	0	0	0	0	0	0	0	0	0	0	0	0	0	0	0	0
TCONS_00175854	0	0	0.0114594	0	0	0	0	0	0	0	0	0	0	0	0	0	0	0	0	0	0	0	0	0	0	0	0	0	0	0	0	0	0	0	0	0	0	0	0	0	0	0	0	0	0	0	0	0	0
TCONS_00707870	0	0	0.0368038	0	0	0	0	0	0	0	0	0	0	0	0	0	0	0	0	0	0	0	0	0	0	0	0	0	0	0	0	0	0	0	0	0	0	0	0	0	0	0	0	0	0	0	0	0	0
TCONS_00241458	0	0	0	0	0	0	0.0114314	0	0	0	0	0	0	0	0	0	0	0	0	0	0.0138238	0	0	0	0	0	0	0	0	0	0	0	0	0	0.0153339	0	0	0	0	0	0	0	0	0	0	0	0	0	0
TCONS_00174026	0	0	0	0	0	0	0	0	0	0	0	0	0	0	0	0	0	0	0.286459	0.00486246	0.00790406	0.213039	0	0.0141655	0	0	0	0	0	0.16873	0	0	0	0.268149	0.946164	0	0	0	0	0	0	0	0	0	0	0	0.931869	0	0
TCONS_00072014	0	0	0	0	0	0	0	0	0	0	0	0	0	0	0	0	0	0	0.0266267	0.01508	0	0	0	0	0	0	0	0	0	0	0	0	0	0	0.0463275	0	0	0	0	0	0	0	0	0	0	0.0263907	0	0	0
TCONS_00208777	0	0	0	0	0	0	0	0	0	0	0	0	0	0	0	0	0	0	0	0	0	0.0576617	0	0.00776182	0	0	0	0	0	0	0.0596629	0	0	0	0.594563	0	0	0	0	0	0	0	0	0	0	0	0	0	0
TCONS_00457519	0	0	0	0	0	0	0	0	0	0	0	0	0	0	0	0	0	0	0	0	0	0	0	0	0	0	0	0	0	0	0	0	0	0	0.0283435	0	0	0	0	0	0	0	0	0	0	0	0	0	0
TCONS_00814119	0	0	0	0	0	0	0	0	0	0	0	0	0	0	0	0	0	0	0	0	0	0	0	0	0	0	0	0	0	0	0	0	0	0	0.508951	0	0	0	0	0	0	0	0	0	0	0	0	0	0
TCONS_00830332	0	0	0	0	0	0	0	0	0	0	0	0	0	0	0	0	0	0	0	0	0	0	0	0	0	0	0	0	0	0	0	0	0	0	0	0	0	0	0	0	0	0	0	0	0	0	0	0	0
TCONS_00520525	0	0	0	0	0	0	0	0	0	0	0	0	0	0	0	0	0	0.011615	0	0	0	0	0	0	0	0	0	0	0	0	0	0	0.00848476	0.00961443	0	0.0311196	0	0	0	0	0	0	0	0	0	0	0	0	0
TCONS_00474909	0	0	0	0	0	0	0.103029	0	0	0	0	0	0	0	0	0	0	0	0	0	0	0	0	0	0	0	0	0	0	0	0	0	0	0	0	0	0	0	0	0	0	0	0	0	0	0	0	0	0
TCONS_00520058	0	0	0	0	0	0	0	0	0	0	0	0	0	0	0	0	0	0	0	0	0	0	0	0	0	0	0	0	0	0	0	0	0	0	0	0	0	0	0	0	0	0	0	0	0	0	0	0	0
TCONS_00812063	2.44581	0.637706	2.54005	1.08163	0.641181	1.18724	1.7823	1.11769	1.41949	1.46791	0.625941	0.862729	0.59995	1.10332	0.995341	1.59786	0	0.296229	1.2709	0.68303	0.723291	0.629796	0	0.520512	0.37141	0	0	0.133272	1.61963	2.4	2.08428	1.66621	2.08559	1.54164	0.871975	1.49062	0.299647	1.29366	1.32364	0.721907	1.27293	0	0.191856	0	1.26721	2.09677	2.2373	0	0.336083
TCONS_00811201	0	0	0.0214656	0	0.0437213	0	0.0111377	0	0	0	0	0	0.0293285	0.0184566	0	0	0	0	0.0254983	0.0739815	0.159402	0.0471033	0	0	0	0	0	0	0	0.181322	0	0	0.26532	0	0	0.396661	0.0369127	0.0629763	0	0	0	0.252979	0.317462	0	0	0.20029	0	0	0.347818
TCONS_00812729	0.134291	0	0.0947098	0.0663634	0.0390369	0	0.112919	0	0	0	0	0.0281084	0	0	0.054177	0.0158809	0	0.0104775	0	0.0393421	0.0217478	0	0	0	0	0	0	0	0	0.188679	0	0	0.0227526	0.155065	0.345451	0.257997	0	0	0	0.0432564	0	0.252979	0.0342906	0	0.285245	0	0	0	0
TCONS_00278553	0	0	0	0	0	0	0	0	0	0	0	0	0	0	0	0	0	0	0	0	0	0	0	0	0	0	0	0	0	0	0	0	0	0	0	0	0	0	0	0	0	0	0	0	0	0	0	0	0
TCONS_00077449	0	0	0	0	0	0	0	0	0	0	0	0	0	0	0	0	0	0	0	0	0	0	0	0	0	0	0	0	0	0	0	0	0	0	0	0	0	0	0	0	0	0	0	0	0	0	0	0	0
TCONS_00139676	0	0	0	0	0	0	0	0	0	0	0	0	0	0	0	0	0	0	0.846389	0	0	0	0	0.0101803	0	0	0	0.109611	0	0	0.924461	0	0.0140668	0	0	0.689884	1.75334	0.254786	0	0	0	0	0	0	0.437278	0	0	0	0
TCONS_00811854	0	0	0.0129226	0.0134605	0.0393882	0.175631	0	0	0.0619136	0	0	0.08344	0	0.0741922	0	0.0203529	1.88997	0.393198	0.460481	0.12397	1.02559	0	0	0	2.38609	0	0	0	0.26591	1.26622	4.70398	0	0.8363	1.28245	3.62863	2.09445	2.35643	4.69073	0	0.900964	0	0	0	0	0	0	0	0	1.14863
TCONS_00296788	0	0	0	0	0	0	0	0	0	0	0	0	0	0	0	0	0	0	0	0	0	0	0	0	0	0	0	0	0	0	0	0	0	0.0181738	0	0	0	0	0	0	0	0	0	0	0	0	0	0	0
TCONS_00381523	0	0	0.0109095	0	0	0	0	0	0	0	0	0	0	0	0	0	0	0	0	0	0	0	0	0	0	0	0	0	0	0	0	0	0	0.0194671	0	0	0	0	0	0	0	0	0	0	0	0	0	0	0
TCONS_00424463	0	0	0.0122352	0.0137013	0	0.0167041	0.0283268	0	0	0	0	0.0231789	0	0	0.0624661	0	0	0	0	0	0	0	0	0.00713634	0	0	0	0.0391659	0	0	0	0	0.0322719	0.0329273	0	0	0	0	0	0	0	0	0	0	0	0	0	0	0
TCONS_00379289	0	0	0	0	0	0	0.112751	0.0603619	0	0	0	0	0	0	0.569022	0	0	0.266205	0	0.141773	0	0	0	0	0	0	0	0	0	0.259372	0	0	0.519327	0.794815	0	0	0.235195	0	0	0	0	0	0	0	0	0	0	0	0
TCONS_00600561	0	0	0	0	0	0	0	0	0	0	0	0	0	0	0	0	0	0	0	0	0	0	0	0	0	0	0	0	0	0	0	0	0.773081	0	0	0	0	0	0	0	0	0	0	0.300772	0	0	0	0	0
TCONS_00356081	0	0	0	0	0	0	0	0	0	0	0	0	0	0	0	0	0	0.0944538	0.476496	2.71512	2.72553	9.66683	6.09039	0.58546	10.9203	0	0	0.404735	0	5.17474	0	0	21.3353	0.39129	5.69111	3.33241	3.43682	0	0	0.0127529	0	0	0	1.806	0.295791	0.0289031	0	0	0
TCONS_00709782	0	0	0	0	0	0	0	0	0	0	0	0	0	0	0	0	0	0	0	0.51824	0.896438	0	0	0.942879	0	0	0	0	0	0	0	0	9.54286	0	1.87442	0	0.693953	0	0	0	0	0	0	0	0	0.289839	0	0	0
TCONS_00038009	0	0	0	0	0	0	0	0	0	0	0	0	0	0	0	0	0	0	0	0	0	0	0	0	0	0	0	0	0	0	0	0	0.0124666	0	0	0	0	0	0	0	0	0	0	0	0	0	0	0	0
TCONS_00579788	0	0	0	0	0	0	0	0	0	0	0	0	0	0	0	0	0	0	0	0	0	0	0	0	0	0	0	0	0	0	0	0	0.113666	0	0	0	0	0	0	0	0	0	0	0	0	0	0	0	0
TCONS_00224696	0	0	0	0	0	0	0	0	0	0	0	0	0	0	0	0	0	0	0	0	0	0	0	0	0	0	0	0	0	0	0	0	0.0297711	0	0	0	0	0	0	0	0	0	0	0	0	0	0	0	0
TCONS_00709778	0	0	0	0	0	0	0	0	0	0	0	0	0	0.195571	0	0	0	0	0	4.75288	0	0	0	4.27682	6.49169	0	0	4.78976	0	4.71046	0	0	21.1082	5.48359	18.6085	0	1.40433	0	0	12.8539	0	0	0	0	0	0	0	0	0
TCONS_00118058	0	0	0	0	0	0	0	0	0	0	0	0	0	0	0	0	0	0	2.32704	4.54387	3.17569	0	0	6.78051	1.44194	0	24.9412	0	1.88942	9.36587	0	0	53.489	1.00428	15.4432	0	0	0	0	0	0	0	1.54808	15.7296	0	0	2.99809	0	0
TCONS_00169009	0	0	0	0	0	0	0	0	0	0	0	0	0	0.0359556	0	0	0	0	0.818898	0.36094	0.474688	0.659323	0	0.138611	0.15488	0	3.75222	0	0	0	0.936074	0	4.92052	1.18774	2.45846	0.805669	0	0.0704108	0.192699	0.488542	0	0.985605	0.0853493	0	0	0	0	0	0
TCONS_00242964	0	0	0	0	0	0	0	0	0	0	0	0	0	0	0	0	0	1.99763	2.03388	3.21077	7.98365	1.34681	0	0.977244	1.07151	0	2.28443	0.320405	0	1.03855	2.82487	0.98264	8.80651	5.65298	4.25884	2.97199	3.89236	3.31302	0.0645729	0.931873	0.338807	0	2.9206	1.33922	0.211527	0.13475	0	2.26147	0.310488
TCONS_00666213	0.430356	0	0.166952	0.63026	0.156148	0.129337	0.204307	0.314805	1.68067	1.35556	0.493333	1.74164	0.631663	1.27713	0.79922	1.21984	2.67702	0.703901	0.921779	3.64181	4.1119	2.01066	1.3652	4.26049	1.67341	0	0.719542	1.68932	0.157997	0.706665	0.561693	1.50455	9.77564	7.86971	1.05985	1.43657	0.80842	1.00446	0.999894	6.41177	0.480883	0	0.859083	0.496163	1.50459	0.736733	0.778918	0	0
TCONS_00432882	0	0	0.0282215	0.0182403	0	0	0	0	0.541221	0.178055	0	0.0293559	0	0.241103	0	0.157134	19.1032	0.392718	1.47813	10.7138	10.6672	3.87985	0	9.8031	5.63526	0	2.11682	2.02421	0.651753	3.90596	0	3.02048	36.4861	12.3278	18.1211	2.05808	8.11913	1.66216	0	7.50672	0	1.6522	0.965315	4.51679	0	0	1.7515	0.587765	0.433152
TCONS_00378168	0	0	0	0	0	0	0	0	0	0	0	0	0	0	0	0	0	0	1.98982	6.26966	6.40187	2.6148	0	0	4.21463	7.21242	0	6.71207	0	0	0	0	38.1261	15.4233	5.72457	2.20829	6.91418	0	0	12.8672	0	0	0	0	0	0	0	0	0
TCONS_00077456	0	0	0	0	0	0	0	0	0	0	0	0	0	0	0	0	0	0	0	8.76881	8.88111	7.43586	0	0.535476	3.59512	0	0	0	6.42484	0	0	0	35.4182	14.9648	7.09e-05	0	3.82367	0	0	9.24473	0	0	0	0	0	0.629619	0	0	0
TCONS_00427828	0.0848643	0	0.065418	0.095873	0	0.0168813	0.0617296	0	0.157289	0.0844148	0.121641	0.0510056	0.118188	0	0.119677	0.0883327	2.51372	1.1552	0	12.1305	13.6821	7.94605	0	4.3785	3.0979	3.24746	0	2.29088	1.7791	0	0	0	33.8007	18.9876	15.2235	9.99635	8.60977	4.14144	2.43541	2.48605	4.23953	0	4.78443	4.94427	4.85808	2.44848	2.07953	2.61311	0.830595
TCONS_00033055	0	0	0	0	0.167741	0	0	0	0	0	0	0	0	0	0	0	0	1.06558	7.57022	18.9776	20.7609	4.42579	5.88669	13.5592	8.11194	0	0	0	12.7163	1.9e-05	5.02746	0	32.3698	27.7338	11.9472	1.91848	3.60753	0	4.77916	4.38899	0	0	0	0	0	11.1613	0	0	0
TCONS_00123249	0	0	0	0	0	0	0	0	0	0	0	0	0	0	0	0	0	0.0222385	0.234838	0.0544039	0.414184	0.0424038	0	0.0780768	0	0	0	0.130633	0	0	0	0	0.0528511	0.0759455	0	0	0.107625	0.0448237	0	0	0	0	0	0	0	0	0.056507	0	0
TCONS_00123268	0	0	0	0	0	0	0	0	0	0	0	0	0	0	0	0	0	0	3.55727	13.0046	19.1717	7.19082	1.59208	10.6104	4.11093	0	5.27973	9.91042	1.5423	0	0	0	1.5577	1.37096	0	3.03332	0	0	0	0	3.90998	0.674694	0	0	0	0.825627	0	0	4.01908
TCONS_00831999	0	0	0	0	0	0	0	0	0	0.0326492	0	0	0	0	0	0	0	0.22824	0	0.834888	2.31811	0	0	0	0	0	0	0	0	0	0	0	0	0	0	1.42206	1.00564	0	0	0	0	0	0	0	0	0	0	0	0.273214
TCONS_00709257	0	0	0	0	0	0	0	0	0	0	0	0	0	0	0	0	0	0	0	0	0.258956	0.0192618	0	0	0	0	0	0	0	0	0	0	0.00931091	0	0	0	0	0	0	0.0215329	0	0	0	0	0.0775039	0	0.0477973	0	0
TCONS_00209854	0	0	0	0	0	0	0	0	0	0	0	0	0	0	0	0	0	0	0	0	1.95125	0	0	0	0	0	0	0	0	0	0	0	0.0210407	0	0	0	0	0	0	0	0	0	0	0	0	0	0	0	0
TCONS_00379288	0.109824	0	0.247218	0.124504	0	0.600979	0.225513	0	0.665876	0.346911	0.251115	0.664341	0.403579	0.465752	0	0.143592	0	0.0517299	0	1.23785	1.3759	0.0361893	0	0.749125	0.0504696	0	0	0.209625	0	0	0	0	0.697455	1.53013	0.28814	0	0	0	0	0.526936	0	0	0	0	0	0	0	0	0
TCONS_00379285	0	0	0	0	0	0	0	0	0	0	0	0.163278	0	0	0	0	0	0	0	0.294165	0.260635	0	0	0	0.042759	0	0	0	0	0	0	0	0.141182	0.193607	0	0	0	0	0	0	0	0	0	0	0	0	0	0	0
TCONS_00296586	0	0	0	0	0	0	0	0	0	0	0	0	0	0	0	0	0	1.96157	4.22709	40.319	48.6771	1.18721	33.4444	13.0307	0.340311	0	0	0	0	1.31922	0	0	6.87474	21.357	0.563668	0.727457	0	0	6.05184	20.2591	0	0	0	0	0	0	1.23182	0	0
TCONS_00206512	0	0	0	0	0	0	0	0	0	0	0	0	0	0.0372267	0.143569	0	0	3.50434	7.03464	43.9525	38.5579	4.72205	6.44829	14.7391	3.32209	1.21197	2.04362	3.74904	5.73796	10.1833	5.17079	1.33958	16.7345	36.3443	16.1453	4.11573	3.8251	2.86534	9.28259	26.8264	1.99795	18.069	3.01816	0	2.11354	3.67497	2.29466	4.34216	0.150773
TCONS_00326194	0	0	0	0	0	0	0	0	0	0	0	0	0	0.0137902	0	0	0	0	0.720266	3.00837	2.2867	0	0	1.37878	0	0	0	0	0	0	0	0	0.266831	2.8074	0	0	0	0	0	3.43233	0	0	0	0	0	0	0	0	0
TCONS_00581405	0	0	0	0	0	0	0	0	0	0	0	0	0	0	0	0	0	0	0	17.8798	20.9288	0	0	26.5306	7.00843	42.6053	0	0	0	7.00417	13.5206	0	21.9786	41.6206	0	0	0	0	3.99617	11.605	0	4.87313	0	0	0	0	0	0	0
TCONS_00210409	0	0	0.0297337	0.0966797	0	0	0.0215414	0.0840767	0.325667	0	0	0	0	0.0548476	0	0.046031	1.99706	1.98518	2.76728	2.60166	13.2894	1.32469	5.75059	7.23792	2.23508	1.33081	1.75426	2.87417	0.801469	0	1.46506	7.2988	5.5208	6.17616	3.07703	0.662365	2.86414	1.33012	1.7448	1.55015	1.18514	3.05624	1.03475	1.66045	0.907277	2.23137	2.94775	0	0
TCONS_00078308	0	0	0	0	0	0	0	0	0.284569	0	0	0	0	0.645791	0	0	0	1.29735	9.16259	31.634	30.301	0	0	36.0044	8.37882	0	0	0	0	0	4.22823	8.88785	19.1492	24.6186	12.9864	0	11.0055	7.78257	7.25034	6.49044	0	4.22373	0	0	5.63961	8.84167	5.02923	8.57202	0
TCONS_00708566	0	0	0.695088	0	0	0	0.175267	0	1.1054	0	0	0	0.404612	1.36793	0	0	46.8291	28.0451	26.6591	121.897	180.372	15.7474	0	130.527	55.1918	45.0377	14.978	0	37.3523	18.5917	56.7974	32.8882	113.044	132.736	77.8839	11.514	37.1406	24.8136	39.0901	43.5682	6.37805	18.0736	0	19.609	42.2173	43.829	31.9325	59.5351	3.86724
TCONS_00169008	0	0	0	0	0	0	0	0	0	0	0	0	0.318031	0.0398907	0	0	8.03373	6.54575	5.1996	16.2604	20.7567	5.78548	4.63233	22.6966	5.48989	3.4365	0.469677	5.92539	2.7813	2.63664	5.69614	1.71471	9.39015	9.46707	5.18168	2.53535	3.93677	2.72412	1.32874	3.02574	1.02943	1.69066	0.60955	1.80141	2.76656	3.37454	1.65074	0	0
TCONS_00832000	0.0769649	0	0	0	0	0	0	0	0	0	0	0	0	2.43992	0	0	0	22.8584	32.0566	77.8335	127.032	23.764	11.4249	111.561	38.2432	32.7715	0	24.0893	0	19.8796	26.1545	8.67402	45.4218	64.0367	52.5491	13.5923	17.8408	20.9637	10.7697	17.9682	15.515	8.03258	9.95923	25.3285	24.6152	28.3403	34.4497	0	2.73342
TCONS_00026704	0	0	0	0	0	0	0.157953	0.222191	0	0.079762	0.228454	0.304806	0.0268646	0.157752	0	0.081048	4.01553	3.38264	6.06429	11.3316	11.5728	5.3434	2.47812	3.00794	5.70743	0	2.37073	2.73355	1.26544	4.58007	5.43344	8.63415	9.21785	18.959	4.83579	3.25329	2.35154	0.216436	4.10456	15.4213	3.59131	2.27681	6.20777	5.54954	6.04509	0.172042	3.508	0	0
TCONS_00361081	0	0	0	0	0	0	0	0	1.73412	0	0	0	0	0	0	0	0	1.92835	0	19.4263	25.7108	0	0	15.5016	9.40527	0	8.60985	3.58131	0	1.65624	2.99486	0	29.1704	35.3028	5.11013	0	22.2079	0	15.105	11.9976	0	0	0	0	0	0	0	0	0
TCONS_00830280	0	0	0.302708	0.276277	0	0.415311	0.133947	0	0.667383	0	0.139378	0.29372	0.690824	1.4221	0	0.114643	0	11.9041	16.8597	20.1738	28.0358	8.64767	11.6309	20.3051	9.43191	0	7.88183	3.46031	0	8.22463	3.36658	15.3425	25.3007	38.024	23.1971	7.08308	16.6851	9.17068	12.9567	11.2885	0	0	4.96809	1.8241	7.48337	10.0308	8.43027	0	0
TCONS_00213331	0	0	0	0	0	0.027272	0	0	0	0	0	0	0	0	0	0	0	0	0	0.00654562	0.100722	0.0541526	0	0.0652219	0	0	0	0	0.267112	0.0189627	0	0	0.0227823	0.00886569	0.251733	0	0.136841	0.526609	0.15387	0.0194193	0	0	0	0	0	0	0	0	0
TCONS_00036162	0	0	0	0	0	0.0527712	0	0	0	0	0	0	0	0	0	0	0	0	0	0	0	0	0	0	0	0	0	0	0	0	0	0	0	0	0	0	0	0.797844	0	0.167766	0	0	0	0	0	0	0	0	0
TCONS_00639016	0.164572	0	0	0	0	0	0	0	0	0	0	0	0	0	0	0	0	0	0	0.0833141	0	0	0.130242	0	0.222258	0	0	0	0	0	0	0	0	0	0.736932	0	0	0.836379	0	0	0	0	0	0	0.054085	0	0	0	0
TCONS_00378401	0	0	0	0	0	0	0	0	0	0	0	0	0	0	0	0	0	78.9936	85.7936	20.7322	31.4153	64.965	101.058	60.5691	52.4233	58.2752	51.147	72.0971	69.9912	81.4706	95.1735	36.0843	64.1006	63.5074	91.2767	64.3791	90.159	70.7855	137.486	58.1293	40.4771	77.3037	75.1449	36.2751	157.837	129.278	69.4345	354.343	4.65537
TCONS_00356064	0	0	0	0	0	0	0	0	0	0	0	0	0	0	0	0	0	31.2386	25.3935	2.88814	3.46338	10.5373	61.8471	13.3336	9.49052	28.7811	0	9.9286	21.397	18.2216	24.7913	18.4372	10.1317	17.6337	27.6965	10.9292	13.9178	24.2937	42.5008	12.9247	17.6291	31.956	33.1425	18.4806	54.3371	34.0319	15.2789	147.862	0.711005
TCONS_00573561	0.268636	0.175651	0.248543	0.554963	0.56057	0.118538	0.454603	0.652345	1.53451	0.374376	2.84093	1.41613	2.71314	1.86022	0.843591	1.50019	4.27921	3.92299	6.73742	14.2307	15.1304	5.87018	17.9222	2.312	2.88834	7.60637	3.32762	3.38054	0.484274	5.02734	18.4064	5.68788	9.10393	14.9124	18.2611	10.1347	11.6867	15.3603	7.7537	11.6316	12.347	8.44873	9.61361	5.91862	10.0977	4.03129	5.84557	32.2106	1.79358
TCONS_00427842	10.357	9.39805	7.77083	16.3725	6.39877	8.42758	9.16718	13.6615	17.9337	15.3394	20.0612	17.4759	19.1383	18.6522	22.4836	14.2997	42.6489	37.4138	46.2533	52.7792	57.0105	35.677	76.7462	14.6143	23.1672	37.8809	24.0737	37.9656	30.5003	89.8554	99.1419	76.7879	63.8164	89.9425	106.969	57.8063	137.128	95.3125	90.7742	77.1203	81.5148	38.5697	72.1582	80.9664	80.7201	52.9739	70.3333	138.096	27.6732
TCONS_00433346	17.9266	19.209	11.9879	20.842	14.9403	14.8776	10.9463	12.3772	31.7789	20.6309	24.8869	23.2455	23.9951	24.6702	23.9198	18.0084	112.72	81.5225	109.475	135.129	127.801	103.461	204.429	53.2529	60.6917	72.343	79.7397	92.1258	114.04	125.823	244.435	132.361	210.672	217.688	154.39	181.249	176.154	208.056	143.035	130.433	225.882	202.387	145.732	124.535	144.999	110.641	109.792	263.696	25.4885
TCONS_00204332	0	0	0	0	0	0	0	0	0.0647345	0	0	0	0	0	0	0	0	6.97866	6.5023	7.05656	8.03191	4.66692	17.2661	13.2521	4.84174	4.28566	0	2.62544	1.47619	4.5038	10.9646	1.08772	8.13112	11.2825	2.3982	0.935881	1.76986	3.86516	3.79218	10.769	0.867591	0	2.64604	5.32166	2.00715	3.51588	5.20919	1.70218	0
TCONS_00820591	1.01766	2.48858	3.1034	1.29234	3.53483	7.51036	3.43208	3.17768	6.67466	5.36615	11.53	5.53651	9.97817	7.16489	2.37003	2.35913	14.4452	12.1386	19.0339	4.09609	7.9164	11.4842	2.02852	12.9566	9.41129	8.82771	0	4.76421	1.87232	15.178	2.68144	20.8713	0.740817	12.2286	12.5423	15.7913	24.1324	6.10532	0	9.85114	2.81489	0	5.70441	0	19.8104	16.5418	15.3678	0	0
TCONS_00831144	0	0	0	0	0	0	0	0	0	0	0	0	0	0	0	0	8.3871	86.888	89.3768	69.2455	76.1129	76.2241	157.205	74.8841	34.1016	29.2972	20.5764	73.7289	0	155.492	53.9982	14.194	77.1558	214.789	116.441	61.6924	107.753	79.5289	113.033	157.268	38.9572	4.11318	95.7677	105.967	150.032	196.701	101.771	118.706	0
TCONS_00326071	0	0	0	0	0	0	0	0	0	0	0	0	0	0	0	0	0	31.7705	41.8084	42.0563	37.086	53.0221	65.7287	41.7771	14.2927	0	9.89578	35.4954	18.0999	60.3247	43.0493	10.1032	33.3083	88.8982	52.0289	41.8518	53.4518	48.1997	40.346	68.3743	4.40112	0	37.8841	19.5	88.0289	100.509	45.9163	123.536	0
TCONS_00035981	0	0	0	0.030545	0	0	0	0	0.133603	0	0	0.143862	0	0	0	0	97.584	60.4074	85.9958	90.9031	82.6597	93.0054	107.807	80.7334	54.979	31.5227	20.9338	45.5972	25.0502	92.9017	51.6999	51.2639	77.3548	176.164	123.908	47.705	68.1888	63.4737	75.2311	143.721	28.0925	21.0119	56.9475	23.0029	52.1049	103.566	64.5201	46.8481	6.45917
TCONS_00077453	0	0	0	0	0	0	0	0	0	0	0.143071	0	0	0	0	0	68.4313	38.1614	39.7279	38.9546	41.3611	39.3325	103.111	46.8721	25.3629	17.6943	11.4688	38.4316	36.4943	47.0549	40.6031	18.3342	38.3459	91.2601	56.2394	45.9004	42.9418	36.8706	51.9238	62.3515	25.5958	20.3891	44.5704	27.3904	42.8641	67.0438	35.4079	125.132	0.257287
TCONS_00032256	0	0	0	0	0	0	0	0	0	0	0	0	0	0	0	0	3.70633	9.14366	4.95809	4.03118	4.92697	5.02974	0	6.1182	9.78658	10.8988	1.98967	0	0	7.73327	11.437	0	6.24519	8.36491	8.04594	0	11.4039	5.02209	10.6515	5.89996	0	0	10.1977	0	0	0	4.40227	0	0
TCONS_00574892	0	0	0	0	0	0	0	0	0	0	0	0	0	0	0	0	0	2.6394	5.49449	9.01695	12.9903	16.8254	5.65577	6.87207	3.50638	1.55912	0	3.5752	4.1624	3.43711	8.83926	0	6.77601	18.6565	12.8095	6.9638	9.1366	8.56403	4.4295	14.7247	1.15925	0	9.45077	0	5.01769	8.32755	5.31226	0	1.6124
TCONS_00356089	0	0	0	0	0	0	0	0	0	0	0	0	0	0	0	0	0	0.0201618	0	0.163066	0.213768	0.0486492	0	0.0134149	0	0	0	0	0	0.089068	0.199118	0	0.013717	0.161105	0.273274	0	0.0940779	0.075429	0.0807864	0.199962	0	0	0	0	0	0	0	0	0
TCONS_00215822	5.73073	4.92898	5.57233	9.13871	5.34977	6.07602	5.45418	9.29387	17.1825	7.32239	11.9091	13.9801	11.7334	20.4697	9.66096	12.2851	7.1289	10.6229	18.408	13.2397	14.6577	12.2397	12.5154	13.2687	9.97275	3.44057	5.03217	7.18275	8.90271	12.5487	13.94	10.189	18.7901	15.2556	13.4084	16.2639	12.3717	12.9755	9.84627	7.85964	15.8034	9.83607	11.1606	12.4299	9.26866	8.56197	9.20111	3.28662	2.39757
TCONS_00583913	12.9876	9.31743	9.76577	15.5607	11.2139	10.9607	9.03022	13.5672	18.4101	14.0208	17.4675	15.3589	18.6687	14.8757	21.3534	15.2768	7.01379	8.22508	15.1886	13.2431	12.7708	9.02751	14.6607	5.58282	6.32479	5.91417	5.9802	7.51734	10.1591	10.8522	19.3635	13.6319	19.1589	22.8932	22.5388	17.2578	23.2536	22.6201	20.308	14.5177	32.6641	17.326	13.3927	8.07337	20.3235	10.5296	14.5091	15.0944	2.99339
TCONS_00173459	0	0	0	0	0	0	0	0	0	0	0	0	0	0	0	0	0	0.314804	0	0	0	0	0	0.155945	0.312255	0	0	0	0	0	0	0	0	0	0.696387	13.0612	0	0	0	0	0	0	0	0	0	0.68511	0	0	0
TCONS_00238540	0	0	0	0	0	0	0	0	0	0	0	0	0	0	0	0	0	0	0	0	0	0	0	0	0	0	0	0	0	0	0	0	0	0	0	0.0533326	0	0	0	0	0	0	0	0	0	0	0	0	0
TCONS_00355688	0	0	0	0	0	0	0	0	0	0	0	0	0	0	0	0	0	0	0	0.119851	0.31165	0	0	0.491913	0	0	0	0	0	0	0.326332	0	0.509354	0	0.487041	4.47418	0	0	0	0	0.549295	0	0	0	0	0	1.02807	0.929481	0
TCONS_00169010	0	0	0	0	0	0	0	0	0	0	0	0	0	0	0	0	0	0	0	0	0	0	0	0	0	0	0	0	0	0	0.36993	0	0	0	0.105112	0.637938	0	0	0	0	0	0	0	0	0	0	0.252759	0	0
TCONS_00480948	0	0	0	0	0	0	0	0	0	0	0	0	0	0	0	0	0	0	0	0	0	3.34903	0	0	1.76982	0	0	0	0	0	13.2848	0	0	0	0	26.3019	0	0	0	0	0	0	21.4566	0	0	0	0	0	0
TCONS_00811267	0	0	0	0	0	0	0	0	0	0	0	0	0	0	0	0	1.52188	0	0	0	0	0	0	0	0	0	0.530939	0.324783	0	0	1.22587	0	0.318112	0	0	2.46725	1.06482	0.486122	0	0	0	1.10526	1.06201	0	0	0.293444	0.492984	0	0
TCONS_00232852	0	0	0	0	0	0	0	0	0	0	0	0	0	0	0	0	0	0	0	0	0	5.89405	7.79747	0	0	0	0	0	0	0	4.13368	0	0	0	3.46867	6.98996	0	0	0	0	0	0	0	0	0	0	0	0	0
TCONS_00378400	0	0	0	0	0	0	0	0	0	0	0	0	0	0	0	0	0	0.0198279	0.0352462	0	0	0	0	0	0	0	0	0	0	0	0	0	0.0106208	0	0.021286	0.0395995	0	0	0	0	0	0	0	0	0	0	0	0	0
TCONS_00584153	0	0	0	0	0	0	0	0	0	0	0	0	0	0	0	0	0	0.0140569	0.032413	0	0	0.0418782	0	0.00776777	0	0	0	0	0	0	0	0	0.0103976	0	0	0.0350395	0	0	0	0	0	0	0	0	0	0	0	0	0
TCONS_00812836	0	0	0.284493	0	0	0	0	0	0	0	1.64416	0.435731	0	0	0	0	0	0	0	0	0.529904	0	0.174004	0	0	0	1.4649	0	0.135426	0.46271	0.160069	0	1.3814	0	0.976988	1.83995	0.394511	0.283564	0.374811	0.38868	0	0	0.241166	0.587659	0.136835	2.07661	0.606813	0	0.0686248
TCONS_00433347	0	0	0	0	0	0	0	0	0	0	0	0	0	0	0	0	0	0	0	2.17224	0	0	0	0	0	9.40398	0	0	2.78771	0	0	7.7452	14.0294	0	10.8185	15.5854	0	0	0	0	0	0	0	0	0	0	0	0	0
TCONS_00379284	0	0	0	0	0	0	0	0	0	0	0	0	0	0	0	0	0	0	0	0	0	0.0840501	0	0.0329892	0	0	0	0	0	0	0	0	0	0	0.236796	0.22501	0	0	0	0.0207304	0	0	0	0	0	0	0	0	0
TCONS_00270784	0	0	0	0	0	0	0	0	0	0	0	0	0	0	0	0	0	0	0	0	0	0	0	15.6424	8.10717	0	0	0	0	26.5528	9.2855	0	64.2615	0	61.521	55.499	12.794	16.4473	0	10.0571	6.42845	0	1.71518	0	8.59839	0	1.84225	0	0
TCONS_00706701	0	0	0	0.0884083	0	0.10122	0	0	0	0	0	0	0	0	0	0.114279	6.26288	7.23555	12.1064	9.74777	18.3178	6.49933	5.17648	11.7498	17.237	8.15966	3.64375	4.5033	0	3.48232	6.88379	11.0987	23.1816	6.17038	13.9752	19.4972	1.81177	0.752927	4.32979	3.624	0.581437	0	3.35547	7.73776	0.26096	0.213398	3.91102	0	1.18685
TCONS_00035329	0.0713694	0	0.0877379	0	0	0	0.122662	0	0	0	0.757821	0.261889	0.46727	0.23877	0	0.170297	0	2.83785	4.99082	2.77831	5.50437	2.25411	10.8622	2.89982	6.88263	0	0	0	4.66444	0.0624822	0.226797	0	8.99844	1.67579	4.63447	16.3863	0	0.129112	1.60556	1.16562	0	0	0.449687	5.21504	0	0	2.99823	0	0.1458
TCONS_00573519	0.15755	0	0.139202	0.103073	0.0403641	0.101602	0.122442	0.189908	0.0495115	0	0.339072	0.075271	0.113102	0.113891	0	0.152046	27.0513	1.9226	6.68247	14.8945	15.3508	11.2186	7.44595	3.02034	3.59256	13.5702	6.55063	4.51725	6.6424	6.44718	31.652	26.0746	31.2891	15.2735	22.0308	26.2457	13.9296	14.0844	6.4894	6.85052	9.78363	15.8476	10.5514	11.6083	12.9469	5.39109	7.81878	3.52563	1.44207
TCONS_00124385	0	0	0	0.048376	0	0	0	0	0	0	0.0713394	0	0	0.0317071	0	0	60.2289	73.0601	128.188	199.606	237.5	135.226	118.763	42.5792	77.3874	29.3891	99.4409	86.2159	75.2662	165.636	77.0639	182.331	263.381	114.713	202.441	334.163	253.148	180.411	81.554	139.357	59.8373	121.743	151.592	66.7236	84.7953	157.005	160.647	64.8042	52.2793
TCONS_00575928	0	0	0	0	0	0	0	0	0	0	0	0	0	0	0	0	0	0	0	0	0	0	0	0	0	0.486743	0	0	0	0	0	0.34555	0	0.0319233	0	0	0	0	0	0	0	0	0	0	0	0	0	0	0
TCONS_00521189	0	0	0	0	0	0	0	0	0	0	0	0	0	0	0	0	0	0	0	0	0	0	0	0	0	6.52565	0	0	0	0	0	7.23762	0	0	0	0	0	0	0	0	0	0	0	6.36717	0.37151	0	0	0	0
TCONS_00415115	0	0	0	0	0	0	0	0	0	0	0	0	0	0	0	0	0	0	0	0	0	0	0	0	0	55.0095	0	4.79627	7.3978	0	3.2532	19.9939	0	0	0	0	0	0	0	0	0	0	7.24581	42.4751	0	0	0	0	0
TCONS_00549581	0	0	0	0	0	0	0	0	0	0	0	0	0	0	0	0	0	0	0	0	0	0	0	0	0	12.0127	0	1.02002	1.39299	0	0	7.05043	0	0	0	0	0	0	0	0	0	0	0	10.8082	0	0	0	0	0
TCONS_00119428	0	0	0	0	0	0	0	0	0	0	0	0	0	0	0	0	0	0	0.256759	0	0	0	0	0	0	2.17264	0	0	0	0	0	2.53458	0	0	0.751557	0	0	0	0	0	1.90928	0	0	0	2.76456	0	0	0	0
TCONS_00848997	0.921713	1.30273	0	0.0497364	0.162393	0.334368	0.0526683	0	0	0	0	0	0	0	0	0	0	0.0193478	0	0	0	0	0	0	0.0280387	0.906131	0	0	0	0.109017	0.430754	1.84422	0.0446343	0.0262057	0.0937888	0.0959454	0	0.102193	0.0678085	0.0573203	0.675488	0.494321	0	0.651756	0.349173	0.132718	0	0	0
TCONS_00156671	0	0	0	0	0	0	0	0	0	0	0	0	0	0	0	0	0	0.714775	0	0	0	2.28773	4.29734	0	5.01552	10.9537	7.30851	0	9.03519	0	9.51931	11.7419	0	0	0.564263	3.39667	4.51485	5.82656	0	0	1.25505	0	0	21.8276	0	1.37721	1.86179	0	5.65127
TCONS_00819044	0	0	0	0	0	0	0	0	0	0	0	0	0	0	0	0	0	4.62089	1.48008	0	0	0	0	0	8.05309	16.2102	19.1217	12.9007	20.2204	0	0	23.6089	0	0	0	0	0	0	1.89192	0	3.36794	0	0	15.2074	0	0	0	0.489217	0
TCONS_00786003	0	0	0	0	0	0	0	0	0	0	0	0	0	0	0	0	0	0.632719	0	0	0	19.4915	0	0	1.40515	0	0	0	0	0	5.20534	33.8314	0	0	0	6.19818	5.43425	7.91655	2.65181	0	0	0	0	26.1415	13.7759	4.32956	0	0	0
TCONS_00403836	0	0	0	0	2.351	1.71159	0	0	0	0	0	0	0	0	0	0	3.68759	0	0	0	0	0.0323091	0	0	0.120772	0	1.5277	0	0	0	0	5.85065	0.0127941	0	0	0.664898	0.505831	0.33926	0	0	0.484135	3.41977	0.675628	5.03788	0.11558	0	0.387937	0	0
TCONS_00187618	0	0	0	0	0	0	0	0	0	0	0	0	0	0	0	0	0	0	0	0	0	0	0	0	0	0	0	0	0	0	0	44.4661	0	0	0	0	0	0	0	0	0	0	0	27.1295	0	0	0	0	1.62274
TCONS_00403171	0	0	0	0	0	0	0	0	0	0	0	0	0	0	0	0	0	0	0	0	0	0	0	0	0	0	0	0	8.82765	0	0	48.9369	0	0	0	0	0	0	0	0	0	5.37858	0	71.2917	0	0	0	0	0
TCONS_00815106	0	0	0	0	0	0	0	0	0	0	0	0	0	0	0	0	0	0	0	0	0	0	0	0	0	0	0	0	0	0	0	18.9413	0	0	0	0	0	0	0	0	0	0	0	17.164	0	0	0	0	0
TCONS_00831793	0	0	0	0	0	0	0	0	0	0	0	0	0	0	0	0	0	0	0	0	0	0	0	0	0	0	0	0	0	0	0	3.98641	0	0	0	1.05729	0	0	0	0	0	0	0	4.76897	0	0	0	0	0
TCONS_00294613	0.969384	0	0	0	0	0	0.523181	0	0	0	0	0	0	0	0	0	0	0.843479	0	0	0	0	2.47161	0	0	0	0	1.45586	0	2.162	5.14703	4.09057	0	0	0.927429	1.92664	4.69845	1.39198	1.86294	0.395212	3.12018	0	2.50513	3.18675	3.25327	0.839871	0.855996	0	0
TCONS_00256414	0.46157	0	0.405234	0.2394	1.44343	1.14557	0.155845	0.0413269	0	0	0	0	0.0299909	0.0389679	0	0	0	0.0829536	0.197383	0.0825204	0.223126	1.08659	0	0.0943451	0.989219	0	0	2.14438	12.1945	2.95529	12.8211	18.4069	0.758069	0.069394	0.719246	4.68882	7.27889	1.77343	0.327753	0.0236782	0	0	7.2718	8.48833	10.8072	0.485956	2.72381	0	0.0657189
TCONS_00356085	0	0	0	0	0	0	0	0	0	0	0	0	0	0	0	0	0	0	0	0	0	0	0	0	0	0	0	1.47769	0	0	10.0867	13.5248	0	0	0	2.03547	4.18777	4.39939	0	2.38807	0	5.46991	1.86363	12.4271	12.8263	4.08896	5.89797	0	0
TCONS_00002947	0	0	0	0	0	0	0	0	0	0	0	0	0	0	0	0	0	0	25.6991	0	0	29.6897	0	0	50.8323	0	0	42.6275	29.6622	0	22.9826	72.9239	0	0	0	90.1203	36.3177	0	0	0	0	0	15.6087	0	20.5189	0	28.0586	0	0
TCONS_00811266	0	0	0	0	0	0	0	0	0	0	0	0	0	0	0	0	0	0	0	0	0	0	0	0	0	0	0.245627	0	0	0.638551	0	2.92147	0	0	0	1.62297	1.81464	0	0	0	0	0.692909	0	0	0	0	0	0	0
TCONS_00430455	0	0	0	0	0	0	0	0	0	0	0	0	0	0	0	0	0	0	0	0	0.254655	0	0.399844	0	0	0	0	0	0	0	0	0.364655	0.211434	0	0	0	0	0	0	0	0	0	0	0	0	0	0	0	0
TCONS_00433349	0	0	0	0	0	0	0	0.139822	0	0	0	0	0	0.146173	0	0	0	0	3.28147	11.6593	6.80805	0	0.269862	1.82594	0	0	0	0	0	5.47225	5.68051	16.9351	6.93714	1.75127	8.62986	7.24865	0	0	0	0.664754	0	6.74442	0	0	0	0	0	0	0
TCONS_00208493	0	0	0	0	0	0	0	0	0	0	0	0	0	0	0	0	0	0.516694	0	0	0	0	0	0	0	0	0	0	0	0	0	17.9601	0	0	0	0	0	0	0	0	0	0	0	0	0	4.4661	0	0	0
TCONS_00603018	0	0	0	0	0	0	0	0	0	0	0	0	0	0	0	0	0	0	0	0	0	0	0	0	0	0	0	0	0	0	4.7169	26.4111	0	0	0	0	0	0	0	0	0	0	0	0	0	0	10.9023	0	0
TCONS_00707429	0	0	0	0	0	0	0	0	0	0	0	0	0	0	0	0	0	0.0277591	0.24826	0.0445832	0.0163855	0.178102	0	0.104102	0.281225	0.71119	0	0.102293	1.02544	0	0	2.39772	0.0821608	0.0727548	0.312799	0	0	0	0	0	0	0	0.118543	0	0	0.0757859	0.557528	0	0
TCONS_00209853	0	0	0	0	0	0	0	0	0	0	0	0	0	0	0	0	0	0	0	0	0	0	0	0	0	0	0	0	0	0	0	3.48948	0	0	0	0	0	0	0	0	2.12252	0	0	0	0	0	0	0	0
TCONS_00072067	0	0	0	0.0231887	0	0	0	0	0	0	0	0	0	0	0	0	0	0	0	0	0	0	0	0	0	0	0	0	0	0	0	2.03692	0	0	0	0	0	0	0	0	0	0	0	0	0	0	0	0	0.783262
TCONS_00812672	0	0	0	0	0	0	0	0	0	0	0	0	0	0	0	0	0	0	0	0	0	0	0	0.0252929	0.0668483	0	0	0	0	0	0	0.183705	0	0	0	0	0	0	0	0	0	0	0	0	0	0	0	0	0
TCONS_00294086	0	0	0.109203	0.126647	0	0.0486804	0	0	0	0.0331278	0.134734	0	0.30738	0	0.325062	0.10246	0	0	0	0	0	0	0	0	0	0	0	0	0	0	0	3.31404	0	0	0	0	0.780812	0	0	0	0	0	0	0	0	0	0	0	0
TCONS_00433352	0	0	0	0	0	0	0	0	0	0	0	0	0	0	0	0	0	0	0	0	0	0	0	0	0	0	0	0	0	0.121096	0	0.715165	0	0	0	0	0.116793	0	0	0	0	0	0	0.112573	0	0	0	0	0
TCONS_00707435	0	0	0	0	0	0	0	0	0	0	0	0	0	0	0	0	0	0	0.0961827	0.025147	0.0185689	0.548498	0	0.0438307	0.616304	3.99406	0	0.0603083	0	0.122404	0.264636	18.8223	0.0640897	0	0.0410698	0	0	0	0.172651	0.0434312	0	0	0.668598	0	0	0.685022	0	0	0
TCONS_00311828	0	0	0	0	0	0	0	0	0	0	0	0	0	0	0	0	0	0	0	0	0	0	0	0	0	0	0	0	0	0	0	89.4812	0	0	0	12.2253	0	0	0	0	0	0	0	0	0	0	0	0	0
TCONS_00294543	0.238739	0	0	0	0	0	0	0	0	0.134718	0	0	0	0.142412	0	0	0	0	0	0	0	0	0	0	0	0	0	0	0	0	0	5.42096	0	0	0	0	0	0.330866	0	0	1.03956	0	0.774248	0	0	0.296939	0.163821	0	0
TCONS_00029018	0	0	0	0	0	0	0	0	0	0	0	0	0	0	0	0	0	0	0	0	0	0	0	0	0	0	0	0	0	0	0	8.20795	0	0	0	0	0	0	0	0	0	0	0	0	0	0	0	0	0
TCONS_00668678	0	0	0	0.0357342	0	0	0	0	0	0	0	0	0	0	0	0	0	0	0	0	0	0	0	0	0	0	0	0	0	0	0	1.6978	0	0	0	0	0	0	0	0	0	0	0	0	0	0	0	0	0
TCONS_00709256	0	0	0	0	0	0	0	0	0	0	0	0	0	0	0	0	0	0	0	0	0	0	0	0	0	0	0	0	0	0	0	5.28318	0	0	0	0	0	0	0	0	0	0	0	0	0	0	0	0	0
TCONS_00494328	0	0	0	0	0	0	0	0	0	0	0.261578	0	0	0	0	0	0	0	0	0	0	0	0	0	0	0	0	0	0	0	0	6.2864	0	0	0	0	0	0	0	0	0	0	0	0	0	0	0	0	0
TCONS_00505316	0	0	0	0.066544	0	0	0	0.158731	0.317593	0	0	0	0	0	0	0	0	0	0	0	0	0	0	0	0	0	0	0	0	0	0	7.30743	0	0	0	0	0	0	0	0	0	0	0	0	0	0	0	0	0
TCONS_00326831	0	0	0	0	0	0	0	0	0	0	0	0	0	0	0	0	0	0	0	0	0	0	0	0	0	0	0	0	0	0	0	3.74906	0	0	0	0	0	0	0	0	0	0	0	0	0	0	0	0	0
TCONS_00190838	0	0	0	0	0	0	0	0	0	0	0	0	0	0	0	0	0	0	0	0	0	0	0	0	0	0	0	0	0	0	0	8.09277	0	0	0	0	0	0	0	0	0	0	0	0	0	0	0	0	0
TCONS_00625689	0	0	0	0	0	0	0	0	0	0	0	0	0	0	0	0	0	0	0	0	0	0	0	0	0	0	0	0	0	0	0	3.63792	0	0	0	0	0	0	0	0	0	0	0	0	0	0	0	0	0
TCONS_00239915	0	0	0	0	0	0	0	0	0	0	0	0	0	0	0	0	0	0	0	0	0	0	0	0	0	0	0	0	0	0	0	3.92046	0	0	0	0	0	0	0	0	0	0	0	0	0	0	0	0	0
TCONS_00666864	0	0	0	0	0	0	0	0	0	0	0	0	0	0	0	0	0	0	0	0	0	0	0	0	0	0	0	0	0	0	0	8.62754	0	0	0	0	0	0	0	0	0	0	0	0	0	0	0	0	0
TCONS_00366829	0	0	0	0	0	0	0	0	0	0	0	0	0	0	0	0	0	0	0	0	0	0	0	0	0	0	0	0	0	0	0	9.77974	0	0	0	0	0	0	0	0	0	0	0	0	0	0	0	0	0
TCONS_00495648	0	0	0	0	0	0	0	0	0	0	0	0	0	0	0	0	0	0	0	0	0	0	0	0	0	0	0	0	0	0	0	26.6123	0	0	0	0	0	0	0	0	0	0	0	0	0	0	0	0	0
TCONS_00830324	0	0	0	0	0	0	0	0	0	0	0	0	0	0	0	0	0	0	0	0	0	0	0	0	0	0	0	0	0	0	0	0.183705	0	0	0	0	0	0	0	0	0	0	0	0	0	0	0	0	0
TCONS_00474446	0	0	0	0	0	0	0	0	0	0	0	0	0	0	0	0	0	0	0	0	0	0	0	0	0	0	0	0	0	0	0	2.91338	0	0	0	0	0	0	0	0	0	0	0	0	0	0	0	0	0
TCONS_00267286	10.5474	14.403	14.4775	11.6694	6.30227	18.8151	8.3049	8.91279	19.7086	6.7904	16.511	14.5678	7.98332	15.1439	23.0866	17.2314	14.0316	13.0111	12.4918	17.6898	6.19679	38.1594	18.7592	16.1336	54.5197	57.8013	27.5339	22.0354	7.87312	8.22279	13.2005	100.06	18.8323	29.779	7.57463	18.467	1.64116	11.6818	2.09468	2.80778	5.01019	3.69627	1.39731	9.31948	3.51553	1.81327	18.0472	2.87963	19.1254
TCONS_00626230	0	0	0.129029	0	0	0	0	0	0	0	0	0	0	0	0	0	0	0	0	0	0	0	0	0	0.116617	0.459475	0	0	0	0.115123	0.432641	0.677689	0	0	0	0	0	0	0.0799775	0	0	0	0	0	0	0.262028	0	0	0
TCONS_00424586	0	0	0	0	0	0	0	0	0	0	0	0	0	0	0	0	0	0.0319125	0.0510926	0	0	0.207026	0	0	0	0	0.409956	0.180295	0	0	0	0.842289	0	0	0	0.184611	0	0.0728889	0	0	0	0	0	0	0	0	0	0	0
TCONS_00660919	0	0	0	0	0	0	0	0	0	0	0	0	0	0	0	0	0	0	0	0	0	0	0	0	0	3.82028	5.15316	0	0	0	1.05114	8.82998	0	0	0	0	3.75788	0	1.77403	0	0	2.49918	0	0	1.02756	0.645021	1.26227	0	0.25997
TCONS_00080203	0	0	0	0	0	0	0	0	0	0	0	0	0	0	0	0	0	0	0	0	0	0	0	0	0	2.63517	2.11913	0.468882	0	0	0	4.23092	0	0	0	0.250717	0	0	0	0	1.61062	0	0.864672	2.19975	0	0	0	0	0
TCONS_00365687	7.48605	0	0.535913	0	10.4696	0	1.01577	0	0	0	0	0	0	0	0	0	0	2.25697	0	0.14061	0	4.11867	0	0	0	13.3048	8.6975	0	0	3.58242	0	20.7387	0	0.973542	4.17026	3.22222	4.29306	7.71148	0	0.496662	9.40756	0	1.44339	8.09792	0	5.94682	0	0	0
TCONS_00267288	0	0	0	0	0	0	0	0	0	0	0	0	0	0	0	0	0	0	0	0	0	0	0	0.0144454	0.0990074	0	0.29533	0	0	0.119219	0	0.700836	0	0	0.0606835	0	0.407306	0.236819	0	0	0	0.431076	0.393245	0	0	0	0	0	0
TCONS_00457439	0	0	0	0	0	0	0	0	0	0	0	0	0	0	0	0	0	0	0	0	0	0	0	0	4.26992	0	0.937235	0	11.381	0	6.88945	32.8623	0	0	0	0	21.1997	1.67381	0	0	9.99937	35.1509	0	14.0271	0	0	0	0	0
TCONS_00602439	0	0	0	0	4.1527	0.759729	0.0356471	0	0	0	0	0	0	0	0	0	0	0.0117924	0	0	0	0	0	0	0	0.518487	0	0.0354173	0	0.0229828	0	6.12382	0	0	0	0.177544	0	0	0	0	0	6.94528	0	0	0	0	0	0	0
TCONS_00430560	0	0	0	0.0418143	0	0	0	0	0	0	0	0	0	0	0	0	0	0	0	0	0	0	0	0	0	0	0	0	0	0	0	3.87545	0	0	0	0	0	0	0	0	0	2.48577	0	0	0	0	0	0	0
TCONS_00353395	0	0	0	0.109526	0	0	0	0	0	0	0	0	0	0	0	0	0	0	0	0	0	0	0	0	0	0	0	0	0	0	0	2.36906	0	0	0	0	0	0	0	0	0	2.04027	0.697471	0	0	0	0	0	0
TCONS_00326632	0	0	0	0	1.11361	0	0	0	0	0	0	0	0	0	0	0	0	0	0	0	0	0	0	0	0	0	0	0	0	0	0	9.77992	0	0	0	0	0	0	0	0	0	16.9898	0	2.84296	0	0	0	0	0
TCONS_00354230	0	0	0	0.0868311	0	0	0	0.0691206	0	0	0	0.0659351	0.0331171	0.0967581	0.0542312	0.267384	0	0	0	0	0	0	0	0	0	0	0	0	0	0	0	11.3596	0	0	0	0	0	0	0	0	4.68102	13.4344	0	2.91052	0	0	0	0	0
TCONS_00841696	0	0	0.0278581	0.0156156	0	0.0741252	0	0	0.0592873	0	0.0670311	0	0	0.019571	0	0.0568711	0	0.30799	0.124298	0.00516807	0.00739305	0.0210087	0.654077	0.165685	0.0507945	0	0	0.5001	0	0.0663127	0.538321	1.4814	0.00909507	0.0202754	0.0820829	0.169011	0	0.30342	0	0.0303923	0	2.55736	0.253888	0	0.0861575	0.277037	0.189525	0	0
TCONS_00829089	0	0	0	0	0	0	0	0	0	0	0	0	0	0	0	0	0	0	0	0	0	0	0	0	0	0	0	0	0	0	0	3.30302	0	0	0	0	0	0	0	0	0	3.86779	0	0	0	0	2.68327	0	0
TCONS_00355159	0	0	0	0	0	0	0	0	0	0	0	0	0	0	0	0	0	0	0	0	0	0	0	0	5.46098	2.77679	0	0	0	0	0	11.9225	0	0	0	0	0	0.687597	0	0	0	8.27823	0	0	0	1.20434	0	0.665195	0
TCONS_00204882	0	0	0	0	0	0	0	0	0	0	0	0	0	0	0	0	0	0.155607	0.998658	0.264169	0.205492	1.13363	0.484371	0.633008	2.29468	0.755754	0.32365	0.72415	0.854357	1.81506	1.51794	4.64719	0.550899	0.203613	0.381405	1.8335	0.0642124	1.10449	0.320015	0	0	4.78181	0.660712	1.02369	0.467241	1.51071	0.0756613	1.55532	0
TCONS_00622236	0	0	0.0447282	0	0	0	0.0234816	0	0	0	0	0	0	0	0	0	0	0.0404489	0	0	0	0.0288309	0	0	0.077568	0	0.385297	0	0.127412	0	0	1.10223	0	0.289522	0.677382	0.117145	0.129177	0.475683	0.230647	0.253993	0.621959	0.188469	0.522555	0.371936	0.207632	0.0515361	0.0881594	0	0
TCONS_00577900	0	0	0	0	0	0	0	0.227124	0	0	0	0	0	0	0	0.0320463	0	0.164968	0.352222	1.31465	0.510711	0.947461	0	1.7653	0.0421606	0	0	0.970152	0.21596	0.892405	0	3.65886	1.61497	3.71148	0.7267	0.0625592	0.413464	2.05594	0	0.98491	1.3865	2.38053	0	0	2.01007	1.11088	0.430388	0	0
TCONS_00198054	0	0	0	0	0	0	0	0	0	0	0	0.181025	0	0	0	0	0	1.13105	0	0	0	0	6.87432	0	0	4.92786	0	3.99613	0	0	0	0.389088	0	0	0	0	0	0.977851	1.72507	1.73938	3.37544	1.82499	0	3.55063	0	2.79416	0	0	0.382075
TCONS_00345039	0	0	0	0	0	0	0.0175666	0	0	0	0	0	0	0	0	0	0	36.4548	8.18199	0	0.471589	0	75.7049	12.7063	0	0	0	0	0	0	0	0	0	0	2.9821	0	0	0	50.576	0	0	0	0	0	0	0	0	0	0
TCONS_00119433	0	0	0	0	0	0	0	0	0	0	0	0	0	0	0	0	0	0	0	0	0	0	54.0818	0	0	0	0	0	0	6.04253	0	0	0	0	0	0	12.8928	17.8956	0	0	0	0	0	0	0	2.27504	22.6403	0	0
TCONS_00356084	0	0	0	0	0	0	0	0	0	0	0	0.217664	0	0	0	0	0	0	3.7536	0	0.431983	0	7.83746	2.51487	0	0	0	0	0	0	0	0	0	0	2.08917	0	0	0	0	0.814467	0	0	0	0	0	0	0	0	0
TCONS_00366827	0	0	0	0	0	0	0	0	0	0	0	0	0	0	0.0591613	0	0	37.5491	36.7867	0	0	14.1637	93.3405	30.25	12.0167	0	0	0	0	20.0765	0	0	0	0	0	0	0	0	8.48658	0	0	0	0	0	0	20.4815	12.7619	0	0
TCONS_00066443	2.55493	2.63708	2.60812	1.25102	1.24016	2.81006	2.06342	1.22207	2.98114	2.50854	4.28938	1.54594	3.57991	4.10148	1.35692	1.80818	9.2491	6.6095	6.04835	1.63536	3.09465	3.87329	11.0337	5.50252	4.34142	4.1017	0	2.00562	1.49543	6.58904	6.20736	1.14724	1.63989	2.22174	1.1838	2.78031	3.21541	3.47426	4.80445	2.22222	2.30574	0.362772	6.48885	1.68723	3.45344	4.33358	2.09419	0	0
TCONS_00705490	7.00808	3.787	4.29371	2.23408	6.37636	5.03022	3.08164	2.16225	4.32963	4.27405	6.91097	4.97225	4.50364	10.0489	1.84435	4.75168	15.8747	18.2369	35.1224	15.0739	19.3477	30.631	53.7295	35.9177	26.5443	65.8311	4.01325	29.4778	15.7432	31.4873	42.3259	28.1021	6.80339	13.2325	16.4909	22.6209	19.6623	28.4887	7.49921	17.0316	9.77976	6.99942	33.9811	13.0674	29.466	18.7325	20.6893	14.9203	0.380957
TCONS_00170276	0	0.809052	0.635621	0	0	0.702239	0	0	0	0.164443	1.46937	0	2.09907	0.55309	0	0	27.9414	49.0406	67.6388	12.1874	15.5009	38.0026	146.461	38.4326	59.8957	159.769	31.2501	57.0675	57.2803	28.0826	36.0796	28.9358	1.02702	9.88918	19.0323	38.4121	31.9313	36.5658	27.2447	18.4976	31.1524	20.2196	29.3031	0.000371936	20.3153	23.5394	27.2701	11.6244	4.88784
TCONS_00521435	3.18419	2.60645	0.423165	0	0.282081	1.056	0.533941	0.106305	2.01193	1.07857	2.24263	1.65918	1.10593	1.26212	0.749865	0.22336	2.16705	7.34478	13.9979	2.229	3.38394	6.15732	21.6876	11.741	11.4576	20.4605	0	3.69797	0	3.66127	5.76059	0	1.20967	1.21218	5.15904	1.80003	1.43727	3.70346	0.770056	2.0423	0	0	0.163806	1.93047	2.50111	2.1172	3.43967	0	1.22642
TCONS_00626013	0	0	0	0	0	0	0	0	0	0	0	0	0.0378595	0	0	0	73.7746	47.5457	36.9857	26.2657	25.8946	28.2463	99.873	44.328	25.7058	25.4514	0	53.6726	25.3133	24.9612	42.165	18.0505	25.8996	30.1433	28.8739	13.5892	29.7901	28.4397	34.4219	37.2667	5.92493	0	21.3959	12.4425	57.6517	19.9763	17.7813	0	0
TCONS_00076170	0.127982	0	0.246403	0.199066	0	0.25157	0.17682	0.191995	0.234377	0.215171	0	0.310259	0.317315	0.391716	0	0.165241	11.6009	8.01413	7.50501	2.58279	4.41849	4.97378	13.3506	6.35608	6.49118	7.87355	3.55437	6.62801	7.13883	7.51417	9.35672	1.49683	3.92528	4.59183	7.24428	3.99624	5.94949	6.7449	8.12106	7.45896	0.798179	4.2885	5.71446	5.08685	9.54347	4.88025	4.20223	0	0.166477
TCONS_00241156	0	0	0	0	0	0	0	0	0	0	0	0	0	0	0	0	14.6875	17.7537	19.8385	8.71719	6.20424	11.5198	34.7171	15.6683	13.0274	12.4201	6.53579	18.2854	11.924	13.307	14.497	11.869	13.3723	18.7994	11.1236	12.1578	13.9515	16.1713	17.8118	11.4836	20.8339	10.8007	24.0599	14.1803	23.409	16.4963	13.6747	0	4.02511
TCONS_00528104	0	0	0	0	0	0	0	0	0	0	0	0	0	0	0	0	0	14.0272	10.9008	5.99144	6.36899	14.9554	26.1635	14.1125	12.6968	0	0	8.65093	0	14.658	7.09219	0	6.87988	12.8653	18.0886	11.686	14.5421	6.58209	15.2966	4.32997	9.74761	9.72754	7.07446	0	7.66704	11.9386	3.89523	0	2.85676
TCONS_00479492	0	0	0	0	0.0613269	0	0	0	0	0	0.0857752	0	0	0	0	0	0	4.58831	5.1968	1.07034	1.16635	3.79012	5.75996	3.4253	1.69805	4.75632	0	2.49828	2.2388	1.58574	1.2161	1.5558	1.04782	3.36447	3.04245	1.20718	2.39926	3.11415	2.99381	2.74762	3.67685	2.87055	3.36837	2.71613	2.27844	3.02484	2.00894	0	0
TCONS_00518791	0	0	0.0201498	0	0	0.0187767	0	0	0	0	0	0	0	0	0	0	0	51.8959	63.6829	17.409	23.8177	28.1127	100.504	41.4638	25.0939	24.9625	10.1697	22.0411	38.88	13.9411	23.6396	4.67328	9.8106	14.7612	22.8839	18.2378	14.4136	23.4509	25.8821	14.3949	23.6069	25.3239	8.43703	12.9754	15.5281	21.3478	10.7925	24.7923	4.76769
TCONS_00107187	7.85672	3.20972	1.38429	0.771463	0.816495	1.51869	0.864413	0	4.92629	0.648944	3.54599	0	2.33052	0.508324	0	0	0	29.1426	41.2175	3.21126	7.3035	11.381	45.047	30.6872	27.4104	7.90204	15.8068	21.6104	12.2439	10.5602	17.074	11.9767	0	2.40066	7.82759	5.59646	2.30282	8.64503	6.67038	7.90133	4.30544	11.3722	3.05728	3.66221	16.9294	10.6523	2.8541	33.692	0.469812
TCONS_00524693	4.3164	0.888517	1.51008	0.226794	0.234807	0.366808	0.126438	0.0574529	0	0.10175	0.293079	0.061408	0.102451	0.113613	0	0.0813324	18.9051	32.8617	37.2713	0.90127	3.54725	25.9118	77.7154	16.0128	38.1814	36.5722	46.149	34.6556	20.7018	20.3666	27.8048	21.6603	0.146414	0	13.1796	14.6436	24.8472	19.1448	30.3082	3.12268	24.0222	10.8773	16.6184	2.1705	12.9608	27.4736	22.0886	0	6.08878
TCONS_00012264	11.9918	5.16754	6.89419	4.0675	6.94974	8.02979	4.60377	3.83964	10.8753	9.304	14.3283	6.62962	9.40691	14.3962	2.03987	5.23252	23.3463	29.4378	38.0957	14.3329	17.8191	24.664	73.8384	32.3583	34.4866	42.835	34.8619	33.1688	19.4636	24.2934	25.5661	17.2319	8.19439	18.7361	18.1479	21.1465	18.1694	18.0822	19.8265	17.1294	16.1388	24.204	12.7238	15.6221	13.479	22.9084	14.1539	40.5055	2.8239
TCONS_00072015	7.23349	0.895802	2.96168	0.929341	3.00514	1.89472	1.94065	0.594038	1.72449	1.0172	2.07712	0.80776	1.55298	1.90091	0.238542	0.424866	20.5809	38.8948	49.4077	11.8378	12.3199	20.8851	65.0228	31.804	45.8792	41.0689	54.4051	33.7342	29.3452	23.5598	18.423	16.6103	5.90163	7.27074	14.999	8.99727	16.1869	17.8794	28.9781	6.61197	10.1457	33.0803	9.46589	10.7703	23.8571	17.5234	14.8671	21.2213	5.7285
TCONS_00292480	13.5436	13.3874	8.28665	7.12928	3.93839	5.01583	9.26553	3.65046	3.11985	2.91756	2.24655	1.13965	2.94907	3.09793	0.6297	1.02283	14.4385	27.1957	39.3888	5.93009	8.58604	27.4024	69.723	18.3261	30.0431	20.8933	25.9721	29.0424	24.0811	12.3651	9.71673	18.7223	3.91052	6.10246	12.7418	10.8059	12.6295	13.9384	18.2348	4.88243	17.5329	12.4488	9.60614	4.85377	8.21352	12.6029	5.11795	12.6765	0
TCONS_00701514	0	0	0.569526	0.109334	0	0.278597	0.558282	0.234839	0.341133	0.694408	0.568254	0	0.526192	0.775214	0.425994	0.292035	0	4.94475	3.7973	1.14541	1.97075	2.18087	22.3127	4.44569	7.8443	4.95879	0	2.05945	0	2.40895	0	4.47892	0.545287	2.65436	3.03779	0	2.01255	0	5.76745	1.33548	0	0	4.25084	0	0	0	4.61134	5.07071	0
TCONS_00479490	0	0	0	0	0	0	0	0.0519195	0	0	0	0	0	0	0	0	2.31696	6.2249	3.24954	1.17344	0.801722	4.97284	17.6352	5.05407	6.23705	0.63305	6.20213	3.40279	0.406411	2.7912	2.75301	0	1.0451	1.14643	2.37522	1.80392	1.70329	2.397	2.6241	0.952953	0	0	4.96271	0.510048	1.93825	4.22524	1.38888	0	0.208948
TCONS_00172173	0	0	0	0	0	0	0	0	0	0	0	0	0	0	0	0	7.27614	7.33507	7.53706	1.85996	2.08188	4.72316	23.42	10.4067	6.75748	1.80372	2.09447	3.10766	3.2	1.67477	0.572387	0.995499	0.172687	1.39744	1.3181	4.41695	0	1.16501	1.17891	0.771314	0	1.48144	6.26623	2.03139	0	3.58571	0.556679	0	0
TCONS_00817801	0	0	1.83223	0	1.89473	0	2.28031	0.740785	0	0	0	0.623053	0	0.471027	0	0	0	27.5461	41.1535	7.38947	9.17408	22.637	83.319	25.5492	15.4284	29.6746	7.60596	15.6062	4.50725	23.5804	25.9226	0	3.07889	9.8243	17.9357	15.8396	4.10946	13.7096	6.24799	10.8738	0	10.3046	15.1452	2.21823	21.6242	33.9973	12.4672	34.9846	0.430749
TCONS_00585320	0	0	0	0	0	0	0	0	0	0	0	0	0	0	0	0	0	21.4881	24.3413	0	0	6.68923	60.4622	5.03469	9.73134	31.2903	7.31641	13.0755	16.459	5.61411	14.0822	0	0	0	0	2.31533	9.12706	1.23171	6.7434	0	12.2483	0	1.44631	0	16.5523	8.98914	9.4788	0	0.997239
TCONS_00430459	0	0	0	0	0	0	0	0	0	0	0	0	0	0	0	0	98.8998	221.463	238.291	73.6501	78.6765	125.371	421.265	158.411	124.103	122.31	91.8271	161.523	163.794	90.1411	133.143	29.5029	56.4999	10.347	64.2406	93.232	112.755	120.45	130.769	32.4409	85.6737	0	28.2866	0	160.808	80.2588	66.6307	0	23.6783
TCONS_00035980	0	0	0	0	0	0	0	0	0	0	0	0	0	0	0	0	0	55.4156	61.1534	15.7114	13.8097	23.8532	107.76	29.963	11.6128	43.9487	36.3657	30.8924	29.5324	19.4948	23.3554	0	5.57158	0	9.16674	21.9461	13.004	10.3834	0	0	0	0	11.9551	0	32.7128	28.9842	3.76961	0	10.8878
TCONS_00122774	2.02972	3.64214	1.12403	1.89348	4.44993	2.07559	1.50434	1.1403	1.08774	0.387564	1.20483	1.42864	0.65156	1.51383	0.319861	1.59207	4.01553	2.7197	2.42498	1.43589	1.62692	2.92379	10.9754	2.77223	3.59396	2.84883	5.00886	6.06118	6.27713	2.33245	6.361	3.4904	1.69014	1.021	2.72098	1.70664	3.83154	2.35425	2.67295	1.74713	2.25121	3.79468	3.56622	2.72753	6.00344	1.3982	3.25729	0.639918	0.0558834
TCONS_00215824	0	0	0	0	0	0.0256493	0	0	0	0	0	0	0	0	0	0	1.04136	0.257627	0.613903	0.0993018	0.198989	0.252861	0.798646	0.0965789	0.64065	0	1.12449	0.498301	0	0.170854	0	0	0.057555	0.109996	0	0.301889	0.120146	0.201939	0.11659	0	0	0	0.174196	0.327056	0	0.394091	0	0	0
TCONS_00830919	0	0	0	0	0	0	0	0	0	0	0	0	0	0	0	0	0	8.29981	6.81884	0	0	0	27.5969	0	0	0	19.785	0	17.8164	0	0	0	0	0	0	0	0	2.78892	0	0	8.43828	0	0	0	0	0	0	0	0
TCONS_00830011	0	0	0	0	0	0	0	0	0	0	0	0	0	0	0	0.335032	0	82.8934	21.9612	0	0	29.1648	157.867	8.75472	29.775	74.0225	110.948	47.6341	61.9117	10.8004	9.8305	0	0	0	0.790813	0	17.4734	45.945	26.5328	0	75.2906	76.9491	20.6892	0	0	28.2727	17.9837	0	3.29164
TCONS_00325418	1.16029	0	0	0.438803	0	0	0	0	0.234669	0.161837	0	0	0	0.579521	0	0	17.6067	24.6418	17.246	0	0.101956	25.813	39.8311	3.45148	19.6148	0	28.7969	29.2173	30.9559	0	6.6327	0	0	0	0	0	0	15.8626	0	0	14.865	16.4315	0	0	2.42452	0	2.21733	0	0
TCONS_00077667	0	0	0.0392783	0	0	0	0	0	0	0	0	0	0	0	0	0	1.33851	0.344379	0.840338	0.761755	0.405443	0.711203	7.16332	0.224878	0.136774	0.813951	1.34854	0	0.934892	0.0948137	0.145165	0.183705	0.0893133	0.799903	0.540271	0.959987	0.239471	0.557586	1.09028	0.656578	0.125067	0	0.137162	1.23979	0	0.393239	0	0.319959	0
TCONS_00812757	0	0	0.0198748	0.0371548	0	0	0	0	0	0	0.171271	0.06342	0	0	0	0.0327574	0	0.122651	0	0.0862243	0.0557399	0	0.829513	0.202766	0.0642325	0	0	0	0	0	0	0	0	0.344111	0.0147386	0	0.0712939	0.0319373	0	0.0190618	0	0	0.0342906	0	0	0	0	0	0
TCONS_00241154	0	0	0	0	0	0	0	0	0	0	0	0	0	0	0	0	0	0	0	0	0	0	2.11787	0	0	0	0	0	0	0	0	0	0	0	0	0	0	0	0	0.196195	0	0	0	0	0	0.613475	0	0	0
TCONS_00206244	0	0	0	0	0	0	0	0	0	0	0	0	0	0.0777791	0	0	0	1.38832	0.396448	0.118145	0	0.512169	19.3092	0.0894306	0.088698	5.38144	0	0	0	1.03952	0	0	0.0131812	0.216682	0	1.76056	0.649753	0.760145	1.91932	0.26263	2.05611	0	0	0	2.44508	6.61954	1.31347	1.79369	0
TCONS_00157211	0	0	0	0	0	0	0	0	0	0	0	0	0	0	0	0	0	0	0	0	0	0	9.78692	0	0	0	0	0	0	0	0	0	0	0	0	5.41481	0	0	0	0	0	0	0	0	0	0	0	0	0
TCONS_00816972	0	0	0	0	0	0	0	0	0	0	0	0	0	0	0	0	0	0	0	0	0	0	3.13584	0	0	0	0.894275	0	0	0	0	0	0	0	0	0	0	0	0	0	0	0	0	0	0	0	0	0	0
TCONS_00812739	0	0	0	0	0	0	0	0	0	0	0	0	0	0	0	0	0	0	0	0.0636681	0	0	0.912998	0	0	0	0	0	0	0	0	0	0	0	0	0	0	0	0	0.00844629	0	0	0	0	0	0	0	0	0
TCONS_00639012	0	0	0	0	0	0	0	0	0	0	0	0	0.0334351	0	0	0	0	0.104138	0	0	0	0	2.60485	0	0	0	0	0	0	0	0	0	0	0	0	0	0	0	0	0	0	0	0	0	0	0	0	0	0
TCONS_00828628	0	0	0.143042	0.253173	0.157202	0.0985745	0.0171681	0.23408	1.3976	0.0785124	1.14395	0.424443	0.934407	1.03902	0.202514	0.6015	1.33851	2.36616	2.41852	1.49573	1.32991	3.8933	11.7761	5.01777	5.42499	1.40468	1.7768	5.65636	1.73088	2.19657	1.33794	0.860292	2.70046	3.63139	1.15642	1.62363	1.67216	1.05563	0.282489	0.556065	0.261265	1.85788	0.83796	2.54268	0.361072	1.00667	0.221885	2.13509	0.0774544
TCONS_00296564	0.0800917	0	0.0956525	0.0699031	0	0	0.0655156	0.119775	0.0721272	0.192572	0	0.093621	0.0601672	0.0782144	0.153159	0.0571871	0	0.428074	0.532486	0.204205	0.187103	0.496293	3.40479	0.356221	0.359733	0	1.27842	0.429386	0.22197	0.523523	0.204248	0	0.282133	0.286323	0.376076	0.283756	0.658614	0.849514	0.379664	0.240167	1.26768	0.329378	0.390399	0	1.00463	0.431776	0.515467	0.343956	0
TCONS_00665851	0	0	0	0.141263	0	0	0	0	0	0	0	0	0	0.0815052	0	0	0	1.38206	0.867613	0.165889	0.118096	0.831983	4.08739	0.587021	0.189364	0	1.42098	0	0	0.107367	0	0.660421	0.027382	0	0.369713	0.111972	0.139133	0.126541	0.143495	0.0945142	0.729892	0	0	0.574393	0.890618	0.621012	0	0	0
TCONS_00271896	0	0	0	0	0	0	0	0	0	0	0	0	0	0	0	0	0	0.0292618	0.032389	0	0	0	0	0	0	0	0	0	0	0	0	0	0	0	0	0	0	0	0	0	0	0	0	0	0	0	0	0	0
TCONS_00124389	0	0	0	0	0	0	0	0	0	0	0	0	0	0	0	0	0	0.029554	1.72822	0	0.340167	0.124351	0	0.0777432	1.47036	0	0	0	0	0	0	0	0	0	0	0	0.0760491	0	0	0	0	0	0	0	0	0	0.088301	0	0
TCONS_00669065	0	0	0	0	0.0447753	0	0.0113475	0	0	0	0	0	0	0	0	0	0	0	0.521682	0	0	0	0	0	0.079688	0	0	0	0	0.0431592	0	0	0.0268163	0	0	0.0672791	0	0	0	0	0	0	0	0	0	0.413381	0	0	0
TCONS_00817010	0	0	0	0	0	0	0	0	0	0	0	0	0	0	0	0	0	0	0.298512	0	0.0515655	0	0	0	0	0	0	0	0	0	0	0	0	0	0	0	0	0	0	0	0	0	0	0	0	0	0	0	0
TCONS_00380162	0	0	0	0	0	0	0	0	0	0	0	0	0	0	0	0	0	0	0.782067	0	0	0	0	0	0	0	0	0	0	0	0	0	0	0	0	0	0	0	0	0	0	0	0	0	0	0	0	0	0
TCONS_00381482	0	0	0	0	0	0	0	0	0	0	0	0	0	0	0	0	0	0	0.032389	0	0	0	0	0	0	0	0	0	0	0	0	0	0	0	0	0	0	0	0	0	0	0	0	0	0	0	0	0	0
TCONS_00830343	0	0	0	0	0	0	0	0	0	0	0	0	0	0	0	0	0	0	0.0581994	0	0	0	0	0	0	0	0	0	0	0	0	0	0	0	0	0	0	0	0	0	0	0	0	0	0	0	0	0	0
TCONS_00380661	0.204289	1.00755	0	0.108406	0	0.0267265	0	0.0366472	0	0	0.137028	0.0296577	0.0306267	0.0367914	0	0.0755331	0	1.72173	1.3091	0.557399	1.56701	1.43099	1.70266	0.752551	0.888297	0.62369	1.22255	1.55821	2.65683	0.32138	0.334654	0.752273	0.694902	0.824773	0.702551	2.03429	0.1899	0.980887	1.016	0.330605	2.1384	0.801943	0.128144	0.17419	2.52761	1.28956	0.536498	0	0
TCONS_00237461	0	0	0.0545477	0	0	0	0	0	0	0	0	0	0.133687	0.386249	0	0	0	8.82918	11.9817	2.94215	3.90159	11.4673	17.4693	7.5614	8.67931	5.01618	13.2517	7.2585	13.6759	5.69491	2.83319	0	4.66182	6.84352	5.88627	7.15038	2.52724	7.10699	4.40446	5.36102	0	6.71178	8.62183	8.04275	2.83546	6.60912	2.13271	0	0
TCONS_00174464	0	0	0	0	0	0	0	0	0	0	0	0	0	0	0	0	0	20.4964	19.0994	4.08415	4.64551	17.6546	17.5964	9.80948	18.8406	7.48631	13.9865	13.9526	13.4632	10.4204	11.0354	10.7244	4.85846	3.16308	11.4402	8.34746	7.29627	11.5473	23.6811	4.50745	13.6794	12.7248	9.71042	16.2389	11.0685	12.111	10.6487	1.07922	0.178827
TCONS_00026486	0	0	0	0	0	0	0	0	0	0	0	0	0	0	0	0	0	64.6628	89.7909	0	0	27.9493	39.6783	24.3125	30.256	0	30.2713	40.5399	48.4514	20.8343	32.5188	13.6895	0	0	0	41.0529	34.4179	9.14249	21.9829	0	8.01568	0	8.56271	12.4188	37.8189	25.5658	10.1214	0	9.8034
TCONS_00356079	0	0	0	0	0	0	0	0	0	0	0	0	0	0	0	0	0	92.4565	93.7641	17.5511	21.1052	52.744	82.7281	42.4982	61.1034	46.9927	87.2939	73.8183	90.5887	37.3648	54.2968	33.6019	12.3486	0	21.6026	53.7609	37.4841	36.2881	37.6095	3.11276	45.0292	74.8243	34.5359	18.4343	57.7158	64.2349	18.5455	0	10.9319
TCONS_00318785	5.86502	0	4.04491	2.44389	9.81594	3.65482	7.54129	1.24689	0	1.19986	1.34325	0.700075	5.98241	4.05466	0	1.59106	0	11.8725	6.94011	6.34231	6.09515	4.43393	0	7.37378	2.91332	0	4.9713	6.13949	11.8504	3.27136	1.76192	1.92891	0.410395	0.890373	1.17837	3.50977	4.43812	1.55139	9.53853	1.54249	2.71471	6.09299	5.3492	0	2.06637	7.76284	2.37928	0	0
TCONS_00379939	0	0	0	0	0.0392711	0	0	0	0	0.0312667	0	0	0.0633995	0	0	0.0465524	0	3.34338	6.68475	2.65586	2.05508	8.57596	2.50234	5.82057	1.57858	0.749242	0	2.88907	7.09035	0.308846	1.82061	4.7464	1.36955	0.403568	0.676716	1.63259	4.366	1.37606	0	0.265188	0	3.2318	3.12806	1.46865	0.663623	0.971103	0.782777	0	0
TCONS_00206510	0	0	0	0	0	0	0	0	0	0	0	0	0	0	0	0	0	2.1428	1.30589	0.182725	0.413168	1.34621	0	0.804256	0.553542	0	0	1.00209	2.17763	0	0	0	0	0	0.0917906	0	0	0	0	0	0	0	0	0	0.105412	0	0	0	0
TCONS_00495346	0	0	0	0	0	0	0	0	0	0	0	0	0	0	0	0	0	25.5352	26.8148	0	0	0	35.2025	1.40453	4.16313	0	17.5249	0	25.5606	2.64033	0	32.3395	0	0	0	0	0	0	15.2053	0	0	0	0	0	0	0	0	37.1933	0
TCONS_00367396	0	0	0	0	0	0	0	0	0	0	0.0721228	0.0247684	0	0	0	0	5.91353	15.7915	21.0532	0	0	2.79571	16.2325	6.20336	9.81435	21.538	3.31818	0	0	10.3842	0	0	0	0	0	0	4.08353	0	20.5041	0	4.59372	0	0	0	0	2.70804	4.35784	0	0
TCONS_00403167	0	0	0	0	0	0	0	0	0	0	0	0	0	0	0	0	0	39.3356	48.7863	0	0	16.2123	35.8916	10.4032	10.9883	0	25.2705	28.0648	20.1934	0	0	0	0	0	0	0	0	0	59.2372	0	0	30.2806	0	0	0	0	0	0	0
TCONS_00813377	0	0	0	0	0	0	0	0	0.101455	0	0	0.0565589	0	0	0.112363	0	0	1.28308	3.76793	1.43389	0.580899	1.14623	0	2.19636	7.5011	7.97753	17.6969	0.912992	18.9979	0.895572	1.32458	6.73519	0.243446	0.616974	0.483839	0.360209	1.14871	0.976736	2.04491	0.0534746	2.24533	18.7126	2.84533	1.44125	1.1161	1.77962	0.370057	0	0
TCONS_00813378	0	0	0.124905	0.9582	1.20054	0.705812	0.263069	0.252989	0	0	0	0	0	0	0	0	262.203	260.023	318.721	150.939	98.7883	267.716	115.045	366.164	351.359	241.201	921.059	368.94	1325.8	83.0775	117.022	151.317	10.4957	43.1692	48.7874	41.9743	93.5898	56.1562	63.067	22.7847	161.725	635.411	139.083	108.497	49.8445	105.929	42.841	0	5.90922
TCONS_00174821	0	0	0	0	0	0	0	0	0	0	0	0	0	0	0	0	0	0.334371	0	0.117949	0	0	0	0.15109	0	1.61956	4.24809	0	6.28634	0	0	0	0	0.0699641	0	0	0	0	0	0	0	0	0	0	0	0	0	0	0
TCONS_00621519	0	0	0	0	0	0	0	0	0	0	0	0	0	0	0	0	1.33851	0	0.195127	0	0	0	0	0	0	4.27324	3.46767	0	8.43366	0.160083	0.193554	0	0	0	0	0	0	0	0.6171	0	0.625336	0.252979	1.0067	3.22159	0	0	0	0	0
TCONS_00356090	0	0	0	0	0	0	0.0471519	0	0	0	0	0	0	0	0	0	0	16.1351	3.64423	0	0	0	0	0	3.07875	0	34.4737	11.1743	35.5223	0	0	7.94158	0	0	0	1.56278	10.9673	9.01611	2.93202	0	9.9087	0	0	0	0	4.31213	0	0	0
TCONS_00379941	0	0	0	0	0	0	0	0	0	0	0	0	0	0	0	0	0	33.8895	22.9717	0	0	3.56764	0	0	3.08044	0.000610463	144.94	12.9035	109.328	0	22.327	42.6896	0	0	0	8.60911	8.78321	0	0	0	34.239	48.0407	36.322	33.8364	0	21.0778	22.3565	0	0
TCONS_00574889	0	0	0	0.0122686	0	0	0	0	0	0	0	0	0	0	0	0	0	0.0538171	0	0.0244263	0.0351004	0.0621603	0	0.122676	0.0212342	0	0	0.603353	1.05977	0	0.195973	0.315973	0.0194256	0.0107375	0.0180974	0.128745	0	0	0.0651356	0.0261175	0	0	0	0	0	0.0575221	0	0	0.182906
TCONS_00483738	0	0	0	0	0	0	0	0	0	0	0	0	0	0	0	0	0	0	0	0	0	0	0	0	0	0	0	0.231847	0.353656	0	0	0	0	0	0.453539	0	0	0	0	0	0	0	0	0	0	0	0	0	0
TCONS_00811770	0	0	0	0	0	0	0	0	0	0	0	0	0	0	0	0	1.58212	0	0	0	0	0	0	0	0	0	0	0	2.65536	0	0	0	0	0	0	0	0	0	0	0	0	0	0	0	0	0	0	0	0.179945
TCONS_00035983	0	0	0	0.229647	0	0	0	0	0	0	0	0	0	0	0	0	17.8477	0	0	0	0	0	0	0	0	0	0	0	31.26	0	0	0	0	0	1.62818	0	14.3334	0	12.183	0	0	0	8.42037	0	0	5.72392	0	0	0
TCONS_00365689	0	0	0	0	0	0	0	0	0	0	0	0	0	0	0	0	0	0	0	0	0	0	0	0	0	0	0	0	3.26184	0	0	0	0	0	0	0	0	0	0	0	0	0	0	0	0	0	0	0	0
TCONS_00210771	0.735637	0	0.0841341	0.292483	0.382835	0.12286	0.363089	0.415704	1.08103	0.499124	1.15262	0.97637	0.907251	0.694057	0.168816	0.403707	0	0	0	0	0.0135915	0.0851632	1.7218	0.00816688	0.0316803	0	0	0.0484326	6.82658	0.276154	0.0496949	0	0	0	0	0	0.355272	0.330649	0	0.0255852	0	1.01622	0	0	0	0	0.271347	0	0
TCONS_00356095	0	0	0.0133252	0	0	0	0	0	0	0	0	0	0	0	0	0	0	0	0	0.0307348	0	0.118353	0.265564	0.0910867	0	0	0	0	1.08608	0	0	0	0	0.0273373	0.184942	0	0	0	0	0	0	0	0.12036	0	0	0	0	0	0
TCONS_00123270	0	0	0	0	0	0	0	0	0	0	0	0	0	0	0	0	0	0	0	0	0	0	0	0	0.629776	0	0	0	10.2001	0	0	0	0	0	0	0	0	0	0	0	0	0	0	0	0	0	0	0	0
TCONS_00206327	0	0	0	0	0	0	0	0	0	0	0	0	0	0	0	0	0	0	0	0	0	0	0	0.0163219	0	0	0	0	0.258831	0	0	0	0	0	0	0.0208797	0	0	0	0	0	0	0	0	0	0	0	0	0
TCONS_00706018	0	0	0	0	0	0	0	0	0	0	0	0	0	0	0	0	0	0	0	0	0	0	0	0	0	0	0	0	15.6092	0	0	0	0	0	0	0	0	0	0	0	0	0	0	0	0	0	0	0	0
TCONS_00709361	0	0	0	0	0	0	0	0	0	0	0	0	0	0.0504772	0	0	0	0	0	0	0	0	0	0	0	0	0	0	2.52327	0	0	0	0	0	0	0	0	0	0	0	0	0	0	0	0	0	0	0	0
TCONS_00495649	0	0	0	0	0	0	0	0	0	0	0	0	0	0	0	0	0	0	0	0	0	0	0	0	0	0	0	0	12.2912	0	0	0	0	0	0	0	0	0	0	0	0	0	0	0	0	0	0	0	0
TCONS_00755207	0	0	0	0	0	0	0	0	0	0	0	0	0	0	0	0	0	0	0	0.00910001	0	0	0	0	0	0	0	0	2.69609	0	0	0	0	0	0	0	0	0	0	0	0	0	0	0	0	0	0	0	0
[truncated: 1,149 more rows]
[truncated: 73 more columns]

## Sheet: S6 Fig
S6 Fig. Percentage of genes which can be assigned to each allele in each individual cell.
[truncated: 188 more rows]
